# Supplementary material for: Comparing the Electronic Structure and Hydride Atom Transfer Reactivities of Nickel(III) vs Cu(III) Complexes
Source: JACS Au. 2025 Jun 23;5(7):3275–87. doi: 10.1021/jacsau.5c00430 (PMC12308396; doi:10.1021/jacsau.5c00430)
Supplement: Supplementary file 2 [file au5c00430_si_002.zip]

Archive with 4 entries (4 files):
- Crystal Structures/Ni(II)_3sepb_o_0m_a_a.cif
- Crystal Structures/SPMB20Cu230222_0m_a.cif
- Crystal Structures/SkCu3ox_0ma_a.cif
- Crystal Structures/checkcif.pdf
