# Supplementary material for: Comparing the Electronic Structure and Hydride Atom Transfer Reactivities of Nickel(III) vs Cu(III) Complexes
Source: JACS Au. 2025 Jun 23;5(7):3275–87. doi: 10.1021/jacsau.5c00430 (PMC12308396; doi:10.1021/jacsau.5c00430)
Supplement: Supplementary file 2 [file au5c00430_si_002.zip › Crystal Structures/Ni(II)_3sepb_o_0m_a_a.cif]

 
data_3sepb_o_0m_a_a
 
_audit_creation_method            'SHELXL-2019/1'
_shelx_SHELXL_version_number      '2019/1'
_chemical_name_systematic         ?
_chemical_name_common             ?
_chemical_melting_point           ?
_chemical_formula_moiety         'C23 H25 N4 Ni O4, C4 H12 N'
_chemical_formula_sum            'C27 H37 N5 Ni O4' 
_chemical_formula_weight          554.32

loop_
 _atom_type_symbol
 _atom_type_description
 _atom_type_scat_dispersion_real
 _atom_type_scat_dispersion_imag
 _atom_type_scat_source
 'C'  'C'   0.0033   0.0016
 'International Tables Vol C Tables 4.2.6.8 and 6.1.1.4'
 'H'  'H'   0.0000   0.0000
 'International Tables Vol C Tables 4.2.6.8 and 6.1.1.4'
 'N'  'N'   0.0061   0.0033
 'International Tables Vol C Tables 4.2.6.8 and 6.1.1.4'
 'Ni'  'Ni'   0.3393   1.1124
 'International Tables Vol C Tables 4.2.6.8 and 6.1.1.4'
 'O'  'O'   0.0106   0.0060
 'International Tables Vol C Tables 4.2.6.8 and 6.1.1.4'
 
_space_group_crystal_system       triclinic
_space_group_IT_number            2
_space_group_name_H-M_alt         'P -1'
_space_group_name_Hall            '-P 1'
 
_shelx_space_group_comment
;
The symmetry employed for this shelxl refinement is uniquely defined
by the following loop, which should always be used as a source of
symmetry information in preference to the above space-group names.
They are only intended as comments.
;
 
loop_
 _space_group_symop_operation_xyz
 'x, y, z'
 '-x, -y, -z'
 
_cell_length_a                    11.000(9)
_cell_length_b                    11.724(13)
_cell_length_c                    11.807(8)
_cell_angle_alpha                 92.12(3)
_cell_angle_beta                  105.349(17)
_cell_angle_gamma                 116.10(3)
_cell_volume                      1298(2)
_cell_formula_units_Z             2
_cell_measurement_temperature     293(2)
_cell_measurement_reflns_used     9995
_cell_measurement_theta_min       2.35
_cell_measurement_theta_max       28.70
 
_exptl_crystal_description        'Block'
_exptl_crystal_colour             'Red'
_exptl_crystal_density_meas       ?
_exptl_crystal_density_method     ?
_exptl_crystal_density_diffrn     1.418          
_exptl_crystal_F_000              588
_exptl_transmission_factor_min    0.6256
_exptl_transmission_factor_max    0.7457
_exptl_crystal_size_max           ?
_exptl_crystal_size_mid           ?
_exptl_crystal_size_min           ?
_exptl_absorpt_coefficient_mu     0.791
_shelx_estimated_absorpt_T_min    ?
_shelx_estimated_absorpt_T_max    ?
_exptl_absorpt_correction_type    ?
_exptl_absorpt_correction_T_min   ?
_exptl_absorpt_correction_T_max   ?
_exptl_absorpt_process_details    ?
_exptl_absorpt_special_details    ?
_diffrn_ambient_temperature       293(2)
_diffrn_radiation_wavelength      0.71073
_diffrn_radiation_type            MoK\a
_diffrn_source                    ?
_diffrn_measurement_device_type   'Bruker APEX-II CCD'
_diffrn_measurement_method        '\f and \w scans'
_diffrn_detector_area_resol_mean  ?
_diffrn_reflns_number             36460
_diffrn_reflns_av_unetI/netI      0.0195
_diffrn_reflns_av_R_equivalents   0.0273
_diffrn_reflns_limit_h_min        -14
_diffrn_reflns_limit_h_max        14
_diffrn_reflns_limit_k_min        -15
_diffrn_reflns_limit_k_max        15
_diffrn_reflns_limit_l_min        -15
_diffrn_reflns_limit_l_max        15
_diffrn_reflns_theta_min          2.143
_diffrn_reflns_theta_max          28.455
_diffrn_reflns_theta_full         25.242
_diffrn_measured_fraction_theta_max   0.997
_diffrn_measured_fraction_theta_full  0.998
_diffrn_reflns_Laue_measured_fraction_max    0.997
_diffrn_reflns_Laue_measured_fraction_full   0.998
_diffrn_reflns_point_group_measured_fraction_max   0.997
_diffrn_reflns_point_group_measured_fraction_full  0.998
_reflns_number_total              6539
_reflns_number_gt                 6235
_reflns_threshold_expression      'I > 2\s(I)'
_reflns_Friedel_coverage          0.000
_reflns_Friedel_fraction_max      .
_reflns_Friedel_fraction_full     .
 
_reflns_special_details
;
 Reflections were merged by SHELXL according to the crystal
 class for the calculation of statistics and refinement.
 
 _reflns_Friedel_fraction is defined as the number of unique
 Friedel pairs measured divided by the number that would be
 possible theoretically, ignoring centric projections and
 systematic absences.
;
 
_computing_data_collection        'Bruker APEX2'
_computing_cell_refinement        'Bruker SAINT'
_computing_data_reduction         'Bruker SAINT'
_computing_structure_solution     'SHELXS-97 (Sheldrick 2008)'
_computing_structure_refinement   'SHELXL-2019/1 (Sheldrick, 2019)'
_computing_molecular_graphics     'Bruker SHELXTL'
_computing_publication_material   'Bruker SHELXTL'
_refine_special_details           ?
_refine_ls_structure_factor_coef  Fsqd
_refine_ls_matrix_type            full
_refine_ls_weighting_scheme       calc
_refine_ls_weighting_details
'w=1/[\s^2^(Fo^2^)+(0.0257P)^2^+0.8006P] where P=(Fo^2^+2Fc^2^)/3'
_atom_sites_solution_primary      ?
_atom_sites_solution_secondary    ?
_atom_sites_solution_hydrogens    mixed
_refine_ls_hydrogen_treatment     mixed
_refine_ls_extinction_method      none
_refine_ls_extinction_coef        .
_refine_ls_number_reflns          6539
_refine_ls_number_parameters      345
_refine_ls_number_restraints      0
_refine_ls_R_factor_all           0.0266
_refine_ls_R_factor_gt            0.0251
_refine_ls_wR_factor_ref          0.0646
_refine_ls_wR_factor_gt           0.0638
_refine_ls_goodness_of_fit_ref    1.046
_refine_ls_restrained_S_all       1.046
_refine_ls_shift/su_max           0.002
_refine_ls_shift/su_mean          0.000
 
loop_
 _atom_site_label
 _atom_site_type_symbol
 _atom_site_fract_x
 _atom_site_fract_y
 _atom_site_fract_z
 _atom_site_U_iso_or_equiv
 _atom_site_adp_type
 _atom_site_occupancy
 _atom_site_site_symmetry_order  
 _atom_site_calc_flag
 _atom_site_refinement_flags_posn
 _atom_site_refinement_flags_adp
 _atom_site_refinement_flags_occupancy
 _atom_site_disorder_assembly
 _atom_site_disorder_group
Ni1 Ni 0.53975(2) 0.36719(2) 0.74879(2) 0.00994(5) Uani 1 1 d . . . . .
O1 O 0.30781(9) 0.12096(9) 0.65895(8) 0.01841(18) Uani 1 1 d . . . . .
O2 O 0.24648(9) 0.28823(9) 0.70326(9) 0.01901(18) Uani 1 1 d . . . . .
H1 H 0.2659(19) 0.2168(18) 0.6774(16) 0.029 Uiso 1 1 d . U . . .
O3 O 0.87719(9) 0.37728(9) 0.67468(8) 0.01685(17) Uani 1 1 d . . . . .
O4 O 0.74750(10) 0.69373(8) 0.64234(8) 0.01650(17) Uani 1 1 d . . . . .
N1 N 0.44315(10) 0.18392(9) 0.73527(9) 0.01339(19) Uani 1 1 d . . . . .
N2 N 0.38101(10) 0.38857(10) 0.75734(9) 0.01369(19) Uani 1 1 d . . . . .
N3 N 0.70148(10) 0.35262(9) 0.75343(9) 0.01182(18) Uani 1 1 d . . . . .
N4 N 0.64031(10) 0.54329(9) 0.74854(9) 0.01187(18) Uani 1 1 d . . . . .
N5 N 0.87686(11) 1.05572(10) 0.64707(9) 0.0171(2) Uani 1 1 d . . . . .
C1 C 0.49704(13) 0.11177(11) 0.78265(10) 0.0141(2) Uani 1 1 d . . . . .
C2 C 0.40914(14) -0.03196(12) 0.75441(12) 0.0209(3) Uani 1 1 d . . . . .
H2A H 0.462448 -0.070764 0.799489 0.031 Uiso 1 1 calc R U . . .
H2B H 0.385303 -0.061213 0.670712 0.031 Uiso 1 1 calc R U . . .
H2C H 0.323284 -0.056081 0.774912 0.031 Uiso 1 1 calc R U . . .
C3 C 0.64437(13) 0.17439(11) 0.86216(10) 0.0135(2) Uani 1 1 d . . . . .
C4 C 0.68831(14) 0.11833(12) 0.95666(11) 0.0185(2) Uani 1 1 d . . . . .
H4 H 0.623022 0.039732 0.968496 0.022 Uiso 1 1 calc R U . . .
C5 C 0.82687(15) 0.17755(13) 1.03274(11) 0.0216(3) Uani 1 1 d . . . . .
H5 H 0.853889 0.139664 1.095884 0.026 Uiso 1 1 calc R U . . .
C6 C 0.92557(14) 0.29388(12) 1.01446(11) 0.0193(2) Uani 1 1 d . . . . .
H6 H 1.018789 0.334400 1.065710 0.023 Uiso 1 1 calc R U . . .
C7 C 0.88513(13) 0.34933(11) 0.92008(11) 0.0152(2) Uani 1 1 d . . . . .
H7 H 0.952311 0.426145 0.907142 0.018 Uiso 1 1 calc R U . . .
C8 C 0.74476(12) 0.29174(11) 0.84372(10) 0.0124(2) Uani 1 1 d . . . . .
C9 C 0.78137(12) 0.40247(11) 0.68196(10) 0.0116(2) Uani 1 1 d . . . . .
C10 C 0.74273(12) 0.49009(11) 0.60262(10) 0.0110(2) Uani 1 1 d . . . . .
C11 C 0.60493(12) 0.40628(11) 0.49674(10) 0.0137(2) Uani 1 1 d . . . . .
H11A H 0.525544 0.367202 0.528077 0.016 Uiso 1 1 calc R U . . .
H11B H 0.586335 0.462422 0.444233 0.016 Uiso 1 1 calc R U . . .
C12 C 0.61014(14) 0.29997(13) 0.42347(12) 0.0213(3) Uani 1 1 d . . . . .
H12A H 0.523805 0.256647 0.357478 0.032 Uiso 1 1 calc R U . . .
H12B H 0.619757 0.239175 0.472708 0.032 Uiso 1 1 calc R U . . .
H12C H 0.690161 0.336999 0.393983 0.032 Uiso 1 1 calc R U . . .
C13 C 0.86614(12) 0.56631(11) 0.55366(10) 0.0140(2) Uani 1 1 d . . . . .
H13A H 0.881784 0.505432 0.509340 0.017 Uiso 1 1 calc R U . . .
H13B H 0.837833 0.615606 0.498011 0.017 Uiso 1 1 calc R U . . .
C14 C 1.00702(13) 0.65868(12) 0.64805(12) 0.0186(2) Uani 1 1 d . . . . .
H14A H 1.080758 0.693375 0.611249 0.028 Uiso 1 1 calc R U . . .
H14B H 1.031496 0.612880 0.708348 0.028 Uiso 1 1 calc R U . . .
H14C H 0.997282 0.727787 0.683843 0.028 Uiso 1 1 calc R U . . .
C15 C 0.71182(12) 0.58557(11) 0.66837(10) 0.0115(2) Uani 1 1 d . . . . .
C16 C 0.63976(12) 0.63338(11) 0.82938(10) 0.0124(2) Uani 1 1 d . . . . .
C17 C 0.76199(13) 0.75258(11) 0.88009(11) 0.0152(2) Uani 1 1 d . . . . .
H17 H 0.840285 0.775222 0.853046 0.018 Uiso 1 1 calc R U . . .
C18 C 0.76838(14) 0.83671(12) 0.96907(11) 0.0187(2) Uani 1 1 d . . . . .
H18 H 0.850265 0.915153 1.000930 0.022 Uiso 1 1 calc R U . . .
C19 C 0.65296(15) 0.80466(13) 1.01120(12) 0.0211(3) Uani 1 1 d . . . . .
H19 H 0.658169 0.859785 1.073062 0.025 Uiso 1 1 calc R U . . .
C20 C 0.53066(15) 0.69013(12) 0.96015(11) 0.0193(2) Uani 1 1 d . . . . .
H20 H 0.452769 0.669525 0.987343 0.023 Uiso 1 1 calc R U . . .
C21 C 0.52029(13) 0.60342(11) 0.86800(11) 0.0144(2) Uani 1 1 d . . . . .
C22 C 0.38342(13) 0.48785(12) 0.81124(11) 0.0153(2) Uani 1 1 d . . . . .
C23 C 0.24666(15) 0.48453(14) 0.81522(14) 0.0254(3) Uani 1 1 d . . . . .
H23A H 0.260823 0.571137 0.831007 0.038 Uiso 1 1 calc R U . . .
H23B H 0.217569 0.439615 0.877311 0.038 Uiso 1 1 calc R U . . .
H23C H 0.174117 0.440703 0.739887 0.038 Uiso 1 1 calc R U . . .
C24 C 0.93773(16) 0.96644(13) 0.63492(14) 0.0256(3) Uani 1 1 d . . . . .
H24A H 0.923159 0.911549 0.693638 0.038 Uiso 1 1 calc R U . . .
H24B H 1.037988 1.015725 0.646705 0.038 Uiso 1 1 calc R U . . .
H24C H 0.891266 0.914531 0.556574 0.038 Uiso 1 1 calc R U . . .
C25 C 0.90253(14) 1.14322(12) 0.55777(11) 0.0184(2) Uani 1 1 d . . . . .
H25A H 0.865580 1.202230 0.567098 0.028 Uiso 1 1 calc R U . . .
H25B H 0.855471 1.092926 0.478728 0.028 Uiso 1 1 calc R U . . .
H25C H 1.003067 1.190784 0.570036 0.028 Uiso 1 1 calc R U . . .
C26 C 0.94677(15) 1.13487(14) 0.76961(11) 0.0223(3) Uani 1 1 d . . . . .
H26A H 0.914796 1.198477 0.774518 0.033 Uiso 1 1 calc R U . . .
H26B H 1.048313 1.177122 0.786206 0.033 Uiso 1 1 calc R U . . .
H26C H 0.922143 1.079895 0.826876 0.033 Uiso 1 1 calc R U . . .
C27 C 0.72094(15) 0.97753(17) 0.62639(14) 0.0326(3) Uani 1 1 d . . . . .
H27A H 0.680343 1.033988 0.633760 0.049 Uiso 1 1 calc R U . . .
H27B H 0.705643 0.921777 0.684370 0.049 Uiso 1 1 calc R U . . .
H27C H 0.676376 0.926445 0.547698 0.049 Uiso 1 1 calc R U . . .
 
loop_
 _atom_site_aniso_label
 _atom_site_aniso_U_11
 _atom_site_aniso_U_22
 _atom_site_aniso_U_33
 _atom_site_aniso_U_23
 _atom_site_aniso_U_13
 _atom_site_aniso_U_12
Ni1 0.00936(7) 0.00905(7) 0.01203(7) 0.00293(5) 0.00430(5) 0.00422(5)
O1 0.0116(4) 0.0158(4) 0.0203(4) -0.0019(3) 0.0006(3) 0.0028(3)
O2 0.0091(4) 0.0166(4) 0.0267(5) 0.0016(4) 0.0036(3) 0.0033(3)
O3 0.0180(4) 0.0197(4) 0.0204(4) 0.0069(3) 0.0097(3) 0.0130(4)
O4 0.0208(4) 0.0119(4) 0.0199(4) 0.0065(3) 0.0100(3) 0.0081(3)
N1 0.0117(4) 0.0128(4) 0.0132(4) 0.0012(4) 0.0046(4) 0.0032(4)
N2 0.0104(4) 0.0144(5) 0.0155(4) 0.0049(4) 0.0050(4) 0.0045(4)
N3 0.0127(4) 0.0117(4) 0.0132(4) 0.0047(3) 0.0049(4) 0.0068(4)
N4 0.0130(4) 0.0109(4) 0.0138(4) 0.0029(3) 0.0061(4) 0.0062(4)
N5 0.0148(5) 0.0164(5) 0.0177(5) 0.0012(4) 0.0072(4) 0.0041(4)
C1 0.0161(5) 0.0124(5) 0.0141(5) 0.0028(4) 0.0077(4) 0.0052(4)
C2 0.0221(6) 0.0117(5) 0.0256(6) 0.0030(5) 0.0080(5) 0.0048(5)
C3 0.0171(5) 0.0122(5) 0.0134(5) 0.0026(4) 0.0059(4) 0.0080(4)
C4 0.0257(6) 0.0153(5) 0.0171(6) 0.0069(4) 0.0084(5) 0.0106(5)
C5 0.0308(7) 0.0218(6) 0.0151(5) 0.0067(5) 0.0044(5) 0.0162(6)
C6 0.0214(6) 0.0195(6) 0.0149(5) 0.0004(5) -0.0004(5) 0.0113(5)
C7 0.0171(6) 0.0123(5) 0.0152(5) 0.0008(4) 0.0032(4) 0.0070(4)
C8 0.0163(5) 0.0120(5) 0.0116(5) 0.0023(4) 0.0049(4) 0.0087(4)
C9 0.0113(5) 0.0099(5) 0.0125(5) 0.0010(4) 0.0031(4) 0.0043(4)
C10 0.0114(5) 0.0112(5) 0.0114(5) 0.0031(4) 0.0043(4) 0.0057(4)
C11 0.0122(5) 0.0146(5) 0.0131(5) 0.0019(4) 0.0028(4) 0.0058(4)
C12 0.0191(6) 0.0201(6) 0.0203(6) -0.0043(5) 0.0032(5) 0.0075(5)
C13 0.0137(5) 0.0158(5) 0.0139(5) 0.0052(4) 0.0067(4) 0.0066(4)
C14 0.0130(5) 0.0177(6) 0.0225(6) 0.0054(5) 0.0055(5) 0.0046(5)
C15 0.0099(5) 0.0117(5) 0.0120(5) 0.0025(4) 0.0025(4) 0.0048(4)
C16 0.0155(5) 0.0121(5) 0.0125(5) 0.0040(4) 0.0048(4) 0.0086(4)
C17 0.0160(5) 0.0148(5) 0.0155(5) 0.0033(4) 0.0045(4) 0.0080(5)
C18 0.0234(6) 0.0142(5) 0.0163(5) 0.0009(4) 0.0037(5) 0.0085(5)
C19 0.0335(7) 0.0179(6) 0.0170(6) 0.0025(5) 0.0108(5) 0.0148(5)
C20 0.0273(7) 0.0198(6) 0.0193(6) 0.0069(5) 0.0139(5) 0.0144(5)
C21 0.0178(6) 0.0145(5) 0.0155(5) 0.0055(4) 0.0074(4) 0.0100(5)
C22 0.0154(5) 0.0176(5) 0.0181(5) 0.0073(4) 0.0088(4) 0.0096(5)
C23 0.0187(6) 0.0251(7) 0.0385(8) 0.0044(6) 0.0144(6) 0.0126(5)
C24 0.0320(7) 0.0140(6) 0.0344(7) 0.0063(5) 0.0152(6) 0.0110(5)
C25 0.0200(6) 0.0168(6) 0.0183(6) 0.0038(5) 0.0061(5) 0.0085(5)
C26 0.0218(6) 0.0275(7) 0.0155(6) -0.0006(5) 0.0047(5) 0.0106(5)
C27 0.0145(6) 0.0427(9) 0.0298(7) 0.0021(6) 0.0095(6) 0.0029(6)
 
_geom_special_details
;
 All esds (except the esd in the dihedral angle between two l.s. planes)
 are estimated using the full covariance matrix.  The cell esds are taken
 into account individually in the estimation of esds in distances, angles
 and torsion angles; correlations between esds in cell parameters are only
 used when they are defined by crystal symmetry.  An approximate (isotropic)
 treatment of cell esds is used for estimating esds involving l.s. planes.
;
 
loop_
 _geom_bond_atom_site_label_1
 _geom_bond_atom_site_label_2
 _geom_bond_distance
 _geom_bond_site_symmetry_2
 _geom_bond_publ_flag
Ni1 N3 1.8476(17) . ?
Ni1 N4 1.865(2) . ?
Ni1 N2 1.8970(17) . ?
Ni1 N1 1.910(2) . ?
O1 N1 1.3590(16) . ?
O2 N2 1.3763(16) . ?
O3 C9 1.2352(17) . ?
O4 C15 1.2293(19) . ?
N1 C1 1.2965(18) . ?
N2 C22 1.292(2) . ?
N3 C9 1.3427(16) . ?
N3 C8 1.3998(16) . ?
N4 C15 1.3588(16) . ?
N4 C16 1.4003(17) . ?
N5 C27 1.490(2) . ?
N5 C24 1.490(2) . ?
N5 C25 1.4922(19) . ?
N5 C26 1.4931(19) . ?
C1 C3 1.464(2) . ?
C1 C2 1.497(2) . ?
C3 C4 1.3995(18) . ?
C3 C8 1.404(2) . ?
C4 C5 1.382(2) . ?
C5 C6 1.389(2) . ?
C6 C7 1.3813(19) . ?
C7 C8 1.3977(19) . ?
C9 C10 1.5357(18) . ?
C10 C13 1.5368(18) . ?
C10 C15 1.5433(19) . ?
C10 C11 1.5561(18) . ?
C11 C12 1.521(2) . ?
C13 C14 1.528(2) . ?
C16 C17 1.406(2) . ?
C16 C21 1.4076(19) . ?
C17 C18 1.3802(19) . ?
C18 C19 1.389(2) . ?
C19 C20 1.378(2) . ?
C20 C21 1.4073(19) . ?
C21 C22 1.468(2) . ?
C22 C23 1.501(2) . ?
 
loop_
 _geom_angle_atom_site_label_1
 _geom_angle_atom_site_label_2
 _geom_angle_atom_site_label_3
 _geom_angle
 _geom_angle_site_symmetry_1
 _geom_angle_site_symmetry_3
 _geom_angle_publ_flag
N3 Ni1 N4 88.95(7) . . ?
N3 Ni1 N2 175.33(4) . . ?
N4 Ni1 N2 89.82(7) . . ?
N3 Ni1 N1 87.34(7) . . ?
N4 Ni1 N1 173.97(4) . . ?
N2 Ni1 N1 94.25(7) . . ?
C1 N1 O1 116.08(12) . . ?
C1 N1 Ni1 126.86(10) . . ?
O1 N1 Ni1 116.73(8) . . ?
C22 N2 O2 114.39(12) . . ?
C22 N2 Ni1 127.26(9) . . ?
O2 N2 Ni1 118.33(10) . . ?
C9 N3 C8 119.72(11) . . ?
C9 N3 Ni1 124.47(9) . . ?
C8 N3 Ni1 115.68(8) . . ?
C15 N4 C16 119.25(11) . . ?
C15 N4 Ni1 120.62(8) . . ?
C16 N4 Ni1 120.11(10) . . ?
C27 N5 C24 108.64(13) . . ?
C27 N5 C25 110.16(11) . . ?
C24 N5 C25 109.52(11) . . ?
C27 N5 C26 109.67(11) . . ?
C24 N5 C26 109.69(12) . . ?
C25 N5 C26 109.15(12) . . ?
N1 C1 C3 118.42(12) . . ?
N1 C1 C2 119.84(13) . . ?
C3 C1 C2 121.74(11) . . ?
C4 C3 C8 118.80(12) . . ?
C4 C3 C1 120.97(12) . . ?
C8 C3 C1 120.22(11) . . ?
C5 C4 C3 121.26(13) . . ?
C4 C5 C6 119.71(12) . . ?
C7 C6 C5 119.92(13) . . ?
C6 C7 C8 121.00(12) . . ?
C7 C8 N3 120.93(11) . . ?
C7 C8 C3 119.29(11) . . ?
N3 C8 C3 119.70(12) . . ?
O3 C9 N3 123.59(11) . . ?
O3 C9 C10 120.32(11) . . ?
N3 C9 C10 116.03(11) . . ?
C9 C10 C13 108.80(10) . . ?
C9 C10 C15 113.43(11) . . ?
C13 C10 C15 109.14(11) . . ?
C9 C10 C11 109.66(11) . . ?
C13 C10 C11 109.37(11) . . ?
C15 C10 C11 106.36(11) . . ?
C12 C11 C10 114.87(11) . . ?
C14 C13 C10 115.04(11) . . ?
O4 C15 N4 123.26(11) . . ?
O4 C15 C10 118.73(12) . . ?
N4 C15 C10 117.94(11) . . ?
N4 C16 C17 120.75(12) . . ?
N4 C16 C21 120.80(11) . . ?
C17 C16 C21 118.31(12) . . ?
C18 C17 C16 121.50(13) . . ?
C17 C18 C19 120.24(12) . . ?
C20 C19 C18 119.13(12) . . ?
C19 C20 C21 121.85(13) . . ?
C20 C21 C16 118.86(12) . . ?
C20 C21 C22 119.06(12) . . ?
C16 C21 C22 122.01(12) . . ?
N2 C22 C21 119.63(12) . . ?
N2 C22 C23 119.92(12) . . ?
C21 C22 C23 120.45(12) . . ?
 
_refine_diff_density_max    0.504
_refine_diff_density_min   -0.345
_refine_diff_density_rms    0.050

_shelx_res_file
;
TITL 3sepb_o_0m_a_a.res in P-1
    3sepb_o_0m_a_a.res
    created by SHELXL-2019/1 at 17:38:09 on 05-Sep-2024
REM Old TITL 3sepb_o_0m_a.hkl
REM SHELXT solution in P-1: R1 0.071, Rweak 0.007, Alpha 0.068
REM <I/s>   0.000 for    0 systematic absences,  Orientation as input
REM Formula found by SHELXT:  C28 N4 Ni O4
CELL  0.71073  11.0001  11.7244  11.8069   92.119  105.349  116.098
ZERR    2.000   0.0088   0.0127   0.0077    0.027    0.017    0.027
LATT  1
SFAC C H N NI O
UNIT 54 74 10 2 8
OMIT 0 1 0
ACTA
LIST 4
L.S. 10
BOND
REM LIST 6
FMAP 2
PLAN 20
WGHT    0.025700    0.800600
FVAR       0.92572
NI1   4    0.539755    0.367195    0.748792    11.00000    0.00936    0.00905 =
         0.01203    0.00293    0.00430    0.00422
O1    5    0.307810    0.120956    0.658954    11.00000    0.01163    0.01578 =
         0.02033   -0.00195    0.00060    0.00282
O2    5    0.246481    0.288226    0.703262    11.00000    0.00913    0.01661 =
         0.02667    0.00162    0.00360    0.00334
H1    2    0.265896    0.216777    0.677353    11.00000   -1.50000
O3    5    0.877193    0.377284    0.674682    11.00000    0.01800    0.01972 =
         0.02037    0.00690    0.00966    0.01296
O4    5    0.747505    0.693726    0.642343    11.00000    0.02083    0.01195 =
         0.01992    0.00647    0.01001    0.00809
N1    3    0.443146    0.183922    0.735270    11.00000    0.01173    0.01279 =
         0.01316    0.00123    0.00463    0.00325
N2    3    0.381010    0.388567    0.757341    11.00000    0.01038    0.01440 =
         0.01554    0.00495    0.00496    0.00446
N3    3    0.701479    0.352617    0.753426    11.00000    0.01268    0.01171 =
         0.01317    0.00471    0.00487    0.00684
N4    3    0.640308    0.543294    0.748535    11.00000    0.01300    0.01088 =
         0.01382    0.00295    0.00615    0.00622
N5    3    0.876857    1.055716    0.647073    11.00000    0.01476    0.01645 =
         0.01774    0.00119    0.00723    0.00415
C1    1    0.497040    0.111766    0.782650    11.00000    0.01610    0.01240 =
         0.01408    0.00282    0.00766    0.00517
C2    1    0.409140   -0.031955    0.754409    11.00000    0.02210    0.01168 =
         0.02557    0.00300    0.00802    0.00481
AFIX 137
H2A   2    0.462448   -0.070764    0.799489    11.00000   -1.50000
H2B   2    0.385303   -0.061213    0.670712    11.00000   -1.50000
H2C   2    0.323284   -0.056081    0.774912    11.00000   -1.50000
AFIX   0
C3    1    0.644371    0.174388    0.862163    11.00000    0.01707    0.01217 =
         0.01335    0.00263    0.00586    0.00802
C4    1    0.688312    0.118333    0.956665    11.00000    0.02574    0.01532 =
         0.01712    0.00694    0.00841    0.01057
AFIX  43
H4    2    0.623022    0.039732    0.968496    11.00000   -1.20000
AFIX   0
C5    1    0.826869    0.177551    1.032735    11.00000    0.03079    0.02184 =
         0.01512    0.00671    0.00444    0.01619
AFIX  43
H5    2    0.853889    0.139664    1.095884    11.00000   -1.20000
AFIX   0
C6    1    0.925574    0.293880    1.014464    11.00000    0.02136    0.01949 =
         0.01493    0.00035   -0.00041    0.01129
AFIX  43
H6    2    1.018789    0.334400    1.065710    11.00000   -1.20000
AFIX   0
C7    1    0.885129    0.349331    0.920079    11.00000    0.01708    0.01225 =
         0.01518    0.00078    0.00318    0.00696
AFIX  43
H7    2    0.952311    0.426145    0.907142    11.00000   -1.20000
AFIX   0
C8    1    0.744759    0.291738    0.843724    11.00000    0.01634    0.01197 =
         0.01156    0.00228    0.00489    0.00865
C9    1    0.781367    0.402470    0.681965    11.00000    0.01130    0.00993 =
         0.01249    0.00100    0.00311    0.00435
C10   1    0.742734    0.490094    0.602616    11.00000    0.01145    0.01120 =
         0.01143    0.00313    0.00434    0.00568
C11   1    0.604927    0.406282    0.496741    11.00000    0.01216    0.01455 =
         0.01309    0.00192    0.00277    0.00576
AFIX  23
H11A  2    0.525544    0.367202    0.528077    11.00000   -1.20000
H11B  2    0.586335    0.462422    0.444233    11.00000   -1.20000
AFIX   0
C12   1    0.610144    0.299967    0.423468    11.00000    0.01908    0.02009 =
         0.02026   -0.00432    0.00318    0.00746
AFIX 137
H12A  2    0.523805    0.256647    0.357478    11.00000   -1.50000
H12B  2    0.619757    0.239175    0.472708    11.00000   -1.50000
H12C  2    0.690161    0.336999    0.393983    11.00000   -1.50000
AFIX   0
C13   1    0.866144    0.566307    0.553659    11.00000    0.01366    0.01585 =
         0.01388    0.00517    0.00670    0.00658
AFIX  23
H13A  2    0.881784    0.505432    0.509340    11.00000   -1.20000
H13B  2    0.837833    0.615606    0.498011    11.00000   -1.20000
AFIX   0
C14   1    1.007018    0.658675    0.648051    11.00000    0.01297    0.01766 =
         0.02247    0.00542    0.00555    0.00456
AFIX 137
H14A  2    1.080758    0.693375    0.611249    11.00000   -1.50000
H14B  2    1.031496    0.612880    0.708348    11.00000   -1.50000
H14C  2    0.997282    0.727787    0.683843    11.00000   -1.50000
AFIX   0
C15   1    0.711820    0.585570    0.668368    11.00000    0.00994    0.01171 =
         0.01199    0.00255    0.00253    0.00483
C16   1    0.639758    0.633378    0.829381    11.00000    0.01555    0.01212 =
         0.01251    0.00397    0.00477    0.00856
C17   1    0.761987    0.752578    0.880088    11.00000    0.01603    0.01480 =
         0.01547    0.00331    0.00451    0.00798
AFIX  43
H17   2    0.840285    0.775222    0.853046    11.00000   -1.20000
AFIX   0
C18   1    0.768376    0.836711    0.969069    11.00000    0.02340    0.01419 =
         0.01633    0.00089    0.00375    0.00847
AFIX  43
H18   2    0.850265    0.915153    1.000930    11.00000   -1.20000
AFIX   0
C19   1    0.652960    0.804656    1.011199    11.00000    0.03347    0.01793 =
         0.01697    0.00254    0.01079    0.01483
AFIX  43
H19   2    0.658169    0.859785    1.073062    11.00000   -1.20000
AFIX   0
C20   1    0.530663    0.690125    0.960149    11.00000    0.02734    0.01978 =
         0.01930    0.00686    0.01393    0.01437
AFIX  43
H20   2    0.452769    0.669525    0.987343    11.00000   -1.20000
AFIX   0
C21   1    0.520288    0.603424    0.868004    11.00000    0.01785    0.01449 =
         0.01554    0.00548    0.00743    0.00999
C22   1    0.383417    0.487848    0.811236    11.00000    0.01535    0.01756 =
         0.01806    0.00728    0.00881    0.00959
C23   1    0.246660    0.484526    0.815219    11.00000    0.01870    0.02509 =
         0.03851    0.00444    0.01438    0.01261
AFIX 137
H23A  2    0.260823    0.571137    0.831007    11.00000   -1.50000
H23B  2    0.217569    0.439615    0.877311    11.00000   -1.50000
H23C  2    0.174117    0.440703    0.739887    11.00000   -1.50000
AFIX   0
C24   1    0.937733    0.966438    0.634916    11.00000    0.03201    0.01398 =
         0.03437    0.00633    0.01516    0.01096
AFIX 137
H24A  2    0.923159    0.911549    0.693638    11.00000   -1.50000
H24B  2    1.037988    1.015725    0.646705    11.00000   -1.50000
H24C  2    0.891266    0.914531    0.556574    11.00000   -1.50000
AFIX   0
C25   1    0.902533    1.143216    0.557771    11.00000    0.02004    0.01679 =
         0.01828    0.00383    0.00614    0.00846
AFIX 137
H25A  2    0.865580    1.202230    0.567098    11.00000   -1.50000
H25B  2    0.855471    1.092926    0.478728    11.00000   -1.50000
H25C  2    1.003067    1.190784    0.570036    11.00000   -1.50000
AFIX   0
C26   1    0.946768    1.134868    0.769606    11.00000    0.02182    0.02747 =
         0.01553   -0.00060    0.00466    0.01065
AFIX 137
H26A  2    0.914796    1.198477    0.774518    11.00000   -1.50000
H26B  2    1.048313    1.177122    0.786206    11.00000   -1.50000
H26C  2    0.922143    1.079895    0.826876    11.00000   -1.50000
AFIX   0
C27   1    0.720940    0.977529    0.626386    11.00000    0.01451    0.04266 =
         0.02981    0.00211    0.00951    0.00287
AFIX 137
H27A  2    0.680343    1.033988    0.633760    11.00000   -1.50000
H27B  2    0.705643    0.921777    0.684370    11.00000   -1.50000
H27C  2    0.676376    0.926445    0.547698    11.00000   -1.50000
REM #####
AFIX   0
HKLF 4


REM  3sepb_o_0m_a_a.res in P-1
REM wR2 = 0.0646, GooF = S = 1.046, Restrained GooF = 1.046 for all data
REM R1 = 0.0251 for 6235 Fo > 4sig(Fo) and 0.0266 for all 6539 data
REM 345 parameters refined using 0 restraints

END

WGHT      0.0235      0.8282

REM Highest difference peak  0.504,  deepest hole -0.345,  1-sigma level  0.050
Q1    1   0.7320  0.5380  0.6407  11.00000  0.05    0.39
Q2    1   0.7556  0.7872  0.9280  11.00000  0.05    0.38
Q3    1   0.7547  0.4475  0.6436  11.00000  0.05    0.37
Q4    1   0.8110  0.3223  0.8859  11.00000  0.05    0.36
Q5    1   0.4543  0.5468  0.8434  11.00000  0.05    0.36
Q6    1   0.6965  0.2354  0.8573  11.00000  0.05    0.36
Q7    1   0.5707  0.1451  0.8237  11.00000  0.05    0.35
Q8    1   0.5215  0.6423  0.9109  11.00000  0.05    0.35
Q9    1   0.7214  0.3230  0.7958  11.00000  0.05    0.35
Q10   1   0.4555  0.0413  0.7700  11.00000  0.05    0.34
Q11   1   0.3167  0.4876  0.8162  11.00000  0.05    0.34
Q12   1   0.6710  0.1456  0.9013  11.00000  0.05    0.34
Q13   1   0.6487  0.3506  0.7462  11.00000  0.05    0.34
Q14   1   0.6727  0.4449  0.5516  11.00000  0.05    0.34
Q15   1   0.7023  0.6918  0.8567  11.00000  0.05    0.33
Q16   1   0.4370  0.3844  0.7521  11.00000  0.05    0.32
Q17   1   0.5752  0.6222  0.8470  11.00000  0.05    0.32
Q18   1   0.6080  0.3533  0.4551  11.00000  0.05    0.31
Q19   1   0.7413  0.3775  0.7224  11.00000  0.05    0.30
Q20   1   0.8006  0.5244  0.5822  11.00000  0.05    0.30
;
_shelx_res_checksum   11879

_shelx_hkl_file
;
  -2   0   0  200.48    7.70
  -2   0   0  207.68    8.30
  -2   0   0  218.78    6.60
  -2   0   0  206.48    7.20
   2   0   0  206.38    7.10
   2   0   0  221.38    8.50
   2   0   0  210.68    6.50
   2   0   0  205.98    7.40
   2   0   0  200.08    7.80
  -3   0   0   19.40    1.20
  -3   0   0   20.10    2.30
  -3   0   0   21.30    1.90
  -4   0   0  355.76   13.30
  -4   0   0  338.27   14.20
  -4   0   0  345.87   13.50
  -4   0   0  346.17   11.20
  -4   0   0  357.26   12.60
   4   0   0  326.97   12.60
   4   0   0  342.97   10.80
   4   0   0  349.57   14.80
   4   0   0  350.96   13.60
  -5   0   0 1182.48   46.10
  -5   0   0 1360.86   43.60
  -5   0   0 1356.56   42.50
  -5   0   0 1428.76   40.60
   5   0   0 1375.16   45.90
   5   0   0 1344.47   40.00
   5   0   0 1350.46   43.90
  -6   0   0  474.95   19.10
  -6   0   0  454.95   17.80
  -6   0   0  499.45   15.80
   6   0   0  495.95   19.60
   6   0   0  486.55   15.10
   6   0   0  496.05   21.50
  -7   0   0   12.40    1.70
  -7   0   0   10.80    3.10
  -7   0   0   12.10    2.90
   7   0   0    8.20    3.30
   7   0   0   11.30    1.30
   7   0   0    5.80    3.70
  -8   0   0  536.35   22.70
  -8   0   0  524.65   21.00
   8   0   0  529.05   22.90
   8   0   0  556.44   25.90
  -9   0   0  112.99    9.40
  -9   0   0  105.69    8.10
   9   0   0  110.99    9.30
   9   0   0  113.99   11.10
 -10   0   0  316.67   16.20
 -10   0   0  307.87   17.70
  10   0   0  339.67   18.10
  10   0   0  313.47   20.60
 -11   0   0  186.58   12.60
 -11   0   0  215.38   14.80
  11   0   0  184.08   13.90
  11   0   0  189.38   17.00
 -12   0   0  334.57   18.80
 -12   0   0  400.36   22.20
  12   0   0  353.66   21.20
  12   0   0  338.77   24.70
  12  -1   0  206.18   15.40
  12  -1   0  207.98   18.50
 -12   1   0  236.08   16.60
 -12   1   0  224.48   14.40
  11  -1   0  924.61   37.30
  11  -1   0  972.90   41.80
 -11   1   0  942.21   38.10
 -11   1   0  872.31   34.70
  10  -1   0  438.46   21.60
  10  -1   0  466.15   25.00
 -10   1   0  491.15   22.60
 -10   1   0  444.26   19.90
   9  -1   0   13.00    5.10
   9  -1   0   15.10    4.30
  -9   1   0   18.00    4.50
  -9   1   0   14.50    3.50
   8  -1   0  224.28   14.80
   8  -1   0  237.58   13.40
  -8   1   0  274.67   14.00
  -8   1   0  270.57   12.20
   7  -1   0  365.26   18.00
   7  -1   0  353.46   16.20
  -7   1   0  367.36   16.00
  -7   1   0  341.47   14.20
   6  -1   0 1077.09   37.60
   6  -1   0 1115.19   39.50
  -6   1   0 1117.69   37.30
  -6   1   0 1110.59   35.70
   5  -1   0  249.48   12.50
   5  -1   0  249.88   10.70
   5  -1   0  261.17   11.60
  -5   1   0  263.77   10.30
  -5   1   0  277.07   11.50
  -5   1   0  262.37   12.30
  -5   1   0  273.97    8.50
   4  -1   0  128.29    4.20
   4  -1   0  131.29    6.70
   4  -1   0  130.99    4.40
   4  -1   0  133.29    7.40
  -4   1   0  122.99    5.60
  -4   1   0  129.79    6.40
  -4   1   0  127.19    7.10
  -4   1   0  136.39    4.60
  -4   1   0  129.79    6.70
   3  -1   0 2799.62   82.19
   3  -1   0 2794.52   82.09
   3  -1   0 2716.73   82.89
   3  -1   0 2770.42   83.79
   3  -1   0 2906.51   85.09
  -3   1   0 2901.11   84.09
  -3   1   0 2866.01   84.39
  -3   1   0 2793.72   83.09
  -3   1   0 2779.52   84.79
   2  -1   0 1205.48   37.20
   2  -1   0 1205.38   35.60
   2  -1   0 1227.68   35.90
   2  -1   0 1176.98   35.90
   2  -1   0 1171.88   36.60
  -2   1   0 1178.68   36.70
  -2   1   0 1240.98   36.90
  -2   1   0 1248.08   36.10
  -2   1   0 1240.58   35.70
  -2   1   0 1219.58   37.20
   1  -1   0 2862.41  101.89
   0   1   0 2982.30  104.79
  -1  -1   0 2618.04   76.69
  -1  -1   0 2577.64   76.49
  -1  -1   0 2589.14   76.59
  -1  -1   0 2721.73   76.69
  -1  -1   0 2519.65   77.29
   1   1   0 2547.84   76.69
   1   1   0 2655.33   76.49
   1   1   0 2617.44   77.49
  -2  -1   0  676.13   21.30
  -2  -1   0  681.63   21.10
  -2  -1   0  692.53   20.40
  -2  -1   0  678.13   22.20
  -2  -1   0  659.33   21.40
   2   1   0  664.23   20.90
   2   1   0  671.43   20.40
   2   1   0  690.03   22.70
   2   1   0  618.04   20.80
   2   1   0  647.14   21.40
  -3  -1   0 6991.80  210.68
  -3  -1   0 7254.87  209.68
  -3  -1   0 7175.48  209.48
   3   1   0 7077.09  211.38
   3   1   0 7137.89  209.78
  -4  -1   0  455.95   16.70
  -4  -1   0  454.55   17.80
  -4  -1   0  452.35   16.10
  -4  -1   0  424.56   16.70
  -4  -1   0  461.95   14.70
   4   1   0  455.95   14.60
   4   1   0  484.55   17.30
   4   1   0  444.16   15.90
  -5  -1   0  114.59    5.00
  -5  -1   0  121.69    6.50
  -5  -1   0  116.59    7.00
   5   1   0  124.19    8.70
   5   1   0  115.69    7.10
   5   1   0  101.89    4.70
  -6  -1   0  235.18   11.70
  -6  -1   0  228.48    8.90
  -6  -1   0  244.68   11.00
   6   1   0  237.28   13.90
   6   1   0  226.18    8.50
   6   1   0  229.88   11.70
  -7  -1   0  247.38   13.30
  -7  -1   0  285.07   13.00
  -7  -1   0  293.87   10.60
   7   1   0  265.97    9.80
   7   1   0  277.57   16.50
   7   1   0  273.67   14.00
  -8  -1   0  839.92   30.40
  -8  -1   0  812.32   31.60
  -8  -1   0  820.22   26.30
   8   1   0  839.32   31.90
   8   1   0  796.52   35.00
   8   1   0  796.22   25.50
  -9  -1   0   76.09    7.40
  -9  -1   0   81.39    8.20
   9   1   0   76.69    8.00
   9   1   0   93.09   12.30
 -10  -1   0   41.90    7.50
 -10  -1   0   39.60    6.50
  10   1   0   40.00    8.90
  10   1   0   32.40    6.40
 -11  -1   0   13.90    5.60
 -11  -1   0   19.60    5.20
  11   1   0   13.70    4.80
  11   1   0    7.70    6.50
 -12  -1   0  240.58   17.60
 -12  -1   0  200.88   14.50
  12   1   0  210.78   16.10
  12   1   0  218.08   20.20
  13  -2   0   66.89   10.30
  13  -2   0   62.69   11.60
 -13   2   0   59.49    9.60
 -13   2   0   74.69    9.50
  12  -2   0  177.48   16.20
  12  -2   0  188.28   14.30
 -12   2   0  195.38   13.10
 -12   2   0  201.88   15.00
  11  -2   0   33.20    6.20
  11  -2   0   48.30    8.80
 -11   2   0   43.50    6.50
 -11   2   0   33.20    6.50
  10  -2   0  178.08   12.10
  10  -2   0  175.38   14.00
 -10   2   0  174.68   12.20
 -10   2   0  178.48   10.50
   9  -2   0  100.19    9.90
   9  -2   0   93.59    8.50
  -9   2   0   96.69    6.90
  -9   2   0   91.79    7.90
   8  -2   0  352.96   16.90
   8  -2   0  374.86   18.90
  -8   2   0  369.26   16.90
  -8   2   0  375.56   15.20
   7  -2   0 1358.86   46.80
   7  -2   0 1269.87   44.70
  -7   2   0 1331.17   42.60
  -7   2   0 1355.86   44.80
   6  -2   0 1811.82   59.29
   6  -2   0 1791.62   57.89
  -6   2   0 1795.22   55.69
  -6   2   0 1828.62   57.69
   5  -2   0 2152.68   68.79
   5  -2   0 2219.38   69.69
   5  -2   0 2296.27   70.89
   5  -2   0 2268.77   65.89
   5  -2   0 2291.67   66.19
  -5   2   0 2268.97   70.59
  -5   2   0 2266.47   67.79
  -5   2   0 2181.88   69.59
  -5   2   0 2293.37   69.49
   4  -2   0 3635.84  112.49
   4  -2   0 3889.91  114.59
   4  -2   0 3954.40  115.39
   4  -2   0 3833.62  111.89
   4  -2   0 3746.33  113.99
   4  -2   0 3849.01  112.49
  -4   2   0 3797.12  115.19
  -4   2   0 3739.33  114.49
  -4   2   0 3931.11  114.49
  -4   2   0 3892.81  112.19
  -4   2   0 3864.71  112.89
   3  -2   0  894.21   27.40
   3  -2   0  893.21   28.70
   3  -2   0  922.61   29.30
   3  -2   0  884.21   27.50
   3  -2   0  940.31   29.00
  -3   2   0  916.31   28.90
  -3   2   0  925.91   29.40
  -3   2   0  890.51   28.90
  -3   2   0  926.61   27.60
  -3   2   0  916.71   27.70
   2  -2   0  238.28    8.30
   2  -2   0  230.88    8.20
   2  -2   0  236.48    7.60
   2  -2   0  236.78    7.80
   2  -2   0  237.38    8.40
  -2   2   0  239.08    8.60
  -2   2   0  229.78    7.90
  -2   2   0  230.28    8.10
  -2   2   0  215.98    8.20
  -2   2   0  240.68    7.70
   1  -2   0   46.90    2.40
   1  -2   0   53.49    2.20
   1  -2   0   48.10    2.40
   1  -2   0   57.79    2.20
   1  -2   0   54.09    2.40
   1  -2   0   50.09    2.20
  -1   2   0   49.60    2.40
  -1   2   0   52.99    2.20
  -1   2   0   48.80    2.40
  -1   2   0   52.29    2.20
   0  -2   0  111.99    4.20
   0  -2   0  108.99    3.80
   0  -2   0  114.29    4.60
   0   2   0  102.19    4.10
   0   2   0  108.09    3.80
   0   2   0  111.69    4.40
   0   2   0  108.99    4.10
  -1  -2   0  104.69    4.40
  -1  -2   0  103.19    5.10
  -1  -2   0  102.69    4.30
  -1  -2   0  110.09    4.40
  -1  -2   0  111.39    4.50
   1   2   0  104.69    4.50
   1   2   0  105.49    4.40
   1   2   0  103.69    4.40
   1   2   0  109.19    4.50
  -2  -2   0  162.38    7.60
  -2  -2   0  146.89    6.40
  -2  -2   0  158.08    6.60
  -2  -2   0  160.78    6.60
  -2  -2   0  161.28    6.10
  -2  -2   0  156.58    6.40
   2   2   0  162.78    6.80
   2   2   0  162.28    6.20
   2   2   0  153.38    6.20
   2   2   0  149.09    7.70
  -3  -2   0   42.40    3.50
  -3  -2   0   48.60    2.80
  -3  -2   0   47.10    4.20
  -3  -2   0   48.50    3.40
  -3  -2   0   48.90    3.30
   3   2   0   55.69    3.10
   3   2   0   54.09    3.90
   3   2   0   39.60    4.30
  -4  -2   0    8.50    1.90
  -4  -2   0    5.70    1.90
  -4  -2   0    7.60    1.40
  -4  -2   0    7.30    2.10
   4   2   0    5.30    1.70
   4   2   0    7.00    1.40
   4   2   0    8.70    2.60
  -5  -2   0 1770.22   58.49
  -5  -2   0 1904.51   58.09
  -5  -2   0 1832.22   55.89
   5   2   0 1866.31   58.99
   5   2   0 1918.61   62.39
   5   2   0 1772.42   55.69
  -6  -2   0 1469.75   45.20
  -6  -2   0 1481.45   47.80
  -6  -2   0 1482.15   48.70
   6   2   0 1413.46   51.99
   6   2   0 1412.56   44.80
   6   2   0 1480.05   48.80
  -7  -2   0  387.66   18.00
  -7  -2   0  386.56   14.60
  -7  -2   0  396.36   17.20
   7   2   0  385.56   14.00
   7   2   0  400.26   21.20
   7   2   0  408.66   18.20
  -8  -2   0  416.26   18.40
  -8  -2   0  405.06   19.20
  -8  -2   0  395.86   15.00
   8   2   0  377.06   14.20
   8   2   0  406.86   19.20
   8   2   0  407.76   22.60
  -9  -2   0  159.48   12.00
  -9  -2   0  180.78   11.70
  -9  -2   0  177.98    8.20
   9   2   0  187.68   12.70
   9   2   0  153.18    7.40
   9   2   0  205.98   16.40
 -10  -2   0   47.60    7.20
 -10  -2   0   40.60    7.30
  10   2   0   53.69   10.70
  10   2   0   53.99    8.20
 -11  -2   0  222.88   14.70
 -11  -2   0  190.68   15.60
  11   2   0  215.18   20.10
  11   2   0  232.58   15.70
  13  -3   0   62.09    9.00
  13  -3   0   64.79   12.40
 -13   3   0   42.00    7.70
 -13   3   0   55.59    8.30
  12  -3   0  247.78   16.00
  12  -3   0  224.08   17.60
 -12   3   0  209.68   13.10
 -12   3   0  225.18   15.50
  11  -3   0  162.08   12.10
  11  -3   0  150.78   13.50
 -11   3   0  160.68   11.90
 -11   3   0  160.78   10.40
  10  -3   0  273.97   15.10
  10  -3   0  264.77   16.70
 -10   3   0  266.87   13.00
 -10   3   0  263.47   15.10
   9  -3   0   22.10    4.60
   9  -3   0   21.50    5.50
  -9   3   0   18.10    4.50
  -9   3   0   26.00    4.10
   8  -3   0  593.84   24.60
   8  -3   0  628.14   26.40
  -8   3   0  622.84   24.70
  -8   3   0  656.33   22.60
   7  -3   0  247.88   13.20
   7  -3   0  248.88    7.70
   7  -3   0  231.38   11.90
  -7   3   0  240.58   12.00
  -7   3   0  234.38   10.10
   6  -3   0  122.29    4.60
   6  -3   0  117.89    7.40
   6  -3   0  121.39    5.20
   6  -3   0  125.19    8.10
  -6   3   0  124.19    8.20
  -6   3   0  124.59    7.40
  -6   3   0  125.09    6.10
   5  -3   0 3644.84  104.69
   5  -3   0 3398.76  107.09
   5  -3   0 3689.73  108.59
   5  -3   0 3633.84  105.69
   5  -3   0 3318.77  105.09
   5  -3   0 3615.74  107.79
  -5   3   0 3616.14  105.79
  -5   3   0 3637.64  105.19
  -5   3   0 3504.15  108.49
  -5   3   0 3662.73  107.79
  -5   3   0 3514.05  107.79
   4  -3   0 4691.43  138.49
   4  -3   0 4964.40  139.09
   4  -3   0 4388.36  138.19
   4  -3   0 4458.35  136.59
   4  -3   0 4651.93  136.59
  -4   3   0 4753.52  136.89
  -4   3   0 4612.04  138.59
  -4   3   0 4731.83  138.19
  -4   3   0 4770.62  136.99
  -4   3   0 4599.64  138.49
  -4   3   0 4660.43  139.19
   3  -3   0 1142.89   34.80
   3  -3   0 1156.48   35.60
   3  -3   0 1121.29   34.40
   3  -3   0 1192.48   35.60
   3  -3   0 1110.39   35.60
  -3   3   0 1132.29   35.70
  -3   3   0 1105.79   35.20
  -3   3   0 1150.48   36.00
  -3   3   0 1147.59   34.50
  -3   3   0 1141.79   34.90
  -3   3   0 1186.08   35.70
   2  -3   0 1455.95   44.30
   2  -3   0 1442.36   43.70
   2  -3   0 1490.85   43.90
   2  -3   0 1444.96   44.10
   2  -3   0 1465.65   44.10
  -2   3   0 1510.65   43.60
  -2   3   0 1454.05   44.20
  -2   3   0 1454.15   44.20
  -2   3   0 1463.65   44.10
  -2   3   0 1442.06   44.00
   1  -3   0 1437.76   42.60
   1  -3   0 1452.95   42.20
   1  -3   0 1423.76   43.30
   1  -3   0 1385.96   42.80
   1  -3   0 1459.65   43.20
   1  -3   0 1434.56   43.00
  -1   3   0 1422.96   42.70
  -1   3   0 1362.76   43.30
  -1   3   0 1432.96   43.20
  -1   3   0 1476.65   42.90
  -1   3   0 1417.06   42.30
   0  -3   0 2806.62   82.09
   0  -3   0 2749.23   81.69
   0  -3   0 2843.92   81.79
   0  -3   0 2695.03   82.39
   0  -3   0 2716.53   80.89
   0   3   0 2755.32   81.09
   0   3   0 2764.42   82.69
   0   3   0 2796.52   81.69
   0   3   0 2725.13   81.69
   0   3   0 2772.92   82.19
  -1  -3   0   15.50    2.40
  -1  -3   0   15.90    1.70
  -1  -3   0   17.00    1.60
  -1  -3   0   17.40    1.60
  -1  -3   0   17.90    1.70
  -1  -3   0   18.20    1.90
   1   3   0   21.70    1.90
   1   3   0   19.90    1.70
   1   3   0   23.00    3.00
  -2  -3   0 2345.57   70.29
  -2  -3   0 2358.76   69.79
  -2  -3   0 2283.07   69.89
  -2  -3   0 2346.97   70.09
  -2  -3   0 2256.47   71.49
  -2  -3   0 2359.26   70.09
   2   3   0 2352.96   70.29
   2   3   0 2258.07   69.89
   2   3   0 2356.56   72.59
   2   3   0 2316.87   69.69
   2   3   0 2364.66   70.29
  -3  -3   0  211.98    9.10
  -3  -3   0  196.78    8.70
  -3  -3   0  215.58    8.20
  -3  -3   0  212.38    9.00
  -3  -3   0  200.78    8.80
   3   3   0  196.88    8.30
   3   3   0  205.78    8.40
   3   3   0  211.58   11.20
   3   3   0  195.98    9.00
  -4  -3   0   45.10    4.20
  -4  -3   0   50.19    3.40
  -4  -3   0   44.80    4.20
  -4  -3   0   48.50    4.20
   4   3   0   51.39    3.60
   4   3   0   50.79    4.40
   4   3   0   49.10    5.60
  -5  -3   0  336.17   12.40
  -5  -3   0  336.87   14.20
  -5  -3   0  317.27   14.30
   5   3   0  337.77   14.70
   5   3   0  314.57   12.40
   5   3   0  328.97   17.30
  -6  -3   0  699.63   25.90
  -6  -3   0  696.13   26.40
  -6  -3   0  665.13   23.20
   6   3   0  703.83   30.40
   6   3   0  657.73   23.10
   6   3   0  704.83   26.40
  -7  -3   0  305.67   14.60
  -7  -3   0  293.97   15.20
  -7  -3   0  287.27   12.10
   7   3   0  282.57   11.80
   7   3   0  296.77   18.40
   7   3   0  297.17   15.20
  -8  -3   0  167.58   11.00
  -8  -3   0  175.88   11.60
  -8  -3   0  161.48    8.50
   8   3   0  174.48   15.00
   8   3   0  147.39   10.70
   8   3   0  157.68    8.10
  -9  -3   0  192.38   12.60
  -9  -3   0  178.98   13.00
  -9  -3   0  183.88    9.50
   9   3   0  191.58   16.70
   9   3   0  182.08   12.80
 -10  -3   0   55.89    7.80
 -10  -3   0   51.79    9.10
  10   3   0   43.90    7.50
  10   3   0   55.99   11.00
 -11  -3   0  123.19   11.90
 -11  -3   0  156.48   13.80
  11   3   0  114.89   16.90
  11   3   0  121.59   13.00
  13  -4   0   58.09    9.10
  13  -4   0   64.69   10.70
 -13   4   0   85.19    8.60
 -13   4   0   66.99   10.00
  12  -4   0  932.81   40.80
  12  -4   0  948.51   38.30
 -12   4   0  895.61   34.40
 -12   4   0  987.80   38.90
  11  -4   0  410.56   22.30
  11  -4   0  405.86   20.40
 -11   4   0  400.46   20.50
 -11   4   0  393.76   17.60
  10  -4   0   86.19    9.10
  10  -4   0   70.59    7.50
 -10   4   0   99.39    6.90
 -10   4   0   77.99    7.90
   9  -4   0  629.54   26.60
   9  -4   0  614.64   24.90
  -9   4   0  584.34   24.80
  -9   4   0  585.94   21.90
   8  -4   0  507.15   21.00
   8  -4   0  498.15   16.20
   8  -4   0  529.15   22.40
   8  -4   0  516.75   15.70
  -8   4   0  496.45   18.50
  -8   4   0  508.95   21.10
   7  -4   0   86.39    6.60
   7  -4   0   82.69    4.70
   7  -4   0   92.29    4.00
   7  -4   0   95.19    7.40
  -7   4   0   95.29    5.30
  -7   4   0  107.39    7.20
   6  -4   0  409.66   14.80
   6  -4   0  412.96   17.00
   6  -4   0  423.06   16.50
   6  -4   0  414.06   13.70
  -6   4   0  390.06   17.00
  -6   4   0  419.56   14.50
  -6   4   0  414.56   14.30
  -6   4   0  399.26   16.40
   5  -4   0 2843.32   91.99
   5  -4   0 2934.81   89.99
   5  -4   0 3095.89   90.19
   5  -4   0 3105.69   92.39
   5  -4   0 3153.98   92.79
  -5   4   0 3089.69   90.39
  -5   4   0 3073.29   92.49
  -5   4   0 3087.79   93.29
  -5   4   0 3041.90   91.89
  -5   4   0 3073.89   90.69
  -5   4   0 2969.80   92.49
   4  -4   0   71.89    4.30
   4  -4   0   71.29    4.40
   4  -4   0   64.39    3.30
   4  -4   0   71.69    3.80
   4  -4   0   64.59    4.30
  -4   4   0   67.19    4.40
  -4   4   0   79.19    4.30
  -4   4   0   65.09    4.30
  -4   4   0   67.19    3.80
  -4   4   0   72.29    4.80
  -4   4   0   68.79    3.50
   3  -4   0  109.59    5.50
   3  -4   0  117.49    5.30
   3  -4   0  117.69    5.30
   3  -4   0  112.19    4.90
   3  -4   0  112.59    5.40
  -3   4   0  113.29    5.20
  -3   4   0  115.19    4.70
  -3   4   0  113.59    5.40
  -3   4   0  112.69    5.30
  -3   4   0  121.89    5.60
  -3   4   0  122.79    5.80
   2  -4   0 1321.67   41.40
   2  -4   0 1317.07   41.20
   2  -4   0 1391.66   40.50
   2  -4   0 1341.97   40.40
   2  -4   0 1339.47   40.90
   2  -4   0 1328.57   41.30
  -2   4   0 1378.16   41.30
  -2   4   0 1349.16   40.70
  -2   4   0 1369.16   41.20
  -2   4   0 1337.57   41.60
  -2   4   0 1343.07   40.60
   1  -4   0  289.77   10.50
   1  -4   0  275.47    9.80
   1  -4   0  286.37    9.10
   1  -4   0  285.97   10.40
   1  -4   0  275.97   10.00
  -1   4   0  279.37    9.20
  -1   4   0  267.47    9.90
  -1   4   0  267.67    9.90
  -1   4   0  277.07    9.10
  -1   4   0  299.87   10.70
   0  -4   0 6792.52  202.28
   0  -4   0 6865.91  204.28
   0  -4   0 7057.59  203.38
   0  -4   0 7113.49  203.38
   0   4   0 6870.71  202.48
  -1  -4   0 3014.90   89.79
  -1  -4   0 3128.89   90.69
  -1  -4   0 2978.30   91.89
  -1  -4   0 3067.39   90.89
  -1  -4   0 3077.69   90.39
  -1  -4   0 3065.59   90.89
   1   4   0 3101.69   92.89
   1   4   0 2759.12   90.89
   1   4   0 3088.09   90.69
   1   4   0 3087.09   90.29
  -2  -4   0 3892.91  117.49
  -2  -4   0 3806.62  120.79
  -2  -4   0 3959.40  117.89
  -2  -4   0 3838.62  118.29
  -2  -4   0 4113.69  118.09
  -2  -4   0 4047.59  117.99
   2   4   0 3836.42  118.09
   2   4   0 4169.28  118.49
   2   4   0 4018.30  118.09
   2   4   0 3954.20  120.99
  -3  -4   0 2334.67   72.89
  -3  -4   0 2458.95   73.59
  -3  -4   0 2457.65   72.69
  -3  -4   0 2490.35   73.89
   3   4   0 2279.87   72.89
   3   4   0 2383.86   77.09
   3   4   0 2377.46   73.59
  -4  -4   0   20.60    2.70
  -4  -4   0   19.90    3.20
  -4  -4   0   16.20    2.90
  -4  -4   0   22.40    3.40
   4   4   0   18.20    4.50
   4   4   0   22.70    3.10
   4   4   0   30.30    4.00
  -5  -4   0  368.26   14.50
  -5  -4   0  389.76   16.60
  -5  -4   0  398.96   16.50
   5   4   0  388.16   16.50
   5   4   0  372.46   19.70
  -6  -4   0 1215.18   40.00
  -6  -4   0 1274.07   43.30
  -6  -4   0 1258.97   42.70
   6   4   0 1227.48   42.80
   6   4   0 1210.38   47.60
  -7  -4   0    9.40    2.50
  -7  -4   0   13.30    4.50
  -7  -4   0    6.10    3.10
   7   4   0    3.90    3.70
   7   4   0   11.20    4.20
  -8  -4   0  142.79   10.20
  -8  -4   0  129.59    8.10
  -8  -4   0  104.29    9.80
   8   4   0  135.89   10.50
   8   4   0  105.79   13.70
  -9  -4   0  122.29    8.60
  -9  -4   0  153.18   11.50
  -9  -4   0  136.19   11.90
   9   4   0  157.38   12.00
   9   4   0  139.89   14.90
 -10  -4   0    2.00    5.60
 -10  -4   0    7.10    4.50
  10   4   0    4.10    7.30
  10   4   0    1.10    4.90
  14  -5   0  139.59   15.60
  14  -5   0  156.18   14.70
 -14   5   0  158.38   15.00
 -14   5   0  133.19   11.40
  13  -5   0    4.70    5.70
  13  -5   0    8.20    5.10
 -13   5   0    7.00    5.60
 -13   5   0    2.00    4.10
  12  -5   0  636.24   28.10
  12  -5   0  596.74   29.20
 -12   5   0  612.74   24.40
 -12   5   0  613.64   28.30
  11  -5   0  424.06   20.60
  11  -5   0  407.26   21.50
 -11   5   0  421.56   21.00
 -11   5   0  392.96   17.20
  10  -5   0  285.77   15.40
  10  -5   0  283.57   16.40
 -10   5   0  277.07   12.70
 -10   5   0  272.97   15.30
   9  -5   0 1095.29   39.60
   9  -5   0 1067.29   31.90
   9  -5   0 1040.90   32.70
   9  -5   0 1063.49   38.30
  -9   5   0 1034.70   38.30
  -9   5   0 1032.10   34.90
   8  -5   0 1228.78   36.80
   8  -5   0 1250.27   42.60
   8  -5   0 1204.18   41.50
   8  -5   0 1181.08   38.20
  -8   5   0 1163.98   41.00
  -8   5   0 1184.88   41.60
  -8   5   0 1202.88   38.60
   7  -5   0  881.61   31.30
   7  -5   0  863.21   30.80
   7  -5   0  900.81   27.60
   7  -5   0  872.41   29.10
  -7   5   0  886.21   30.50
  -7   5   0  851.61   28.30
  -7   5   0  868.41   28.40
  -7   5   0  848.42   30.90
   6  -5   0  171.48    8.90
   6  -5   0  169.08    8.80
   6  -5   0  179.18    7.20
   6  -5   0  159.58    6.80
  -6   5   0  187.48    9.30
  -6   5   0  170.28    7.70
  -6   5   0  169.98    9.70
  -6   5   0  162.98    7.20
  -6   5   0  177.48    8.60
   5  -5   0 1495.25   44.90
   5  -5   0 1399.96   44.10
   5  -5   0 1502.05   46.20
   5  -5   0 1353.96   46.00
  -5   5   0 1480.05   45.70
  -5   5   0 1435.36   46.40
  -5   5   0 1497.15   45.40
  -5   5   0 1443.86   46.30
  -5   5   0 1472.65   47.20
  -5   5   0 1460.35   44.30
   4  -5   0 1000.10   31.70
   4  -5   0 1012.90   32.80
   4  -5   0  986.30   33.00
   4  -5   0 1028.40   32.30
   4  -5   0 1015.00   32.40
  -4   5   0 1041.20   32.50
  -4   5   0 1021.80   33.40
  -4   5   0 1049.00   33.00
  -4   5   0 1017.20   31.40
  -4   5   0 1022.90   32.60
  -4   5   0 1008.20   32.80
   3  -5   0    1.10    1.00
   3  -5   0    1.20    0.90
   3  -5   0    0.90    1.00
   3  -5   0    1.10    1.00
   3  -5   0    0.90    0.70
   3  -5   0    2.20    0.90
  -3   5   0    2.10    0.80
  -3   5   0    0.20    0.70
  -3   5   0   -0.10    0.80
  -3   5   0    1.30    1.10
  -3   5   0    2.10    1.00
   2  -5   0 2333.47   69.79
   2  -5   0 2342.97   70.69
   2  -5   0 2379.46   71.09
   2  -5   0 2403.76   69.39
   2  -5   0 2256.47   70.69
  -2   5   0 2317.57   69.69
  -2   5   0 2445.06   70.99
  -2   5   0 2351.36   70.49
  -2   5   0 2267.97   71.19
   1  -5   0  126.39    6.20
   1  -5   0  126.69    5.50
   1  -5   0  119.89    5.70
   1  -5   0  120.79    6.10
  -1   5   0  126.59    5.60
  -1   5   0  114.09    6.20
  -1   5   0  116.09    4.60
  -1   5   0  115.69    4.70
  -1   5   0  127.79    6.40
   0  -5   0  156.88    7.00
   0  -5   0  156.38    5.90
   0  -5   0  162.08    7.90
   0  -5   0  163.18    7.10
   0  -5   0  161.78    7.40
   0   5   0  166.98    8.40
   0   5   0  166.58    5.90
   0   5   0  149.19    7.50
   0   5   0  160.08    6.30
   0   5   0  158.48    6.90
  -1  -5   0 2577.24   84.59
  -1  -5   0 2700.43   81.89
  -1  -5   0 2783.82   81.29
  -1  -5   0 2867.91   81.99
  -1  -5   0 2661.23   80.39
  -1  -5   0 2761.92   81.69
   1   5   0 2718.73   84.29
   1   5   0 2487.35   81.99
   1   5   0 2783.62   81.69
   1   5   0 2703.33   80.89
  -2  -5   0  484.45   17.40
  -2  -5   0  460.35   16.60
  -2  -5   0  466.95   16.20
  -2  -5   0  460.95   16.80
   2   5   0  462.75   16.70
   2   5   0  442.36   19.50
   2   5   0  472.95   17.10
  -3  -5   0 1117.29   36.80
  -3  -5   0 1050.39   35.90
  -3  -5   0 1117.69   37.20
  -3  -5   0 1131.69   36.30
   3   5   0 1205.28   41.40
   3   5   0 1121.29   36.80
  -4  -5   0  123.79    7.80
  -4  -5   0  121.69    6.90
  -4  -5   0  129.69    8.00
   4   5   0  127.69    7.80
   4   5   0  145.59   11.00
  -5  -5   0   96.29    7.40
  -5  -5   0   95.19    7.30
  -5  -5   0   99.29    6.20
   5   5   0   76.79    8.80
   5   5   0  101.59    7.30
  -6  -5   0  926.91   34.40
  -6  -5   0  883.61   31.50
  -6  -5   0  948.71   34.30
   6   5   0  954.30   40.00
   6   5   0  938.61   34.10
  -7  -5   0  159.98   11.20
  -7  -5   0  155.78   10.80
  -7  -5   0  141.69    8.60
   7   5   0  147.49   10.60
   7   5   0  149.69   13.80
  -8  -5   0   11.10    3.70
  -8  -5   0    7.10    4.10
  -8  -5   0   13.00    4.70
   8   5   0    5.50    5.60
   8   5   0    5.70    4.10
  -9  -5   0   22.30    6.20
  -9  -5   0   25.30    6.10
  -9  -5   0   21.40    4.90
   9   5   0   18.50    8.90
   9   5   0   21.50    6.00
  14  -6   0  112.59   14.20
  14  -6   0  126.79   12.80
 -14   6   0  128.49   13.10
 -14   6   0   98.19    9.90
 -14   6   0  115.99   13.70
  13  -6   0    2.00    4.80
  13  -6   0    7.80    5.30
 -13   6   0   -4.90    3.50
 -13   6   0    3.70    4.70
 -13   6   0   -1.40    4.60
  12  -6   0   59.89    8.50
  12  -6   0   42.70    7.90
 -12   6   0   32.70    6.60
 -12   6   0   37.30    6.70
 -12   6   0   48.80    5.90
  11  -6   0   16.70    5.00
  11  -6   0   13.30    4.10
 -11   6   0   17.00    4.50
 -11   6   0   25.40    4.00
 -11   6   0   16.10    4.80
  10  -6   0  370.96   18.60
  10  -6   0  395.56   14.30
  10  -6   0  399.66   13.20
  10  -6   0  400.16   19.70
 -10   6   0  446.16   19.40
 -10   6   0  409.06   16.20
 -10   6   0  393.96   19.10
   9  -6   0  330.77   16.30
   9  -6   0  339.97   11.70
   9  -6   0  320.07   15.80
   9  -6   0  317.27   13.30
  -9   6   0  323.67   15.50
  -9   6   0  324.17   16.10
  -9   6   0  335.77   13.30
   8  -6   0  393.06   16.90
   8  -6   0  362.06   15.10
   8  -6   0  386.26   17.00
   8  -6   0  381.76   13.50
  -8   6   0  353.86   16.50
  -8   6   0  392.06   16.30
  -8   6   0  367.66   14.40
  -8   6   0  381.36   14.20
   7  -6   0  132.69    8.10
   7  -6   0  137.59    6.40
   7  -6   0  134.29    8.10
  -7   6   0  130.69    7.60
  -7   6   0  135.49    8.40
  -7   6   0  134.79    7.00
  -7   6   0  139.89    6.40
   6  -6   0 1992.70   59.49
   6  -6   0 2017.70   60.99
   6  -6   0 1838.32   58.69
  -6   6   0 1953.30   62.39
  -6   6   0 1960.50   61.29
  -6   6   0 1962.80   60.39
  -6   6   0 1865.31   59.99
  -6   6   0 1925.51   58.59
   5  -6   0  191.28    9.10
   5  -6   0  202.98    8.50
   5  -6   0  174.38    7.60
   5  -6   0  197.78    8.80
   5  -6   0  182.58    9.20
  -5   6   0  190.98    9.10
  -5   6   0  196.38    8.60
  -5   6   0  183.08    9.00
  -5   6   0  201.18    8.90
  -5   6   0  189.88    7.50
  -5   6   0  197.18    9.80
   4  -6   0 2965.50   86.69
   4  -6   0 2869.21   87.09
   4  -6   0 2781.22   86.59
   4  -6   0 2959.50   86.09
   4  -6   0 2877.31   84.99
  -4   6   0 2926.81   86.49
  -4   6   0 2821.62   86.99
  -4   6   0 2794.22   86.39
  -4   6   0 2838.82   86.69
  -4   6   0 2807.12   87.19
  -4   6   0 2888.81   85.19
   3  -6   0   36.00    3.30
   3  -6   0   41.10    2.70
   3  -6   0   37.50    3.30
   3  -6   0   37.20    3.40
   3  -6   0   34.90    2.50
  -3   6   0   39.00    3.20
  -3   6   0   35.20    2.80
  -3   6   0   40.40    3.70
  -3   6   0   49.40    3.70
   2  -6   0  258.57   10.70
   2  -6   0  246.38    8.70
   2  -6   0  257.57    9.60
   2  -6   0  248.08   10.20
   2  -6   0  244.38   10.40
  -2   6   0  264.47    8.90
  -2   6   0  257.87    9.20
  -2   6   0  235.78   11.70
  -2   6   0  261.57   10.10
  -2   6   0  253.37   10.70
   1  -6   0 1339.27   42.00
   1  -6   0 1368.56   43.00
   1  -6   0 1286.47   42.90
   1  -6   0 1343.77   42.30
  -1   6   0 1322.07   43.50
  -1   6   0 1396.96   42.10
  -1   6   0 1344.07   40.60
  -1   6   0 1390.56   40.80
   0  -6   0 1126.39   35.70
   0  -6   0 1099.39   35.60
   0  -6   0 1151.28   36.40
   0  -6   0 1062.09   33.80
   0   6   0 1115.89   35.40
   0   6   0 1130.69   37.70
   0   6   0 1124.79   34.40
   0   6   0 1102.49   33.80
  -1  -6   0  322.87   12.00
  -1  -6   0  304.77   12.60
  -1  -6   0  310.87   12.50
  -1  -6   0  298.67   11.00
   1   6   0  318.47   12.30
   1   6   0  281.47   11.40
   1   6   0  327.17   14.90
  -2  -6   0    7.10    1.80
  -2  -6   0    0.80    1.40
  -2  -6   0   -0.20    1.20
  -2  -6   0    3.00    1.70
   2   6   0    3.20    1.50
   2   6   0    2.50    1.50
   2   6   0    6.20    2.90
  -3  -6   0  111.79    7.40
  -3  -6   0  111.49    6.40
  -3  -6   0  118.89    7.20
  -3  -6   0  116.89    6.80
   3   6   0  121.09    7.10
   3   6   0  123.19    9.80
  -4  -6   0  404.06   16.40
  -4  -6   0  425.76   17.60
  -4  -6   0  449.95   18.10
   4   6   0  401.76   17.10
   4   6   0  432.86   21.80
  -5  -6   0  178.08    9.50
  -5  -6   0  186.38   11.20
  -5  -6   0  185.28   11.00
   5   6   0  205.58   14.80
   5   6   0  188.38   10.80
  -6  -6   0  985.30   36.60
  -6  -6   0 1007.00   36.80
  -6  -6   0  952.10   33.90
   6   6   0 1058.29   36.40
   6   6   0  909.01   41.60
  -7  -6   0  168.88   10.00
  -7  -6   0  181.38   12.30
  -7  -6   0  176.28   12.10
   7   6   0  189.58   16.90
   7   6   0  181.78   11.90
  -8  -6   0  209.08   14.40
  -8  -6   0  203.98   11.80
  -8  -6   0  233.28   14.80
   8   6   0  208.78   19.00
   8   6   0  196.28   13.50
  -9  -6   0  363.06   20.80
  -9  -6   0  372.56   20.70
   9   6   0  355.26   19.80
   9   6   0  339.37   25.60
  14  -7   0  145.79   13.90
  14  -7   0  119.49   12.40
 -14   7   0  109.69   10.10
 -14   7   0  128.79   12.50
 -14   7   0  136.89   13.40
  13  -7   0  255.07   16.30
  13  -7   0  233.08   16.10
 -13   7   0  241.58   15.60
 -13   7   0  224.38   12.40
 -13   7   0  228.88   16.10
  12  -7   0  425.96   21.80
  12  -7   0  419.86   21.00
 -12   7   0  417.86   20.60
 -12   7   0  406.56   17.20
 -12   7   0  413.96   21.40
  11  -7   0  592.54   20.80
  11  -7   0  612.84   19.60
  11  -7   0  637.54   26.70
  11  -7   0  578.74   26.30
 -11   7   0  654.53   26.20
 -11   7   0  633.94   26.90
 -11   7   0  610.94   22.60
  10  -7   0  216.28    8.50
  10  -7   0  209.88   10.60
  10  -7   0  216.78   12.70
  10  -7   0  213.68   12.90
 -10   7   0  189.78    9.50
 -10   7   0  216.78   12.80
 -10   7   0  204.28   11.80
   9  -7   0   81.89    7.30
   9  -7   0   85.39    5.10
   9  -7   0   84.19    6.80
   9  -7   0   78.39    7.20
  -9   7   0   96.69    6.20
  -9   7   0   94.39    7.10
  -9   7   0   91.19    5.60
  -9   7   0   82.59    7.60
   8  -7   0  310.17   12.00
   8  -7   0  296.67   14.10
  -8   7   0  305.97   13.00
  -8   7   0  302.67   14.50
  -8   7   0  301.97   11.70
  -8   7   0  298.17   13.60
   7  -7   0   15.10    2.70
   7  -7   0   18.40    3.50
  -7   7   0   16.40    3.00
  -7   7   0   13.00    2.00
  -7   7   0   13.10    3.30
  -7   7   0   16.80    2.70
   6  -7   0  928.81   31.00
   6  -7   0  936.11   30.40
  -6   7   0  929.41   31.60
  -6   7   0  890.31   32.50
  -6   7   0  915.01   30.80
  -6   7   0  907.01   29.00
   5  -7   0 1354.56   41.40
   5  -7   0 1304.97   43.60
   5  -7   0 1414.26   43.40
   5  -7   0 1405.66   43.00
  -5   7   0 1328.47   44.50
  -5   7   0 1300.47   43.50
  -5   7   0 1370.76   43.70
  -5   7   0 1389.86   43.30
  -5   7   0 1335.37   41.60
   4  -7   0   27.70    2.50
   4  -7   0   17.30    3.10
   4  -7   0   17.00    2.70
   4  -7   0   25.90    2.30
   4  -7   0   25.60    3.30
  -4   7   0   30.20    2.40
  -4   7   0   23.80    2.90
  -4   7   0   27.60    3.20
  -4   7   0   19.20    2.80
   3  -7   0  778.52   26.40
   3  -7   0  786.42   24.80
   3  -7   0  731.13   25.90
   3  -7   0  709.53   25.90
   3  -7   0  776.12   24.20
  -3   7   0  743.73   25.60
  -3   7   0  797.82   24.20
  -3   7   0  813.22   26.40
  -3   7   0  750.22   24.80
   2  -7   0 1420.66   44.10
   2  -7   0 1333.97   45.20
   2  -7   0 1417.16   45.50
   2  -7   0 1433.06   45.00
  -2   7   0 1444.96   44.60
  -2   7   0 1411.76   43.20
  -2   7   0 1464.05   46.00
  -2   7   0 1432.46   43.00
   1  -7   0 1059.89   35.20
   1  -7   0 1079.19   36.00
   1  -7   0 1105.99   35.10
  -1   7   0 1095.99   33.30
  -1   7   0 1098.99   35.00
  -1   7   0 1097.39   36.90
  -1   7   0 1083.59   33.50
   0  -7   0  199.98    7.70
   0  -7   0  210.68   10.00
   0  -7   0  216.48    9.60
   0   7   0  213.88    9.30
   0   7   0  217.68   11.50
   0   7   0  207.98    8.30
   0   7   0  208.78    7.70
  -1  -7   0  328.37   12.40
  -1  -7   0  357.66   13.80
  -1  -7   0  380.16   14.70
  -1  -7   0  356.26   14.60
   1   7   0  360.66   17.00
   1   7   0  359.06   14.20
   1   7   0  353.46   12.30
   1   7   0  355.96   13.20
  -2  -7   0  726.93   26.10
  -2  -7   0  720.43   25.70
  -2  -7   0  684.43   23.70
  -2  -7   0  728.33   25.20
   2   7   0  722.93   29.60
   2   7   0  737.13   25.80
   2   7   0  730.23   24.80
  -3  -7   0  112.89    7.20
  -3  -7   0  119.59    6.70
  -3  -7   0  127.69    7.90
  -3  -7   0  127.49    8.20
   3   7   0  112.69    7.30
   3   7   0  115.39   10.60
  -4  -7   0   66.79    5.80
  -4  -7   0   70.89    6.90
  -4  -7   0   84.49    6.70
   4   7   0   72.19   10.20
   4   7   0   81.59    6.50
  -5  -7   0  168.68   10.80
  -5  -7   0  169.18    9.70
  -5  -7   0  148.89   10.30
   5   7   0  172.68   10.40
   5   7   0  189.38   15.40
  -6  -7   0   19.20    4.20
  -6  -7   0   13.30    4.50
   6   7   0   16.40    4.40
   6   7   0   11.00    6.00
  -7  -7   0  185.18   13.40
  -7  -7   0  188.48   13.40
  -7  -7   0  172.08   10.90
   7   7   0  189.38   12.70
   7   7   0  194.38   17.90
  -8  -7   0  125.29   11.70
  -8  -7   0  128.69    9.90
  -8  -7   0  128.99   12.10
   8   7   0  122.49   16.80
   8   7   0  127.89   11.50
  14  -8   0  157.98   13.70
  14  -8   0  169.88   14.60
 -14   8   0  170.88   13.80
 -14   8   0  199.28   15.20
  13  -8   0  233.88   15.90
  13  -8   0  231.58   15.50
 -13   8   0  217.28   14.30
 -13   8   0  211.18   11.30
 -13   8   0  232.08   15.50
  12  -8   0  408.26   20.70
  12  -8   0  413.76   21.10
 -12   8   0  449.36   22.00
 -12   8   0  429.06   20.30
 -12   8   0  421.96   16.80
  11  -8   0  189.98   12.70
  11  -8   0  195.98   11.00
  11  -8   0  203.88    8.40
  11  -8   0  178.38   12.20
 -11   8   0  193.18   12.90
 -11   8   0  193.38    9.50
 -11   8   0  204.38   12.10
  10  -8   0   19.00    2.80
  10  -8   0   15.20    4.10
  10  -8   0   16.00    4.10
 -10   8   0   22.60    4.90
 -10   8   0   14.30    4.00
 -10   8   0   19.00    2.90
   9  -8   0  297.17   14.50
   9  -8   0  291.97   12.00
  -9   8   0  290.07   13.70
  -9   8   0  289.17   14.70
  -9   8   0  283.87   11.30
   8  -8   0  102.39    7.50
   8  -8   0  111.09    6.50
  -8   8   0  110.99    5.60
  -8   8   0  112.69    7.30
  -8   8   0  108.89    8.00
   7  -8   0  378.56   13.60
   7  -8   0  401.96   15.60
   7  -8   0  388.26   16.10
  -7   8   0  398.76   14.00
  -7   8   0  405.86   16.20
  -7   8   0  423.36   17.10
   6  -8   0  938.11   29.20
   6  -8   0  922.41   31.30
   6  -8   0  935.91   31.10
  -6   8   0  903.01   29.40
  -6   8   0  941.91   32.10
  -6   8   0  928.81   31.40
   5  -8   0   78.29    5.60
   5  -8   0   75.99    4.20
   5  -8   0   81.79    6.70
   5  -8   0   82.99    4.80
  -5   8   0   67.49    5.30
  -5   8   0   78.89    5.50
  -5   8   0   74.49    5.40
  -5   8   0   78.19    4.30
   4  -8   0  256.07    9.60
   4  -8   0  253.67   11.40
   4  -8   0  256.57    9.90
  -4   8   0  254.07   11.40
  -4   8   0  243.18   10.80
  -4   8   0  246.18   10.40
   3  -8   0  518.65   18.00
   3  -8   0  511.25   19.70
   3  -8   0  520.65   17.10
  -3   8   0  502.75   17.70
  -3   8   0  519.15   18.80
  -3   8   0  531.05   17.30
  -3   8   0  545.55   20.00
   2  -8   0  516.65   19.40
   2  -8   0  500.15   18.00
  -2   8   0  516.35   18.30
  -2   8   0  497.25   16.60
  -2   8   0  494.55   16.80
  -2   8   0  508.95   19.90
   1  -8   0  641.64   23.70
   1  -8   0  634.74   22.60
  -1   8   0  641.64   20.70
  -1   8   0  651.13   21.00
  -1   8   0  664.33   25.00
  -1   8   0  646.14   22.50
   0  -8   0  650.13   21.90
   0  -8   0  597.34   22.90
   0  -8   0  601.44   22.30
   0   8   0  596.54   19.80
   0   8   0  620.24   25.20
   0   8   0  623.04   22.10
   0   8   0  650.83   20.80
  -1  -8   0  658.83   22.20
  -1  -8   0  626.64   23.20
  -1  -8   0  605.44   22.90
  -1  -8   0  574.64   20.20
   1   8   0  635.04   21.30
   1   8   0  615.74   20.10
   1   8   0  623.34   22.60
   1   8   0  609.14   26.10
  -2  -8   0  268.07   11.90
  -2  -8   0  250.67   12.50
  -2  -8   0  279.17   12.50
  -2  -8   0  233.08   10.10
   2   8   0  278.27   16.10
   2   8   0  260.17   11.30
   2   8   0  242.68   11.90
  -3  -8   0    6.80    2.80
  -3  -8   0    4.30    3.10
  -3  -8   0    3.80    2.50
   3   8   0    6.50    4.30
   3   8   0    6.90    2.80
  -4  -8   0  225.38   12.60
  -4  -8   0  218.98   11.30
  -4  -8   0  191.08   11.30
   4   8   0  197.18   10.90
   4   8   0  213.88   16.00
  -5  -8   0  763.92   29.20
  -5  -8   0  714.13   27.40
  -5  -8   0  718.83   29.40
   5   8   0  723.23   27.70
   5   8   0  718.83   34.90
  -6  -8   0  435.56   21.10
  -6  -8   0  402.96   18.40
  -6  -8   0  419.16   20.30
   6   8   0  390.76   25.50
   6   8   0  423.36   19.60
  -7  -8   0  106.89    9.10
  -7  -8   0  124.79   11.60
  -7  -8   0  121.29   10.70
   7   8   0   98.39   14.70
   7   8   0  110.49   10.40
  14  -9   0  173.68   14.50
  14  -9   0  201.58   15.10
 -14   9   0  211.08   14.70
 -14   9   0  218.78   15.70
  13  -9   0   40.00    7.60
  13  -9   0   36.90    7.30
 -13   9   0   45.40    7.00
 -13   9   0   41.20    7.80
  12  -9   0    6.20    4.30
  12  -9   0    4.10    2.10
 -12   9   0    8.80    4.20
 -12   9   0    9.00    2.60
 -12   9   0    4.90    4.10
  11  -9   0  505.85   17.60
  11  -9   0  476.15   21.60
 -11   9   0  457.85   17.10
 -11   9   0  456.35   22.00
 -11   9   0  478.55   20.80
  10  -9   0  387.56   18.30
  10  -9   0  428.46   15.90
 -10   9   0  389.56   14.60
 -10   9   0  402.56   17.80
 -10   9   0  406.76   19.10
   9  -9   0  367.16   14.40
   9  -9   0  324.57   15.60
  -9   9   0  327.97   12.60
  -9   9   0  348.07   15.40
  -9   9   0  342.57   16.40
   8  -9   0   29.20    2.70
   8  -9   0   23.10    3.60
   8  -9   0   25.70    4.00
  -8   9   0   26.30    2.90
  -8   9   0   23.10    3.90
  -8   9   0   28.30    4.50
   7  -9   0  371.06   15.40
   7  -9   0  366.76   13.30
   7  -9   0  380.26   15.60
  -7   9   0  408.96   16.70
  -7   9   0  373.46   13.50
  -7   9   0  385.66   15.80
   6  -9   0 6554.14  194.38
   6  -9   0 6676.03  197.18
   6  -9   0 6616.74  195.88
  -6   9   0 6479.35  197.18
  -6   9   0 6755.42  197.08
   5  -9   0 1989.80   62.89
   5  -9   0 2008.60   60.69
   5  -9   0 1999.80   60.49
  -5   9   0 2000.80   62.59
  -5   9   0 1916.51   61.89
  -5   9   0 1986.10   62.49
   4  -9   0  424.46   14.80
   4  -9   0  413.56   15.40
   4  -9   0  434.76   17.50
  -4   9   0  434.76   15.00
  -4   9   0  432.86   15.90
  -4   9   0  436.46   17.50
  -4   9   0  428.36   16.70
   3  -9   0   13.50    3.20
   3  -9   0   12.30    2.30
  -3   9   0   14.70    3.50
  -3   9   0   17.30    2.80
  -3   9   0   17.00    2.10
  -3   9   0   15.90    2.50
   2  -9   0   41.90    5.20
   2  -9   0   36.40    3.80
  -2   9   0   43.00    5.80
  -2   9   0   36.20    3.20
  -2   9   0   43.80    4.00
  -2   9   0   40.40    3.00
   1  -9   0   10.80    2.70
   1  -9   0    5.60    2.50
  -1   9   0   10.00    3.50
  -1   9   0   10.40    1.80
  -1   9   0   14.40    2.70
  -1   9   0    7.10    1.80
   0  -9   0  808.52   29.00
   0  -9   0  854.31   28.30
   0  -9   0  775.12   29.30
   0   9   0  825.12   26.00
   0   9   0  843.72   28.70
   0   9   0  850.21   26.80
   0   9   0  799.72   32.20
  -1  -9   0  255.27   10.10
  -1  -9   0  247.38   12.60
  -1  -9   0  279.37   12.10
  -1  -9   0  271.07   13.00
   1   9   0  258.77   10.00
   1   9   0  283.97   16.30
   1   9   0  275.37   12.60
   1   9   0  278.67   11.10
  -2  -9   0   18.80    3.50
  -2  -9   0   20.60    3.60
  -2  -9   0   20.10    2.80
  -2  -9   0   24.40    4.50
   2   9   0   20.10    3.40
   2   9   0   22.00    4.10
   2   9   0   14.00    4.80
   2   9   0   14.90    2.60
  -3  -9   0  670.23   25.20
  -3  -9   0  632.64   25.90
  -3  -9   0  622.84   24.90
   3   9   0  662.93   31.20
   3   9   0  659.53   23.80
  -4  -9   0  172.88   10.70
  -4  -9   0  157.78   10.50
  -4  -9   0  174.28   11.70
   4   9   0  193.28   15.90
   4   9   0  190.68   10.60
  -5  -9   0  124.69    9.20
  -5  -9   0  122.29   10.60
  -5  -9   0  116.59    9.80
   5   9   0  154.78   15.60
   5   9   0  131.19    9.70
  -6  -9   0  261.97   15.70
  -6  -9   0  274.67   16.50
  -6  -9   0  240.28   13.80
   6   9   0  214.78   13.50
   6   9   0  288.17   22.50
  13 -10   0   33.30    7.10
 -13  10   0   31.60    7.10
 -13  10   0   41.60    6.80
  12 -10   0  179.48    9.40
  12 -10   0  215.68   13.60
 -12  10   0  231.08   13.20
 -12  10   0  203.38   10.20
 -12  10   0  221.98   14.30
  11 -10   0    3.10    2.40
  11 -10   0    1.30    3.30
  11 -10   0    3.40    1.80
 -11  10   0    1.00    3.40
 -11  10   0    5.30    3.30
  10 -10   0   87.49    6.30
  10 -10   0   82.29    4.70
  10 -10   0   78.69    7.10
 -10  10   0   74.19    7.30
 -10  10   0   86.29    7.60
 -10  10   0   73.29    4.70
   9 -10   0   36.40    5.30
   9 -10   0   42.50    5.10
   9 -10   0   42.60    3.40
  -9  10   0   42.50    5.50
  -9  10   0   49.50    6.40
  -9  10   0   47.60    3.50
   8 -10   0    4.30    2.30
   8 -10   0    3.90    2.10
   8 -10   0    1.70    1.50
  -8  10   0    6.50    2.80
  -8  10   0    1.70    1.30
  -8  10   0    7.00    2.80
   7 -10   0  326.57   14.50
   7 -10   0  320.87   12.00
   7 -10   0  311.37   13.50
  -7  10   0  335.97   14.60
  -7  10   0  330.27   14.90
   6 -10   0 2613.44   80.79
   6 -10   0 2648.73   82.99
   6 -10   0 2684.93   80.09
  -6  10   0 2641.84   82.59
  -6  10   0 2693.73   82.89
   5 -10   0  575.94   19.80
   5 -10   0  563.04   19.40
   5 -10   0  582.74   22.20
  -5  10   0  559.44   21.80
  -5  10   0  553.84   20.70
  -5  10   0  567.44   21.40
  -5  10   0  567.64   19.40
   4 -10   0    2.80    1.80
   4 -10   0    3.20    1.40
   4 -10   0    6.90    2.50
  -4  10   0    4.40    1.80
  -4  10   0    3.10    2.10
  -4  10   0    6.50    2.80
  -4  10   0    2.70    1.40
   3 -10   0  185.88    9.10
   3 -10   0  182.78   10.40
  -3  10   0  164.48    8.90
  -3  10   0  188.48    7.60
  -3  10   0  181.18   10.80
  -3  10   0  183.88    8.00
   2 -10   0  108.29    7.60
   2 -10   0  111.59    7.00
  -2  10   0  115.39    5.60
  -2  10   0  111.79    5.60
  -2  10   0  120.79    9.20
  -2  10   0  114.29    6.90
   1 -10   0    2.30    2.20
   1 -10   0    2.00    2.20
  -1  10   0    2.30    3.20
  -1  10   0    0.60    1.50
  -1  10   0    3.30    1.50
  -1  10   0   -0.60    1.70
   0 -10   0   12.30    3.30
   0 -10   0   12.20    3.30
   0 -10   0   15.50    2.80
   0  10   0   12.60    2.10
   0  10   0   11.50    4.20
   0  10   0   11.20    2.90
   0  10   0   10.10    2.20
  -1 -10   0  237.48   12.40
  -1 -10   0  223.58   12.20
  -1 -10   0  231.98   11.10
   1  10   0  224.18    8.90
   1  10   0  224.78   15.30
   1  10   0  220.48    9.80
   1  10   0  231.98   11.60
  -2 -10   0  297.67   14.00
  -2 -10   0  251.07   13.70
  -2 -10   0  260.77   12.70
  -2 -10   0  216.48   10.40
   2  10   0  265.57   11.40
   2  10   0  268.87   17.60
   2  10   0  249.97   10.20
  -3 -10   0    1.10    2.90
  -3 -10   0    3.90    3.20
  -3 -10   0    3.30    3.00
   3  10   0   -3.50    4.40
   3  10   0    4.80    2.90
  -4 -10   0  121.89    9.40
  -4 -10   0  130.09    9.40
  -4 -10   0  117.39   10.00
   4  10   0  140.39   14.90
  -5 -10   0   32.20    5.90
  -5 -10   0   42.10    7.60
  -5 -10   0   28.40    6.20
   5  10   0   19.10    6.90
   5  10   0   25.80    9.30
  13 -11   0   79.09    9.60
 -13  11   0   60.39    9.10
 -13  11   0   75.59    8.80
  12 -11   0   80.59    8.20
  12 -11   0   69.69    6.50
 -12  11   0   65.59    8.50
 -12  11   0   83.69    8.60
  11 -11   0  844.12   32.80
  11 -11   0  876.91   30.40
 -11  11   0  832.12   27.20
 -11  11   0  886.61   34.20
 -11  11   0  866.61   32.20
  10 -11   0 1059.99   35.60
  10 -11   0 1024.80   36.90
 -10  11   0 1001.40   32.20
 -10  11   0 1012.00   38.00
 -10  11   0 1051.69   36.80
   9 -11   0  637.64   21.50
   9 -11   0  699.73   25.00
   9 -11   0  631.94   24.80
  -9  11   0  646.94   26.10
  -9  11   0  667.23   25.40
   8 -11   0   70.19    5.80
   8 -11   0   71.79    6.30
   8 -11   0   65.39    4.30
  -8  11   0   70.59    6.60
  -8  11   0   58.39    6.00
   7 -11   0   14.30    2.40
   7 -11   0   13.20    3.40
   7 -11   0   11.30    2.80
  -7  11   0   16.80    3.80
  -7  11   0   15.90    3.50
   6 -11   0  398.76   15.30
   6 -11   0  421.66   17.90
   6 -11   0  417.36   15.30
  -6  11   0  430.56   17.90
  -6  11   0  396.96   17.10
   5 -11   0  141.39    6.70
   5 -11   0  149.49    7.50
   5 -11   0  142.19    9.00
  -5  11   0  133.09    6.70
  -5  11   0  141.49    9.30
  -5  11   0  133.39    7.90
  -5  11   0  132.89    8.20
   4 -11   0  118.99    8.30
   4 -11   0  127.29    7.30
  -4  11   0  130.79    6.20
  -4  11   0  117.39    6.90
  -4  11   0  128.49    9.10
  -4  11   0  124.69    7.70
   3 -11   0  202.08   11.30
   3 -11   0  205.18   10.10
  -3  11   0  194.98    8.20
  -3  11   0  202.38    8.70
  -3  11   0  218.38   12.50
  -3  11   0  193.48   10.00
   2 -11   0  129.59    8.30
   2 -11   0  138.69    9.30
  -2  11   0  140.19    6.30
  -2  11   0  126.99    8.00
  -2  11   0  146.99   10.90
  -2  11   0  135.49    6.20
   1 -11   0  310.47   13.70
   1 -11   0  319.57   14.70
   1 -11   0  298.87   15.10
  -1  11   0  333.57   17.80
  -1  11   0  312.97   14.00
  -1  11   0  314.47   11.20
  -1  11   0  314.57   11.50
   0 -11   0  148.99    8.50
   0 -11   0  132.69    9.20
   0 -11   0  147.39    9.70
   0  11   0  114.89    5.90
   0  11   0  145.19   11.90
   0  11   0  126.69    6.20
   0  11   0  126.49    8.20
  -1 -11   0  417.56   19.20
  -1 -11   0  426.46   19.20
  -1 -11   0  446.66   18.00
   1  11   0  404.86   18.20
   1  11   0  439.16   23.40
  -2 -11   0  292.67   14.50
  -2 -11   0  315.27   15.70
  -2 -11   0  287.07   15.60
   2  11   0  307.87   20.40
  -3 -11   0   76.79    8.20
  -3 -11   0  108.99    9.30
  -3 -11   0   90.39    8.30
   3  11   0   81.79   12.50
  -4 -11   0   49.30    7.00
  -4 -11   0   45.30    7.40
  -4 -11   0   58.09    7.90
   4  11   0   48.90   11.00
  13 -12   0  234.88   14.90
 -13  12   0  240.08   14.60
 -13  12   0  256.77   16.50
  12 -12   0  330.17   14.90
  12 -12   0  302.37   16.70
 -12  12   0  307.97   17.80
 -12  12   0  346.47   17.10
  11 -12   0  390.06   16.70
  11 -12   0  352.56   17.50
 -11  12   0  369.06   19.00
 -11  12   0  396.16   17.90
  10 -12   0  793.72   29.70
  10 -12   0  825.52   29.50
 -10  12   0  752.12   29.90
 -10  12   0  820.02   31.60
   9 -12   0  232.58   12.20
   9 -12   0  252.37   12.80
   9 -12   0  259.87   10.00
  -9  12   0  241.78   13.10
  -9  12   0  248.98   13.70
   8 -12   0  182.58    9.90
   8 -12   0  197.68   11.00
   8 -12   0  191.68    8.60
  -8  12   0  195.08   11.20
  -8  12   0  195.08   11.30
   7 -12   0   95.29    5.90
   7 -12   0  103.89    7.90
   7 -12   0   89.79    6.00
  -7  12   0  108.59    8.30
  -7  12   0  102.29    7.80
   6 -12   0  204.28    9.50
   6 -12   0  198.98    9.00
   6 -12   0  191.88   11.50
  -6  12   0  212.18   11.90
  -6  12   0  192.98   10.80
  -6  12   0  209.88    9.30
   5 -12   0   20.00    4.20
   5 -12   0   18.00    3.40
  -5  12   0   13.90    3.60
  -5  12   0   15.80    3.50
  -5  12   0   21.40    4.60
  -5  12   0   15.80    2.70
   4 -12   0  172.58    9.30
   4 -12   0  171.78   10.90
  -4  12   0  176.68    7.70
  -4  12   0  177.68    9.80
  -4  12   0  160.68    8.30
  -4  12   0  169.98   11.50
   3 -12   0   28.50    4.30
   3 -12   0   27.60    5.30
  -3  12   0   30.40    3.30
  -3  12   0   31.70    5.80
  -3  12   0   36.80    3.20
  -3  12   0   25.80    4.20
   2 -12   0   23.70    4.80
   2 -12   0   30.40    4.70
  -2  12   0   24.70    4.20
  -2  12   0   37.60    6.30
   1 -12   0  205.48   10.60
   1 -12   0  214.28   12.10
   1 -12   0  209.48   12.50
  -1  12   0  205.88   11.20
  -1  12   0  229.48   15.10
   0 -12   0  607.84   22.90
   0 -12   0  588.14   24.20
   0 -12   0  573.94   24.50
   0  12   0  593.94   28.60
   0  12   0  578.94   23.30
  -1 -12   0  272.77   15.00
  -1 -12   0  268.07   15.00
  -1 -12   0  266.67   13.70
   1  12   0  305.17   19.70
   1  12   0  259.17   13.70
  -2 -12   0  509.35   21.80
  -2 -12   0  520.65   23.40
  -2 -12   0  492.75   22.60
   2  12   0  504.55   28.70
  -3 -12   0   13.80    5.10
  -3 -12   0   27.10    5.40
  -3 -12   0   25.20    6.00
   3  12   0   38.80   10.50
  12 -13   0   97.09    8.40
  12 -13   0   85.59    8.60
 -12  13   0   92.69   10.10
 -12  13   0  102.99    9.80
  11 -13   0  357.56   16.10
  11 -13   0  315.67   16.10
 -11  13   0  365.16   17.60
 -11  13   0  329.27   17.70
  10 -13   0  422.66   18.70
  10 -13   0  456.05   19.60
 -10  13   0  447.06   20.60
 -10  13   0  454.05   19.90
   9 -13   0  196.38   11.60
   9 -13   0  194.68   10.60
  -9  13   0  196.78   11.90
  -9  13   0  215.18   12.40
   8 -13   0   33.00    3.90
   8 -13   0   33.90    5.50
   8 -13   0   30.90    4.30
  -8  13   0   31.10    5.70
  -8  13   0   27.60    5.20
   7 -13   0    2.00    3.00
   7 -13   0    4.30    2.40
   7 -13   0    6.10    2.50
  -7  13   0    4.00    2.70
  -7  13   0    5.30    2.60
  -7  13   0    6.40    3.90
   6 -13   0 1310.57   41.80
   6 -13   0 1231.28   40.30
   6 -13   0 1289.67   45.00
  -6  13   0 1220.48   43.30
  -6  13   0 1322.47   45.50
  -6  13   0 1291.37   40.70
   5 -13   0 1420.86   45.30
   5 -13   0 1407.86   48.10
  -5  13   0 1248.18   42.70
  -5  13   0 1421.96   48.70
  -5  13   0 1393.56   46.30
   4 -13   0   92.69    8.10
   4 -13   0   79.19    6.70
  -4  13   0   83.39    6.90
  -4  13   0   72.39    8.60
   3 -13   0   39.00    5.40
   3 -13   0   37.40    6.10
  -3  13   0   51.79    5.60
  -3  13   0   41.10    7.00
   2 -13   0   -0.50    2.70
   2 -13   0    1.70    3.20
   2 -13   0    7.20    3.30
  -2  13   0    3.70    4.30
  -2  13   0    1.70    2.70
   1 -13   0   13.70    4.80
   1 -13   0   24.40    4.80
   1 -13   0   19.10    3.90
  -1  13   0   14.40    6.00
  -1  13   0   17.50    4.30
   0 -13   0   29.50    4.90
   0 -13   0   32.00    5.50
   0 -13   0   23.00    5.70
   0  13   0   42.20    5.70
   0  13   0   42.30    8.60
  -1 -13   0   46.80    6.10
  -1 -13   0   44.70    7.20
  -1 -13   0   49.90    7.50
   1  13   0   47.90   10.10
  11 -14   0   49.40    6.50
  11 -14   0   56.79    7.10
 -11  14   0   39.90    6.90
 -11  14   0   72.59    8.40
  10 -14   0    4.20    3.30
  10 -14   0    7.30    3.80
 -10  14   0    5.30    4.00
 -10  14   0    3.70    4.40
   9 -14   0   27.10    4.30
   9 -14   0   23.40    3.40
   9 -14   0   23.30    5.00
  -9  14   0   38.80    6.60
  -9  14   0   33.80    5.60
   8 -14   0   56.69    5.50
   8 -14   0   55.49    7.40
   8 -14   0   44.40    4.90
  -8  14   0   63.19    7.40
  -8  14   0   62.69    5.80
  -8  14   0   54.59    6.80
   7 -14   0   40.10    4.90
   7 -14   0   29.90    3.70
   7 -14   0   31.60    5.70
  -7  14   0   34.60    6.00
  -7  14   0   31.20    5.40
  -7  14   0   26.20    3.90
   6 -14   0   69.39    8.40
   6 -14   0   76.99    6.40
  -6  14   0   87.09    8.80
  -6  14   0   68.19    6.90
   5 -14   0  345.47   17.90
   5 -14   0  362.86   15.90
  -5  14   0  380.46   19.30
  -5  14   0  348.77   16.30
   4 -14   0  161.78   10.00
   4 -14   0  169.68   11.50
  -4  14   0  149.09   12.40
  -4  14   0  160.78    9.80
   3 -14   0  302.57   14.80
   3 -14   0  278.47   15.50
  -3  14   0  272.67   17.50
  -3  14   0  252.97   13.40
   2 -14   0  105.59   10.10
   2 -14   0  123.09    8.60
   2 -14   0  145.79    9.80
  -2  14   0  113.69    8.70
  -2  14   0  150.38   13.40
   1 -14   0   32.70    5.20
   1 -14   0   42.00    6.60
   1 -14   0   36.80    6.20
  -1  14   0   33.80    5.70
  -1  14   0   48.30    9.50
  10 -15   0  452.65   19.40
  10 -15   0  522.95   22.50
 -10  15   0  543.15   23.10
 -10  15   0  443.66   19.30
 -10  15   0  486.05   22.40
   9 -15   0   17.50    4.00
   9 -15   0   18.50    5.10
  -9  15   0   15.40    5.20
  -9  15   0   15.40    4.60
  -9  15   0   12.20    4.00
   8 -15   0   16.50    5.30
   8 -15   0   12.80    3.70
  -8  15   0    5.40    4.80
  -8  15   0    8.80    3.80
  -8  15   0   11.40    5.60
   7 -15   0    1.50    4.30
   7 -15   0    1.90    3.40
  -7  15   0    6.40    5.00
  -7  15   0    5.20    3.60
   6 -15   0   69.39    9.10
   6 -15   0   74.29    7.50
  -6  15   0   69.39    7.50
  -6  15   0   77.99    9.70
   5 -15   0    1.10    3.80
   5 -15   0    3.90    3.80
  -5  15   0   10.10    3.70
  -5  15   0    2.60    5.10
   4 -15   0  105.69    8.80
   4 -15   0  101.19   10.00
  -4  15   0  101.89    8.20
  -4  15   0   99.29   11.80
   3 -15   0   74.79    7.50
   3 -15   0   67.69    9.20
   3 -15   0   76.79    8.10
  -3  15   0   66.29   10.10
  -3  15   0   64.59    7.00
  -3  15  -1    5.50    6.00
  -3  15  -1    5.20    3.20
   3 -15   1    6.30    3.70
   3 -15   1    8.70    4.10
   3 -15   1    3.30    3.70
  -4  15  -1  134.09   12.90
  -4  15  -1  107.29    8.30
   4 -15   1  138.09   11.30
   4 -15   1  130.69    9.60
  -5  15  -1   15.60    3.80
  -5  15  -1   12.80    5.70
   5 -15   1   20.20    4.90
   5 -15   1   23.20    5.20
  -6  15  -1   18.30    5.40
  -6  15  -1   12.20    3.80
   6 -15   1   20.10    4.50
   6 -15   1    8.90    4.60
  -7  15  -1  488.05   19.60
   7 -15   1  409.46   17.40
  -8  15  -1  180.48   11.30
  -8  15  -1  189.88   13.50
   8 -15   1  180.48   12.30
   8 -15   1  184.78   10.00
  -9  15  -1  139.69   10.10
  -9  15  -1  123.19    8.90
  -9  15  -1  129.69   11.50
   9 -15   1  131.79    8.80
   9 -15   1  128.79   10.60
   0  14  -1   21.20    4.90
   0  14  -1   23.60    7.60
   0 -14   1   15.70    4.30
   0 -14   1    7.10    4.40
   0 -14   1    9.20    4.90
  -1  14  -1   15.20    6.90
  -1  14  -1   10.30    3.80
   1 -14   1    6.10    4.10
   1 -14   1    9.20    4.20
   1 -14   1    5.60    3.80
  -2  14  -1   53.09    9.40
  -2  14  -1   41.90    5.50
   2 -14   1   42.10    5.30
   2 -14   1   46.10    6.30
   2 -14   1   40.30    6.70
  -3  14  -1    9.80    3.10
  -3  14  -1   17.80    5.40
   3 -14   1   11.10    4.20
   3 -14   1    7.00    3.70
  -4  14  -1    0.80    2.60
  -4  14  -1   -1.40    2.50
  -4  14  -1   -1.50    4.10
   4 -14   1   -2.10    3.10
   4 -14   1   -8.70    3.00
  -5  14  -1   19.40    4.20
  -5  14  -1   18.20    3.40
  -5  14  -1   25.80    5.90
   5 -14   1   32.60    5.80
   5 -14   1   16.40    3.90
  -6  14  -1    9.20    3.30
  -6  14  -1    7.00    2.90
  -6  14  -1    3.60    4.40
   6 -14   1    5.20    3.80
   6 -14   1    2.20    3.00
  -7  14  -1  168.68   10.50
  -7  14  -1  187.28    9.70
  -7  14  -1  192.18   12.60
   7 -14   1  187.98   11.90
   7 -14   1  179.38    9.30
   7 -14   1  164.98    8.80
  -8  14  -1    6.60    3.40
  -8  14  -1    6.60    3.10
  -8  14  -1    3.10    4.00
   8 -14   1   -0.10    2.30
   8 -14   1    0.20    3.10
   8 -14   1    4.50    2.80
  -9  14  -1  220.78   12.80
  -9  14  -1  209.78   13.50
   9 -14   1  195.08   11.00
   9 -14   1  237.18   13.10
 -10  14  -1  209.88   13.80
 -10  14  -1  202.78   12.90
  10 -14   1  203.38   11.50
  10 -14   1  227.88   12.70
 -11  14  -1  176.38   12.70
 -11  14  -1  215.18   13.70
  11 -14   1  168.88   11.60
  11 -14   1  181.78   11.70
   1  13  -1   66.89   11.60
  -1 -13   1   64.99    8.50
  -1 -13   1   64.19    7.10
  -1 -13   1   54.99    7.60
   0  13  -1  363.96   16.90
   0  13  -1  389.76   22.60
   0 -13   1  395.26   19.20
   0 -13   1  388.26   16.70
   0 -13   1  383.86   18.40
  -1  13  -1   49.99    8.40
  -1  13  -1   49.20    6.10
   1 -13   1   54.49    6.60
   1 -13   1   44.70    5.00
   1 -13   1   35.00    5.90
  -2  13  -1  365.06   16.30
  -2  13  -1  401.36   21.10
   2 -13   1  385.86   16.10
   2 -13   1  399.96   18.80
   2 -13   1  391.56   17.40
  -3  13  -1  700.43   26.30
  -3  13  -1  760.92   31.20
   3 -13   1  706.43   26.80
   3 -13   1  738.53   29.10
  -4  13  -1 1077.19   37.60
  -4  13  -1 1108.39   41.30
  -4  13  -1 1084.89   35.80
   4 -13   1 1152.18   40.40
   4 -13   1 1120.79   37.60
  -5  13  -1   85.49    6.10
  -5  13  -1   88.79    7.20
  -5  13  -1   90.09    8.60
   5 -13   1   87.89    6.40
   5 -13   1   83.39    7.90
  -6  13  -1    2.20    3.50
  -6  13  -1   -5.80    2.10
  -6  13  -1   -0.70    2.40
   6 -13   1   -0.60    2.90
   6 -13   1    7.50    2.40
   6 -13   1    2.40    2.20
  -7  13  -1   36.60    6.00
  -7  13  -1   37.70    5.30
  -7  13  -1   49.99    5.20
   7 -13   1   49.60    4.60
   7 -13   1   44.10    6.00
   7 -13   1   42.20    4.60
  -8  13  -1   19.30    4.20
  -8  13  -1   19.90    4.70
   8 -13   1   16.80    3.40
   8 -13   1   12.70    2.20
   8 -13   1   13.90    4.20
  -9  13  -1    0.70    3.10
  -9  13  -1    2.50    3.50
   9 -13   1    4.30    1.90
   9 -13   1    8.50    3.40
   9 -13   1    2.80    2.70
 -10  13  -1  133.19   10.10
 -10  13  -1  128.59    9.90
  10 -13   1  116.99    8.70
  10 -13   1  136.49    9.40
 -11  13  -1   91.99    8.90
 -11  13  -1   76.99    8.80
  11 -13   1   83.99    8.20
  11 -13   1   76.79    7.70
 -12  13  -1  644.14   27.00
 -12  13  -1  567.34   26.90
  12 -13   1  592.54   26.00
  12 -13   1  655.43   24.30
   3  12  -1    5.60    7.50
  -3 -12   1   23.90    6.20
  -3 -12   1   17.90    5.30
  -3 -12   1   16.40    5.20
   2  12  -1   37.40    9.60
  -2 -12   1   29.40    5.50
  -2 -12   1   31.50    4.90
  -2 -12   1   25.80    5.40
   1  12  -1  700.63   32.70
  -1 -12   1  669.23   27.40
  -1 -12   1  636.94   27.20
  -1 -12   1  694.93   25.50
   0  12  -1   23.10    3.80
   0  12  -1   41.90    7.60
   0  12  -1   31.10    4.80
   0 -12   1   43.20    6.40
   0 -12   1   32.10    4.40
   0 -12   1   26.50    5.10
  -1  12  -1   92.79    7.40
  -1  12  -1  104.79    6.40
  -1  12  -1  122.49   10.80
   1 -12   1  110.29    8.10
   1 -12   1  115.89    7.40
   1 -12   1  107.59    8.50
  -2  12  -1  423.26   15.80
  -2  12  -1  423.86   17.20
  -2  12  -1  426.56   15.90
  -2  12  -1  413.06   20.70
   2 -12   1  439.16   19.40
   2 -12   1  414.16   17.70
  -3  12  -1  349.87   14.10
  -3  12  -1  356.76   13.60
  -3  12  -1  345.47   14.70
  -3  12  -1  337.97   17.60
   3 -12   1  356.96   15.10
   3 -12   1  330.57   16.20
  -4  12  -1  618.74   24.00
  -4  12  -1  670.53   22.80
  -4  12  -1  676.33   27.30
   4 -12   1  675.03   26.20
   4 -12   1  662.93   23.70
  -5  12  -1  854.21   28.20
  -5  12  -1  874.91   32.10
  -5  12  -1  786.52   29.30
   5 -12   1  845.62   31.20
   5 -12   1  831.72   28.20
   5 -12   1  822.52   27.80
  -6  12  -1  351.36   16.20
  -6  12  -1  324.97   13.40
  -6  12  -1  308.67   14.50
   6 -12   1  306.97   13.00
   6 -12   1  328.67   12.80
   6 -12   1  320.87   15.30
  -7  12  -1  198.78   11.70
  -7  12  -1  183.28   10.70
   7 -12   1  205.68   11.30
   7 -12   1  190.98    8.50
   7 -12   1  194.08    9.70
  -8  12  -1    1.90    3.30
  -8  12  -1    4.20    2.80
   8 -12   1    1.50    2.50
   8 -12   1    3.00    2.50
   8 -12   1    1.40    1.70
  -9  12  -1  147.19   10.00
  -9  12  -1  164.88   10.90
   9 -12   1  165.48    9.80
   9 -12   1  150.58    9.40
 -10  12  -1   24.70    4.80
 -10  12  -1   24.50    5.00
  10 -12   1   27.20    4.60
  10 -12   1   27.90    5.10
 -11  12  -1  301.97   15.80
 -11  12  -1  306.17   16.30
  11 -12   1  285.87   13.70
  11 -12   1  281.37   15.10
 -12  12  -1  158.48   12.30
 -12  12  -1  174.38   12.30
  12 -12   1  158.38   11.30
  12 -12   1  136.09    9.30
   4  11  -1  286.57   21.80
  -4 -11   1  294.37   15.60
  -4 -11   1  264.67   16.20
  -4 -11   1  246.88   14.90
   3  11  -1  172.68   16.30
  -3 -11   1  198.58   11.60
  -3 -11   1  186.28   12.00
  -3 -11   1  175.08   12.30
   2  11  -1  397.06   22.70
  -2 -11   1  355.86   17.80
  -2 -11   1  376.06   16.60
  -2 -11   1  358.36   17.50
   1  11  -1  222.68   10.50
   1  11  -1  202.58   11.20
   1  11  -1  216.58   15.70
  -1 -11   1  211.88   12.50
  -1 -11   1  214.48   11.00
  -1 -11   1  217.48   12.50
   0  11  -1    4.20    2.60
   0  11  -1    6.70    2.40
   0  11  -1    9.00    4.30
   0  11  -1    5.60    2.90
   0 -11   1    0.90    2.70
   0 -11   1    5.00    2.50
   0 -11   1    3.40    3.30
  -1  11  -1   -2.00    3.30
  -1  11  -1   -0.90    1.90
  -1  11  -1    0.60    1.80
  -1  11  -1   -1.50    2.20
   1 -11   1    1.80    1.90
   1 -11   1   -0.10    2.30
   1 -11   1   -3.60    2.00
  -2  11  -1  144.89    8.30
  -2  11  -1  168.38    7.80
  -2  11  -1  159.68   11.10
  -2  11  -1  153.68    7.80
   2 -11   1  167.68    9.20
   2 -11   1  151.38    9.80
  -3  11  -1    1.30    1.80
  -3  11  -1    0.40    1.60
  -3  11  -1    2.00    2.40
  -3  11  -1    1.10    2.90
   3 -11   1    3.50    2.10
   3 -11   1    1.00    2.30
  -4  11  -1  237.28   13.50
  -4  11  -1  226.88   10.90
  -4  11  -1  234.58   10.00
  -4  11  -1  241.98   13.10
   4 -11   1  237.88   12.20
   4 -11   1  235.38   10.50
  -5  11  -1  168.28   10.20
  -5  11  -1  143.99    8.60
  -5  11  -1  176.38    8.30
   5 -11   1  177.38    8.00
   5 -11   1  162.08    9.70
   5 -11   1  149.88    7.70
  -6  11  -1   92.29    7.50
  -6  11  -1   83.19    6.30
   6 -11   1   85.39    6.80
   6 -11   1   84.39    5.70
   6 -11   1   82.59    4.90
  -7  11  -1  329.67   15.50
  -7  11  -1  376.46   16.40
   7 -11   1  358.96   12.70
   7 -11   1  353.96   14.70
   7 -11   1  342.17   15.50
  -8  11  -1  127.89    8.80
  -8  11  -1  138.89    9.20
   8 -11   1  124.89    8.00
   8 -11   1  125.59    8.20
   8 -11   1  132.89    5.80
  -9  11  -1  261.37   13.80
  -9  11  -1  260.37   13.70
   9 -11   1  244.78   12.70
   9 -11   1  233.08    8.70
   9 -11   1  285.07   12.80
 -10  11  -1  220.48   12.70
 -10  11  -1  223.68   13.20
  10 -11   1  224.58   11.30
  10 -11   1  220.98   12.50
 -11  11  -1    7.90    3.90
 -11  11  -1    2.50    3.80
  11 -11   1   -1.10    2.60
  11 -11   1   -3.40    3.00
 -12  11  -1   16.00    5.10
 -12  11  -1   22.80    5.50
  12 -11   1   13.00    3.50
  12 -11   1   14.00    5.00
 -13  11  -1   90.39   11.20
 -13  11  -1   99.19   10.40
  13 -11   1   94.29    9.80
   5  10  -1   53.49    7.40
   5  10  -1   53.59   10.80
  -5 -10   1   55.09    7.10
  -5 -10   1   57.59    8.60
  -5 -10   1   58.89    7.80
   4  10  -1  161.98   15.40
   4  10  -1  161.18   10.50
  -4 -10   1  170.58   11.80
  -4 -10   1  155.58   10.70
  -4 -10   1  179.68   11.50
   3  10  -1  945.61   40.90
   3  10  -1  956.60   33.20
  -3 -10   1  945.41   34.60
  -3 -10   1  920.61   33.70
  -3 -10   1  934.61   35.40
   2  10  -1  873.31   36.80
   2  10  -1  836.42   29.60
  -2 -10   1  861.31   30.20
  -2 -10   1  820.62   31.60
  -2 -10   1  850.91   31.50
   1  10  -1  274.47   10.90
   1  10  -1  277.47   16.90
   1  10  -1  247.98   12.50
   1  10  -1  288.67   12.20
  -1 -10   1  287.17   12.40
  -1 -10   1  278.67   13.90
  -1 -10   1  278.57   13.80
   0  10  -1 1188.78   44.60
   0  10  -1 1225.48   39.00
   0  10  -1 1185.88   38.00
   0  10  -1 1162.68   39.80
   0 -10   1 1227.38   41.70
   0 -10   1 1254.47   39.50
   0 -10   1 1211.58   40.90
  -1  10  -1  231.88   13.70
  -1  10  -1  219.98   10.60
  -1  10  -1  249.28    9.90
  -1  10  -1  239.78   10.10
   1 -10   1  234.18   12.00
   1 -10   1  237.28   11.40
  -2  10  -1  318.77   15.80
  -2  10  -1  309.97   12.40
  -2  10  -1  325.97   12.40
  -2  10  -1  331.97   13.20
   2 -10   1  330.67   14.70
   2 -10   1  292.67   13.10
  -3  10  -1   49.40    3.80
  -3  10  -1   46.60    4.30
  -3  10  -1   43.70    4.10
  -3  10  -1   38.20    5.60
   3 -10   1   43.50    5.00
   3 -10   1   41.70    4.00
  -4  10  -1   20.50    3.30
  -4  10  -1   21.70    3.20
  -4  10  -1   23.70    4.40
  -4  10  -1   22.80    2.90
   4 -10   1   22.30    3.10
   4 -10   1   17.60    2.70
   4 -10   1   21.60    3.90
  -5  10  -1  232.58   11.70
  -5  10  -1  202.38    9.30
  -5  10  -1  211.98   10.20
   5 -10   1  196.98   10.60
   5 -10   1  206.58    9.20
   5 -10   1  216.08    8.90
  -6  10  -1    3.90    2.20
  -6  10  -1    4.80    2.60
   6 -10   1    3.80    2.00
   6 -10   1    5.50    1.50
   6 -10   1    5.60    2.70
  -7  10  -1  431.66   18.30
  -7  10  -1  437.96   18.10
   7 -10   1  432.26   14.60
   7 -10   1  444.56   17.70
   7 -10   1  423.06   17.10
  -8  10  -1  241.98   12.50
  -8  10  -1  233.08   12.50
   8 -10   1  239.78    8.60
   8 -10   1  242.58   12.00
   8 -10   1  249.68   11.50
  -9  10  -1  417.76   18.30
  -9  10  -1  403.46   18.00
   9 -10   1  387.96   12.70
   9 -10   1  386.26   13.00
   9 -10   1  399.26   16.10
   9 -10   1  394.16   17.50
 -10  10  -1  960.50   36.50
 -10  10  -1  980.80   35.80
  10 -10   1 1025.90   33.10
  10 -10   1  939.41   35.70
 -11  10  -1  580.94   25.90
 -11  10  -1  618.54   25.30
  11 -10   1  627.14   21.80
  11 -10   1  584.64   25.40
 -12  10  -1  117.49   10.80
 -12  10  -1  128.39   10.10
  12 -10   1  107.49   10.10
 -13  10  -1   87.29   10.80
 -13  10  -1   82.09    9.50
  13 -10   1   85.19    9.50
   6   9  -1   10.10    6.80
   6   9  -1   21.00    5.50
  -6  -9   1   16.80    6.00
  -6  -9   1    9.20    4.10
  -6  -9   1   13.50    4.90
   5   9  -1   13.70    4.70
   5   9  -1   24.20    7.80
  -5  -9   1   15.70    5.40
  -5  -9   1   13.10    4.30
  -5  -9   1   10.70    4.20
   4   9  -1   98.79    8.10
   4   9  -1  115.39   12.40
  -4  -9   1  103.09    8.20
  -4  -9   1   93.89    7.90
  -4  -9   1  100.49    8.70
   3   9  -1  335.47   19.60
   3   9  -1  330.17   14.70
  -3  -9   1  318.27   14.70
  -3  -9   1  334.37   16.20
  -3  -9   1  311.37   15.00
   2   9  -1  757.02   32.60
   2   9  -1  756.62   27.00
  -2  -9   1  766.02   27.00
  -2  -9   1  749.13   28.20
  -2  -9   1  781.82   28.70
   1   9  -1  108.39    9.80
   1   9  -1  118.89    7.10
   1   9  -1  116.59    6.80
   1   9  -1  121.59    6.10
  -1  -9   1  119.99    7.90
  -1  -9   1  107.29    7.50
  -1  -9   1  117.69    6.70
  -1  -9   1   99.59    5.80
   0   9  -1  704.63   25.20
   0   9  -1  718.03   23.70
   0   9  -1  735.83   24.70
   0   9  -1  753.52   29.40
   0  -9   1  715.83   26.70
   0  -9   1  723.73   24.80
   0  -9   1  743.93   26.20
  -1   9  -1  725.63   24.90
  -1   9  -1  713.93   24.20
  -1   9  -1  748.33   28.30
  -1   9  -1  716.03   23.90
   1  -9   1  721.33   26.50
   1  -9   1  729.13   25.40
  -2   9  -1   15.90    2.70
  -2   9  -1   14.70    2.30
  -2   9  -1   14.10    2.40
  -2   9  -1   14.10    3.70
   2  -9   1   10.40    2.30
   2  -9   1   11.10    2.90
  -3   9  -1   84.89    5.40
  -3   9  -1   86.19    4.80
  -3   9  -1   84.09    5.40
  -3   9  -1   86.59    6.90
   3  -9   1   82.59    4.70
   3  -9   1   83.39    5.00
   3  -9   1   77.49    6.10
  -4   9  -1  490.75   18.20
  -4   9  -1  500.35   17.30
  -4   9  -1  446.86   18.00
  -4   9  -1  498.95   19.70
   4  -9   1  498.15   17.10
   4  -9   1  497.15   19.20
   4  -9   1  503.15   17.20
  -5   9  -1 1363.16   44.40
  -5   9  -1 1344.17   43.50
   5  -9   1 1325.57   42.40
   5  -9   1 1330.57   43.90
   5  -9   1 1336.87   41.30
  -6   9  -1  792.82   28.70
  -6   9  -1  794.82   28.30
   6  -9   1  825.42   28.20
   6  -9   1  780.42   25.20
   6  -9   1  826.02   27.70
  -7   9  -1   61.89    5.60
  -7   9  -1   57.19    5.60
   7  -9   1   60.49    5.00
   7  -9   1   61.49    5.40
   7  -9   1   60.59    3.30
  -8   9  -1    5.60    2.50
  -8   9  -1    3.40    2.50
   8  -9   1    3.10    1.60
   8  -9   1    3.60    2.00
   8  -9   1    3.40    1.10
   8  -9   1    2.30    2.40
  -9   9  -1   93.79    7.40
  -9   9  -1   77.09    3.80
  -9   9  -1   85.19    7.30
   9  -9   1   89.99    7.10
   9  -9   1   89.29    5.80
   9  -9   1   75.09    3.90
   9  -9   1   84.19    3.80
 -10   9  -1  126.99    9.20
 -10   9  -1  118.49    9.50
 -10   9  -1  120.19    5.20
  10  -9   1  126.99    6.80
  10  -9   1  121.09    5.00
  10  -9   1  114.89    5.10
  10  -9   1  134.59    9.40
 -11   9  -1  351.96   12.80
 -11   9  -1  392.06   19.20
 -11   9  -1  398.66   18.60
  11  -9   1  388.76   18.90
  11  -9   1  378.56   14.10
 -12   9  -1  563.94   25.20
 -12   9  -1  593.94   26.60
  12  -9   1  580.04   26.00
 -13   9  -1  330.47   18.30
 -13   9  -1  309.07   18.90
  13  -9   1  339.07   19.00
  13  -9   1  304.67   18.80
   7   8  -1  891.11   34.10
   7   8  -1  837.82   41.90
  -7  -8   1  866.41   34.60
  -7  -8   1  857.11   35.10
  -7  -8   1  780.62   32.00
   6   8  -1  330.47   17.00
   6   8  -1  354.36   23.40
  -6  -8   1  330.47   16.10
  -6  -8   1  326.17   17.20
  -6  -8   1  325.47   17.60
   5   8  -1  245.48   18.00
   5   8  -1  231.18   13.20
  -5  -8   1  255.57   13.50
  -5  -8   1  252.57   14.00
  -5  -8   1  223.88   12.50
   4   8  -1   68.39    6.70
   4   8  -1   73.49   10.30
  -4  -8   1   68.19    6.20
  -4  -8   1   66.29    6.40
  -4  -8   1   51.89    6.70
   3   8  -1   12.00    3.20
   3   8  -1   18.20    5.40
  -3  -8   1   13.80    3.10
  -3  -8   1   12.20    3.50
  -3  -8   1   11.00    2.90
   2   8  -1    9.10    4.20
   2   8  -1   10.00    2.70
   2   8  -1   12.40    2.30
   2   8  -1   13.10    3.00
  -2  -8   1    5.60    2.10
  -2  -8   1   10.80    3.10
  -2  -8   1    9.90    2.50
  -2  -8   1   10.70    3.00
   1   8  -1   91.89    8.40
   1   8  -1  110.79    6.40
   1   8  -1  108.79    6.50
   1   8  -1  102.09    5.30
  -1  -8   1  109.89    6.10
  -1  -8   1  108.19    7.20
  -1  -8   1   98.69    5.50
  -1  -8   1  118.39    7.20
   0   8  -1  125.79    6.40
   0   8  -1  120.09    5.70
   0   8  -1  120.29    8.90
   0   8  -1  120.69    6.50
   0  -8   1  125.49    6.40
   0  -8   1  119.59    6.90
   0  -8   1  121.19    7.50
  -1   8  -1  664.93   22.60
  -1   8  -1  661.73   21.80
  -1   8  -1  699.33   25.60
  -1   8  -1  661.53   22.10
   1  -8   1  621.24   24.00
   1  -8   1  676.13   24.10
   1  -8   1  657.83   22.90
  -2   8  -1  167.18    7.80
  -2   8  -1  172.98    9.50
  -2   8  -1  176.78    7.50
  -2   8  -1  168.98    7.60
   2  -8   1  174.88    8.30
   2  -8   1  169.98    7.80
   2  -8   1  161.98    8.70
  -3   8  -1  676.03   22.30
  -3   8  -1  684.53   23.10
  -3   8  -1  653.13   22.90
  -3   8  -1  693.13   24.60
   3  -8   1  684.73   22.20
   3  -8   1  691.03   24.20
   3  -8   1  692.53   22.40
   3  -8   1  631.14   23.30
  -4   8  -1  966.60   32.60
  -4   8  -1  966.20   31.60
  -4   8  -1  920.91   31.70
   4  -8   1  956.50   30.70
   4  -8   1  953.00   32.20
   4  -8   1  976.80   30.10
  -5   8  -1 3152.48   95.69
  -5   8  -1 3216.68   96.39
   5  -8   1 3102.59   94.89
   5  -8   1 3178.78   95.69
   5  -8   1 3075.09   92.99
  -6   8  -1  466.85   17.80
  -6   8  -1  454.45   17.90
   6  -8   1  440.76   16.80
   6  -8   1  445.86   17.20
   6  -8   1  453.85   14.50
   6  -8   1  424.76   15.20
  -7   8  -1  235.68    8.50
  -7   8  -1  256.57   12.00
  -7   8  -1  234.58   11.80
   7  -8   1  236.68    8.30
   7  -8   1  237.98    8.80
   7  -8   1  244.58   10.50
   7  -8   1  247.98   11.70
  -8   8  -1  131.19    8.70
  -8   8  -1  123.09    5.30
  -8   8  -1  139.29    8.50
   8  -8   1  129.99    5.10
   8  -8   1  115.99    5.20
   8  -8   1  127.99    8.40
   8  -8   1  130.79    6.80
  -9   8  -1  682.33   21.90
  -9   8  -1  703.13   26.50
  -9   8  -1  711.43   27.30
   9  -8   1  694.53   23.20
   9  -8   1  643.14   21.40
   9  -8   1  683.73   26.80
 -10   8  -1  442.06   17.70
 -10   8  -1  464.15   15.90
 -10   8  -1  462.25   20.30
 -10   8  -1  457.95   21.00
  10  -8   1  474.75   20.90
  10  -8   1  475.05   16.30
  10  -8   1  476.55   21.30
  10  -8   1  459.35   18.90
 -11   8  -1   -0.40    3.10
 -11   8  -1    3.70    3.50
 -11   8  -1   -0.50    1.90
  11  -8   1    0.90    1.50
  11  -8   1   -0.90    2.90
  11  -8   1   -4.90    3.20
  11  -8   1    2.10    3.50
 -12   8  -1  305.77   16.50
 -12   8  -1  281.87   16.80
 -12   8  -1  266.87   11.70
  12  -8   1  288.87   16.60
  12  -8   1  280.77   17.20
 -13   8  -1  194.98   13.70
 -13   8  -1  204.98   15.10
  13  -8   1  208.08   14.80
  13  -8   1  193.58   15.00
   8   7  -1   81.39    9.90
   8   7  -1   73.49   13.10
  -8  -7   1   77.99    8.50
  -8  -7   1   72.09    9.40
  -8  -7   1   81.49   10.40
   7   7  -1  386.76   25.30
   7   7  -1  439.96   20.00
  -7  -7   1  368.56   18.00
  -7  -7   1  401.06   20.30
  -7  -7   1  425.36   20.50
   6   7  -1  944.31   34.90
   6   7  -1  974.20   42.00
  -6  -7   1  892.31   33.30
  -6  -7   1  869.31   35.00
  -6  -7   1  969.90   35.30
   5   7  -1   98.59   10.90
   5   7  -1  105.59    8.40
  -5  -7   1   93.99    7.30
  -5  -7   1  108.89    8.80
  -5  -7   1  109.59    8.00
   4   7  -1  535.95   26.00
   4   7  -1  538.35   21.30
  -4  -7   1  552.24   22.20
  -4  -7   1  538.75   21.20
  -4  -7   1  512.85   20.60
   3   7  -1  264.17   15.90
   3   7  -1  284.67   13.00
  -3  -7   1  287.77   12.70
  -3  -7   1  281.67   13.40
  -3  -7   1  292.87   12.90
   2   7  -1  952.30   36.10
   2   7  -1  966.00   31.90
   2   7  -1  960.90   31.90
  -2  -7   1  943.31   32.60
  -2  -7   1  947.01   31.40
  -2  -7   1  940.91   32.30
  -2  -7   1  922.51   30.80
   1   7  -1  135.59    6.10
   1   7  -1  134.69    7.00
   1   7  -1  134.99    9.20
   1   7  -1  142.59    7.00
  -1  -7   1  131.69    6.30
  -1  -7   1  133.69    7.40
  -1  -7   1  135.59    7.60
  -1  -7   1  129.69    6.60
   0   7  -1  446.56   16.30
   0   7  -1  477.55   19.20
   0   7  -1  448.86   15.40
   0   7  -1  492.65   16.30
   0  -7   1  444.86   17.40
   0  -7   1  468.25   16.70
   0  -7   1  451.15   16.80
   0  -7   1  418.26   15.40
   0  -7   1  482.95   16.20
  -1   7  -1    3.20    1.30
  -1   7  -1    5.20    1.20
  -1   7  -1    5.40    2.10
  -1   7  -1    3.50    1.30
   1  -7   1    3.30    1.40
   1  -7   1    3.50    1.40
   1  -7   1    3.50    1.40
  -2   7  -1    2.50    1.20
  -2   7  -1   -0.80    1.00
  -2   7  -1    0.60    0.90
  -2   7  -1   -1.50    1.30
   2  -7   1    1.00    0.90
   2  -7   1    0.70    1.00
   2  -7   1    0.60    1.40
  -3   7  -1   49.10    3.30
  -3   7  -1   47.00    3.70
  -3   7  -1   47.20    3.50
  -3   7  -1   54.79    4.60
   3  -7   1   41.20    3.80
   3  -7   1   48.70    3.20
   3  -7   1   45.80    3.00
   3  -7   1   48.50    3.90
   3  -7   1   44.20    4.10
  -4   7  -1   21.30    3.20
  -4   7  -1   22.70    2.90
  -4   7  -1   17.60    2.80
  -4   7  -1   22.00    3.70
   4  -7   1   18.70    1.80
   4  -7   1   21.40    3.40
   4  -7   1   16.80    2.30
   4  -7   1   19.70    2.90
   4  -7   1   16.70    2.80
  -5   7  -1   58.59    4.50
  -5   7  -1   67.99    5.00
   5  -7   1   48.80    3.50
   5  -7   1   55.89    4.30
   5  -7   1   60.09    3.00
   5  -7   1   64.29    4.50
  -6   7  -1 1588.04   50.69
  -6   7  -1 1627.64   50.99
  -6   7  -1 1578.44   47.30
  -6   7  -1 1522.65   49.99
   6  -7   1 1598.64   50.59
   6  -7   1 1567.74   47.10
   6  -7   1 1531.75   47.50
   6  -7   1 1626.34   49.40
  -7   7  -1  685.03   23.90
  -7   7  -1  685.03   25.10
  -7   7  -1  710.13   25.60
  -7   7  -1  684.53   21.50
   7  -7   1  663.33   25.00
   7  -7   1  694.03   23.00
   7  -7   1  656.93   21.20
  -8   7  -1  905.41   33.40
  -8   7  -1  948.21   33.10
  -8   7  -1  907.11   31.00
  -8   7  -1  903.11   29.00
   8  -7   1  952.60   33.90
   8  -7   1  925.91   33.30
   8  -7   1  976.50   30.00
   8  -7   1  915.11   28.60
  -9   7  -1   98.99    5.30
  -9   7  -1  115.89    8.50
  -9   7  -1   92.59    5.90
  -9   7  -1   97.79    8.00
   9  -7   1  103.09    5.10
   9  -7   1   93.29    7.70
   9  -7   1   90.79    6.70
   9  -7   1  103.09    8.30
 -10   7  -1    5.70    3.10
 -10   7  -1    4.70    2.00
 -10   7  -1    3.40    2.90
  10  -7   1    3.30    3.30
  10  -7   1    5.10    1.50
  10  -7   1    5.60    3.60
  10  -7   1    2.90    2.60
 -11   7  -1  211.18   10.00
 -11   7  -1  195.88   13.40
 -11   7  -1  220.08   13.50
  11  -7   1  207.28   13.40
  11  -7   1  220.78   14.40
 -12   7  -1   82.99    8.80
 -12   7  -1   58.59    8.80
 -12   7  -1   56.59    5.70
  12  -7   1   52.39    8.10
  12  -7   1   53.09    8.40
 -13   7  -1   56.19    6.20
 -13   7  -1   56.49    8.80
 -13   7  -1   59.49    9.00
  13  -7   1   70.19    9.90
  13  -7   1   63.59   10.20
   9   6  -1  219.78   15.10
   9   6  -1  196.78   19.50
  -9  -6   1  207.98   14.90
  -9  -6   1  200.98   15.30
  -9  -6   1  204.08   13.20
   8   6  -1   14.20    5.00
   8   6  -1   -2.00    6.00
  -8  -6   1    6.50    4.40
  -8  -6   1    1.00    3.60
  -8  -6   1    9.20    4.40
   7   6  -1    4.70    5.80
   7   6  -1    6.90    4.00
  -7  -6   1   13.10    4.30
  -7  -6   1   10.60    3.40
  -7  -6   1    6.50    3.90
   6   6  -1    5.90    4.40
   6   6  -1    9.60    3.70
  -6  -6   1    6.40    3.50
  -6  -6   1   14.60    3.50
  -6  -6   1   14.40    3.40
   5   6  -1  123.99    9.00
   5   6  -1  134.89   12.00
  -5  -6   1  157.48    9.50
  -5  -6   1  138.99    8.30
  -5  -6   1  137.39    9.30
   4   6  -1  105.59    9.70
   4   6  -1   90.99    6.90
  -4  -6   1   92.99    6.70
  -4  -6   1   91.89    7.00
  -4  -6   1   94.59    6.50
   3   6  -1  769.32   30.60
   3   6  -1  765.32   26.90
  -3  -6   1  778.02   27.30
  -3  -6   1  760.22   26.40
  -3  -6   1  697.03   25.60
  -3  -6   1  787.62   26.50
   2   6  -1 1360.76   43.50
   2   6  -1 1375.16   47.10
   2   6  -1 1359.46   43.30
  -2  -6   1 1349.07   43.60
  -2  -6   1 1372.56   43.00
  -2  -6   1 1357.06   44.00
  -2  -6   1 1341.47   42.60
   1   6  -1   82.59    4.80
   1   6  -1   82.29    4.90
   1   6  -1   86.19    6.70
  -1  -6   1   83.19    4.90
  -1  -6   1   79.69    4.40
  -1  -6   1   81.09    5.20
  -1  -6   1   82.79    5.30
  -1  -6   1   84.39    4.60
   0   6  -1  105.09    6.70
   0   6  -1   98.19    4.60
   0   6  -1  101.09    5.10
   0   6  -1  112.59    5.20
   0  -6   1  101.19    5.40
   0  -6   1  107.99    5.40
   0  -6   1   96.29    4.70
   0  -6   1  102.59    5.90
  -1   6  -1 1734.63   54.09
  -1   6  -1 1755.02   52.09
  -1   6  -1 1666.63   51.69
  -1   6  -1 1710.83   51.59
   1  -6   1 1732.43   52.19
   1  -6   1 1706.03   52.29
   1  -6   1 1698.63   53.19
   1  -6   1 1664.33   53.69
  -2   6  -1  807.92   26.60
  -2   6  -1  766.52   25.10
  -2   6  -1  799.02   24.80
  -2   6  -1  747.23   26.50
  -2   6  -1  773.62   25.20
   2  -6   1  791.72   24.70
   2  -6   1  728.53   26.20
   2  -6   1  785.02   25.40
   2  -6   1  824.72   26.30
   2  -6   1  789.32   24.80
  -3   6  -1  335.47   12.80
  -3   6  -1  306.07   12.60
  -3   6  -1  331.67   12.00
  -3   6  -1  311.17   12.10
   3  -6   1  316.17   12.30
   3  -6   1  316.17   11.50
   3  -6   1  308.27   12.60
   3  -6   1  318.87   12.20
   3  -6   1  310.77   10.80
   3  -6   1  339.17   11.70
  -4   6  -1   15.80    2.60
  -4   6  -1   17.90    2.70
  -4   6  -1   21.70    3.00
  -4   6  -1   22.50    2.60
  -4   6  -1   18.30    3.40
   4  -6   1   21.80    2.50
   4  -6   1   23.50    2.60
   4  -6   1   22.10    2.00
   4  -6   1   23.70    3.10
   4  -6   1   22.20    3.10
   4  -6   1   22.90    1.60
  -5   6  -1   19.00    2.80
  -5   6  -1   13.30    2.50
  -5   6  -1   16.80    3.10
  -5   6  -1   18.50    3.40
  -5   6  -1   21.10    3.20
  -5   6  -1   16.90    1.50
   5  -6   1   22.60    3.30
   5  -6   1   16.00    1.30
   5  -6   1   15.70    2.60
   5  -6   1   16.00    2.20
   5  -6   1   16.20    1.70
   5  -6   1   15.60    2.70
  -6   6  -1   14.90    2.50
  -6   6  -1    8.20    2.30
  -6   6  -1   10.60    1.40
  -6   6  -1    9.30    2.40
   6  -6   1   13.40    1.50
   6  -6   1   10.70    1.90
   6  -6   1   11.80    2.60
  -7   6  -1  509.65   19.80
  -7   6  -1  479.45   16.20
  -7   6  -1  464.15   17.30
  -7   6  -1  491.15   19.30
   7  -6   1  469.45   15.60
   7  -6   1  495.75   16.60
   7  -6   1  514.05   19.70
   7  -6   1  486.85   19.90
  -8   6  -1   82.99    4.70
  -8   6  -1   87.39    5.20
  -8   6  -1   83.29    7.10
  -8   6  -1   99.89    7.50
   8  -6   1   90.09    5.80
   8  -6   1   85.69    7.00
   8  -6   1   91.09    4.40
   8  -6   1   79.99    7.10
  -9   6  -1  666.13   26.60
  -9   6  -1  640.74   26.60
  -9   6  -1  662.73   22.80
   9  -6   1  667.23   26.60
   9  -6   1  680.93   22.60
   9  -6   1  703.23   27.90
   9  -6   1  671.83   21.10
 -10   6  -1  996.70   33.40
 -10   6  -1 1080.09   38.50
 -10   6  -1 1008.80   38.00
  10  -6   1  983.40   37.60
  10  -6   1  992.70   39.00
 -11   6  -1  761.32   27.20
 -11   6  -1  788.02   31.90
 -11   6  -1  769.22   32.00
  11  -6   1  751.12   32.90
  11  -6   1  798.22   31.90
 -12   6  -1  249.48   16.10
 -12   6  -1  246.88   12.40
 -12   6  -1  259.97   16.20
  12  -6   1  253.57   15.70
  12  -6   1  261.57   17.60
 -13   6  -1  208.78   12.20
 -13   6  -1  220.18   16.00
 -13   6  -1  217.08   15.50
  13  -6   1  195.28   16.50
  13  -6   1  224.88   15.50
  10   5  -1  275.87   23.30
  10   5  -1  292.47   18.30
 -10  -5   1  302.77   18.50
 -10  -5   1  285.87   18.10
   9   5  -1  238.78   20.50
   9   5  -1  238.08   15.60
  -9  -5   1  236.58   15.30
  -9  -5   1  231.68   15.40
  -9  -5   1  236.98   13.40
   8   5  -1  484.35   27.70
   8   5  -1  493.25   22.90
  -8  -5   1  505.15   23.10
  -8  -5   1  502.75   23.10
  -8  -5   1  479.45   20.40
   7   5  -1  115.99    9.60
   7   5  -1   94.49   10.70
  -7  -5   1  106.29    8.90
  -7  -5   1  107.49    7.70
  -7  -5   1  103.89    8.80
   6   5  -1   73.19   10.30
   6   5  -1   68.69    7.00
  -6  -5   1   81.79    7.00
  -6  -5   1   65.89    5.70
  -6  -5   1   71.59    7.00
   5   5  -1    3.40    3.30
   5   5  -1    0.30    2.30
  -5  -5   1    4.10    2.40
  -5  -5   1    2.20    1.90
  -5  -5   1   -0.20    2.20
   4   5  -1   11.00    3.00
   4   5  -1    9.40    3.90
  -4  -5   1   10.80    2.70
  -4  -5   1    8.00    2.40
  -4  -5   1   10.00    2.40
   3   5  -1    4.90    1.90
   3   5  -1    5.00    3.00
  -3  -5   1    5.20    1.90
  -3  -5   1    1.90    1.50
  -3  -5   1    6.50    1.90
  -3  -5   1    2.70    1.80
   2   5  -1  170.68    8.00
   2   5  -1  155.48    9.60
   2   5  -1  157.48    7.50
  -2  -5   1  167.48    7.50
  -2  -5   1  170.28    7.90
  -2  -5   1  158.18    7.30
  -2  -5   1  175.88    8.30
  -2  -5   1  167.48    7.40
   1   5  -1  918.61   31.20
   1   5  -1  856.71   29.50
   1   5  -1  877.81   28.70
   1   5  -1  905.31   28.60
  -1  -5   1  934.21   29.30
  -1  -5   1  911.11   28.30
  -1  -5   1  886.11   28.30
  -1  -5   1  823.82   31.50
  -1  -5   1  881.81   29.20
  -1  -5   1  943.31   28.70
   0   5  -1 4760.72  137.69
   0   5  -1 4718.43  140.39
   0   5  -1 4803.02  138.19
   0   5  -1 4636.54  139.49
   0   5  -1 4775.12  138.09
   0  -5   1 4713.23  139.19
   0  -5   1 4752.52  138.29
   0  -5   1 4704.83  138.59
   0  -5   1 4481.45  139.69
   0  -5   1 4544.95  137.79
  -1   5  -1 5102.79  145.29
  -1   5  -1 5083.79  145.19
  -1   5  -1 5080.99  146.99
  -1   5  -1 4819.72  146.49
  -1   5  -1 4860.01  144.99
   1  -5   1 4478.05  146.39
   1  -5   1 4984.00  145.29
   1  -5   1 5101.59  146.39
   1  -5   1 4956.70  145.39
  -2   5  -1  181.38    7.50
  -2   5  -1  185.68    8.30
  -2   5  -1  182.18    7.00
  -2   5  -1  190.28    7.50
  -2   5  -1  182.08    8.20
   2  -5   1  182.48    7.20
   2  -5   1  189.28    7.60
   2  -5   1  196.28    8.10
   2  -5   1  195.68    8.40
   2  -5   1  200.18    7.00
   2  -5   1  205.58    7.30
  -3   5  -1  205.78    8.60
  -3   5  -1  208.78    8.80
  -3   5  -1  203.88    8.60
  -3   5  -1  215.08    8.40
   3  -5   1  192.48    8.80
   3  -5   1  211.98    8.30
   3  -5   1  200.88    8.50
   3  -5   1  205.88    7.60
   3  -5   1  205.18    7.10
   3  -5   1  222.58    8.60
  -4   5  -1    4.30    1.50
  -4   5  -1    5.90    0.90
  -4   5  -1    8.10    2.20
  -4   5  -1    7.70    1.70
  -4   5  -1    5.50    1.40
  -4   5  -1    2.60    1.30
   4  -5   1    5.00    1.30
   4  -5   1    5.10    1.50
   4  -5   1    8.20    2.00
   4  -5   1    8.70    1.90
   4  -5   1    3.70    0.70
   4  -5   1    6.60    1.10
  -5   5  -1 1252.27   43.50
  -5   5  -1 1386.66   45.20
  -5   5  -1 1316.67   43.20
  -5   5  -1 1378.76   43.40
  -5   5  -1 1351.06   42.00
  -5   5  -1 1352.36   40.50
   5  -5   1 1327.97   43.20
   5  -5   1 1395.86   44.00
   5  -5   1 1410.86   41.60
   5  -5   1 1301.07   40.30
   5  -5   1 1397.06   43.40
  -6   5  -1  669.03   24.00
  -6   5  -1  643.94   20.90
  -6   5  -1  672.53   24.00
  -6   5  -1  654.53   21.80
   6  -5   1  641.34   20.50
   6  -5   1  665.03   23.90
   6  -5   1  679.53   24.70
   6  -5   1  656.33   21.10
  -7   5  -1  177.48    9.90
  -7   5  -1  172.18    7.40
  -7   5  -1  190.98   10.10
  -7   5  -1  177.18    7.50
   7  -5   1  184.28    6.80
   7  -5   1  160.88    7.00
   7  -5   1  187.28   10.10
   7  -5   1  173.58   10.50
  -8   5  -1   50.29    5.70
  -8   5  -1   45.50    6.00
  -8   5  -1   50.99    4.00
   8  -5   1   53.19    2.70
   8  -5   1   47.40    6.70
   8  -5   1   53.69    3.70
   8  -5   1   49.30    6.20
  -9   5  -1    5.50    3.00
  -9   5  -1    0.80    2.60
  -9   5  -1    5.00    2.00
   9  -5   1    6.40    3.50
   9  -5   1    2.40    2.60
 -10   5  -1   85.59    8.50
 -10   5  -1   99.09    6.60
  10  -5   1  102.29    8.50
  10  -5   1   88.39    9.20
 -11   5  -1    3.20    3.20
 -11   5  -1    4.80    2.50
  11  -5   1    6.50    3.60
  11  -5   1   11.10    5.10
 -12   5  -1   62.69    6.70
 -12   5  -1   75.59   10.10
  12  -5   1   84.69    9.20
  12  -5   1   62.49    9.70
 -13   5  -1  168.78   11.50
 -13   5  -1  199.28   15.50
  13  -5   1  200.88   14.90
  13  -5   1  172.48   16.30
  10   4  -1  122.29   11.70
  10   4  -1  125.59   16.60
 -10  -4   1  129.89   11.70
 -10  -4   1  133.99   12.80
   9   4  -1  178.18   15.80
   9   4  -1  166.88   12.50
  -9  -4   1  177.08   12.60
  -9  -4   1  145.19   10.00
  -9  -4   1  166.58   12.50
   8   4  -1  164.88   14.90
   8   4  -1  160.28   11.20
  -8  -4   1  142.69   10.90
  -8  -4   1  126.59    8.60
  -8  -4   1  141.69   10.70
   7   4  -1  752.02   29.90
   7   4  -1  797.22   34.70
  -7  -4   1  696.73   26.80
  -7  -4   1  771.42   29.70
  -7  -4   1  806.72   30.10
   6   4  -1  474.35   20.10
   6   4  -1  455.25   23.20
  -6  -4   1  467.85   19.50
  -6  -4   1  440.86   17.50
  -6  -4   1  462.65   19.60
   5   4  -1   96.39    7.30
   5   4  -1  106.79    9.20
  -5  -4   1   87.49    6.60
  -5  -4   1   96.19    5.90
  -5  -4   1   94.99    6.80
   4   4  -1  805.62   28.10
   4   4  -1  821.42   31.20
   4   4  -1  718.83   26.30
  -4  -4   1  823.82   27.90
  -4  -4   1  816.52   27.60
  -4  -4   1  782.42   26.50
   3   4  -1  965.70   32.20
   3   4  -1  903.01   30.60
   3   4  -1  927.11   31.30
   3   4  -1  985.70   34.80
  -3  -4   1  965.10   32.00
  -3  -4   1 1005.80   31.30
  -3  -4   1  975.00   31.30
  -3  -4   1  979.10   31.60
  -3  -4   1  987.50   31.60
   2   4  -1  397.16   14.30
   2   4  -1  374.66   16.00
   2   4  -1  377.86   14.10
  -2  -4   1  371.06   13.70
  -2  -4   1  379.16   14.30
  -2  -4   1  387.26   15.40
  -2  -4   1  383.46   13.70
  -2  -4   1  399.86   14.10
  -2  -4   1  403.36   13.80
   1   4  -1    2.20    1.00
   1   4  -1    3.40    1.00
   1   4  -1    5.90    1.80
   1   4  -1    3.30    1.30
  -1  -4   1    3.00    1.50
  -1  -4   1    3.50    0.90
  -1  -4   1    4.50    1.20
  -1  -4   1    5.60    1.20
  -1  -4   1    7.30    1.50
  -1  -4   1    3.50    1.00
   0   4  -1   19.60    1.60
   0   4  -1   13.50    2.00
   0   4  -1   15.40    2.30
   0   4  -1   25.50    1.90
   0   4  -1   22.30    1.70
   0  -4   1   19.10    1.80
   0  -4   1   18.50    1.60
   0  -4   1   18.90    1.90
   0  -4   1   18.20    1.70
  -1   4  -1  382.66   12.90
  -1   4  -1  385.76   12.90
  -1   4  -1  388.26   12.90
  -1   4  -1  383.26   14.00
  -1   4  -1  407.26   12.90
  -1   4  -1  406.96   13.90
   1  -4   1  395.06   13.70
   1  -4   1  377.96   13.90
   1  -4   1  405.96   12.90
   1  -4   1  392.56   13.00
   1  -4   1  396.66   12.80
  -2   4  -1  195.78    7.30
  -2   4  -1  191.78    6.70
  -2   4  -1  192.58    7.50
  -2   4  -1  197.58    8.00
   2  -4   1  192.28    7.30
   2  -4   1  194.38    6.50
   2  -4   1  195.08    7.50
   2  -4   1  194.78    8.00
   2  -4   1  187.38    6.80
  -3   4  -1 5450.55  158.08
  -3   4  -1 5342.47  158.98
  -3   4  -1 5404.96  157.48
  -3   4  -1 5366.96  158.08
  -3   4  -1 5340.37  155.88
   3  -4   1 5346.06  156.18
   3  -4   1 5274.37  155.78
   3  -4   1 5104.39  157.68
   3  -4   1 5488.45  157.78
   3  -4   1 5413.66  158.38
  -4   4  -1 3845.42  114.59
  -4   4  -1 3849.01  112.09
  -4   4  -1 3878.41  114.49
  -4   4  -1 3862.11  115.99
  -4   4  -1 3787.22  113.09
  -4   4  -1 3858.21  114.89
   4  -4   1 3953.20  114.59
   4  -4   1 3876.41  115.09
   4  -4   1 3715.33  114.19
   4  -4   1 3852.11  112.89
   4  -4   1 3660.63  111.89
  -5   4  -1 1634.14   54.79
  -5   4  -1 1791.62   54.79
  -5   4  -1 1760.62   56.39
  -5   4  -1 1718.73   52.29
  -5   4  -1 1749.72   54.49
  -5   4  -1 1806.52   51.99
   5  -4   1 1664.93   51.39
   5  -4   1 1773.32   54.69
   5  -4   1 1642.94   53.99
   5  -4   1 1775.42   55.59
   5  -4   1 1768.22   51.89
  -6   4  -1 3674.03  108.79
  -6   4  -1 3667.23  109.09
  -6   4  -1 3763.22  112.29
  -6   4  -1 3688.73  112.39
   6  -4   1 3671.53  108.09
   6  -4   1 3801.72  112.39
   6  -4   1 3508.85  108.39
   6  -4   1 3732.53  113.59
  -7   4  -1 1296.47   42.20
  -7   4  -1 1249.77   38.90
   7  -4   1 1196.28   41.80
   7  -4   1 1239.48   36.80
   7  -4   1 1201.88   37.50
   7  -4   1 1263.97   43.60
  -8   4  -1  584.84   23.60
  -8   4  -1  592.14   20.70
   8  -4   1  584.94   23.50
   8  -4   1  587.94   25.20
  -9   4  -1  586.84   24.80
  -9   4  -1  588.74   21.60
   9  -4   1  587.84   26.50
   9  -4   1  618.84   25.00
 -10   4  -1    2.70    2.50
 -10   4  -1   10.90    3.60
  10  -4   1    8.00    3.30
  10  -4   1    9.50    3.90
 -11   4  -1  315.87   14.80
 -11   4  -1  303.07   17.70
  11  -4   1  336.67   17.90
  11  -4   1  287.07   18.90
 -12   4  -1   -3.70    3.10
 -12   4  -1   15.30    5.40
  12  -4   1    4.40    4.00
  12  -4   1   -1.50    5.10
 -13   4  -1    8.00    4.90
 -13   4  -1   14.20    6.30
  13  -4   1   13.80    7.50
  13  -4   1   10.10    5.60
  11   3  -1  134.89   12.90
  11   3  -1  112.29   16.30
 -11  -3   1  148.89   12.60
 -11  -3   1  133.19   13.20
  10   3  -1   14.10    7.30
  10   3  -1    8.10    5.00
 -10  -3   1    9.60    5.00
 -10  -3   1    3.20    3.70
 -10  -3   1    3.50    4.30
   9   3  -1    4.10    3.70
   9   3  -1    0.30    4.70
  -9  -3   1    3.30    3.60
  -9  -3   1    0.40    3.00
  -9  -3   1   -0.60    3.20
   8   3  -1  169.98   11.50
   8   3  -1  187.18   14.70
  -8  -3   1  142.49    8.70
  -8  -3   1  157.38   10.60
  -8  -3   1  151.18   10.90
   7   3  -1 1031.70   36.80
   7   3  -1  942.91   39.90
   7   3  -1  962.50   32.30
  -7  -3   1  966.50   33.30
  -7  -3   1  993.70   36.20
  -7  -3   1 1062.59   36.20
   6   3  -1 2746.73   85.89
   6   3  -1 2895.81   93.69
   6   3  -1 2888.91   89.79
  -6  -3   1 2804.02   86.59
  -6  -3   1 2873.61   88.89
  -6  -3   1 2877.81   89.19
   5   3  -1  339.37   14.80
   5   3  -1  317.87   16.70
   5   3  -1  326.17   12.50
  -5  -3   1  326.77   14.20
  -5  -3   1  352.26   14.40
  -5  -3   1  316.67   12.60
   4   3  -1  295.57   11.70
   4   3  -1  304.47   15.10
   4   3  -1  331.87   13.60
  -4  -3   1  293.07   12.70
  -4  -3   1  319.87   13.00
  -4  -3   1  333.07   12.10
  -4  -3   1  328.37   13.00
   3   3  -1  285.57   10.70
   3   3  -1  310.17   13.70
   3   3  -1  298.37   12.10
   3   3  -1  295.07   11.10
  -3  -3   1  298.37   11.10
  -3  -3   1  301.37   11.60
  -3  -3   1  279.57   11.50
  -3  -3   1  304.67   11.80
  -3  -3   1  295.87   11.20
   2   3  -1  188.28    8.00
   2   3  -1  182.08    7.60
   2   3  -1  180.58    7.10
  -2  -3   1  187.78    7.70
  -2  -3   1  193.08    7.60
  -2  -3   1  188.58    7.40
  -2  -3   1  191.78    7.50
   1   3  -1 2693.03   80.39
   1   3  -1 2788.52   80.09
   1   3  -1 2618.34   80.49
   1   3  -1 2677.13   81.69
  -1  -3   1 2696.93   79.69
  -1  -3   1 2676.53   80.39
  -1  -3   1 2673.63   80.39
  -1  -3   1 2825.32   79.99
  -1  -3   1 2707.63   81.39
  -1  -3   1 2655.83   80.09
   0  -3   1 5152.58  154.48
   0  -3   1 5123.89  155.48
   0  -3   1 5453.35  154.68
   0  -3   1 5411.06  154.38
  -1   3  -1 1088.79   31.70
  -1   3  -1 1062.19   32.40
  -1   3  -1 1046.00   31.50
  -1   3  -1 1048.20   32.70
  -1   3  -1 1031.80   31.90
   1  -3   1 1064.09   31.80
   1  -3   1 1048.90   32.70
   1  -3   1 1025.80   31.70
   1  -3   1 1065.99   31.50
   1  -3   1 1052.19   32.20
  -2   3  -1 1217.38   36.90
  -2   3  -1 1189.78   35.90
  -2   3  -1 1191.78   35.90
  -2   3  -1 1180.28   36.40
  -2   3  -1 1152.98   36.20
   2  -3   1 1163.38   34.80
   2  -3   1 1136.19   35.80
   2  -3   1 1155.48   35.70
   2  -3   1 1190.58   34.60
   2  -3   1 1168.58   36.50
   2  -3   1 1215.58   36.10
  -3   3  -1  207.88    8.40
  -3   3  -1  199.58    6.60
  -3   3  -1  216.78    7.40
  -3   3  -1  214.18    9.20
  -3   3  -1  207.88    8.20
  -3   3  -1  192.08    8.30
   3  -3   1  215.88    8.90
   3  -3   1  191.98    8.10
   3  -3   1  200.88    8.10
   3  -3   1  206.28    7.20
   3  -3   1  190.68    6.40
  -4   3  -1    1.30    1.60
  -4   3  -1    3.60    1.40
  -4   3  -1    3.60    1.30
  -4   3  -1    5.80    0.90
  -4   3  -1    3.00    1.40
   4  -3   1    3.30    1.40
   4  -3   1    4.30    0.80
   4  -3   1    2.80    1.20
  -5   3  -1 1413.46   41.80
  -5   3  -1 1310.07   45.00
  -5   3  -1 1444.76   44.90
  -5   3  -1 1411.96   46.60
  -5   3  -1 1452.95   42.50
   5  -3   1 1326.87   44.10
   5  -3   1 1405.66   41.40
   5  -3   1 1428.46   45.10
   5  -3   1 1427.56   46.30
   5  -3   1 1366.36   42.00
  -6   3  -1 2828.82   88.09
  -6   3  -1 2842.82   85.49
   6  -3   1 2874.31   88.39
   6  -3   1 2894.31   90.19
  -7   3  -1 1298.77   43.00
  -7   3  -1 1272.17   40.00
   7  -3   1 1214.58   42.70
   7  -3   1 1270.27   44.90
  -8   3  -1  167.18   10.50
  -8   3  -1  161.08    8.20
   8  -3   1  181.88   12.20
   8  -3   1  172.68   10.60
  -9   3  -1  330.97   16.90
  -9   3  -1  359.76   14.70
   9  -3   1  327.87   16.80
   9  -3   1  378.16   19.70
 -10   3  -1   90.09    8.80
 -10   3  -1   82.49    6.80
  10  -3   1   99.49   10.10
  10  -3   1   86.49    8.30
 -11   3  -1   54.09    7.90
 -11   3  -1   60.99    7.10
  11  -3   1   58.79    8.60
  11  -3   1   61.09   10.00
 -12   3  -1  293.87   18.50
 -12   3  -1  262.47   15.10
  12  -3   1  323.47   18.50
  12  -3   1  289.87   20.20
 -13   3  -1   26.90    6.30
 -13   3  -1   18.00    6.40
  13  -3   1   33.50    7.60
  13  -3   1   21.20    8.70
  11   2  -1  231.48   19.90
  11   2  -1  232.68   15.90
 -11  -2   1  228.68   16.60
 -11  -2   1  245.58   15.70
  10   2  -1  118.39   13.50
  10   2  -1  121.69   10.90
 -10  -2   1  118.89    7.20
 -10  -2   1  113.89    9.80
 -10  -2   1  119.69   11.00
   9   2  -1  113.39   12.40
   9   2  -1   81.09    5.40
   9   2  -1   81.79    8.70
  -9  -2   1  101.49    9.40
  -9  -2   1   93.39    8.50
  -9  -2   1   95.09    6.30
   8   2  -1    1.30    1.90
   8   2  -1    0.70    2.80
   8   2  -1    3.60    4.80
  -8  -2   1    4.70    3.20
  -8  -2   1    3.70    2.60
  -8  -2   1    5.20    2.20
   7   2  -1  633.44   25.20
   7   2  -1  611.64   27.90
   7   2  -1  616.94   20.80
  -7  -2   1  632.04   22.00
  -7  -2   1  602.74   24.50
  -7  -2   1  620.44   24.10
   6   2  -1  135.99    6.30
   6   2  -1  135.09   10.60
   6   2  -1  137.29    8.90
  -6  -2   1  135.19    6.90
  -6  -2   1  133.19    8.00
  -6  -2   1  123.09    8.10
   5   2  -1   48.60    3.40
   5   2  -1   52.69    6.20
   5   2  -1   55.09    5.00
  -5  -2   1   61.59    4.70
  -5  -2   1   58.99    3.70
  -5  -2   1   53.59    4.70
   4   2  -1  387.66   14.30
   4   2  -1  444.86   17.90
   4   2  -1  416.96   16.00
   4   2  -1  409.36   14.00
  -4  -2   1  405.36   15.50
  -4  -2   1  402.56   15.30
  -4  -2   1  386.46   14.60
  -4  -2   1  405.36   15.40
  -4  -2   1  416.16   14.20
   3   2  -1  707.73   23.10
   3   2  -1  733.33   25.90
   3   2  -1  712.83   24.50
   3   2  -1  720.93   23.30
  -3  -2   1  724.93   24.20
  -3  -2   1  743.43   25.20
  -3  -2   1  785.02   24.30
  -3  -2   1  723.93   23.50
  -3  -2   1  709.73   23.20
  -3  -2   1  741.03   24.00
   2   2  -1   81.79    4.20
   2   2  -1   66.09    3.40
   2   2  -1   66.99    4.50
   2   2  -1   73.79    3.30
  -2  -2   1   72.59    3.50
  -2  -2   1   64.09    3.40
  -2  -2   1   67.19    3.80
  -2  -2   1   63.89    3.50
   1   2  -1 1339.77   40.70
   1   2  -1 1316.87   39.10
   1   2  -1 1313.27   39.70
   1   2  -1 1281.57   39.80
  -1  -2   1 1345.17   39.80
  -1  -2   1 1288.97   39.20
  -1  -2   1 1298.87   39.70
  -1  -2   1 1378.46   39.30
  -1  -2   1 1270.57   40.30
  -1  -2   1 1320.77   39.70
   0   2  -1 1692.13   49.30
   0   2  -1 1724.53   48.90
   0   2  -1 1671.63   49.99
   0   2  -1 1669.73   49.60
   0   2  -1 1649.83   49.40
   0   2  -1 1679.73   49.20
   0  -2   1 1520.85   48.80
   0  -2   1 1734.63   49.30
   0  -2   1 1616.54   49.30
   0  -2   1 1705.43   49.60
   0  -2   1 1649.13   49.90
  -1   2  -1 2167.98   63.69
  -1   2  -1 2166.18   63.99
  -1   2  -1 2143.39   63.59
  -1   2  -1 2217.38   62.79
   1  -2   1 2074.59   63.49
   1  -2   1 2178.98   63.99
   1  -2   1 2172.38   62.79
   1  -2   1 2143.79   63.59
   1  -2   1 2113.09   63.29
  -2   2  -1 2320.07   69.09
  -2   2  -1 2322.97   69.59
  -2   2  -1 2314.97   69.49
  -2   2  -1 2368.26   68.49
  -2   2  -1 2375.26   67.69
  -2   2  -1 2398.56   70.29
   2  -2   1 2288.37   69.29
   2  -2   1 2322.87   68.29
   2  -2   1 2180.38   68.89
   2  -2   1 2379.36   70.09
  -3   2  -1 3732.23  108.59
  -3   2  -1 3776.72  106.39
  -3   2  -1 3622.64  109.59
  -3   2  -1 3695.03  106.49
  -3   2  -1 3419.96  107.99
   3  -2   1 3469.95  107.79
   3  -2   1 3636.14  106.39
   3  -2   1 3745.93  106.29
   3  -2   1 3751.32  108.49
   3  -2   1 3580.84  109.29
  -4   2  -1   45.80    3.80
  -4   2  -1   50.39    3.70
  -4   2  -1   54.49    2.70
  -4   2  -1   40.00    4.10
   4  -2   1   43.90    2.40
   4  -2   1   48.90    3.50
   4  -2   1   46.50    3.60
   4  -2   1   45.30    1.80
   4  -2   1   49.30    4.40
  -5   2  -1  670.43   24.90
  -5   2  -1  741.93   24.90
  -5   2  -1  719.53   22.90
  -5   2  -1  697.93   26.30
   5  -2   1  661.53   23.90
   5  -2   1  738.83   26.70
   5  -2   1  742.03   25.10
  -6   2  -1  263.87   12.10
  -6   2  -1  246.28   10.00
   6  -2   1  263.67   13.80
   6  -2   1  251.87   12.00
  -7   2  -1  113.79    6.40
  -7   2  -1  130.79    8.30
   7  -2   1  132.89    8.40
   7  -2   1  113.59    9.20
  -8   2  -1   91.49    7.70
  -8   2  -1  102.99    6.40
   8  -2   1   84.09    7.50
   8  -2   1   83.19    8.80
  -9   2  -1  310.37   13.90
  -9   2  -1  298.57   15.90
   9  -2   1  304.77   18.20
   9  -2   1  304.17   15.90
 -10   2  -1    6.30    3.50
 -10   2  -1   13.80    3.80
  10  -2   1   11.80    5.00
  10  -2   1    6.10    4.00
 -11   2  -1   33.50    5.70
 -11   2  -1   29.60    6.30
  11  -2   1   36.70    7.20
  11  -2   1   36.60    8.00
 -12   2  -1  236.68   17.00
 -12   2  -1  267.97   15.20
  12  -2   1  266.37   17.20
  12  -2   1  282.47   20.50
 -13   2  -1  592.14   29.70
 -13   2  -1  476.75   24.20
  13  -2   1  573.84   32.70
  13  -2   1  600.94   28.50
  12   1  -1  337.37   21.20
  12   1  -1  369.06   25.90
 -12  -1   1  403.06   22.80
 -12  -1   1  393.46   20.50
  11   1  -1  570.34   27.30
  11   1  -1  619.64   32.30
 -11  -1   1  558.14   27.40
 -11  -1   1  581.24   26.20
  10   1  -1  160.58   14.70
  10   1  -1  142.49   11.80
 -10  -1   1  149.88   11.00
 -10  -1   1  141.69   11.70
   9   1  -1  814.52   32.60
   9   1  -1  865.91   36.60
   9   1  -1  773.72   25.60
  -9  -1   1  803.42   31.00
  -9  -1   1  821.42   32.40
  -9  -1   1  804.22   27.10
   8   1  -1 1672.23   55.49
   8   1  -1 1571.84   49.00
   8   1  -1 1573.04   58.29
  -8  -1   1 1646.54   50.59
  -8  -1   1 1609.14   54.69
  -8  -1   1 1591.34   53.49
   7   1  -1  489.95   20.80
   7   1  -1  478.45   23.00
   7   1  -1  480.75   16.30
  -7  -1   1  491.45   20.40
  -7  -1   1  520.05   17.80
  -7  -1   1  464.05   19.30
   6   1  -1 1199.18   41.30
   6   1  -1 1200.88   37.20
   6   1  -1 1216.68   43.60
  -6  -1   1 1287.77   38.50
  -6  -1   1 1176.38   40.60
  -6  -1   1 1195.08   40.10
   5   1  -1  571.84   19.10
   5   1  -1  624.04   24.10
   5   1  -1  625.34   22.50
  -5  -1   1  596.44   21.20
  -5  -1   1  562.64   21.50
  -5  -1   1  620.24   20.00
   4   1  -1 1102.69   36.00
   4   1  -1 1132.89   34.90
   4   1  -1 1148.59   38.70
   4   1  -1 1160.98   37.50
  -4  -1   1 1099.39   37.60
  -4  -1   1 1140.69   37.00
  -4  -1   1 1188.78   36.70
  -4  -1   1 1157.38   36.80
  -4  -1   1 1197.88   35.50
   3   1  -1    7.80    2.00
   3   1  -1   10.70    1.80
   3   1  -1   14.00    1.80
   3   1  -1   11.50    1.20
  -3  -1   1   14.00    2.00
  -3  -1   1   12.50    1.40
  -3  -1   1   12.20    2.10
  -3  -1   1   11.60    2.00
  -3  -1   1   13.70    1.90
   2   1  -1  315.47   10.30
   2   1  -1  308.87   10.70
   2   1  -1  313.77   10.60
  -2  -1   1  318.57   11.20
  -2  -1   1  319.77   10.90
  -2  -1   1  330.57   10.60
  -2  -1   1  319.17   10.80
  -2  -1   1  300.27   11.30
   1   1  -1   42.60    2.30
   1   1  -1   44.90    1.90
   1   1  -1   42.00    2.10
   1   1  -1   43.10    2.50
   1   1  -1   45.60    2.10
  -1  -1   1   47.30    2.20
  -1  -1   1   44.50    2.30
  -1  -1   1   48.50    2.00
  -1   1  -1 2479.65   73.89
  -1   1  -1 2550.14   74.29
   1  -1   1 2471.75   74.19
  -2   1  -1 9309.87  285.17
   2  -1   1 7982.20  288.87
  -3   1  -1 3047.70   91.49
  -3   1  -1 3040.60   90.29
  -3   1  -1 3156.68   91.99
  -3   1  -1 3142.19   93.19
   3  -1   1 2984.60   90.09
   3  -1   1 2974.50   92.99
   3  -1   1 3174.88   91.89
   3  -1   1 3014.20   91.09
  -4   1  -1 3245.98   97.99
  -4   1  -1 3279.07   99.79
  -4   1  -1 3255.87   96.49
  -4   1  -1 3316.67   98.49
   4  -1   1 3323.57  100.09
   4  -1   1 3276.07   98.29
   4  -1   1 3100.69   97.29
  -5   1  -1 3562.74  106.29
  -5   1  -1 3471.55  104.39
  -5   1  -1 3303.57  110.09
   5  -1   1 3611.14  108.89
   5  -1   1 3570.94  106.59
  -6   1  -1  406.76   15.30
  -6   1  -1  415.26   17.10
   6  -1   1  410.26   19.10
   6  -1   1  427.16   17.40
  -7   1  -1  413.16   17.80
  -7   1  -1  412.66   15.90
   7  -1   1  399.86   17.70
   7  -1   1  393.16   19.90
  -8   1  -1  124.69    7.80
  -8   1  -1  133.59    9.40
   8  -1   1  121.49   11.00
   8  -1   1  128.49    9.30
  -9   1  -1    7.10    3.00
  -9   1  -1    4.00    3.00
   9  -1   1    2.10    3.00
   9  -1   1   -0.10    3.80
 -10   1  -1   80.99    8.80
 -10   1  -1   68.29    7.20
  10  -1   1   58.39    8.00
  10  -1   1   75.89   11.50
 -11   1  -1    9.50    4.70
 -11   1  -1    9.90    4.30
  11  -1   1    4.40    4.10
  11  -1   1    4.70    5.50
 -12   1  -1  213.28   13.80
 -12   1  -1  214.38   16.20
  12  -1   1  193.78   15.00
  12  -1   1  204.88   18.70
  12   0  -1   52.79   11.30
  12   0  -1   64.59    9.70
 -12   0   1   51.99    9.00
 -12   0   1   62.19    8.50
  11   0  -1  123.79   11.30
  11   0  -1  125.39   14.00
 -11   0   1  110.99   10.80
 -11   0   1  119.09   10.10
  10   0  -1  520.55   24.00
  10   0  -1  501.45   26.80
 -10   0   1  501.75   22.10
 -10   0   1  483.75   23.30
   9   0  -1  971.50   30.50
   9   0  -1  978.60   30.00
   9   0  -1  994.70   37.70
   9   0  -1  969.40   40.30
  -9   0   1  997.30   35.80
  -9   0   1  978.70   37.20
  -9   0   1 1016.30   31.20
   8   0  -1 1595.44   57.09
   8   0  -1 1565.44   47.90
   8   0  -1 1617.44   54.49
  -8   0   1 1587.14   53.89
  -8   0   1 1628.94   49.30
  -8   0   1 1573.14   52.39
   7   0  -1    4.30    2.50
   7   0  -1    3.70    2.70
   7   0  -1    1.80    0.90
  -7   0   1    8.30    1.90
  -7   0   1    3.00    2.40
  -7   0   1    6.30    2.20
   6   0  -1 1018.80   32.20
   6   0  -1 1063.79   38.20
   6   0  -1 1114.69   36.90
  -6   0   1 1037.40   34.90
  -6   0   1 1100.49   33.50
  -6   0   1 1029.70   35.80
   5   0  -1 1098.29   37.50
   5   0  -1 1074.89   32.70
   5   0  -1 1132.99   36.50
   5   0  -1 1018.70   34.70
  -5   0   1 1082.59   35.60
  -5   0   1 1088.29   34.90
  -5   0   1 1049.79   35.80
  -5   0   1 1141.79   33.90
  -5   0   1 1060.49   36.30
   4   0  -1  317.57   12.70
   4   0  -1  316.27   11.80
   4   0  -1  313.17   10.40
  -4   0   1  318.57   12.80
  -4   0   1  305.37   12.40
  -4   0   1  340.87   11.30
  -4   0   1  305.17   12.10
  -4   0   1  323.17   11.80
   3   0  -1   51.69    2.40
   3   0  -1   46.30    3.60
   3   0  -1   48.50    3.40
   3   0  -1   45.50    3.00
  -3   0   1   49.20    3.20
  -3   0   1   46.90    2.70
  -3   0   1   55.39    3.10
  -3   0   1   48.20    3.30
   2   0  -1 1009.90   30.60
   2   0  -1 1003.80   30.90
   2   0  -1 1013.60   31.40
   2   0  -1  987.90   30.90
   2   0  -1 1008.80   31.40
  -2   0   1 1059.39   30.90
  -2   0   1 1028.80   31.00
  -2   0   1 1033.20   31.10
  -2   0   1 1003.10   31.20
   1   0  -1 1471.65   44.20
   1   0  -1 1504.95   44.50
   1   0  -1 1514.05   44.40
  -1   0   1 1531.55   44.60
  -1   0   1 1467.75   44.40
  -1   0   1 1521.45   44.40
  -1   0   1 1490.55   44.20
  -1   0   1 1489.45   44.20
  -2   0  -1  452.45   16.80
  -2   0  -1  476.15   14.70
  -2   0  -1  502.15   15.80
  -2   0  -1  502.25   15.20
  -2   0  -1  486.35   14.40
  -2   0  -1  483.25   16.00
   2   0   1  488.55   15.10
   2   0   1  481.95   14.50
   2   0   1  466.35   15.50
   2   0   1  461.65   15.80
   2   0   1  462.55   17.00
  -3   0  -1  567.94   16.50
  -3   0  -1  556.64   17.90
  -3   0  -1  562.04   19.00
  -3   0  -1  573.84   20.30
   3   0   1  527.05   18.20
   3   0   1  510.95   17.60
   3   0   1  564.64   19.00
   3   0   1  556.24   16.70
  -4   0  -1    6.30    2.20
  -4   0  -1   11.40    2.30
  -4   0  -1    7.50    0.80
  -4   0  -1    8.90    2.10
   4   0   1   11.20    1.80
   4   0   1   10.70    2.10
   4   0   1   10.40    0.90
   4   0   1   11.30    2.80
  -5   0  -1  571.54   19.80
  -5   0  -1  577.54   21.20
   5   0   1  563.44   21.20
   5   0   1  573.64   23.40
  -6   0  -1 3356.16  102.79
  -6   0  -1 3308.27  100.99
   6   0   1 3407.96  102.99
   6   0   1 3268.97  105.89
  -7   0  -1 2021.00   65.79
  -7   0  -1 2018.20   63.69
   7   0   1 2039.50   65.69
   7   0   1 1996.30   69.19
  -8   0  -1  547.05   21.90
  -8   0  -1  606.54   24.40
   8   0   1  540.65   26.80
   8   0   1  570.14   23.90
  -9   0  -1  486.05   20.50
  -9   0  -1  449.86   21.90
   9   0   1  502.45   26.10
   9   0   1  512.95   22.60
 -10   0  -1   15.60    4.10
 -10   0  -1   14.40    5.30
  10   0   1   11.40    4.80
  10   0   1    2.80    5.40
 -11   0  -1   37.60    8.20
 -11   0  -1   30.10    6.20
  11   0   1   31.80    8.40
  11   0   1   32.60    7.10
 -12   0  -1    0.70    4.60
 -12   0  -1    4.70    5.60
  12   0   1    3.80    8.30
  12   0   1   10.20    5.40
  13  -1  -1  252.07   21.00
  13  -1  -1  240.98   17.40
 -13   1   1  235.98   18.00
 -13   1   1  276.27   16.80
  12  -1  -1  297.37   18.80
  12  -1  -1  293.97   21.10
 -12   1   1  290.17   17.10
 -12   1   1  312.87   19.00
  11  -1  -1    6.40    4.60
  11  -1  -1   22.80    7.10
 -11   1   1   11.20    4.20
 -11   1   1   16.90    5.00
  10  -1  -1   65.99    8.40
  10  -1  -1   64.29   10.00
 -10   1   1   62.29    6.60
 -10   1   1   77.39    8.10
   9  -1  -1  112.79    9.30
   9  -1  -1  119.19   11.10
  -9   1   1  109.39    8.00
  -9   1   1  115.79    9.10
   8  -1  -1   38.00    2.10
   8  -1  -1   35.40    5.30
   8  -1  -1   28.70    5.80
   8  -1  -1   32.90    2.40
  -8   1   1   24.60    4.50
  -8   1   1   35.70    4.40
  -8   1   1   34.20    2.80
   7  -1  -1  556.84   18.20
   7  -1  -1  624.64   23.10
   7  -1  -1  564.94   23.90
   7  -1  -1  527.65   17.40
  -7   1   1  565.14   22.20
  -7   1   1  542.95   20.70
  -7   1   1  576.54   18.80
   6  -1  -1 2269.77   69.59
   6  -1  -1 2380.26   75.39
   6  -1  -1 2364.26   70.29
   6  -1  -1 2318.97   73.99
  -6   1   1 2351.46   73.69
  -6   1   1 2462.15   70.89
  -6   1   1 2364.76   72.39
   5  -1  -1 1007.30   34.10
   5  -1  -1  997.50   33.30
   5  -1  -1  970.10   30.10
   5  -1  -1  956.80   32.20
  -5   1   1 1012.00   32.00
  -5   1   1  996.90   33.40
  -5   1   1  955.60   33.00
  -5   1   1 1038.80   31.10
   4  -1  -1  266.27    9.40
   4  -1  -1  274.97   10.60
   4  -1  -1  266.27   11.10
   4  -1  -1  279.67   11.50
  -4   1   1  277.87    9.90
  -4   1   1  277.57   10.90
  -4   1   1  273.37   11.10
  -4   1   1  273.57   10.20
   3  -1  -1  278.77   10.40
   3  -1  -1  286.17    9.90
   3  -1  -1  290.47   10.80
   3  -1  -1  273.67    9.90
   3  -1  -1  281.67    9.70
  -3   1   1  303.37   10.10
  -3   1   1  293.87   10.80
  -3   1   1  286.27   10.60
  -3   1   1  290.87   10.10
   2  -1  -1  113.89    4.80
   2  -1  -1  107.79    4.50
   2  -1  -1  120.89    4.60
   2  -1  -1  112.99    4.50
  -2   1   1  114.69    4.80
  -2   1   1  121.19    4.70
  -2   1   1  124.39    4.50
  -2   1   1  111.69    4.70
  -1  -1  -1  206.38    8.30
  -1  -1  -1  204.78    7.30
  -1  -1  -1  212.78    7.10
  -1  -1  -1  206.88    7.30
  -1  -1  -1  217.48    7.40
   1   1   1  209.38    7.30
   1   1   1  217.78    7.60
   1   1   1  208.68    7.30
   1   1   1  212.98    7.20
  -2  -1  -1  338.57   12.00
  -2  -1  -1  347.77   13.30
  -2  -1  -1  335.27   11.90
  -2  -1  -1  345.17   12.00
  -2  -1  -1  352.66   11.70
  -2  -1  -1  345.47   11.00
   2   1   1  344.87   12.10
   2   1   1  342.47   11.20
   2   1   1  326.77   11.60
  -3  -1  -1 1042.30   31.10
  -3  -1  -1 1034.10   32.40
  -3  -1  -1 1029.00   33.00
  -3  -1  -1 1012.40   32.70
  -3  -1  -1 1021.70   34.60
  -3  -1  -1 1024.00   33.10
   3   1   1 1009.60   32.30
   3   1   1 1083.69   33.30
   3   1   1 1038.80   31.40
  -4  -1  -1    2.70    0.70
  -4  -1  -1    3.40    1.30
  -4  -1  -1    2.10    1.40
  -4  -1  -1    0.30    2.00
  -4  -1  -1    3.20    1.60
   4   1   1    2.60    1.40
   4   1   1   -0.30    1.60
   4   1   1    2.50    1.40
   4   1   1    1.90    0.80
  -5  -1  -1  113.19    4.60
  -5  -1  -1  112.59    6.30
  -5  -1  -1  104.79    6.90
   5   1   1  114.89    8.80
   5   1   1  121.09    7.30
   5   1   1  107.99    4.70
  -6  -1  -1 1949.90   58.29
  -6  -1  -1 1957.10   61.39
  -6  -1  -1 1976.90   62.99
   6   1   1 1899.21   58.19
   6   1   1 2012.10   63.09
   6   1   1 1905.51   66.29
  -7  -1  -1 1358.16   40.10
  -7  -1  -1 1332.97   45.70
  -7  -1  -1 1330.57   43.90
   7   1   1 1251.17   39.70
   7   1   1 1357.16   45.60
   7   1   1 1270.57   49.10
  -8  -1  -1  235.18   12.30
  -8  -1  -1  219.28   13.10
   8   1   1  224.78   16.10
   8   1   1  217.18   12.90
  -9  -1  -1  212.58   14.00
  -9  -1  -1  210.18   12.40
   9   1   1  225.58   13.80
   9   1   1  247.58   17.70
 -10  -1  -1  293.67   16.40
 -10  -1  -1  345.37   18.80
  10   1   1  305.77   21.90
  10   1   1  313.67   17.70
 -11  -1  -1    4.50    4.00
 -11  -1  -1    1.10    4.60
  11   1   1    6.80    4.80
  11   1   1    1.90    6.90
  13  -2  -1  606.24   29.20
  13  -2  -1  562.34   31.90
 -13   2   1  617.44   27.20
 -13   2   1  596.64   29.60
  12  -2  -1  966.00   42.70
  12  -2  -1  993.20   39.70
 -12   2   1  954.50   39.60
 -12   2   1  942.21   36.70
  11  -2  -1  388.76   20.60
  11  -2  -1  410.06   23.00
 -11   2   1  370.86   18.20
 -11   2   1  397.56   20.50
  10  -2  -1  733.43   31.60
  10  -2  -1  688.53   29.10
 -10   2   1  677.23   26.70
 -10   2   1  694.73   28.90
   9  -2  -1  195.68   12.30
   9  -2  -1  188.48   13.30
  -9   2   1  216.48   12.60
  -9   2   1  198.48   10.60
   8  -2  -1   15.30    1.50
   8  -2  -1   11.00    3.20
   8  -2  -1   10.90    4.00
   8  -2  -1   13.00    1.30
  -8   2   1   11.10    3.40
  -8   2   1   11.60    2.90
   7  -2  -1  505.85   16.20
   7  -2  -1  525.05   21.90
   7  -2  -1  507.95   16.50
   7  -2  -1  519.95   20.80
  -7   2   1  515.75   19.00
  -7   2   1  521.25   20.50
   6  -2  -1   47.40    4.50
   6  -2  -1   46.30    2.80
   6  -2  -1   45.70    5.00
   6  -2  -1   49.50    2.80
  -6   2   1   49.60    4.80
  -6   2   1   51.39    4.70
  -6   2   1   44.60    3.70
   5  -2  -1  201.98    7.90
   5  -2  -1  208.68   10.00
   5  -2  -1  209.28    7.70
   5  -2  -1  198.48    9.10
  -5   2   1  203.28    9.60
  -5   2   1  203.98    9.40
  -5   2   1  210.88    9.70
  -5   2   1  218.48    8.70
   4  -2  -1  254.37   10.30
   4  -2  -1  251.77    8.90
   4  -2  -1  249.28    9.20
   4  -2  -1  242.98    9.40
   4  -2  -1  257.57   10.30
  -4   2   1  254.77   10.20
  -4   2   1  253.97    9.50
  -4   2   1  258.57   10.30
   3  -2  -1 3472.05  102.09
   3  -2  -1 3556.44  102.89
   3  -2  -1 3496.35  102.69
   3  -2  -1 3528.95  102.49
   3  -2  -1 3395.96  102.09
  -3   2   1 3412.06  102.79
  -3   2   1 3350.06  102.69
  -3   2   1 3454.05  102.49
  -3   2   1 3484.25  102.29
  -3   2   1 3479.45  102.19
   2  -2  -1 6475.85  229.08
  -2   2   1 6715.53  229.48
   1  -2  -1   31.80    2.00
   1  -2  -1   29.20    1.90
   1  -2  -1   28.50    1.90
   1  -2  -1   30.60    1.60
   1  -2  -1   29.80    1.30
  -1   2   1   30.00    1.30
  -1   2   1   35.40    2.00
  -1   2   1   27.60    1.60
  -1   2   1   30.40    1.90
   0  -2  -1 4783.82  159.58
  -1  -2  -1  313.17   10.90
  -1  -2  -1  304.87   11.80
  -1  -2  -1  327.67   11.10
  -1  -2  -1  314.27   10.90
  -1  -2  -1  328.77   10.90
  -1  -2  -1  306.67   10.60
   1   2   1  321.67   11.00
   1   2   1  302.47   10.50
   1   2   1  331.77   11.20
   1   2   1  331.17   12.40
  -2  -2  -1 1707.63   52.39
  -2  -2  -1 1771.32   52.59
  -2  -2  -1 1771.42   52.49
  -2  -2  -1 1736.93   51.79
  -2  -2  -1 1749.62   52.49
  -2  -2  -1 1686.03   53.99
   2   2   1 1676.13   52.29
   2   2   1 1707.83   54.69
   2   2   1 1650.93   51.89
   2   2   1 1722.13   52.19
   2   2   1 1790.32   52.89
  -3  -2  -1 2841.12   81.09
  -3  -2  -1 2757.92   82.39
  -3  -2  -1 2832.82   82.29
  -3  -2  -1 2666.83   84.29
  -3  -2  -1 2752.72   82.49
  -3  -2  -1 2764.32   82.59
   3   2   1 2715.03   82.49
   3   2   1 2679.23   81.19
   3   2   1 2643.54   81.79
   3   2   1 2629.84   85.19
  -4  -2  -1  367.76   13.90
  -4  -2  -1  354.26   14.40
  -4  -2  -1  347.27   12.20
  -4  -2  -1  350.86   14.10
   4   2   1  355.46   12.60
   4   2   1  366.56   14.40
  -5  -2  -1   65.99    5.50
  -5  -2  -1   51.59    4.40
  -5  -2  -1   60.79    3.40
   5   2   1   58.49    3.70
   5   2   1   53.39    7.40
   5   2   1   51.09    4.90
  -6  -2  -1  561.04   22.70
  -6  -2  -1  546.75   18.80
  -6  -2  -1  578.74   21.70
   6   2   1  572.04   19.20
   6   2   1  603.44   22.80
   6   2   1  564.74   26.00
  -7  -2  -1   10.80    2.00
  -7  -2  -1   10.00    3.70
  -7  -2  -1   10.20    3.20
   7   2   1   14.00    2.30
   7   2   1   10.20    3.50
   7   2   1   11.00    3.80
  -8  -2  -1   82.29    7.30
  -8  -2  -1   79.89    4.80
  -8  -2  -1   83.59    8.10
   8   2   1   78.29   11.50
   8   2   1   72.39    4.60
   8   2   1   76.89    7.50
  -9  -2  -1  203.98   13.80
  -9  -2  -1  188.08   12.10
   9   2   1  182.68   12.40
   9   2   1  191.88   16.00
 -10  -2  -1  123.09   11.10
 -10  -2  -1  106.39    9.80
  10   2   1  117.69   10.70
  10   2   1  145.39   17.80
 -11  -2  -1   16.30    5.00
 -11  -2  -1   20.10    6.70
  11   2   1   34.90    7.90
  11   2   1   14.40    8.30
  13  -3  -1   99.29   10.60
  13  -3  -1   96.89   13.80
 -13   3   1  116.69   10.70
 -13   3   1  118.99   12.10
  12  -3  -1  273.07   19.20
  12  -3  -1  262.07   16.70
 -12   3   1  277.67   15.20
 -12   3   1  267.47   16.70
  11  -3  -1  174.68   14.30
  11  -3  -1  189.48   13.10
 -11   3   1  195.68   11.70
 -11   3   1  199.18   13.30
  10  -3  -1  101.29    8.90
  10  -3  -1  125.79   10.80
 -10   3   1  106.89    9.40
 -10   3   1  129.39    8.30
   9  -3  -1 1267.07   46.10
   9  -3  -1 1239.78   44.40
  -9   3   1 1248.18   44.30
  -9   3   1 1241.98   41.80
   8  -3  -1  982.90   35.70
   8  -3  -1  982.30   30.20
   8  -3  -1  999.80   30.20
   8  -3  -1 1008.20   36.90
  -8   3   1  993.20   33.50
  -8   3   1  967.90   35.30
   7  -3  -1  243.48    9.60
   7  -3  -1  280.97   13.00
   7  -3  -1  256.77    9.20
   7  -3  -1  260.67   13.20
  -7   3   1  255.47   11.00
  -7   3   1  264.37   12.60
   6  -3  -1 3040.10   92.09
   6  -3  -1 2951.40   91.59
   6  -3  -1 2885.71   89.09
   6  -3  -1 3029.40   88.39
  -6   3   1 2937.41   91.69
  -6   3   1 2994.60   91.49
  -6   3   1 3019.30   89.89
   5  -3  -1  101.29    5.50
   5  -3  -1  111.29    6.30
   5  -3  -1  103.09    4.80
   5  -3  -1  119.19    6.50
   5  -3  -1  110.69    6.20
  -5   3   1  116.79    5.60
  -5   3   1  111.49    6.30
  -5   3   1  106.09    6.20
  -5   3   1  102.89    6.10
  -5   3   1  112.09    5.20
   4  -3  -1 1616.04   49.30
   4  -3  -1 1653.93   50.09
   4  -3  -1 1603.54   50.49
   4  -3  -1 1599.44   49.30
   4  -3  -1 1690.43   50.49
   4  -3  -1 1651.63   50.29
  -4   3   1 1647.64   50.29
  -4   3   1 1588.04   50.39
  -4   3   1 1642.74   49.60
  -4   3   1 1601.24   50.49
  -4   3   1 1629.14   49.60
   3  -3  -1 1572.54   46.90
   3  -3  -1 1563.34   46.80
   3  -3  -1 1475.85   47.10
   3  -3  -1 1512.55   46.60
  -3   3   1 1561.84   47.20
  -3   3   1 1495.45   46.80
  -3   3   1 1530.55   46.00
  -3   3   1 1569.54   47.00
  -3   3   1 1553.34   46.60
  -3   3   1 1558.34   46.70
   2  -3  -1 2618.34   79.29
   2  -3  -1 2656.43   79.19
   2  -3  -1 2652.93   79.29
   2  -3  -1 2704.23   78.39
   2  -3  -1 2615.34   78.39
  -2   3   1 2631.74   79.29
  -2   3   1 2678.53   79.49
  -2   3   1 2720.73   79.09
  -2   3   1 2660.03   78.49
  -2   3   1 2692.03   78.39
   1  -3  -1  914.81   28.50
   1  -3  -1  923.61   28.10
   1  -3  -1  922.41   28.40
   1  -3  -1  917.31   28.10
  -1   3   1  925.81   28.20
  -1   3   1  890.81   28.10
  -1   3   1  882.41   28.60
   0  -3  -1  205.18    8.40
   0  -3  -1  235.98    8.30
   0  -3  -1  216.78    6.80
   0  -3  -1  210.28    8.00
   0  -3  -1  216.38    8.30
   0   3   1  214.18    8.40
   0   3   1  215.48    8.80
   0   3   1  211.98    6.90
  -1  -3  -1 1439.36   43.20
  -1  -3  -1 1414.06   43.00
  -1  -3  -1 1388.16   43.10
  -1  -3  -1 1421.36   44.30
  -1  -3  -1 1395.76   42.30
  -1  -3  -1 1408.86   43.30
   1   3   1 1373.66   43.30
   1   3   1 1390.46   44.90
   1   3   1 1426.06   43.30
   1   3   1 1402.76   42.40
  -2  -3  -1 1604.04   54.49
  -2  -3  -1 1735.63   52.59
  -2  -3  -1 1824.02   53.29
  -2  -3  -1 1745.33   53.19
  -2  -3  -1 1697.73   52.59
  -2  -3  -1 1768.62   53.09
   2   3   1 1751.02   53.49
   2   3   1 1743.83   55.79
   2   3   1 1689.03   52.79
   2   3   1 1741.63   52.79
  -3  -3  -1 2661.83   79.79
  -3  -3  -1 2664.73   78.39
  -3  -3  -1 2694.83   79.59
  -3  -3  -1 2583.64   79.19
   3   3   1 2562.74   78.69
   3   3   1 2530.45   82.79
   3   3   1 2604.84   79.49
  -4  -3  -1  989.10   30.90
  -4  -3  -1  994.60   33.10
  -4  -3  -1  926.81   32.40
  -4  -3  -1 1006.20   32.70
   4   3   1  959.10   32.70
   4   3   1  977.00   36.50
   4   3   1  966.50   31.30
  -5  -3  -1 2719.63   83.49
  -5  -3  -1 2612.04   82.39
  -5  -3  -1 2694.43   80.09
   5   3   1 2664.83   87.79
   5   3   1 2593.74   80.49
   5   3   1 2698.23   83.09
  -6  -3  -1 1079.09   36.30
  -6  -3  -1 1051.89   37.20
  -6  -3  -1 1011.90   33.10
   6   3   1 1065.39   41.70
   6   3   1  987.90   33.40
   6   3   1 1043.00   36.70
  -7  -3  -1  101.59    6.00
  -7  -3  -1  131.29    8.70
  -7  -3  -1  120.09    9.20
   7   3   1  102.79    6.50
   7   3   1  126.39   12.00
   7   3   1  120.89    9.00
  -8  -3  -1  153.78   10.40
  -8  -3  -1  138.39   10.90
  -8  -3  -1  130.69    7.30
   8   3   1  139.29    7.60
   8   3   1  150.58   14.00
   8   3   1  136.69   10.30
  -9  -3  -1    2.50    3.30
  -9  -3  -1    0.00    4.00
  -9  -3  -1    3.50    2.60
   9   3   1   -3.30    3.40
   9   3   1    3.90    6.00
 -10  -3  -1  122.79   11.00
 -10  -3  -1  103.19   11.70
  10   3   1  125.19   11.30
  10   3   1  125.89   16.70
  14  -4  -1   26.80    8.90
  14  -4  -1   26.70    8.80
 -14   4   1   43.70    9.30
 -14   4   1   37.10    7.00
  13  -4  -1   17.00    6.10
  13  -4  -1   18.20    6.70
 -13   4   1   16.40    6.00
 -13   4   1   23.10    5.30
  12  -4  -1    5.60    3.70
  12  -4  -1    2.40    4.80
 -12   4   1    6.30    3.60
 -12   4   1    3.60    4.10
  11  -4  -1   32.10    7.00
  11  -4  -1   38.80    6.60
 -11   4   1   43.00    7.20
 -11   4   1   33.30    5.30
  10  -4  -1  166.28   11.00
  10  -4  -1  154.38   11.90
 -10   4   1  169.68    9.50
 -10   4   1  139.59   10.50
   9  -4  -1  175.58   11.00
   9  -4  -1  174.78    6.50
   9  -4  -1  164.98    6.80
   9  -4  -1  163.88   11.40
  -9   4   1  181.58    9.50
  -9   4   1  172.28   10.90
   8  -4  -1 1940.21   62.99
   8  -4  -1 1849.81   58.19
   8  -4  -1 1878.11   62.19
   8  -4  -1 1906.01   57.29
  -8   4   1 1928.11   59.89
  -8   4   1 1948.61   62.49
   7  -4  -1    3.80    2.00
   7  -4  -1    6.30    1.80
   7  -4  -1    3.30    1.10
   7  -4  -1    2.70    2.00
  -7   4   1    6.70    2.40
  -7   4   1    5.10    1.70
  -7   4   1    7.80    2.80
   6  -4  -1 1036.10   31.10
   6  -4  -1  984.10   33.20
   6  -4  -1  968.00   33.30
   6  -4  -1  983.30   32.30
  -6   4   1  987.60   33.50
  -6   4   1  944.91   31.50
  -6   4   1 1031.30   32.00
  -6   4   1  946.51   33.40
   5  -4  -1 7274.17  212.08
   5  -4  -1 7353.76  213.58
   5  -4  -1 6491.95  213.28
   5  -4  -1 7423.36  213.18
  -5   4   1 7153.98  213.58
  -5   4   1 7232.78  213.68
  -5   4   1 7434.16  212.48
  -5   4   1 7334.57  212.58
  -5   4   1 7372.16  212.68
   4  -4  -1  135.79    7.00
   4  -4  -1  150.68    6.80
   4  -4  -1  150.58    6.50
   4  -4  -1  138.39    6.30
  -4   4   1  154.28    6.80
  -4   4   1  146.29    6.80
  -4   4   1  153.88    6.20
  -4   4   1  148.79    6.40
  -4   4   1  141.99    6.80
   3  -4  -1 2064.79   62.29
   3  -4  -1 1964.30   62.79
   3  -4  -1 2101.69   63.49
   3  -4  -1 2151.68   63.19
   3  -4  -1 2128.29   62.49
  -3   4   1 2027.70   62.59
  -3   4   1 2109.89   62.19
  -3   4   1 2091.09   62.79
  -3   4   1 2116.09   62.59
  -3   4   1 2107.09   63.49
  -3   4   1 2095.29   63.29
   2  -4  -1    2.60    1.00
   2  -4  -1    1.80    0.80
   2  -4  -1    2.40    0.90
   2  -4  -1    0.20    0.80
   2  -4  -1    3.80    0.60
   2  -4  -1    2.20    0.90
  -2   4   1    1.80    0.80
  -2   4   1    2.80    0.90
  -2   4   1   -0.10    0.80
  -2   4   1    1.50    0.80
  -2   4   1    2.10    0.70
   1  -4  -1 1410.36   43.70
   1  -4  -1 1448.66   43.40
   1  -4  -1 1415.06   44.00
   1  -4  -1 1386.16   43.50
  -1   4   1 1436.76   41.70
  -1   4   1 1395.66   43.90
  -1   4   1 1412.26   41.60
  -1   4   1 1425.06   43.50
  -1   4   1 1426.36   43.60
  -1   4   1 1457.65   44.30
   0  -4  -1  133.19    6.50
   0  -4  -1  137.89    6.20
   0  -4  -1  139.69    4.70
   0  -4  -1  128.69    6.00
   0  -4  -1  135.49    6.30
   0   4   1  130.89    6.40
   0   4   1  139.89    6.10
   0   4   1  128.79    6.80
   0   4   1  138.29    4.90
  -1  -4  -1 1975.90   58.69
  -1  -4  -1 1890.11   57.29
  -1  -4  -1 1954.70   58.69
  -1  -4  -1 1777.02   59.49
  -1  -4  -1 1949.51   58.39
  -1  -4  -1 1971.80   58.79
   1   4   1 1847.72   58.79
   1   4   1 1937.11   57.49
   1   4   1 1917.81   58.69
   1   4   1 1958.20   60.79
  -2  -4  -1  433.36   15.80
  -2  -4  -1  471.15   15.90
  -2  -4  -1  438.46   16.10
  -2  -4  -1  420.26   15.20
  -2  -4  -1  441.16   17.20
   2   4   1  432.96   15.50
   2   4   1  453.75   16.40
   2   4   1  442.46   16.10
  -3  -4  -1   75.29    4.60
  -3  -4  -1   81.39    5.30
  -3  -4  -1   80.39    5.00
  -3  -4  -1   74.19    5.20
   3   4   1   81.29    5.10
   3   4   1   78.29    5.10
   3   4   1   78.19    7.20
  -4  -4  -1  310.37   13.20
  -4  -4  -1  302.27   11.60
  -4  -4  -1  286.97   12.40
  -4  -4  -1  291.77   13.10
   4   4   1  295.87   16.20
   4   4   1  291.87   12.10
   4   4   1  288.17   12.80
  -5  -4  -1  674.83   22.90
  -5  -4  -1  685.03   25.20
  -5  -4  -1  673.53   25.60
   5   4   1  676.23   25.10
   5   4   1  644.94   24.70
   5   4   1  680.93   29.90
  -6  -4  -1  208.38    9.50
  -6  -4  -1  216.88   11.80
  -6  -4  -1  208.88   12.00
   6   4   1  229.18   12.10
   6   4   1  199.38   15.00
  -7  -4  -1  127.49    7.30
  -7  -4  -1  137.79   10.40
  -7  -4  -1  138.39    9.60
   7   4   1  138.49   13.20
   7   4   1  148.09   10.10
  -8  -4  -1  453.95   20.90
  -8  -4  -1  396.36   16.80
  -8  -4  -1  473.85   22.20
   8   4   1  443.86   20.60
   8   4   1  452.85   26.10
  -9  -4  -1  195.68   14.50
  -9  -4  -1  192.78   13.10
   9   4   1  194.58   18.70
   9   4   1  195.88   13.40
 -10  -4  -1   10.90    5.20
 -10  -4  -1   12.30    6.10
  10   4   1    7.30    5.20
  10   4   1   18.70    9.90
  14  -5  -1   74.79   11.00
  14  -5  -1   79.19   12.40
 -14   5   1   78.39    9.10
 -14   5   1   54.09    9.30
  13  -5  -1  247.98   18.00
  13  -5  -1  262.47   16.90
 -13   5   1  269.87   14.80
 -13   5   1  268.67   17.50
  12  -5  -1  429.96   23.40
  12  -5  -1  462.85   22.90
 -12   5   1  469.45   20.30
 -12   5   1  491.45   23.50
  11  -5  -1   43.70    6.90
  11  -5  -1   30.00    6.50
 -11   5   1   39.50    7.10
 -11   5   1   32.30    5.00
  10  -5  -1   15.10    2.20
  10  -5  -1    7.80    4.40
  10  -5  -1   13.90    1.80
  10  -5  -1   11.60    3.40
 -10   5   1   10.20    3.90
 -10   5   1   13.50    3.40
   9  -5  -1    7.40    3.00
   9  -5  -1   11.90    1.90
   9  -5  -1   11.10    2.50
   9  -5  -1   10.80    3.50
  -9   5   1   13.20    3.80
  -9   5   1    7.60    2.60
   8  -5  -1  172.58   10.20
   8  -5  -1  168.88    8.70
   8  -5  -1  183.98    7.60
   8  -5  -1  186.78   10.50
  -8   5   1  175.78    9.60
  -8   5   1  180.48    8.80
   7  -5  -1    8.40    2.70
   7  -5  -1   10.00    1.90
   7  -5  -1    8.00    2.40
   7  -5  -1    7.20    2.20
  -7   5   1    6.00    2.20
  -7   5   1    7.40    1.90
  -7   5   1    6.20    2.40
  -7   5   1   10.00    2.80
  -7   5   1    7.70    1.90
   6  -5  -1  308.37   13.20
   6  -5  -1  327.27   12.00
   6  -5  -1  318.77   12.90
  -6   5   1  313.27   13.60
  -6   5   1  321.87   12.20
  -6   5   1  316.77   12.60
  -6   5   1  317.67   12.50
  -6   5   1  319.57   13.60
   5  -5  -1 1377.26   41.60
   5  -5  -1 1384.16   42.30
   5  -5  -1 1223.78   42.60
  -5   5   1 1359.06   41.30
  -5   5   1 1313.57   42.60
  -5   5   1 1337.77   42.20
  -5   5   1 1369.56   42.60
  -5   5   1 1323.57   41.30
  -5   5   1 1256.07   42.30
   4  -5  -1  268.57   10.30
   4  -5  -1  253.47    9.80
   4  -5  -1  240.28   10.50
   4  -5  -1  248.48    9.80
  -4   5   1  264.37    9.60
  -4   5   1  262.27   10.30
  -4   5   1  243.38   10.40
  -4   5   1  250.77    9.70
  -4   5   1  244.38   10.00
  -4   5   1  267.17   10.70
   3  -5  -1  128.79    5.60
   3  -5  -1  120.99    6.30
   3  -5  -1  129.99    5.30
   3  -5  -1  126.59    6.30
   3  -5  -1  115.99    5.50
  -3   5   1  124.89    5.50
  -3   5   1  128.19    5.60
  -3   5   1  133.99    5.90
  -3   5   1  136.79    6.40
  -3   5   1  124.59    6.50
   2  -5  -1 3626.44  107.79
   2  -5  -1 3606.54  107.29
   2  -5  -1 3688.23  105.49
   2  -5  -1 3734.03  108.19
   2  -5  -1 3585.34  106.99
  -2   5   1 3387.16  107.39
  -2   5   1 3606.84  108.39
  -2   5   1 3649.73  107.29
  -2   5   1 3551.24  105.89
  -2   5   1 3679.43  107.69
   1  -5  -1 4105.09  120.49
   1  -5  -1 4041.00  120.89
   1  -5  -1 4080.09  120.09
   1  -5  -1 4045.90  120.49
  -1   5   1 3825.82  120.89
  -1   5   1 4080.49  121.09
  -1   5   1 4113.89  120.19
  -1   5   1 4040.80  117.99
  -1   5   1 4091.99  117.89
   0  -5  -1 4103.49  122.39
   0  -5  -1 4125.09  125.09
   0  -5  -1 4273.47  124.99
   0  -5  -1 4106.49  125.49
   0  -5  -1 4223.18  124.59
   0   5   1 4241.08  122.79
   0   5   1 4276.77  126.59
   0   5   1 3989.30  125.29
   0   5   1 4254.27  124.69
   0   5   1 4326.67  122.39
  -1  -5  -1  158.48    8.50
  -1  -5  -1  155.78    6.10
  -1  -5  -1  156.68    7.20
  -1  -5  -1  146.69    7.40
   1   5   1  138.29    7.60
   1   5   1  146.69    9.00
   1   5   1  159.58    7.50
   1   5   1  166.68    6.50
  -2  -5  -1  647.64   22.40
  -2  -5  -1  617.94   21.80
  -2  -5  -1  634.24   22.00
  -2  -5  -1  599.84   20.80
   2   5   1  636.64   25.40
   2   5   1  641.74   22.40
   2   5   1  636.64   21.30
  -3  -5  -1  203.08    9.20
  -3  -5  -1  214.38    9.50
  -3  -5  -1  208.78   10.20
  -3  -5  -1  221.68   10.20
   3   5   1  220.18   13.30
   3   5   1  212.78    9.70
  -4  -5  -1   24.60    3.90
  -4  -5  -1   28.70    3.20
  -4  -5  -1   28.50    4.30
   4   5   1   31.50    6.30
   4   5   1   21.70    3.60
  -5  -5  -1  332.47   15.50
  -5  -5  -1  334.57   15.20
  -5  -5  -1  310.77   13.10
   5   5   1  319.87   14.80
   5   5   1  328.07   19.00
  -6  -5  -1  236.98   13.00
  -6  -5  -1  221.88   10.80
  -6  -5  -1  250.47   13.80
   6   5   1  243.08   13.10
   6   5   1  275.17   18.10
  -7  -5  -1  221.28   14.10
  -7  -5  -1  271.07   14.70
  -7  -5  -1  248.08   11.50
   7   5   1  226.78   18.40
   7   5   1  268.67   14.30
  -8  -5  -1  761.02   31.40
  -8  -5  -1  622.44   25.50
  -8  -5  -1  734.03   30.00
   8   5   1  760.72   29.60
   8   5   1  717.03   36.50
  -9  -5  -1   45.40    8.90
  -9  -5  -1   54.59    8.30
   9   5   1   53.69    8.50
   9   5   1   45.20   11.50
  14  -6  -1  126.19   12.80
  14  -6  -1  112.69   13.50
 -14   6   1  129.59   10.70
 -14   6   1  102.49   12.80
 -14   6   1  117.59   12.00
  13  -6  -1  180.48   14.00
  13  -6  -1  158.18   13.80
 -13   6   1  184.78   13.20
 -13   6   1  165.48   11.20
 -13   6   1  167.68   14.00
  12  -6  -1 1585.84   58.49
  12  -6  -1 1715.63   58.59
 -12   6   1 1670.03   57.29
 -12   6   1 1542.05   53.89
 -12   6   1 1652.63   58.59
  11  -6  -1  260.87    9.00
  11  -6  -1  272.27   15.20
  11  -6  -1  262.27   15.40
  11  -6  -1  236.48    9.70
 -11   6   1  245.68   12.40
 -11   6   1  262.47   14.40
 -11   6   1  216.58   14.30
  10  -6  -1  360.76   17.80
  10  -6  -1  389.36   18.40
  10  -6  -1  388.06   13.30
  10  -6  -1  353.06   14.60
 -10   6   1  375.96   17.30
 -10   6   1  346.87   17.80
 -10   6   1  390.96   15.80
   9  -6  -1 1601.74   53.89
   9  -6  -1 1578.74   51.49
   9  -6  -1 1619.34   49.50
   9  -6  -1 1565.64   53.59
  -9   6   1 1547.45   53.99
  -9   6   1 1675.63   51.39
  -9   6   1 1634.94   52.79
   8  -6  -1  144.19    8.70
   8  -6  -1  159.38    9.40
   8  -6  -1  138.69    8.60
   8  -6  -1  156.58    7.10
  -8   6   1  144.99    8.20
  -8   6   1  150.38    7.60
  -8   6   1  138.59    7.70
  -8   6   1  146.69    9.20
   7  -6  -1  370.06   14.90
   7  -6  -1  369.06   15.50
   7  -6  -1  367.06   13.90
   7  -6  -1  348.27   15.40
  -7   6   1  374.66   14.10
  -7   6   1  364.16   16.00
  -7   6   1  388.86   14.60
  -7   6   1  377.26   16.00
  -7   6   1  356.46   14.60
   6  -6  -1    9.20    2.00
   6  -6  -1   10.00    2.20
  -6   6   1    9.20    2.30
  -6   6   1   11.50    2.00
  -6   6   1    6.20    2.30
  -6   6   1   12.80    2.90
  -6   6   1   14.40    2.30
  -6   6   1    8.40    2.20
   5  -6  -1   21.40    2.90
   5  -6  -1   20.50    2.60
   5  -6  -1   15.20    2.50
  -5   6   1   18.90    3.10
  -5   6   1   14.10    2.40
  -5   6   1   19.10    2.80
  -5   6   1   15.20    2.70
  -5   6   1   20.80    2.50
  -5   6   1   17.80    2.30
   4  -6  -1  401.96   13.40
   4  -6  -1  368.06   13.20
   4  -6  -1  374.26   13.70
   4  -6  -1  356.66   14.50
   4  -6  -1  389.26   14.50
  -4   6   1  362.66   13.50
  -4   6   1  391.16   13.60
  -4   6   1  369.16   14.30
  -4   6   1  369.26   13.50
  -4   6   1  369.66   14.70
   3  -6  -1 2065.19   63.89
   3  -6  -1 2122.39   61.59
   3  -6  -1 2028.10   62.89
   3  -6  -1 2078.89   63.79
   3  -6  -1 2090.69   62.59
  -3   6   1 1995.40   61.89
  -3   6   1 2145.39   63.19
  -3   6   1 1986.20   64.29
  -3   6   1 2084.69   63.49
  -3   6   1 2095.39   62.79
   2  -6  -1  224.18    9.10
   2  -6  -1  228.28   10.10
   2  -6  -1  221.38    9.50
   2  -6  -1  224.88    9.70
  -2   6   1  230.48    7.80
  -2   6   1  239.38   10.00
  -2   6   1  225.78    9.50
  -2   6   1  237.38    7.60
   1  -6  -1  188.88    8.90
   1  -6  -1  193.98    9.10
   1  -6  -1  204.28    8.60
   1  -6  -1  199.18    8.90
  -1   6   1  196.48    6.50
  -1   6   1  211.48    9.80
  -1   6   1  193.58    8.60
  -1   6   1  201.88    6.70
   0  -6  -1 1685.03   52.79
   0  -6  -1 1711.73   52.39
   0  -6  -1 1601.54   49.60
   0   6   1 1653.73   49.99
   0   6   1 1701.53   54.59
   0   6   1 1683.93   52.19
   0   6   1 1693.53   49.60
  -1  -6  -1 1881.91   57.59
  -1  -6  -1 1942.51   60.09
  -1  -6  -1 1935.11   59.49
  -1  -6  -1 1955.00   60.19
   1   6   1 1917.61   58.09
   1   6   1 1911.11   59.89
   1   6   1 1924.01   63.09
  -2  -6  -1  785.12   26.10
  -2  -6  -1  839.12   27.80
  -2  -6  -1  832.22   27.90
  -2  -6  -1  829.92   28.30
   2   6   1  816.42   26.70
   2   6   1  800.32   28.10
   2   6   1  757.82   31.30
  -3  -6  -1  629.94   23.50
  -3  -6  -1  638.84   22.60
  -3  -6  -1  636.04   23.20
  -3  -6  -1  591.04   21.60
   3   6   1  640.24   22.30
   3   6   1  625.64   27.40
  -4  -6  -1  743.93   27.50
  -4  -6  -1  695.53   25.70
  -4  -6  -1  734.83   27.40
   4   6   1  756.42   26.50
   4   6   1  754.22   32.30
  -5  -6  -1    3.70    2.40
  -5  -6  -1    2.50    2.10
  -5  -6  -1    4.80    2.70
   5   6   1    2.70    2.90
   5   6   1    0.60    4.10
  -6  -6  -1  192.08   10.30
  -6  -6  -1  210.38   12.70
  -6  -6  -1  200.68   12.40
   6   6   1  205.08   11.70
   6   6   1  202.98   16.30
  -7  -6  -1    2.00    3.70
  -7  -6  -1   -1.10    2.60
  -7  -6  -1    1.10    3.90
   7   6   1    1.70    5.10
   7   6   1   -1.30    3.40
  -8  -6  -1    1.70    4.60
  -8  -6  -1    2.00    3.60
  -8  -6  -1    1.80    3.70
   8   6   1   -0.30    6.90
   8   6   1    7.40    4.90
  14  -7  -1   14.70    6.80
  14  -7  -1   17.80    6.40
 -14   7   1   18.20    5.50
 -14   7   1   11.50    5.90
 -14   7   1   19.20    6.70
  13  -7  -1   25.00    6.70
  13  -7  -1   34.60    7.30
 -13   7   1   24.10    6.20
 -13   7   1   27.30    5.40
 -13   7   1   36.80    7.50
  12  -7  -1  178.18   12.90
  12  -7  -1  180.18   13.00
 -12   7   1  193.18   10.80
 -12   7   1  192.98   12.40
 -12   7   1  187.78   13.20
  11  -7  -1   53.09    7.70
  11  -7  -1   41.60    5.30
  11  -7  -1   53.99    7.50
  11  -7  -1   50.29    3.90
 -11   7   1   56.09    7.10
 -11   7   1   50.39    5.50
 -11   7   1   54.59    7.80
  10  -7  -1   24.00    4.60
  10  -7  -1   27.10    3.20
  10  -7  -1   16.00    4.10
  10  -7  -1   20.30    4.10
 -10   7   1   32.80    4.30
 -10   7   1   28.70    4.70
 -10   7   1   24.40    4.80
   9  -7  -1  234.58   12.70
   9  -7  -1  264.07   13.00
   9  -7  -1  255.77   13.40
   9  -7  -1  257.87   10.80
  -9   7   1  277.07   12.60
  -9   7   1  250.47   11.90
  -9   7   1  274.17   11.60
  -9   7   1  261.07   13.80
   8  -7  -1  340.67   15.10
   8  -7  -1  349.37   13.40
  -8   7   1  322.17   15.40
  -8   7   1  323.67   13.80
  -8   7   1  329.97   13.20
   7  -7  -1  184.88    9.50
   7  -7  -1  175.08    8.60
  -7   7   1  180.48    8.60
  -7   7   1  179.58   10.10
  -7   7   1  168.78    9.70
  -7   7   1  179.38    8.20
   6  -7  -1 1072.09   34.90
   6  -7  -1 1077.09   35.00
  -6   7   1 1059.19   34.00
  -6   7   1 1007.70   35.30
  -6   7   1 1054.99   35.90
  -6   7   1 1088.99   34.40
  -6   7   1 1064.29   35.90
   5  -7  -1  323.77   11.90
   5  -7  -1  329.97   13.30
   5  -7  -1  309.17   12.70
   5  -7  -1  326.87   12.30
  -5   7   1  321.97   12.20
  -5   7   1  320.27   12.90
  -5   7   1  323.17   13.50
  -5   7   1  332.97   12.60
  -5   7   1  331.17   13.50
   4  -7  -1 1912.01   60.99
   4  -7  -1 2004.00   59.89
   4  -7  -1 2006.10   62.09
   4  -7  -1 1975.20   60.39
  -4   7   1 2017.60   61.89
  -4   7   1 2062.89   61.19
  -4   7   1 1971.30   60.59
  -4   7   1 1945.81   60.49
   3  -7  -1  947.71   28.10
   3  -7  -1  932.61   31.10
   3  -7  -1  904.51   29.60
   3  -7  -1  859.91   29.90
  -3   7   1  948.21   28.10
  -3   7   1  916.11   30.50
  -3   7   1  929.51   29.70
  -3   7   1  894.41   28.60
  -3   7   1  920.61   30.40
   2  -7  -1   80.49    5.50
   2  -7  -1   89.59    5.10
   2  -7  -1   92.89    5.90
  -2   7   1   85.09    3.50
  -2   7   1   90.09    5.30
  -2   7   1   78.79    5.70
  -2   7   1   83.39    3.60
   1  -7  -1    2.40    1.30
   1  -7  -1    2.90    1.80
  -1   7   1    5.90    1.70
  -1   7   1    5.90    1.00
  -1   7   1    8.70    1.00
  -1   7   1    6.20    2.50
   0  -7  -1 1135.19   37.10
   0  -7  -1 1120.79   37.60
   0   7   1 1131.39   37.00
   0   7   1 1125.19   33.90
   0   7   1 1146.89   39.70
   0   7   1 1131.59   34.50
  -1  -7  -1  717.53   23.30
  -1  -7  -1  753.82   25.60
  -1  -7  -1  752.42   26.40
  -1  -7  -1  741.93   26.20
   1   7   1  746.03   23.90
   1   7   1  678.53   28.70
   1   7   1  785.32   26.30
  -2  -7  -1   42.50    4.50
  -2  -7  -1   44.20    4.30
  -2  -7  -1   39.40    4.30
  -2  -7  -1   39.80    3.40
   2   7   1   44.40    4.50
   2   7   1   42.40    3.70
   2   7   1   49.99    7.50
  -3  -7  -1  331.37   14.70
  -3  -7  -1  325.67   15.00
  -3  -7  -1  312.37   12.80
  -3  -7  -1  337.77   14.30
   3   7   1  340.87   13.60
   3   7   1  327.47   18.60
  -4  -7  -1  143.09    9.40
  -4  -7  -1  149.09    8.50
  -4  -7  -1  136.39    9.10
   4   7   1  149.29    8.80
   4   7   1  142.59   12.50
  -5  -7  -1  147.29   10.10
  -5  -7  -1  155.28   10.50
  -5  -7  -1  138.09    8.80
   5   7   1  158.78   14.30
   5   7   1  147.89    9.40
  -6  -7  -1  356.26   18.10
  -6  -7  -1  328.37   15.40
  -6  -7  -1  339.67   17.80
   6   7   1  325.47   22.30
   6   7   1  375.36   17.00
  -7  -7  -1   96.39    7.90
  -7  -7  -1  103.69   10.20
  -7  -7  -1  104.49   10.40
   7   7   1   86.39   13.40
   7   7   1  114.39    9.80
  14  -8  -1  101.29   11.20
  14  -8  -1   85.59   11.20
 -14   8   1  104.69   10.90
 -14   8   1   99.59   12.20
 -14   8   1  114.39    9.50
  13  -8  -1   20.30    5.80
  13  -8  -1   13.10    5.00
 -13   8   1   13.60    4.30
 -13   8   1   14.60    4.80
 -13   8   1   17.40    5.30
  12  -8  -1    2.90    3.50
  12  -8  -1    1.40    1.70
  12  -8  -1    2.20    3.70
 -12   8   1    6.40    3.20
 -12   8   1    2.90    3.40
 -12   8   1   -2.10    3.40
  11  -8  -1   65.19    4.90
  11  -8  -1   53.39    7.50
  11  -8  -1   67.99    7.30
 -11   8   1   69.09    6.90
 -11   8   1   67.09    8.30
 -11   8   1   61.99    5.60
  10  -8  -1    6.60    3.30
  10  -8  -1   11.70    2.60
 -10   8   1   11.10    2.80
 -10   8   1    8.10    3.10
 -10   8   1    6.70    3.00
   9  -8  -1  222.18   10.50
   9  -8  -1  233.88   12.30
  -9   8   1  230.08   10.30
  -9   8   1  222.08   11.10
  -9   8   1  259.27   13.30
   8  -8  -1   66.79    5.90
   8  -8  -1   72.69    5.30
  -8   8   1   63.49    6.10
  -8   8   1   64.79    4.80
  -8   8   1   74.09    5.40
   7  -8  -1  323.67   13.80
   7  -8  -1  333.77   13.80
  -7   8   1  300.87   14.70
  -7   8   1  339.27   13.30
  -7   8   1  323.37   14.70
  -7   8   1  328.67   12.70
   6  -8  -1 1486.65   45.50
   6  -8  -1 1417.06   47.10
   6  -8  -1 1499.35   47.50
   6  -8  -1 1501.05   46.60
  -6   8   1 1475.85   48.20
  -6   8   1 1474.75   46.50
  -6   8   1 1328.47   46.90
  -6   8   1 1504.55   46.00
  -6   8   1 1519.05   48.20
   5  -8  -1 2934.81   88.09
   5  -8  -1 2682.43   86.89
   5  -8  -1 2943.51   85.89
   5  -8  -1 2827.32   85.89
  -5   8   1 2801.62   87.69
  -5   8   1 2906.41   86.89
  -5   8   1 2941.21   86.29
  -5   8   1 2945.51   87.99
  -5   8   1 2754.92   86.59
   4  -8  -1 2423.06   75.69
   4  -8  -1 2342.57   76.39
   4  -8  -1 2596.34   74.59
   4  -8  -1 2591.14   77.79
  -4   8   1 2311.67   75.69
  -4   8   1 2623.34   77.29
  -4   8   1 2654.83   77.09
  -4   8   1 2462.25   75.29
   3  -8  -1 1806.12   60.99
   3  -8  -1 1790.12   60.19
   3  -8  -1 1991.10   57.49
   3  -8  -1 1964.30   59.69
  -3   8   1 2015.50   60.59
  -3   8   1 1991.80   57.59
  -3   8   1 2009.30   61.09
  -3   8   1 1888.01   57.99
   2  -8  -1  366.26   14.20
   2  -8  -1  381.06   15.50
  -2   8   1  364.26   11.90
  -2   8   1  370.06   15.80
  -2   8   1  363.96   14.50
  -2   8   1  357.96   11.80
   1  -8  -1  235.98   11.50
   1  -8  -1  235.98   10.70
  -1   8   1  234.28    8.10
  -1   8   1  251.97   10.80
  -1   8   1  240.08   12.70
  -1   8   1  236.78    7.90
   0  -8  -1  152.28    8.00
   0  -8  -1  142.29    8.30
   0  -8  -1  149.19    8.80
   0   8   1  151.58    5.60
   0   8   1  161.58    6.10
   0   8   1  166.98   10.70
   0   8   1  141.39    8.00
  -1  -8  -1  226.38   11.10
  -1  -8  -1  237.48   10.60
  -1  -8  -1  220.98   11.10
  -1  -8  -1  203.38    8.00
   1   8   1  221.48   13.60
   1   8   1  217.38    8.00
   1   8   1  203.58   10.60
   1   8   1  208.08    8.60
  -2  -8  -1   28.00    4.50
  -2  -8  -1   30.10    4.20
  -2  -8  -1   36.60    3.20
  -2  -8  -1   27.80    4.10
   2   8   1   31.20    4.50
   2   8   1   36.80    3.60
   2   8   1   41.30    7.40
  -3  -8  -1  196.48   11.30
  -3  -8  -1  197.28    9.10
  -3  -8  -1  189.88   10.60
  -3  -8  -1  203.18   10.70
   3   8   1  205.38   15.00
   3   8   1  203.48    9.80
  -4  -8  -1  249.18   13.90
  -4  -8  -1  229.88   12.10
  -4  -8  -1  252.47   13.40
   4   8   1  226.88   17.00
   4   8   1  261.47   12.10
  -5  -8  -1   23.30    4.50
  -5  -8  -1   22.30    5.00
  -5  -8  -1   25.90    4.90
   5   8   1   18.40    4.30
   5   8   1   25.10    7.00
  -6  -8  -1  242.98   15.30
  -6  -8  -1  227.58   12.60
  -6  -8  -1  265.17   15.50
   6   8   1  245.48   13.60
   6   8   1  250.97   20.70
  -7  -8  -1  328.37   18.40
  -7  -8  -1  273.57   17.10
  -7  -8  -1  259.17   14.20
   7   8   1  237.98   14.70
  14  -9  -1  191.18   14.50
  14  -9  -1  183.68   14.60
 -14   9   1  187.68   14.90
 -14   9   1  214.38   14.10
  13  -9  -1  200.48   14.20
 -13   9   1  204.08   14.60
 -13   9   1  183.28   10.50
 -13   9   1  206.48   12.90
  12  -9  -1  385.96   19.30
  12  -9  -1  365.66   14.40
 -12   9   1  385.96   17.80
 -12   9   1  359.86   19.40
 -12   9   1  362.36   15.40
  11  -9  -1   63.89    5.40
  11  -9  -1   70.69    7.60
 -11   9   1   71.29    5.50
 -11   9   1   75.79    7.00
 -11   9   1   49.90    7.10
  10  -9  -1    9.90    3.40
  10  -9  -1   10.00    2.90
 -10   9   1   17.20    3.20
 -10   9   1   12.30    3.30
 -10   9   1   16.70    4.60
   9  -9  -1   47.40    4.80
   9  -9  -1   54.99    5.60
  -9   9   1   42.40    5.90
  -9   9   1   43.00    4.10
  -9   9   1   46.00    5.10
   8  -9  -1    9.10    2.80
   8  -9  -1    8.70    2.00
   8  -9  -1    6.50    2.40
  -8   9   1   11.30    2.80
  -8   9   1    6.70    2.80
  -8   9   1    4.80    1.70
   7  -9  -1   30.60    4.10
   7  -9  -1   31.40    3.30
   7  -9  -1   30.50    4.40
  -7   9   1   22.40    4.10
  -7   9   1   35.30    3.90
  -7   9   1   30.00    3.40
   6  -9  -1  241.48   10.20
   6  -9  -1  243.88   11.70
   6  -9  -1  233.68    9.80
  -6   9   1  243.58   10.10
  -6   9   1  222.68   10.80
  -6   9   1  248.78   11.80
  -6   9   1  236.88   10.80
   5  -9  -1 1132.09   34.70
   5  -9  -1 1128.39   35.50
   5  -9  -1 1164.68   37.80
  -5   9   1 1104.79   35.60
  -5   9   1 1093.89   37.00
  -5   9   1 1124.69   36.70
  -5   9   1  978.40   35.30
   4  -9  -1  285.77   11.40
   4  -9  -1  275.97   12.80
   4  -9  -1  278.97    9.80
  -4   9   1  272.27    9.80
  -4   9   1  260.77   10.40
  -4   9   1  271.97   12.20
  -4   9   1  271.27   12.50
   3  -9  -1 1077.09   34.90
   3  -9  -1 1092.69   36.80
  -3   9   1 1030.60   32.60
  -3   9   1 1043.40   35.40
  -3   9   1 1072.69   36.60
  -3   9   1 1060.09   32.30
   2  -9  -1  448.46   18.60
   2  -9  -1  476.15   17.60
  -2   9   1  427.06   17.40
  -2   9   1  476.65   19.60
   1  -9  -1  161.38    8.80
   1  -9  -1  170.88    9.80
  -1   9   1  159.98   10.90
  -1   9   1  170.58    8.90
   0  -9  -1  534.95   21.30
   0  -9  -1  548.45   22.00
   0  -9  -1  570.94   20.90
   0   9   1  554.04   17.40
   0   9   1  560.94   21.20
   0   9   1  586.04   25.10
  -1  -9  -1  386.76   17.30
  -1  -9  -1  409.86   17.60
  -1  -9  -1  382.16   13.70
  -1  -9  -1  436.36   17.10
   1   9   1  415.26   17.40
   1   9   1  432.96   14.50
   1   9   1  425.26   13.70
   1   9   1  416.66   21.20
  -2  -9  -1  135.49    8.40
  -2  -9  -1  128.49    8.50
  -2  -9  -1  130.39    9.10
  -2  -9  -1  118.29    6.10
   2   9   1  116.99   11.50
   2   9   1  128.59    8.60
   2   9   1  126.89    5.90
   2   9   1  140.29    6.90
  -3  -9  -1   33.20    4.40
  -3  -9  -1   56.79    6.60
  -3  -9  -1   41.40    5.40
  -3  -9  -1   45.80    6.50
   3   9   1   40.70    8.20
   3   9   1   39.20    4.70
  -4  -9  -1   21.30    4.30
  -4  -9  -1   24.80    5.40
  -4  -9  -1   15.70    4.10
   4   9   1   16.60    3.90
   4   9   1   17.30    6.60
  -5  -9  -1  253.47   13.80
  -5  -9  -1  264.17   15.80
  -5  -9  -1  291.77   15.80
   5   9   1  273.07   20.80
  -6  -9  -1  103.69   10.50
  -6  -9  -1   83.79    8.60
  -6  -9  -1  113.49   10.60
   6   9   1   65.19    9.90
   6   9   1   88.89   14.60
  14 -10  -1  140.49   12.50
 -14  10   1  156.08   11.90
 -14  10   1  138.99   13.00
  13 -10  -1    5.70    2.80
  13 -10  -1    2.90    4.20
 -13  10   1    1.90    2.90
 -13  10   1    2.30    4.20
 -13  10   1   -3.20    4.20
  12 -10  -1  529.35   24.00
  12 -10  -1  554.34   20.30
 -12  10   1  548.35   25.10
 -12  10   1  509.25   19.80
 -12  10   1  561.54   22.80
  11 -10  -1  398.86   19.00
  11 -10  -1  423.66   16.80
 -11  10   1  398.66   15.70
 -11  10   1  407.96   19.80
 -11  10   1  400.46   17.70
  10 -10  -1  346.77   16.50
  10 -10  -1  354.36   15.20
 -10  10   1  355.96   17.40
 -10  10   1  351.16   15.60
 -10  10   1  343.67   13.80
   9 -10  -1  572.74   22.90
   9 -10  -1  623.74   22.80
   9 -10  -1  589.44   20.40
  -9  10   1  596.34   20.80
  -9  10   1  588.24   22.30
  -9  10   1  573.74   24.10
   8 -10  -1   20.90    3.90
   8 -10  -1   25.80    3.20
   8 -10  -1   18.70    3.60
  -8  10   1   16.10    3.70
  -8  10   1   23.60    4.00
  -8  10   1   28.00    3.40
   7 -10  -1  456.05   18.70
   7 -10  -1  431.56   16.20
   7 -10  -1  450.65   17.10
  -7  10   1  456.15   16.60
  -7  10   1  456.15   17.80
  -7  10   1  457.85   19.00
   6 -10  -1 1746.03   52.99
   6 -10  -1 1739.03   55.99
   6 -10  -1 1676.83   53.19
  -6  10   1 1730.33   55.69
  -6  10   1 1746.43   54.89
  -6  10   1 1638.64   54.19
   5 -10  -1  114.19    6.60
   5 -10  -1  127.69    8.50
   5 -10  -1  119.49    5.70
  -5  10   1  131.49    8.00
  -5  10   1  126.39    5.80
  -5  10   1  115.19    7.70
  -5  10   1  123.09    6.70
   4 -10  -1  396.66   15.60
   4 -10  -1  411.36   17.70
  -4  10   1  396.06   14.30
  -4  10   1  427.96   16.80
  -4  10   1  415.86   17.30
  -4  10   1  399.06   13.70
   3 -10  -1    2.20    2.00
   3 -10  -1    4.20    2.60
  -3  10   1    0.80    1.00
  -3  10   1    0.10    1.60
  -3  10   1    2.00    1.20
  -3  10   1    5.00    2.60
   2 -10  -1  135.79    8.10
   2 -10  -1  125.59    8.50
  -2  10   1  149.19   10.10
  -2  10   1  146.29    8.20
   1 -10  -1    2.70    2.30
   1 -10  -1    2.90    2.40
  -1  10   1    5.70    2.50
  -1  10   1    8.60    4.20
   0 -10  -1 1088.99   38.40
   0 -10  -1 1129.49   37.60
   0 -10  -1 1082.09   38.90
   0  10   1 1160.28   42.90
   0  10   1 1099.89   38.10
  -1 -10  -1 1403.66   47.30
  -1 -10  -1 1442.66   46.10
  -1 -10  -1 1362.86   47.10
   1  10   1 1368.86   51.99
   1  10   1 1368.06   42.00
   1  10   1 1336.97   41.50
   1  10   1 1399.46   46.80
  -2 -10  -1   69.49    7.90
  -2 -10  -1   62.59    6.40
  -2 -10  -1   69.29    6.40
   2  10   1   47.00    4.10
   2  10   1   66.29    6.90
   2  10   1   49.70    8.90
  -3 -10  -1  443.76   19.40
  -3 -10  -1  386.76   18.50
  -3 -10  -1  422.26   19.90
   3  10   1  454.85   25.70
  -4 -10  -1   36.80    6.10
  -4 -10  -1   38.70    6.00
  -4 -10  -1   43.60    6.90
   4  10   1   31.90    9.30
  -5 -10  -1   29.20    6.50
  -5 -10  -1   22.00    6.20
  -5 -10  -1   21.20    5.20
   5  10   1   33.60    9.50
  13 -11  -1    3.10    4.40
  13 -11  -1    1.50    3.20
 -13  11   1    2.00    4.50
 -13  11   1   -0.50    4.10
  12 -11  -1   42.20    5.30
  12 -11  -1   35.10    6.00
 -12  11   1   44.70    6.30
 -12  11   1   42.00    4.40
 -12  11   1   35.90    6.60
  11 -11  -1  463.25   20.80
  11 -11  -1  493.55   19.50
 -11  11   1  465.45   22.10
 -11  11   1  467.55   17.30
 -11  11   1  473.05   19.90
  10 -11  -1  393.96   17.00
  10 -11  -1  382.46   14.60
  10 -11  -1  379.36   17.50
 -10  11   1  409.96   19.10
 -10  11   1  412.16   17.20
 -10  11   1  375.26   14.70
   9 -11  -1  794.62   28.30
   9 -11  -1  757.62   25.30
   9 -11  -1  724.03   27.50
  -9  11   1  722.93   27.40
  -9  11   1  812.52   29.90
  -9  11   1  737.93   25.50
   8 -11  -1   31.20    4.70
   8 -11  -1   24.40    3.40
   8 -11  -1   27.60    3.80
  -8  11   1   30.00    5.00
  -8  11   1   33.90    3.60
  -8  11   1   28.50    4.60
   7 -11  -1  186.98    8.60
   7 -11  -1  182.98   10.50
   7 -11  -1  162.58    8.50
  -7  11   1  183.18   10.40
  -7  11   1  185.08   10.10
   6 -11  -1  555.84   19.30
   6 -11  -1  571.84   20.40
   6 -11  -1  586.44   22.90
  -6  11   1  561.44   20.90
  -6  11   1  563.84   22.30
  -6  11   1  565.54   22.00
   5 -11  -1  126.39    7.20
   5 -11  -1  124.49    5.70
   5 -11  -1  118.59    8.60
  -5  11   1  125.39    8.10
  -5  11   1  128.19    5.90
  -5  11   1  123.09    8.50
  -5  11   1  119.49    6.80
   4 -11  -1  239.08   12.90
   4 -11  -1  273.77   11.90
  -4  11   1  246.68    9.60
  -4  11   1  260.57   12.50
  -4  11   1  260.17    9.30
  -4  11   1  255.47   13.40
   3 -11  -1 1006.70   35.60
   3 -11  -1  966.70   33.60
  -3  11   1  957.70   33.90
  -3  11   1  982.90   36.20
   2 -11  -1 1276.37   45.30
   2 -11  -1 1331.77   44.00
  -2  11   1 1313.27   47.20
  -2  11   1 1314.57   43.80
   1 -11  -1   -2.50    2.20
   1 -11  -1    2.60    3.00
   1 -11  -1   -0.20    2.00
  -1  11   1   -2.60    2.10
  -1  11   1   -2.10    3.20
   0 -11  -1  734.43   28.40
   0 -11  -1  721.63   26.60
   0 -11  -1  741.53   28.00
   0  11   1  715.73   31.70
   0  11   1  711.63   27.30
  -1 -11  -1   22.70    4.30
  -1 -11  -1   14.60    3.90
  -1 -11  -1   21.40    5.00
   1  11   1   18.70    3.90
   1  11   1   17.20    5.90
  -2 -11  -1  119.39    9.40
  -2 -11  -1  123.09    9.20
  -2 -11  -1  112.59    8.90
   2  11   1  128.99   13.60
  -3 -11  -1  353.86   17.90
  -3 -11  -1  409.76   19.70
  -3 -11  -1  379.56   18.40
   3  11   1  358.06   24.20
  13 -12  -1   54.79    6.30
  13 -12  -1   53.79    7.80
 -13  12   1   80.29    9.80
  12 -12  -1   60.09    6.70
  12 -12  -1   52.09    7.40
 -12  12   1   54.09    8.10
 -12  12   1   59.49    7.50
  11 -12  -1   34.60    5.60
  11 -12  -1   48.80    6.20
  11 -12  -1   31.80    3.90
 -11  12   1   35.40    3.90
 -11  12   1   40.40    6.70
 -11  12   1   47.00    6.30
  10 -12  -1   12.20    2.70
  10 -12  -1    8.40    3.30
  10 -12  -1   13.50    3.80
 -10  12   1   13.70    4.10
 -10  12   1   13.90    2.50
 -10  12   1    6.70    3.60
   9 -12  -1  125.79    6.90
   9 -12  -1  127.29    8.20
   9 -12  -1  127.79    8.80
  -9  12   1  123.79    8.70
  -9  12   1  134.59    9.70
   8 -12  -1  120.59    6.90
   8 -12  -1  107.29    6.90
   8 -12  -1  113.89    8.60
  -8  12   1  120.49    8.60
  -8  12   1  119.59    8.60
   7 -12  -1   69.59    6.90
   7 -12  -1   71.49    5.40
   7 -12  -1   68.19    4.90
  -7  12   1   70.39    6.90
  -7  12   1   74.49    6.70
   6 -12  -1  690.33   26.70
   6 -12  -1  663.53   23.80
   6 -12  -1  644.34   22.10
  -6  12   1  658.43   25.50
  -6  12   1  675.43   23.70
  -6  12   1  662.83   26.00
  -6  12   1  684.83   22.40
   5 -12  -1  584.94   24.50
   5 -12  -1  599.24   22.40
  -5  12   1  603.04   23.50
  -5  12   1  620.14   19.90
  -5  12   1  615.14   20.70
  -5  12   1  605.94   24.50
   4 -12  -1  880.91   32.90
   4 -12  -1  884.41   30.60
  -4  12   1  815.92   30.90
  -4  12   1  882.01   33.30
   3 -12  -1 1913.41   61.59
   3 -12  -1 1885.91   63.49
  -3  12   1 1871.81   61.59
  -3  12   1 1979.30   65.49
   2 -12  -1   29.50    4.90
   2 -12  -1   26.30    5.00
  -2  12   1   26.70    4.30
  -2  12   1   23.30    5.90
   1 -12  -1  717.33   27.60
   1 -12  -1  711.83   26.50
   1 -12  -1  689.63   28.30
  -1  12   1  725.33   31.60
  -1  12   1  711.23   27.00
   0 -12  -1   68.99    7.60
   0 -12  -1   86.79    8.40
   0 -12  -1   88.89    7.40
   0  12   1   62.89    6.70
   0  12   1   95.49   12.00
  -1 -12  -1    9.70    3.50
  -1 -12  -1    2.90    4.00
  -1 -12  -1    6.70    3.70
   1  12   1   10.10    5.70
   1  12   1    7.50    4.00
  -2 -12  -1   40.50    6.30
  -2 -12  -1   38.10    6.60
  -2 -12  -1   49.70    7.40
   2  12   1   46.70   10.20
  12 -13  -1    4.90    3.90
  12 -13  -1    8.90    4.20
 -12  13   1   11.30    4.90
 -12  13   1    5.20    4.60
  11 -13  -1  157.08   10.40
  11 -13  -1  171.98   10.90
 -11  13   1  176.48   11.30
 -11  13   1  157.68   12.00
  10 -13  -1  120.89    8.50
  10 -13  -1  155.08   10.10
 -10  13   1  133.79   10.40
 -10  13   1  139.89   10.00
   9 -13  -1   -1.50    2.30
   9 -13  -1    2.40    2.60
   9 -13  -1    1.40    3.00
  -9  13   1    7.30    3.50
  -9  13   1   -2.80    3.30
   8 -13  -1   -3.00    2.40
   8 -13  -1    1.80    2.50
   8 -13  -1    4.50    3.40
  -8  13   1    2.70    3.40
  -8  13   1    0.20    2.60
   7 -13  -1  280.07   14.70
   7 -13  -1  246.18   10.50
   7 -13  -1  261.17   12.00
  -7  13   1  264.57   13.80
  -7  13   1  249.58   10.80
  -7  13   1  275.27   14.30
   6 -13  -1    0.30    3.20
   6 -13  -1   -0.20    2.50
  -6  13   1   -1.80    2.40
  -6  13   1    4.00    3.50
  -6  13   1    1.30    1.80
   5 -13  -1 1053.39   39.10
   5 -13  -1 1071.49   36.50
  -5  13   1 1053.99   37.40
  -5  13   1 1070.89   39.40
   4 -13  -1  329.07   16.70
   4 -13  -1  335.37   15.20
  -4  13   1  340.67   17.80
  -4  13   1  324.17   15.40
   3 -13  -1  118.09    8.30
   3 -13  -1  114.89    9.40
  -3  13   1  105.99   10.50
  -3  13   1  113.29    8.10
   2 -13  -1  210.98   13.10
   2 -13  -1  214.38   11.30
   2 -13  -1  206.08   11.90
  -2  13   1  196.08   11.70
  -2  13   1  209.28   15.30
   1 -13  -1  281.27   14.70
   1 -13  -1  271.97   13.50
   1 -13  -1  268.77   15.40
  -1  13   1  297.27   18.60
  -1  13   1  237.48   13.40
   0 -13  -1  258.77   15.30
   0 -13  -1  292.47   14.10
   0 -13  -1  269.67   15.30
   0  13   1  290.97   20.10
   0  13   1  255.97   14.40
  -1 -13  -1    7.70    4.10
  -1 -13  -1   -0.60    4.00
  -1 -13  -1    1.90    3.60
   1  13   1   -1.50    6.80
   1  13   1    6.50    4.10
  11 -14  -1  666.23   25.80
  11 -14  -1  732.03   27.50
 -11  14   1  686.13   28.80
 -11  14   1  586.54   26.00
  10 -14  -1   30.50    4.20
  10 -14  -1   43.50    5.30
 -10  14   1   33.90    6.40
 -10  14   1   48.80    6.50
   9 -14  -1   11.00    4.10
   9 -14  -1    7.80    3.00
   9 -14  -1    8.10    3.10
  -9  14   1    5.10    3.70
  -9  14   1   12.50    5.00
   8 -14  -1  151.38    8.00
   8 -14  -1  157.58   11.00
   8 -14  -1  151.98    9.10
  -8  14   1  169.18   11.60
  -8  14   1  155.68   10.50
   7 -14  -1  527.75   23.30
   7 -14  -1  532.15   20.50
  -7  14   1  509.85   22.20
  -7  14   1  539.45   23.10
   6 -14  -1  541.35   20.90
   6 -14  -1  517.95   23.30
  -6  14   1  527.65   23.30
  -6  14   1  504.25   21.80
   5 -14  -1   31.70    6.20
   5 -14  -1   30.40    5.10
  -5  14   1   28.50    6.00
  -5  14   1   27.20    4.80
   4 -14  -1    6.50    4.10
   4 -14  -1   12.70    4.20
  -4  14   1    7.70    3.60
  -4  14   1    9.90    5.20
   3 -14  -1   27.50    6.00
   3 -14  -1   18.30    4.30
  -3  14   1   27.30    7.00
  -3  14   1   26.70    5.10
   2 -14  -1   70.99    8.10
   2 -14  -1   73.49    9.30
   2 -14  -1   67.19    7.10
  -2  14   1   84.29    7.50
  -2  14   1   73.19   11.10
   1 -14  -1    5.90    4.80
   1 -14  -1    6.50    3.80
   1 -14  -1    1.90    3.70
  -1  14   1   -0.60    6.40
  -1  14   1    6.30    3.70
  10 -15  -1    4.50    4.50
  10 -15  -1   -2.50    3.40
 -10  15   1    3.00    3.60
 -10  15   1    5.60    4.70
 -10  15   1    5.10    4.80
   9 -15  -1  623.34   25.90
  -9  15   1  596.34   25.30
  -9  15   1  546.15   24.70
   8 -15  -1  520.65   24.00
   8 -15  -1  541.75   20.80
  -8  15   1  502.55   22.80
  -8  15   1  562.44   24.10
   7 -15  -1  187.48   11.00
   7 -15  -1  199.18   13.20
  -7  15   1  159.88   11.20
  -7  15   1  205.38   13.90
   6 -15  -1  241.38   14.60
   6 -15  -1  222.08   12.00
  -6  15   1  189.88   12.10
  -6  15   1  219.28   14.90
   5 -15  -1  216.78   14.70
   5 -15  -1  238.18   12.90
  -5  15   1  251.67   16.50
  -5  15   1  244.08   13.30
   4 -15  -1  124.39   10.80
   4 -15  -1  124.29    9.80
  -4  15   1  125.39   13.00
  -4  15   1  107.59    9.00
  -3  15  -2   75.69    7.10
  -3  15  -2   72.49   10.80
   3 -15   2   74.49    7.00
   3 -15   2   88.39   10.30
   3 -15   2   79.99    8.20
  -4  15  -2   21.70    6.60
  -4  15  -2   11.00    3.50
   4 -15   2   22.70    5.70
   4 -15   2   20.20    4.90
  -5  15  -2  104.29   11.00
  -5  15  -2   99.49    7.50
   5 -15   2  110.59    8.40
   5 -15   2  112.69   10.30
  -6  15  -2   60.49    6.20
  -6  15  -2   54.49    8.50
  -6  15  -2   42.30    5.70
   6 -15   2   37.80    5.20
  -7  15  -2    4.40    3.50
  -7  15  -2    8.40    3.70
  -7  15  -2    5.80    4.80
   7 -15   2    1.80    4.80
   7 -15   2   13.60    4.70
  -8  15  -2   67.49    7.20
  -8  15  -2   51.79    6.50
  -8  15  -2   78.19    9.90
   8 -15   2   78.19    8.90
   8 -15   2   54.89    6.30
  -9  15  -2    3.50    3.50
  -9  15  -2    4.00    4.90
  -9  15  -2   -4.90    3.40
   9 -15   2    4.80    3.50
   9 -15   2    2.80    4.60
   0  14  -2   18.20    7.50
   0 -14   2   18.60    4.20
   0 -14   2   24.10    6.10
   0 -14   2   23.50    5.80
  -1  14  -2  184.78   15.90
  -1  14  -2  168.28   10.10
   1 -14   2  172.48    9.80
   1 -14   2  184.78   11.80
   1 -14   2  169.68   12.80
  -2  14  -2   20.20    4.00
  -2  14  -2   32.10    7.10
   2 -14   2   16.70    3.80
   2 -14   2   17.30    4.60
   2 -14   2   22.20    4.90
  -3  14  -2  159.78   13.40
  -3  14  -2  149.59    9.00
   3 -14   2  150.68    8.90
   3 -14   2  148.69   11.00
   3 -14   2  168.88   10.30
  -4  14  -2  986.90   35.20
  -4  14  -2 1061.69   40.70
   4 -14   2 1028.20   35.70
   4 -14   2 1057.99   38.80
  -5  14  -2  331.77   14.60
  -5  14  -2  356.36   19.10
  -5  14  -2  334.27   15.00
   5 -14   2  353.06   17.60
   5 -14   2  341.27   14.90
  -6  14  -2  625.94   24.00
  -6  14  -2  685.93   28.00
  -6  14  -2  655.23   23.70
   6 -14   2  585.14   22.40
   6 -14   2  637.04   26.30
  -7  14  -2   35.30    5.20
  -7  14  -2   45.00    7.20
  -7  14  -2   43.40    5.50
   7 -14   2   34.20    4.90
   7 -14   2   43.50    6.60
  -8  14  -2   11.30    3.60
  -8  14  -2    8.10    4.50
  -8  14  -2    4.50    3.40
   8 -14   2    7.40    4.00
   8 -14   2    2.70    2.80
  -9  14  -2   84.99    7.90
  -9  14  -2   92.89    8.20
  -9  14  -2   95.79    9.60
   9 -14   2   89.99    7.50
   9 -14   2  103.89    8.90
 -10  14  -2   80.29    8.50
 -10  14  -2   89.39    9.70
  10 -14   2   85.09    8.40
  10 -14   2   78.49    7.50
  -2 -13   2   76.39    9.60
   1  13  -2   15.80    7.30
  -1 -13   2    2.70    3.80
  -1 -13   2    3.70    3.60
  -1 -13   2    9.50    3.60
   0  13  -2    3.50    3.50
   0  13  -2    3.60    2.90
   0  13  -2    1.40    5.40
   0 -13   2    6.00    4.20
   0 -13   2    3.00    3.00
   0 -13   2    9.80    3.80
  -1  13  -2   57.69    8.70
  -1  13  -2   30.90    4.90
  -1  13  -2   49.60    5.80
   1 -13   2   47.70    5.20
   1 -13   2   40.40    6.10
   1 -13   2   50.19    6.80
  -2  13  -2  142.29    8.40
  -2  13  -2  151.28   12.10
   2 -13   2  134.59    8.10
   2 -13   2  137.29    9.30
   2 -13   2  141.09   10.40
  -3  13  -2  638.04   23.40
  -3  13  -2  671.03   28.70
  -3  13  -2  634.74   23.70
   3 -13   2  648.64   26.80
   3 -13   2  681.13   24.90
  -4  13  -2 1671.93   57.79
  -4  13  -2 1574.64   52.59
  -4  13  -2 1658.53   52.39
   4 -13   2 1652.23   52.89
   4 -13   2 1663.13   55.89
  -5  13  -2  295.07   15.80
  -5  13  -2  276.77   12.80
  -5  13  -2  262.67   12.30
   5 -13   2  265.17   14.40
   5 -13   2  278.17   12.10
  -6  13  -2   99.79    8.90
  -6  13  -2   84.99    6.80
  -6  13  -2   98.49    6.90
   6 -13   2   89.99    6.10
   6 -13   2   85.89    6.40
   6 -13   2   87.59    7.90
  -7  13  -2  349.87   17.10
  -7  13  -2  294.37   14.40
  -7  13  -2  343.97   14.60
   7 -13   2  296.07   13.80
   7 -13   2  320.97   15.70
  -8  13  -2   24.70    4.20
  -8  13  -2   29.40    5.40
  -8  13  -2   25.20    4.40
   8 -13   2   17.00    3.70
   8 -13   2   16.70    4.10
   8 -13   2   11.90    2.30
  -9  13  -2  469.95   21.50
  -9  13  -2  441.16   20.10
   9 -13   2  445.26   19.30
   9 -13   2  495.65   20.30
 -10  13  -2  792.92   30.70
 -10  13  -2  714.43   29.20
  10 -13   2  688.33   28.20
  10 -13   2  771.02   28.30
 -11  13  -2  288.37   16.30
 -11  13  -2  274.67   15.70
  11 -13   2  289.67   14.50
  11 -13   2  253.47   14.80
   3  12  -2   32.30    9.00
  -3 -12   2   40.90    6.30
  -3 -12   2   34.70    6.60
  -3 -12   2   38.60    6.90
   2  12  -2  463.45   26.30
  -2 -12   2  447.06   21.30
  -2 -12   2  452.45   21.40
  -2 -12   2  461.25   19.40
   1  12  -2  886.41   38.40
  -1 -12   2  837.42   33.30
  -1 -12   2  907.21   33.40
  -1 -12   2  855.01   30.70
   0  12  -2  229.48   11.40
   0  12  -2  217.18   11.20
   0  12  -2  249.08   16.50
   0 -12   2  227.98   10.90
   0 -12   2  234.98   12.80
   0 -12   2  216.18   12.90
  -1  12  -2  111.79    7.30
  -1  12  -2  112.89    7.50
  -1  12  -2  110.49   10.70
   1 -12   2  104.09    8.60
   1 -12   2  114.29    7.10
   1 -12   2  121.29    8.30
  -2  12  -2  276.07   12.20
  -2  12  -2  287.57   16.20
  -2  12  -2  262.97   12.10
   2 -12   2  277.27   14.50
   2 -12   2  269.97   13.00
  -3  12  -2   39.00    4.60
  -3  12  -2   51.89    7.20
  -3  12  -2   60.89    5.10
   3 -12   2   49.99    5.20
   3 -12   2   45.50    6.20
  -4  12  -2   20.60    3.50
  -4  12  -2   24.10    3.70
  -4  12  -2   20.00    4.80
   4 -12   2   23.30    3.50
   4 -12   2   21.50    4.10
  -5  12  -2  260.77   12.00
  -5  12  -2  255.07   11.60
  -5  12  -2  257.37   14.00
   5 -12   2  251.37   11.40
   5 -12   2  266.97   13.40
   5 -12   2  250.67   10.90
  -6  12  -2  182.98   11.60
  -6  12  -2  186.38   10.10
  -6  12  -2  199.48   10.00
   6 -12   2  196.18    8.50
   6 -12   2  211.38   10.00
   6 -12   2  188.18   10.80
  -7  12  -2    1.70    2.50
  -7  12  -2    0.30    2.30
  -7  12  -2   -3.90    2.80
   7 -12   2    9.70    2.90
   7 -12   2    3.10    1.80
   7 -12   2    6.20    3.00
  -8  12  -2   40.60    5.60
  -8  12  -2   45.20    6.50
   8 -12   2   29.40    2.50
   8 -12   2   43.20    5.60
   8 -12   2   37.40    4.90
  -9  12  -2   17.20    4.20
  -9  12  -2    6.80    3.80
   9 -12   2   12.50    3.60
   9 -12   2   13.70    3.90
 -10  12  -2 1238.38   44.20
 -10  12  -2 1242.58   44.60
  10 -12   2 1264.57   41.90
  10 -12   2 1198.78   43.10
 -11  12  -2  342.47   17.60
 -11  12  -2  341.37   17.80
  11 -12   2  363.06   15.60
  11 -12   2  315.27   16.90
 -12  12  -2  168.38   12.80
 -12  12  -2  175.08   13.10
  12 -12   2  187.08   12.70
  12 -12   2  129.89    9.20
   4  11  -2    4.50    4.60
   4  11  -2   -0.40    6.80
  -4 -11   2    0.40    3.90
  -4 -11   2    8.10    4.10
  -4 -11   2    2.90    4.00
   3  11  -2   11.20    7.30
   3  11  -2    1.40    3.90
  -3 -11   2    4.30    3.00
  -3 -11   2    2.70    3.30
  -3 -11   2    6.40    3.50
   2  11  -2  220.88   12.10
   2  11  -2  225.18   16.50
  -2 -11   2  233.58   11.90
  -2 -11   2  227.28   13.20
  -2 -11   2  229.58   13.20
   1  11  -2 2156.68   74.99
   1  11  -2 2111.39   67.79
  -1 -11   2 2165.18   67.39
  -1 -11   2 2113.29   70.19
  -1 -11   2 2193.28   70.09
   0  11  -2  537.55   20.50
   0  11  -2  581.84   26.00
   0  11  -2  520.95   20.40
   0 -11   2  546.45   22.00
   0 -11   2  559.54   20.10
   0 -11   2  542.85   22.70
  -1  11  -2   47.60    7.40
  -1  11  -2   67.49    5.50
  -1  11  -2   62.49    5.10
   1 -11   2   67.39    5.10
   1 -11   2   65.39    5.90
   1 -11   2   59.79    6.10
  -2  11  -2  120.59    7.00
  -2  11  -2  118.49    7.10
  -2  11  -2  118.09    9.60
   2 -11   2  127.39    8.70
   2 -11   2  129.09    7.80
  -3  11  -2  467.15   18.30
  -3  11  -2  479.45   21.70
  -3  11  -2  517.15   18.60
   3 -11   2  540.45   21.00
   3 -11   2  488.35   18.60
  -4  11  -2  831.42   28.00
  -4  11  -2  852.11   31.50
  -4  11  -2  781.92   28.00
   4 -11   2  844.52   30.20
   4 -11   2  825.22   27.50
   4 -11   2  793.72   27.50
  -5  11  -2   13.70    2.90
  -5  11  -2   13.80    4.10
  -5  11  -2   13.50    3.00
   5 -11   2   19.30    2.70
   5 -11   2   17.40    3.90
   5 -11   2   15.30    2.80
  -6  11  -2    0.90    2.00
  -6  11  -2    1.40    2.20
  -6  11  -2    4.70    3.10
   6 -11   2    5.30    1.80
   6 -11   2    6.50    2.70
   6 -11   2    7.30    2.20
  -7  11  -2  572.24   22.40
  -7  11  -2  612.04   24.10
   7 -11   2  531.95   21.50
   7 -11   2  604.54   22.70
   7 -11   2  590.44   18.70
  -8  11  -2    7.70    3.50
  -8  11  -2    7.10    3.10
   8 -11   2   10.70    3.10
   8 -11   2    6.40    2.70
  -9  11  -2  129.99    9.80
  -9  11  -2  133.09    9.60
   9 -11   2  148.89    9.50
   9 -11   2  148.09    8.80
 -10  11  -2  426.96   19.60
 -10  11  -2  418.96   19.30
  10 -11   2  382.46   18.50
  10 -11   2  426.36   17.10
 -11  11  -2  211.38   13.40
 -11  11  -2  186.08   12.70
  11 -11   2  191.18   12.30
  11 -11   2  205.58   10.40
 -12  11  -2  171.38   12.80
 -12  11  -2  154.68   12.20
  12 -11   2  166.88   12.10
 -13  11  -2  119.79   11.90
   5  10  -2   83.09   13.40
   5  10  -2   86.99    9.20
  -5 -10   2   79.69    8.70
  -5 -10   2   87.79    9.40
  -5 -10   2   77.29    8.60
   4  10  -2  116.79   13.40
   4  10  -2  117.79    9.60
  -4 -10   2  121.39    9.00
  -4 -10   2  108.89    9.70
  -4 -10   2   97.59    9.00
   3  10  -2  402.16   17.70
   3  10  -2  395.86   23.00
  -3 -10   2  383.16   18.80
  -3 -10   2  408.96   17.50
  -3 -10   2  418.26   18.90
   2  10  -2   53.79    6.20
   2  10  -2   55.49    9.20
  -2 -10   2   58.69    7.10
  -2 -10   2   55.69    5.50
  -2 -10   2   61.99    6.60
   1  10  -2  509.75   19.90
   1  10  -2  545.05   25.30
   1  10  -2  512.25   20.10
  -1 -10   2  522.05   21.40
  -1 -10   2  534.55   21.80
  -1 -10   2  542.95   19.70
   0  10  -2    5.60    3.20
   0  10  -2    1.10    2.00
   0  10  -2    2.10    2.20
   0 -10   2    2.10    2.30
   0 -10   2   -1.10    2.20
   0 -10   2    1.60    1.90
  -1  10  -2  236.18   14.60
  -1  10  -2  256.57   11.20
  -1  10  -2  236.18   10.70
  -1  10  -2  277.27   14.70
   1 -10   2  248.58   11.60
   1 -10   2  253.37   12.60
   1 -10   2  244.68   10.40
  -2  10  -2  436.56   19.30
  -2  10  -2  413.06   15.60
  -2  10  -2  407.56   15.70
   2 -10   2  421.66   16.10
   2 -10   2  397.96   17.40
  -3  10  -2   64.99    6.60
  -3  10  -2   53.19    4.60
  -3  10  -2   56.99    4.60
   3 -10   2   57.69    4.40
   3 -10   2   69.29    6.00
  -4  10  -2    4.70    1.90
  -4  10  -2    4.50    2.90
  -4  10  -2    7.40    2.10
   4 -10   2    8.10    2.60
   4 -10   2    3.30    1.80
   4 -10   2    2.70    1.40
  -5  10  -2  124.99    6.90
  -5  10  -2  117.89    7.00
  -5  10  -2  107.49    8.30
   5 -10   2  120.29    5.70
   5 -10   2  120.79    7.60
   5 -10   2  112.99    6.60
  -6  10  -2 2644.74   80.79
  -6  10  -2 2461.75   78.59
   6 -10   2 2434.96   78.09
   6 -10   2 2583.14   79.09
   6 -10   2 2558.04   75.39
  -7  10  -2 1146.59   39.10
  -7  10  -2 1104.59   37.80
   7 -10   2 1082.79   37.40
   7 -10   2 1108.39   33.20
   7 -10   2 1136.19   37.30
   7 -10   2 1061.39   33.60
  -8  10  -2   -0.30    2.30
  -8  10  -2    4.50    2.70
   8 -10   2   -1.20    2.20
   8 -10   2    0.00    1.90
  -9  10  -2    5.40    3.10
  -9  10  -2   10.00    3.40
   9 -10   2    6.80    2.60
   9 -10   2    8.10    3.00
 -10  10  -2    2.40    3.20
 -10  10  -2   -1.10    3.10
  10 -10   2    2.30    2.40
  10 -10   2    3.20    2.90
 -11  10  -2   11.40    4.50
 -11  10  -2   22.80    5.00
  11 -10   2   13.10    4.30
  11 -10   2   21.10    3.50
 -12  10  -2   -4.10    3.60
 -12  10  -2    0.20    4.20
  12 -10   2    0.20    3.70
 -13  10  -2  113.59   11.60
 -13  10  -2  102.39   10.30
  13 -10   2  118.59   11.10
   6   9  -2   17.40    7.80
   6   9  -2   18.00    5.60
  -6  -9   2   22.20    5.60
  -6  -9   2   14.60    4.90
  -6  -9   2   24.40    6.10
   5   9  -2  686.13   33.80
   5   9  -2  703.03   27.50
  -5  -9   2  660.53   26.60
  -5  -9   2  650.83   27.90
  -5  -9   2  630.94   26.60
   4   9  -2  335.07   16.10
   4   9  -2  308.57   20.20
  -4  -9   2  344.07   17.10
  -4  -9   2  333.87   15.60
  -4  -9   2  318.97   15.90
   3   9  -2  233.28   15.90
   3   9  -2  256.27   12.80
  -3  -9   2  234.98   13.20
  -3  -9   2  244.18   12.00
  -3  -9   2  254.77   13.00
   2   9  -2  116.29   10.50
   2   9  -2  109.89    7.60
  -2  -9   2   97.79    7.80
  -2  -9   2  107.59    7.80
  -2  -9   2  106.19    6.90
   1   9  -2  116.59    7.20
   1   9  -2  114.99    9.70
   1   9  -2  115.79    6.80
  -1  -9   2  117.99    8.00
  -1  -9   2  123.69    6.60
  -1  -9   2  109.39    7.70
   0   9  -2  509.45   21.90
   0   9  -2  437.26   16.90
   0   9  -2  492.85   18.10
   0   9  -2  475.05   17.50
   0  -9   2  484.15   17.10
   0  -9   2  488.15   18.70
   0  -9   2  488.95   19.50
  -1   9  -2  223.28    9.40
  -1   9  -2  211.48   12.20
  -1   9  -2  206.78    9.50
  -1   9  -2  211.18    9.20
   1  -9   2  210.88   10.80
   1  -9   2  210.98    9.90
  -2   9  -2  839.42   29.20
  -2   9  -2  921.81   29.20
  -2   9  -2  935.01   32.40
  -2   9  -2  868.91   28.80
   2  -9   2  843.42   29.30
   2  -9   2  871.71   30.80
   2  -9   2  879.01   29.20
  -3   9  -2  194.18   10.80
  -3   9  -2  204.88    8.90
  -3   9  -2  201.88    8.90
   3  -9   2  188.38    9.80
   3  -9   2  183.78    9.10
   3  -9   2  196.98    8.40
   3  -9   2  190.28    8.60
  -4   9  -2 1266.67   41.30
  -4   9  -2 1343.67   41.40
  -4   9  -2 1276.07   43.50
   4  -9   2 1289.77   42.50
   4  -9   2 1284.57   41.10
   4  -9   2 1303.97   40.00
  -5   9  -2 1228.28   39.70
  -5   9  -2 1190.68   41.20
   5  -9   2 1225.48   37.20
   5  -9   2 1219.18   39.30
   5  -9   2 1215.18   40.10
  -6   9  -2  966.80   33.80
  -6   9  -2  980.40   32.70
   6  -9   2  921.91   32.30
   6  -9   2  982.10   29.00
   6  -9   2  948.81   32.20
   6  -9   2  927.41   29.60
  -7   9  -2 1184.08   40.50
  -7   9  -2 1144.19   39.50
   7  -9   2 1189.98   38.50
   7  -9   2 1164.58   39.50
  -8   9  -2   56.39    5.90
  -8   9  -2   54.59    6.10
   8  -9   2   54.09    5.60
   8  -9   2   53.19    4.70
  -9   9  -2  507.45   21.80
  -9   9  -2  487.05   21.60
   9  -9   2  535.25   18.80
   9  -9   2  519.05   21.70
 -10   9  -2 1008.50   38.80
 -10   9  -2 1080.99   39.10
  10  -9   2 1061.69   34.40
  10  -9   2 1094.89   39.20
 -11   9  -2   29.60    5.80
 -11   9  -2   23.70    5.30
  11  -9   2   19.30    3.00
  11  -9   2   22.00    5.30
 -12   9  -2  288.17   17.30
 -12   9  -2  285.77   17.00
  12  -9   2  312.87   17.20
 -13   9  -2    5.90    5.00
 -13   9  -2    6.40    4.70
  13  -9   2    3.80    4.30
  13  -9   2   -2.20    5.30
   7   8  -2  159.08   12.20
   7   8  -2  143.69   16.30
  -7  -8   2  113.29   10.10
  -7  -8   2  138.19   11.80
  -7  -8   2  121.29   10.70
   6   8  -2  277.17   20.30
   6   8  -2  269.37   15.20
  -6  -8   2  269.37   15.90
  -6  -8   2  286.07   15.30
  -6  -8   2  295.47   15.10
   5   8  -2  166.18   14.60
   5   8  -2  174.38   11.50
  -5  -8   2  175.88   11.50
  -5  -8   2  162.28   10.50
  -5  -8   2  168.38   10.50
   4   8  -2    7.60    3.40
   4   8  -2   16.80    5.50
  -4  -8   2   10.50    3.30
  -4  -8   2    6.40    3.70
  -4  -8   2    9.30    3.00
   3   8  -2   87.49    9.30
   3   8  -2   75.09    6.50
  -3  -8   2   79.89    7.00
  -3  -8   2   81.49    6.50
  -3  -8   2   82.89    6.10
   2   8  -2  376.66   15.40
   2   8  -2  336.07   18.30
  -2  -8   2  386.86   14.60
  -2  -8   2  354.76   15.70
  -2  -8   2  362.56   15.90
   1   8  -2 1317.57   42.10
   1   8  -2 1286.37   41.30
   1   8  -2 1351.86   46.10
   1   8  -2 1262.97   40.70
  -1  -8   2 1260.57   42.90
  -1  -8   2 1306.17   42.60
  -1  -8   2 1361.36   41.00
  -1  -8   2 1209.58   40.80
   0   8  -2 1433.46   45.20
   0   8  -2 1474.35   45.50
   0   8  -2 1475.75   49.60
   0   8  -2 1481.65   46.20
   0  -8   2 1491.65   46.70
   0  -8   2 1405.86   45.70
   0  -8   2 1424.66   47.30
   0  -8   2 1457.35   45.00
  -1   8  -2  450.85   16.50
  -1   8  -2  478.25   19.30
  -1   8  -2  467.35   16.10
  -1   8  -2  453.05   16.20
   1  -8   2  434.16   17.60
   1  -8   2  454.25   16.70
   1  -8   2  447.86   16.40
  -2   8  -2  308.07   12.30
  -2   8  -2  304.87   11.70
  -2   8  -2  309.57   14.20
  -2   8  -2  310.27   12.10
   2  -8   2  331.37   13.40
   2  -8   2  301.97   12.20
   2  -8   2  316.97   12.00
  -3   8  -2   23.50    3.40
  -3   8  -2   21.40    2.70
  -3   8  -2   28.50    2.80
  -3   8  -2   26.30    4.20
   3  -8   2   24.10    2.60
   3  -8   2   29.00    3.70
   3  -8   2   24.60    3.20
   3  -8   2   24.80    2.40
  -4   8  -2  102.69    5.90
  -4   8  -2  115.39    7.40
   4  -8   2  114.49    6.60
   4  -8   2  108.89    4.90
   4  -8   2  111.59    6.50
   4  -8   2  107.29    5.90
  -5   8  -2    6.70    2.20
  -5   8  -2    4.60    2.10
   5  -8   2    1.80    1.60
   5  -8   2    1.80    0.80
   5  -8   2    3.50    1.40
   5  -8   2    2.90    1.70
  -6   8  -2  241.78   11.80
  -6   8  -2  232.08   10.90
   6  -8   2  223.38   10.70
   6  -8   2  233.88   10.20
   6  -8   2  226.28    7.60
  -7   8  -2  335.77   15.20
  -7   8  -2  340.57   15.60
   7  -8   2  357.36   15.30
   7  -8   2  359.36   13.70
  -8   8  -2  107.69    8.30
  -8   8  -2  107.89    7.90
   8  -8   2  111.99    8.00
   8  -8   2  112.79    6.10
  -9   8  -2  203.48   10.10
  -9   8  -2  209.68   12.30
  -9   8  -2  205.88   12.20
   9  -8   2  238.38   12.60
   9  -8   2  215.98    9.20
 -10   8  -2  731.23   26.90
 -10   8  -2  814.42   31.60
 -10   8  -2  785.32   31.10
  10  -8   2  812.02   28.30
  10  -8   2  834.52   31.60
  10  -8   2  834.42   32.60
  10  -8   2  820.52   26.10
 -11   8  -2  362.76   18.80
 -11   8  -2  381.26   19.40
  11  -8   2  381.56   19.90
  11  -8   2  377.46   19.10
 -12   8  -2  782.32   32.50
 -12   8  -2  747.23   32.60
  12  -8   2  773.22   33.50
  12  -8   2  793.92   32.60
 -13   8  -2  182.18   13.70
 -13   8  -2  181.38   14.10
  13  -8   2  146.29   12.90
  13  -8   2  148.09   13.80
   8   7  -2  363.66   20.00
   8   7  -2  428.56   27.40
  -8  -7   2  386.86   20.90
  -8  -7   2  330.87   18.10
  -8  -7   2  394.66   20.20
   7   7  -2  199.08   17.30
   7   7  -2  208.98   13.60
  -7  -7   2  216.08   13.80
  -7  -7   2  204.48   13.10
  -7  -7   2  213.58   12.60
   6   7  -2    3.40    4.80
   6   7  -2    2.90    3.70
  -6  -7   2   11.00    4.10
  -6  -7   2    8.60    3.40
  -6  -7   2    5.90    3.30
   5   7  -2   37.70    8.30
   5   7  -2   42.40    6.40
  -5  -7   2   46.50    6.30
  -5  -7   2   44.80    5.70
  -5  -7   2   34.20    5.00
   4   7  -2  262.47   13.10
   4   7  -2  241.18   15.60
  -4  -7   2  268.97   12.60
  -4  -7   2  234.78   12.80
  -4  -7   2  244.78   12.00
   3   7  -2  352.76   18.40
   3   7  -2  342.87   15.20
  -3  -7   2  354.36   15.50
  -3  -7   2  346.87   14.90
  -3  -7   2  341.77   14.20
   2   7  -2 1473.35   50.99
   2   7  -2 1486.55   47.50
  -2  -7   2 1530.05   46.40
  -2  -7   2 1491.55   47.90
  -2  -7   2 1347.37   47.30
  -2  -7   2 1471.45   47.70
   1   7  -2  377.76   13.30
   1   7  -2  361.66   16.80
   1   7  -2  370.66   14.20
   1   7  -2  333.87   13.20
  -1  -7   2  348.97   14.60
  -1  -7   2  362.76   13.50
  -1  -7   2  359.76   13.00
  -1  -7   2  360.36   14.40
  -1  -7   2  336.77   13.20
   0   7  -2  132.89    6.20
   0   7  -2  127.89    8.40
   0   7  -2  138.89    6.20
   0   7  -2  126.09    6.60
   0  -7   2  128.19    6.30
   0  -7   2  126.49    6.10
   0  -7   2  139.29    7.50
   0  -7   2  131.09    5.90
   0  -7   2  132.69    6.90
  -1   7  -2 1409.66   44.30
  -1   7  -2 1416.26   44.10
  -1   7  -2 1420.56   46.80
  -1   7  -2 1412.96   43.60
   1  -7   2 1452.65   44.40
   1  -7   2 1423.36   44.10
   1  -7   2 1407.96   45.50
  -2   7  -2 1237.08   40.80
  -2   7  -2 1288.47   40.20
  -2   7  -2 1311.27   40.70
  -2   7  -2 1341.57   42.90
   2  -7   2 1295.37   41.80
   2  -7   2 1305.77   40.20
   2  -7   2 1312.47   40.70
   2  -7   2 1310.87   40.50
  -3   7  -2 1375.56   43.80
  -3   7  -2 1340.17   41.70
  -3   7  -2 1275.97   42.60
  -3   7  -2 1369.16   42.00
   3  -7   2 1325.17   40.70
   3  -7   2 1337.17   41.80
   3  -7   2 1364.06   42.80
   3  -7   2 1335.87   42.20
  -4   7  -2  314.37   12.40
  -4   7  -2  342.47   13.90
  -4   7  -2  297.57   14.60
   4  -7   2  322.37   12.60
   4  -7   2  324.17   10.60
   4  -7   2  326.27   12.70
   4  -7   2  328.77   12.80
   4  -7   2  315.17   11.20
  -5   7  -2 1293.77   41.10
  -5   7  -2 1290.77   42.10
   5  -7   2 1319.57   41.20
   5  -7   2 1241.28   37.90
   5  -7   2 1305.87   40.50
   5  -7   2 1284.97   37.60
   5  -7   2 1170.58   40.80
  -6   7  -2  287.97   12.40
  -6   7  -2  300.37   13.60
  -6   7  -2  315.87   13.40
   6  -7   2  313.57   13.40
   6  -7   2  317.57   12.00
  -7   7  -2   55.79    4.50
  -7   7  -2   52.19    5.50
  -7   7  -2   61.99    5.80
   7  -7   2   47.10    4.90
   7  -7   2   61.99    4.10
  -8   7  -2   86.09    5.70
  -8   7  -2   87.69    7.10
  -8   7  -2   98.89    7.50
   8  -7   2   94.69    5.00
   8  -7   2   87.59    7.20
   8  -7   2   90.09    7.90
  -9   7  -2   62.59    6.70
  -9   7  -2   56.39    3.20
  -9   7  -2   50.69    4.40
  -9   7  -2   53.49    6.80
   9  -7   2   56.99    6.30
   9  -7   2   54.79    3.60
   9  -7   2   48.00    2.70
   9  -7   2   66.89    7.40
 -10   7  -2   11.20    2.10
 -10   7  -2    3.60    2.90
 -10   7  -2    4.50    3.30
  10  -7   2    3.50    3.20
  10  -7   2   15.10    4.70
  10  -7   2    7.80    1.60
  10  -7   2    9.80    2.30
 -11   7  -2  629.84   27.00
 -11   7  -2  616.24   27.00
 -11   7  -2  586.24   20.90
  11  -7   2  627.24   28.10
  11  -7   2  615.24   26.60
 -12   7  -2  397.46   15.40
 -12   7  -2  417.96   21.60
 -12   7  -2  393.96   20.90
  12  -7   2  359.66   21.40
  12  -7   2  414.96   20.80
 -13   7  -2  332.97   19.90
 -13   7  -2  325.37   19.80
  13  -7   2  328.97   18.90
  13  -7   2  302.17   20.20
   9   6  -2   94.79   10.70
   9   6  -2  115.59   16.50
  -9  -6   2   88.59    9.60
  -9  -6   2  101.99   10.90
  -9  -6   2  105.89   10.90
   8   6  -2  903.01   42.90
   8   6  -2  957.10   36.90
  -8  -6   2  858.51   34.20
  -8  -6   2  948.71   36.50
  -8  -6   2  943.91   37.20
   7   6  -2  322.57   21.00
   7   6  -2  328.67   17.50
  -7  -6   2  321.17   16.50
  -7  -6   2  322.77   16.00
  -7  -6   2  369.56   18.00
   6   6  -2  481.15   21.00
   6   6  -2  469.05   25.00
  -6  -6   2  444.06   20.50
  -6  -6   2  451.85   19.40
  -6  -6   2  477.75   20.30
   5   6  -2  792.72   33.60
   5   6  -2  754.72   29.30
  -5  -6   2  769.72   28.20
  -5  -6   2  795.62   29.60
  -5  -6   2  778.22   28.50
   4   6  -2   51.79    5.30
   4   6  -2   56.19    8.00
  -4  -6   2   55.99    5.70
  -4  -6   2   53.89    5.00
  -4  -6   2   54.99    5.00
   3   6  -2  218.08   10.90
   3   6  -2  204.18   12.70
  -3  -6   2  230.18   10.70
  -3  -6   2  235.38   11.10
  -3  -6   2  225.48   10.10
   2   6  -2   33.70    3.70
   2   6  -2   28.10    4.60
  -2  -6   2   34.40    3.20
  -2  -6   2   23.30    3.40
  -2  -6   2   34.70    3.10
  -2  -6   2   41.90    3.90
  -2  -6   2   32.10    3.30
   1   6  -2  622.14   21.00
   1   6  -2  646.64   21.10
   1   6  -2  639.94   21.90
   1   6  -2  646.64   24.20
  -1  -6   2  657.93   21.10
  -1  -6   2  611.84   22.20
  -1  -6   2  618.04   21.90
  -1  -6   2  647.94   20.70
  -1  -6   2  602.64   21.10
   0   6  -2  209.58    8.70
   0   6  -2  193.18   10.20
   0   6  -2  202.28    8.20
   0   6  -2  207.18    8.00
   0  -6   2  210.18    9.30
   0  -6   2  191.78    8.20
   0  -6   2  202.08    8.70
   0  -6   2  201.88    8.00
   0  -6   2  219.98    7.90
  -1   6  -2 2403.46   71.89
  -1   6  -2 2486.85   74.09
  -1   6  -2 2167.58   70.99
  -1   6  -2 2390.16   71.99
   1  -6   2 2416.66   72.99
   1  -6   2 2432.86   71.79
   1  -6   2 2420.36   71.49
  -2   6  -2 1746.83   55.39
  -2   6  -2 1844.82   56.79
  -2   6  -2 1768.22   57.59
  -2   6  -2 1878.61   54.69
  -2   6  -2 1796.02   55.09
   2  -6   2 1744.93   56.59
   2  -6   2 1816.32   54.99
   2  -6   2 1840.02   54.39
   2  -6   2 1796.52   55.89
   2  -6   2 1839.62   54.89
  -3   6  -2  606.14   20.20
  -3   6  -2  605.04   21.10
  -3   6  -2  596.04   21.10
  -3   6  -2  630.74   21.80
   3  -6   2  620.54   18.90
   3  -6   2  570.34   21.60
   3  -6   2  624.04   20.80
   3  -6   2  614.64   20.40
   3  -6   2  613.44   20.50
   3  -6   2  589.14   19.30
  -4   6  -2  158.78    7.60
  -4   6  -2  165.98   10.60
  -4   6  -2  163.28    8.40
  -4   6  -2  143.79    8.00
  -4   6  -2  168.38    7.50
   4  -6   2  150.98    7.50
   4  -6   2  159.28    9.60
   4  -6   2  165.68    7.70
   4  -6   2  168.38    5.40
   4  -6   2  168.38    7.40
   4  -6   2  162.58    5.80
  -5   6  -2 1990.30   60.39
  -5   6  -2 1941.11   60.89
  -5   6  -2 1898.01   59.39
   5  -6   2 1911.91   60.29
   5  -6   2 1862.41   59.99
   5  -6   2 1983.00   58.89
  -6   6  -2  695.93   25.10
  -6   6  -2  672.63   23.30
  -6   6  -2  695.03   25.40
   6  -6   2  706.43   22.80
   6  -6   2  709.93   25.20
  -7   6  -2    9.70    3.20
  -7   6  -2    4.40    2.50
  -7   6  -2    5.30    1.00
  -7   6  -2    5.00    1.60
   7  -6   2    3.00    0.70
   7  -6   2    1.80    2.00
   7  -6   2    1.80    1.10
   7  -6   2   10.10    3.40
  -8   6  -2    5.60    1.50
  -8   6  -2    3.40    2.50
  -8   6  -2    5.60    2.80
  -8   6  -2    2.50    1.50
   8  -6   2    1.20    1.10
   8  -6   2    4.70    2.80
   8  -6   2    3.00    1.10
   8  -6   2    1.90    2.40
  -9   6  -2  215.98   12.70
  -9   6  -2  197.68    8.40
  -9   6  -2  213.28   12.30
   9  -6   2  197.98    7.20
   9  -6   2  210.78   12.20
   9  -6   2  205.58   13.20
   9  -6   2  192.18    7.80
 -10   6  -2  140.99    7.20
 -10   6  -2  127.89   10.40
 -10   6  -2  158.48   11.00
  10  -6   2  130.79   11.20
  10  -6   2  139.79   10.30
 -11   6  -2   80.99    8.80
 -11   6  -2   85.39    6.20
 -11   6  -2   67.29    9.00
  11  -6   2  109.69    9.10
  11  -6   2   72.79    9.90
 -12   6  -2   14.90    5.60
 -12   6  -2    7.80    4.30
 -12   6  -2   17.30    3.90
  12  -6   2   15.60    5.20
  12  -6   2    9.60    5.20
 -13   6  -2    6.80    5.60
 -13   6  -2    6.70    6.10
 -13   6  -2    8.90    6.60
  13  -6   2    2.30    5.20
  13  -6   2    8.00    6.40
  10   5  -2  118.09   13.30
  10   5  -2  141.89   18.20
 -10  -5   2  128.49   12.10
 -10  -5   2  116.89   11.70
   9   5  -2  418.46   21.20
   9   5  -2  386.36   25.60
  -9  -5   2  389.56   20.70
  -9  -5   2  352.86   18.10
  -9  -5   2  421.36   20.80
   8   5  -2    3.30    5.20
   8   5  -2    8.50    4.30
  -8  -5   2   -2.50    3.40
  -8  -5   2   -0.60    3.10
  -8  -5   2    4.20    3.30
   7   5  -2   99.89   11.30
   7   5  -2  106.59    9.00
  -7  -5   2   95.59    8.10
  -7  -5   2   99.59    7.80
  -7  -5   2  103.49    8.80
   6   5  -2   15.60    4.10
   6   5  -2   10.80    5.00
  -6  -5   2   10.00    2.80
  -6  -5   2   16.00    4.00
  -6  -5   2   11.30    3.20
   5   5  -2 1651.73   52.89
   5   5  -2 1505.45   55.89
  -5  -5   2 1564.64   52.19
  -5  -5   2 1628.54   50.99
  -5  -5   2 1518.65   51.29
   4   5  -2  131.59    8.40
   4   5  -2  135.19   10.20
  -4  -5   2  142.39    7.80
  -4  -5   2  136.09    7.60
  -4  -5   2  130.59    8.20
   3   5  -2  426.26   19.10
   3   5  -2  429.06   17.00
  -3  -5   2  424.16   15.50
  -3  -5   2  440.56   16.90
  -3  -5   2  419.36   16.10
  -3  -5   2  443.46   16.00
  -3  -5   2  430.26   16.40
   2   5  -2 2826.72   90.99
   2   5  -2 2936.81   88.89
  -2  -5   2 2853.01   88.79
  -2  -5   2 2923.51   88.69
  -2  -5   2 3091.29   87.59
  -2  -5   2 3036.70   87.69
  -2  -5   2 2800.82   87.99
   1   5  -2  734.53   25.90
   1   5  -2  722.83   23.10
   1   5  -2  725.73   24.10
  -1  -5   2  727.03   22.80
  -1  -5   2  733.93   23.10
  -1  -5   2  720.03   24.30
  -1  -5   2  687.23   23.50
  -1  -5   2  716.73   24.10
   0   5  -2  777.02   24.80
   0   5  -2  730.63   25.40
   0   5  -2  769.92   24.40
   0   5  -2  776.22   23.90
   0   5  -2  807.32   26.60
   0  -5   2  746.13   24.40
   0  -5   2  733.83   26.00
   0  -5   2  762.42   25.40
   0  -5   2  769.52   24.00
   0  -5   2  772.12   24.70
  -1   5  -2  528.15   19.10
  -1   5  -2  583.34   19.90
  -1   5  -2  553.64   18.40
  -1   5  -2  561.14   18.50
  -1   5  -2  572.64   17.70
   1  -5   2  565.04   18.10
   1  -5   2  570.34   18.40
   1  -5   2  508.45   19.40
   1  -5   2  550.04   19.00
   1  -5   2  559.74   17.90
  -2   5  -2   38.90    2.20
  -2   5  -2   36.50    3.10
  -2   5  -2   36.40    3.40
  -2   5  -2   40.40    3.20
  -2   5  -2   36.10    2.40
   2  -5   2   43.80    3.60
   2  -5   2   43.00    2.30
   2  -5   2   37.40    3.00
   2  -5   2   38.70    2.30
   2  -5   2   42.30    2.80
   2  -5   2   42.10    2.80
  -3   5  -2   57.39    3.50
  -3   5  -2   54.19    4.10
  -3   5  -2   67.99    5.00
  -3   5  -2   50.69    3.90
  -3   5  -2   60.69    3.80
   3  -5   2   52.49    4.20
   3  -5   2   51.09    3.60
   3  -5   2   51.99    3.50
   3  -5   2   55.49    2.30
   3  -5   2   59.49    3.60
   3  -5   2   54.19    2.50
  -4   5  -2  957.60   30.90
  -4   5  -2  942.71   30.00
  -4   5  -2  876.01   30.60
  -4   5  -2  915.81   29.40
  -4   5  -2  896.31   32.20
   4  -5   2  931.51   29.00
   4  -5   2  939.51   30.30
   4  -5   2  901.41   29.80
   4  -5   2  901.11   31.20
  -5   5  -2  435.26   14.60
  -5   5  -2  446.06   16.20
  -5   5  -2  403.46   16.30
   5  -5   2  411.56   14.10
   5  -5   2  399.86   16.80
   5  -5   2  386.26   15.40
   5  -5   2  413.96   16.10
  -6   5  -2  102.99    4.10
  -6   5  -2  113.09    6.90
  -6   5  -2   95.49    4.90
  -6   5  -2   99.39    6.80
   6  -5   2  106.29    6.80
   6  -5   2   94.19    7.30
   6  -5   2   96.79    4.50
   6  -5   2   98.79    3.70
  -7   5  -2  673.63   26.20
  -7   5  -2  736.73   26.20
  -7   5  -2  675.73   22.10
  -7   5  -2  696.83   22.10
   7  -5   2  699.33   27.40
   7  -5   2  709.53   26.10
   7  -5   2  670.23   21.30
   7  -5   2  687.33   21.70
  -8   5  -2 2780.12   83.99
  -8   5  -2 2875.91   89.49
  -8   5  -2 2711.73   88.29
   8  -5   2 2843.02   90.69
   8  -5   2 2787.72   88.49
  -9   5  -2 1278.67   45.80
  -9   5  -2 1237.78   40.30
  -9   5  -2 1292.17   45.10
   9  -5   2 1303.07   47.30
   9  -5   2 1240.58   44.60
 -10   5  -2  499.15   22.70
 -10   5  -2  469.15   22.60
 -10   5  -2  481.65   18.30
  10  -5   2  494.35   22.20
  10  -5   2  490.75   24.40
 -11   5  -2  149.69    8.70
 -11   5  -2  148.19   12.20
 -11   5  -2  172.08   12.60
  11  -5   2  157.78   11.50
  11  -5   2  146.99   13.20
 -12   5  -2  522.75   25.80
 -12   5  -2  495.75   20.70
 -12   5  -2  516.15   25.90
  12  -5   2  540.95   25.60
  12  -5   2  541.25   28.10
 -13   5  -2  160.48   14.00
 -13   5  -2  136.59   10.20
 -13   5  -2  189.48   15.70
  13  -5   2  135.59   15.10
  13  -5   2  157.38   14.00
  10   4  -2    2.50    6.10
  10   4  -2   -1.50    4.30
 -10  -4   2    4.00    4.50
 -10  -4   2   -4.60    4.20
 -10  -4   2    4.40    4.10
   9   4  -2   62.59    8.20
   9   4  -2   55.79   10.00
  -9  -4   2   66.39    8.60
  -9  -4   2   63.39    7.50
  -9  -4   2   75.69    8.40
   8   4  -2  354.66   18.20
   8   4  -2  365.16   21.90
  -8  -4   2  344.67   17.60
  -8  -4   2  343.87   17.40
  -8  -4   2  323.57   15.60
   7   4  -2  176.58   11.70
   7   4  -2  173.58   13.40
  -7  -4   2  162.68   10.70
  -7  -4   2  167.18   10.80
  -7  -4   2  169.38    9.70
   6   4  -2  937.51   37.20
   6   4  -2  913.51   33.60
  -6  -4   2  872.51   31.30
  -6  -4   2  901.01   32.60
  -6  -4   2  920.81   33.00
   5   4  -2  639.94   27.30
   5   4  -2  633.54   24.70
  -5  -4   2  633.14   24.20
  -5  -4   2  641.74   23.00
  -5  -4   2  658.53   23.80
   4   4  -2    4.00    2.50
   4   4  -2    5.10    2.10
  -4  -4   2    5.30    2.00
  -4  -4   2    8.60    2.00
  -4  -4   2    6.00    1.90
   3   4  -2 1327.47   41.70
   3   4  -2 1373.66   43.80
   3   4  -2 1386.56   45.90
   3   4  -2 1254.87   42.50
  -3  -4   2 1347.27   42.00
  -3  -4   2 1391.46   42.60
  -3  -4   2 1298.17   42.80
  -3  -4   2 1415.76   43.10
  -3  -4   2 1397.76   43.60
   2   4  -2 7834.62  233.78
   2   4  -2 7798.22  234.08
   2   4  -2 7988.90  235.98
  -2  -4   2 7508.75  234.88
  -2  -4   2 8035.30  234.08
  -2  -4   2 8207.18  232.98
  -2  -4   2 8152.18  233.98
  -2  -4   2 7749.72  233.58
  -2  -4   2 8312.07  232.78
   1   4  -2 3787.12  116.79
   1   4  -2 3877.71  118.19
   1   4  -2 3908.41  116.69
   1   4  -2 4058.79  115.69
  -1  -4   2 3799.42  116.29
  -1  -4   2 4032.40  115.49
  -1  -4   2 3730.73  117.59
  -1  -4   2 4127.89  115.59
  -1  -4   2 3991.50  116.99
  -1  -4   2 3976.20  116.69
   0   4  -2  727.63   24.30
   0   4  -2  710.33   23.50
   0   4  -2  733.03   22.10
   0   4  -2  756.12   23.20
   0   4  -2  724.13   22.80
   0  -4   2  682.43   22.80
   0  -4   2  702.63   24.10
   0  -4   2  740.73   23.60
   0  -4   2  709.73   22.90
   0  -4   2  716.63   22.10
  -1   4  -2  754.52   24.10
  -1   4  -2  754.52   23.60
  -1   4  -2  751.72   24.60
  -1   4  -2  727.63   22.80
  -1   4  -2  727.93   23.60
  -1   4  -2  745.43   22.70
   1  -4   2  746.73   22.80
   1  -4   2  735.03   23.90
   1  -4   2  752.72   23.50
   1  -4   2  738.43   22.90
   1  -4   2  720.63   24.50
  -2   4  -2   15.60    2.10
  -2   4  -2   21.40    1.70
  -2   4  -2   16.70    1.10
  -2   4  -2   16.50    2.40
  -2   4  -2   17.60    1.90
   2  -4   2   15.50    1.10
   2  -4   2   16.30    1.70
   2  -4   2   10.60    1.60
   2  -4   2   13.50    2.20
   2  -4   2   14.20    1.60
   2  -4   2   15.70    1.10
  -3   4  -2   45.70    3.60
  -3   4  -2   42.40    3.10
  -3   4  -2   46.30    3.00
  -3   4  -2   44.10    3.40
  -3   4  -2   53.19    4.40
   3  -4   2   41.00    3.00
   3  -4   2   45.70    3.30
   3  -4   2   41.70    3.70
   3  -4   2   44.60    2.80
  -4   4  -2   11.10    1.60
   4  -4   2    9.90    2.30
  -5   4  -2  710.63   21.60
  -5   4  -2  728.43   25.40
  -5   4  -2  687.93   22.20
  -5   4  -2  703.63   24.60
   5  -4   2  731.33   26.20
   5  -4   2  676.03   24.00
   5  -4   2  713.43   22.10
   5  -4   2  729.93   24.90
   5  -4   2  681.23   21.20
  -6   4  -2   91.79    4.20
  -6   4  -2   76.59    6.40
  -6   4  -2   83.49    3.90
  -6   4  -2   91.69    6.20
   6  -4   2   97.39    6.50
   6  -4   2   91.49    7.40
   6  -4   2   87.49    3.70
   6  -4   2   84.19    3.70
  -7   4  -2  671.03   21.40
  -7   4  -2  605.04   24.30
   7  -4   2  664.13   24.80
   7  -4   2  641.04   26.50
  -8   4  -2  114.79    8.50
  -8   4  -2  107.69    5.80
   8  -4   2  107.49    8.00
   8  -4   2   95.39    9.10
  -9   4  -2  131.79    9.80
  -9   4  -2  133.29    7.30
   9  -4   2  145.19   10.10
   9  -4   2  130.89   11.10
 -10   4  -2  989.10   32.80
 -10   4  -2  951.30   37.10
  10  -4   2  937.91   36.60
  10  -4   2  942.31   39.50
 -11   4  -2  487.75   23.70
 -11   4  -2  458.65   19.30
  11  -4   2  481.95   25.70
  11  -4   2  489.55   23.20
 -12   4  -2  548.45   23.40
 -12   4  -2  616.14   28.70
  12  -4   2  620.44   27.90
  12  -4   2  584.04   30.50
 -13   4  -2  120.09   10.40
 -13   4  -2  154.38   14.70
  13  -4   2  129.79   12.70
  13  -4   2  172.38   16.30
  11   3  -2   36.30    8.20
  11   3  -2   29.90    9.70
 -11  -3   2   26.10    6.50
 -11  -3   2   37.00    7.70
  10   3  -2   18.30    5.20
  10   3  -2   11.80    6.80
 -10  -3   2   21.80    5.70
 -10  -3   2   13.00    4.70
 -10  -3   2   12.80    4.80
   9   3  -2   90.39    9.10
   9   3  -2   78.59   11.10
  -9  -3   2   75.29    8.30
  -9  -3   2   80.89    8.60
  -9  -3   2   76.99    7.20
   8   3  -2  288.27   16.00
   8   3  -2  301.07   18.80
  -8  -3   2  293.07   15.40
  -8  -3   2  271.87   13.50
  -8  -3   2  325.97   16.00
   7   3  -2 1049.70   37.80
   7   3  -2  998.00   40.50
  -7  -3   2  996.80   34.80
  -7  -3   2 1032.40   36.70
  -7  -3   2 1017.70   36.60
   6   3  -2  905.61   32.50
   6   3  -2  872.41   34.80
  -6  -3   2  845.52   31.30
  -6  -3   2  893.41   31.40
  -6  -3   2  854.91   29.90
   5   3  -2  560.64   21.50
   5   3  -2  518.05   18.80
   5   3  -2  562.34   23.60
  -5  -3   2  540.25   20.40
  -5  -3   2  533.25   19.60
  -5  -3   2  553.74   20.80
   4   3  -2  101.59    5.40
   4   3  -2   99.49    7.40
   4   3  -2  111.79    6.90
   4   3  -2   98.99    5.10
  -4  -3   2  112.09    6.10
  -4  -3   2  106.09    6.30
  -4  -3   2  110.09    5.80
  -4  -3   2   95.69    6.10
  -4  -3   2  100.09    5.40
   3   3  -2   10.70    2.50
   3   3  -2   12.20    1.90
   3   3  -2    8.60    2.10
  -3  -3   2   10.70    2.30
  -3  -3   2   15.90    2.10
  -3  -3   2   13.20    2.20
  -3  -3   2   14.20    2.20
  -3  -3   2   12.60    2.20
   2   3  -2  251.87    8.70
   2   3  -2  238.88   10.00
   2   3  -2  238.88    9.50
   2   3  -2  261.57   11.10
  -2  -3   2  236.08   10.40
  -2  -3   2  254.37    9.10
  -2  -3   2  256.77    9.00
  -2  -3   2  262.87   10.00
  -2  -3   2  256.57    9.80
  -2  -3   2  248.98    9.80
   1   3  -2    7.20    1.60
   1   3  -2    6.70    1.40
  -1  -3   2    6.90    1.30
  -1  -3   2    7.20    1.30
  -1  -3   2    9.70    1.80
  -1  -3   2    8.60    1.00
  -1  -3   2    9.20    1.50
  -1  -3   2    9.10    1.00
   0   3  -2 1962.40   61.29
   0   3  -2 1962.00   60.69
   0   3  -2 2060.99   60.99
   0   3  -2 2078.79   59.89
   0   3  -2 2081.49   62.09
   0   3  -2 2040.20   61.29
   0  -3   2 2118.79   61.49
   0  -3   2 2003.00   61.09
   0  -3   2 2025.20   61.99
   0  -3   2 2029.30   60.89
   0  -3   2 2138.79   59.99
  -1   3  -2  125.89    5.30
  -1   3  -2  132.09    5.50
  -1   3  -2  135.69    6.00
  -1   3  -2  131.09    4.60
  -1   3  -2  125.19    5.30
  -1   3  -2  123.19    4.50
   1  -3   2  122.39    5.80
   1  -3   2  127.49    4.60
   1  -3   2  132.09    5.30
   1  -3   2  129.79    4.60
  -2   3  -2 2848.42   83.99
  -2   3  -2 2916.91   84.39
  -2   3  -2 2848.01   83.19
  -2   3  -2 2794.52   83.09
  -2   3  -2 2752.22   84.99
   2  -3   2 2705.73   82.99
   2  -3   2 2764.32   84.39
   2  -3   2 2778.62   83.09
   2  -3   2 2868.61   83.69
  -3   3  -2  254.47   10.60
  -3   3  -2  243.68    9.70
  -3   3  -2  267.07   10.50
  -3   3  -2  270.77   11.70
  -3   3  -2  263.07    9.00
   3  -3   2  246.58    9.50
   3  -3   2  264.47   11.10
   3  -3   2  251.17   10.10
   3  -3   2  258.67    8.90
  -4   3  -2 1662.43   53.79
  -4   3  -2 1696.23   52.59
  -4   3  -2 1657.63   49.30
  -4   3  -2 1689.93   51.49
  -4   3  -2 1637.54   48.90
   4  -3   2 1632.04   49.30
   4  -3   2 1683.13   51.79
   4  -3   2 1599.14   50.89
   4  -3   2 1609.84   48.70
   4  -3   2 1695.73   53.39
  -5   3  -2 1327.37   41.60
  -5   3  -2 1290.57   38.70
  -5   3  -2 1275.17   38.00
   5  -3   2 1338.87   43.60
   5  -3   2 1280.07   38.10
   5  -3   2 1178.08   40.40
   5  -3   2 1248.48   38.20
   5  -3   2 1280.17   41.60
  -6   3  -2 1045.60   34.90
  -6   3  -2  992.00   31.80
   6  -3   2 1007.40   34.80
   6  -3   2 1020.50   37.00
  -7   3  -2   93.69    7.40
  -7   3  -2   93.19    5.30
   7  -3   2   93.59    7.20
   7  -3   2   98.69    8.50
  -8   3  -2   20.20    4.50
  -8   3  -2   22.00    3.10
   8  -3   2   17.00    3.80
   8  -3   2   13.70    4.60
  -9   3  -2   53.29    4.90
  -9   3  -2   47.90    7.00
   9  -3   2   60.29    7.80
   9  -3   2   61.29    9.20
 -10   3  -2  317.57   14.60
 -10   3  -2  333.67   18.00
  10  -3   2  330.17   19.90
  10  -3   2  343.17   17.80
 -11   3  -2  169.48   13.00
 -11   3  -2  162.98   10.50
  11  -3   2  164.18   12.30
  11  -3   2  166.28   14.60
 -12   3  -2    5.20    4.10
 -12   3  -2   -0.50    5.40
  12  -3   2   17.10    7.50
  12  -3   2    5.20    4.40
  12   2  -2    5.40    5.60
  12   2  -2   -1.30    7.40
 -12  -2   2    5.40    5.00
 -12  -2   2   10.40    6.30
  11   2  -2  117.59   11.80
  11   2  -2  115.49   15.40
 -11  -2   2  108.99   11.60
 -11  -2   2  120.69   11.00
  10   2  -2    2.70    4.00
  10   2  -2    2.30    5.30
 -10  -2   2    3.90    3.30
 -10  -2   2    1.60    3.30
 -10  -2   2    1.70    4.20
   9   2  -2   22.30    3.40
   9   2  -2   23.60    6.50
   9   2  -2   26.80    5.90
  -9  -2   2   21.00    4.70
  -9  -2   2   24.10    5.10
  -9  -2   2   20.30    4.00
   8   2  -2  612.04   25.80
   8   2  -2  581.64   20.70
   8   2  -2  574.24   28.00
  -8  -2   2  633.84   25.20
  -8  -2   2  597.64   24.40
  -8  -2   2  622.54   22.90
   7   2  -2 7581.94  230.28
   7   2  -2 7842.42  235.58
   7   2  -2 7816.32  238.68
  -7  -2   2 7814.42  234.28
  -7  -2   2 7906.41  234.18
  -7  -2   2 8070.29  232.38
   6   2  -2 4228.48  128.39
   6   2  -2 4040.70  130.39
   6   2  -2 4030.30  124.09
  -6  -2   2 4311.57  125.79
  -6  -2   2 4311.07  127.29
  -6  -2   2 4176.88  127.09
   5   2  -2  127.59    6.20
   5   2  -2  156.18    9.80
   5   2  -2  148.19    8.60
  -5  -2   2  149.09    8.00
  -5  -2   2  143.79    7.10
  -5  -2   2  141.99    7.80
   4   2  -2  243.78   11.90
   4   2  -2  254.57   11.20
   4   2  -2  241.68    9.20
   4   2  -2  234.28    9.40
  -4  -2   2  243.98   10.20
  -4  -2   2  255.47   10.00
  -4  -2   2  229.48   10.40
   3   2  -2  298.47   10.90
   3   2  -2  317.17   13.00
   3   2  -2  318.07   12.40
   3   2  -2  304.37   10.80
  -3  -2   2  312.47   12.40
  -3  -2   2  317.17   11.90
  -3  -2   2  310.07   11.90
  -3  -2   2  287.17   11.30
  -3  -2   2  309.57   11.40
   2   2  -2   92.59    4.80
   2   2  -2   88.69    3.70
   2   2  -2   87.49    5.10
   2   2  -2   86.99    4.20
  -2  -2   2   84.89    4.50
  -2  -2   2   80.99    4.70
  -2  -2   2  100.69    4.60
  -2  -2   2   91.19    4.60
  -2  -2   2   85.59    4.00
   1   2  -2  565.34   18.30
   1   2  -2  581.44   18.60
   1   2  -2  572.04   17.20
   1   2  -2  554.54   18.10
  -1  -2   2  602.04   18.40
  -1  -2   2  586.64   18.60
  -1  -2   2  558.94   17.40
  -1  -2   2  541.75   18.30
  -1  -2   2  583.14   17.30
  -1  -2   2  562.34   18.80
   0   2  -2  392.66   12.60
   0   2  -2  392.16   13.10
   0   2  -2  404.56   13.20
   0   2  -2  385.26   13.00
   0  -2   2  414.26   13.10
   0  -2   2  390.26   13.50
   0  -2   2  396.16   12.80
   0  -2   2  377.36   13.00
   0  -2   2  444.56   13.40
  -2   2  -2 1622.94   47.00
  -2   2  -2 1657.93   49.70
  -2   2  -2 1610.94   47.60
  -2   2  -2 1649.54   46.30
  -2   2  -2 1593.44   46.10
  -2   2  -2 1624.94   48.30
  -2   2  -2 1446.96   48.40
   2  -2   2 1485.05   48.90
   2  -2   2 1569.84   47.20
   2  -2   2 1595.54   47.40
   2  -2   2 1518.35   48.00
  -3   2  -2  482.45   16.50
  -3   2  -2  475.55   14.80
  -3   2  -2  490.95   14.90
  -3   2  -2  488.95   14.90
  -3   2  -2  492.65   18.60
   3  -2   2  470.25   16.10
   3  -2   2  493.25   18.20
   3  -2   2  490.65   15.20
   3  -2   2  473.75   14.80
   3  -2   2  472.05   16.80
  -4   2  -2 4051.99  121.59
  -4   2  -2 4168.08  124.49
  -4   2  -2 4092.79  126.19
  -4   2  -2 4171.78  120.69
  -4   2  -2 4348.67  123.89
   4  -2   2 3994.50  121.39
   4  -2   2 4224.58  124.09
   4  -2   2 4191.98  120.99
   4  -2   2 4197.78  126.09
   4  -2   2 4003.30  123.09
  -5   2  -2  701.53   23.10
  -5   2  -2  748.03   25.50
   5  -2   2  726.23   27.60
   5  -2   2  723.83   25.60
  -6   2  -2 2485.95   76.19
  -6   2  -2 2371.66   73.29
   6  -2   2 2422.06   78.79
   6  -2   2 2428.36   76.09
  -7   2  -2  770.92   25.80
  -7   2  -2  742.83   28.20
   7  -2   2  771.32   28.50
   7  -2   2  747.33   30.90
  -8   2  -2  493.15   21.70
  -8   2  -2  490.05   19.00
   8  -2   2  553.54   22.20
   8  -2   2  511.35   24.50
  -9   2  -2   93.99    6.80
  -9   2  -2   84.99    8.30
   9  -2   2   87.49    8.30
   9  -2   2  105.89   10.70
 -10   2  -2   28.80    6.50
 -10   2  -2   26.40    4.80
  10  -2   2   29.30    6.20
  10  -2   2   25.60    6.50
 -11   2  -2   84.79    8.10
 -11   2  -2  104.99   10.70
  11  -2   2   96.19    9.50
  11  -2   2  103.89   13.30
 -12   2  -2    4.00    4.20
 -12   2  -2   -0.10    5.50
  12  -2   2   -0.10    7.10
  12  -2   2   -0.40    4.50
  12   1  -2  230.88   20.30
  12   1  -2  235.78   17.50
 -12  -1   2  268.67   18.20
 -12  -1   2  242.28   16.10
  11   1  -2   28.00    6.50
  11   1  -2   31.50    8.80
 -11  -1   2   24.60    6.40
  10   1  -2   42.90    4.10
  10   1  -2   56.39    8.10
  10   1  -2   50.59    9.00
 -10  -1   2   53.79    7.60
 -10  -1   2   45.20    7.30
 -10  -1   2   56.99    5.20
   9   1  -2   18.60    5.20
   9   1  -2   26.70    3.00
   9   1  -2   22.20    6.40
  -9  -1   2   27.10    5.30
  -9  -1   2   17.50    4.50
  -9  -1   2   26.40    4.00
   8   1  -2  330.47   18.80
   8   1  -2  334.87   16.90
   8   1  -2  331.07   12.20
  -8  -1   2  335.97   14.00
  -8  -1   2  322.77   15.50
  -8  -1   2  344.17   16.50
   7   1  -2 1783.32   61.69
   7   1  -2 1816.62   59.69
   7   1  -2 1690.43   54.39
  -7  -1   2 1808.72   58.09
  -7  -1   2 1812.02   58.69
  -7  -1   2 1856.31   56.59
   6   1  -2 1236.68   40.20
   6   1  -2 1373.76   46.30
   6   1  -2 1283.57   44.30
  -6  -1   2 1347.57   42.10
  -6  -1   2 1311.07   43.40
  -6  -1   2 1336.87   43.20
   5   1  -2  744.43   23.80
   5   1  -2  769.02   28.00
   5   1  -2  789.42   27.10
   5   1  -2  721.63   24.90
  -5  -1   2  683.73   27.60
  -5  -1   2  746.63   25.80
  -5  -1   2  765.82   25.10
  -5  -1   2  765.62   25.90
   4   1  -2  624.84   20.70
   4   1  -2  622.34   22.20
   4   1  -2  618.34   20.00
  -4  -1   2  612.74   21.80
  -4  -1   2  662.33   21.10
  -4  -1   2  623.54   21.40
  -4  -1   2  606.64   21.10
  -4  -1   2  596.84   21.50
   3   1  -2 3863.61  113.39
   3   1  -2 3724.83  111.99
   3   1  -2 3739.63  111.89
   3   1  -2 3857.91  113.79
  -3  -1   2 3867.21  112.59
  -3  -1   2 3733.13  112.69
  -3  -1   2 3794.42  112.39
  -3  -1   2 3859.51  113.09
  -3  -1   2 3713.03  112.99
   2   1  -2 1806.42   55.99
   2   1  -2 1902.91   56.59
   2   1  -2 1897.81   56.59
   2   1  -2 1867.81   55.79
   2   1  -2 1867.21   55.49
  -2  -1   2 1903.71   55.69
  -2  -1   2 1848.92   56.29
  -2  -1   2 1806.02   56.29
  -2  -1   2 1910.01   56.39
  -2  -1   2 1847.92   56.19
   1   1  -2   21.20    1.20
   1   1  -2   23.30    1.60
   1   1  -2   21.80    1.70
   1   1  -2   21.80    1.80
   1   1  -2   18.60    1.70
  -1  -1   2   18.70    1.60
  -1  -1   2   19.50    1.60
  -1  -1   2   17.20    1.50
  -1  -1   2   16.20    1.10
  -1  -1   2   16.70    1.60
   0   1  -2 2582.24   75.69
   0   1  -2 2588.04   75.59
   0   1  -2 2541.05   75.49
   0   1  -2 2605.94   74.49
   0   1  -2 2610.64   75.19
   0  -1   2 2395.76   75.59
   0  -1   2 2541.35   75.19
   0  -1   2 2688.53   74.49
   0  -1   2 2514.35   75.29
   0  -1   2 2505.75   75.79
  -1   1  -2 4295.07  128.19
   1  -1   2 4345.57  127.99
   1  -1   2 4343.37  126.99
  -2   1  -2  244.08    7.80
  -2   1  -2  241.78    9.20
  -2   1  -2  235.68    8.00
  -2   1  -2  247.98    8.00
  -2   1  -2  240.58    8.70
   2  -1   2  238.88    8.20
   2  -1   2  235.98    7.80
   2  -1   2  244.58    9.00
   2  -1   2  228.18    8.40
   2  -1   2  235.08   10.10
  -3   1  -2   53.49    2.10
  -3   1  -2   52.69    2.70
  -3   1  -2   53.09    4.50
  -3   1  -2   51.89    3.50
  -3   1  -2   56.09    3.90
  -3   1  -2   50.69    2.20
   3  -1   2   47.50    2.50
   3  -1   2   47.50    2.30
   3  -1   2   57.89    3.80
   3  -1   2   54.49    3.30
  -4   1  -2   28.40    2.30
  -4   1  -2   39.20    3.40
  -4   1  -2   38.30    3.60
  -4   1  -2   29.50    4.40
   4  -1   2   41.80    3.60
   4  -1   2   31.10    2.90
   4  -1   2   26.40    4.10
  -5   1  -2  183.68    9.20
  -5   1  -2  173.98    7.60
   5  -1   2  177.68    9.20
   5  -1   2  183.18   11.00
  -6   1  -2  338.47   15.40
  -6   1  -2  366.96   13.80
   6  -1   2  370.66   18.10
   6  -1   2  358.06   15.60
  -7   1  -2  525.95   19.80
  -7   1  -2  547.75   22.20
   7  -1   2  549.74   22.10
   7  -1   2  547.35   25.10
  -8   1  -2  506.45   22.40
  -8   1  -2  527.65   20.20
   8  -1   2  522.75   25.60
   8  -1   2  537.45   22.40
  -9   1  -2 1140.59   41.90
  -9   1  -2 1119.09   38.70
   9  -1   2 1147.89   41.40
   9  -1   2 1063.29   44.90
 -10   1  -2  278.57   14.70
 -10   1  -2  303.67   17.30
  10  -1   2  279.97   16.20
  10  -1   2  316.57   20.50
 -11   1  -2  415.96   20.80
 -11   1  -2  506.35   24.90
  11  -1   2  482.55   28.10
  11  -1   2  496.95   23.80
 -12   1  -2  182.28   13.10
 -12   1  -2  205.98   16.00
  12  -1   2  220.88   19.50
  12  -1   2  254.87   16.60
  12   0  -2  328.37   20.00
  12   0  -2  308.27   22.30
 -12   0   2  328.67   18.60
 -12   0   2  320.07   19.60
  11   0  -2  311.27   18.20
  11   0  -2  306.27   20.60
 -11   0   2  296.47   16.70
 -11   0   2  281.47   17.30
  10   0  -2  450.55   16.10
  10   0  -2  444.16   24.40
  10   0  -2  442.66   15.30
  10   0  -2  474.35   22.50
 -10   0   2  448.56   16.80
 -10   0   2  457.45   20.80
 -10   0   2  468.45   22.10
   9   0  -2   72.79    7.70
   9   0  -2   76.79   10.40
   9   0  -2   62.79    4.00
  -9   0   2   64.69    7.10
  -9   0   2   66.79    5.20
  -9   0   2   62.29    6.30
   8   0  -2   41.60    6.90
   8   0  -2   38.90    6.20
   8   0  -2   39.60    3.00
  -8   0   2   47.80    4.30
  -8   0   2   38.30    5.10
  -8   0   2   41.30    5.70
   7   0  -2  152.78    6.40
   7   0  -2  162.38   10.90
   7   0  -2  166.38   10.20
  -7   0   2  152.08    8.70
  -7   0   2  167.48    9.50
  -7   0   2  152.38    7.80
   6   0  -2  492.85   19.60
   6   0  -2  503.65   20.70
   6   0  -2  459.55   16.00
  -6   0   2  497.15   17.60
  -6   0   2  497.05   18.50
  -6   0   2  471.55   18.80
   5   0  -2   38.60    3.40
   5   0  -2   36.10    3.80
   5   0  -2   33.80    4.00
   5   0  -2   40.50    2.70
  -5   0   2   43.20    4.10
  -5   0   2   44.10    3.70
  -5   0   2   38.00    3.50
  -5   0   2   39.70    3.90
  -5   0   2   43.00    3.40
   4   0  -2 2162.18   64.89
   4   0  -2 2134.59   65.59
   4   0  -2 2176.18   66.99
   4   0  -2 2085.79   66.69
  -4   0   2 2128.29   66.19
  -4   0   2 2250.37   66.09
  -4   0   2 2119.79   65.99
  -4   0   2 2129.09   66.39
  -4   0   2 2308.87   65.89
   3   0  -2   54.29    3.60
   3   0  -2   57.89    3.30
   3   0  -2   58.09    3.80
   3   0  -2   60.99    3.30
  -3   0   2   55.29    3.50
  -3   0   2   59.99    3.50
  -3   0   2   53.99    3.40
   2   0  -2 6581.24  228.38
  -2   0   2 6747.82  231.18
  -1   0   2 3823.82  112.89
  -1   0  -2 7731.53  240.88
   1   0   2 7923.81  239.88
  -2   0  -2  381.76   11.90
  -2   0  -2  389.86   12.30
  -2   0  -2  365.56   13.00
  -2   0  -2  383.96   12.20
  -2   0  -2  348.57   12.20
  -2   0  -2  371.86   12.70
  -2   0  -2  372.76   12.80
   2   0   2  382.06   13.00
   2   0   2  355.26   14.30
   2   0   2  352.96   12.10
   2   0   2  360.46   12.40
  -3   0  -2    6.30    1.50
  -3   0  -2    6.50    2.00
  -3   0  -2    6.90    0.80
  -3   0  -2    7.30    1.20
  -3   0  -2    6.00    1.20
  -3   0  -2    6.10    1.70
  -3   0  -2    7.00    1.50
   3   0   2    5.70    1.40
   3   0   2    3.30    1.70
  -4   0  -2 1417.26   50.99
  -4   0  -2 1505.75   44.00
  -4   0  -2 1406.16   46.80
  -4   0  -2 1500.95   43.40
  -4   0  -2 1490.25   45.50
  -4   0  -2 1468.55   46.80
   4   0   2 1510.05   49.70
   4   0   2 1475.35   46.80
  -5   0  -2   85.69    5.10
  -5   0  -2  105.89    6.60
   5   0   2   74.89    7.20
   5   0   2   82.59    6.00
  -6   0  -2   56.59    5.40
  -6   0  -2   50.59    4.40
   6   0   2   50.19    7.10
   6   0   2   58.99    5.50
  -7   0  -2  354.16   15.00
  -7   0  -2  384.56   17.30
   7   0   2  350.46   19.40
   7   0   2  364.06   16.60
  -8   0  -2  117.09    9.30
  -8   0  -2  118.99    8.00
   8   0   2  116.19   11.00
   8   0   2  119.49    9.10
  -9   0  -2  112.89    9.70
  -9   0  -2  109.49    8.20
   9   0   2   86.89    8.60
   9   0   2   94.49   11.00
 -10   0  -2  234.68   15.70
 -10   0  -2  235.08   13.30
  10   0   2  238.98   14.80
  10   0   2  217.28   17.60
 -11   0  -2  186.98   15.10
 -11   0  -2  211.88   13.70
  11   0   2  210.68   14.90
  11   0   2  231.18   19.00
  13  -1  -2   18.10    7.20
  13  -1  -2   29.00    9.50
 -13   1   2   24.40    6.70
 -13   1   2   19.10    6.80
  12  -1  -2  373.16   23.70
  12  -1  -2  428.56   22.30
 -12   1   2  381.06   19.80
 -12   1   2  362.46   21.00
  11  -1  -2  925.71   40.00
  11  -1  -2  919.51   37.10
 -11   1   2  871.61   36.20
 -11   1   2  902.11   34.90
  10  -1  -2   72.99    3.90
  10  -1  -2   86.39    4.60
  10  -1  -2   87.29    8.80
  10  -1  -2   75.39   10.30
 -10   1   2   88.29    7.80
 -10   1   2   95.49    8.60
   9  -1  -2  602.54   24.90
   9  -1  -2  555.34   18.20
   9  -1  -2  562.24   26.00
   9  -1  -2  595.54   19.30
  -9   1   2  545.25   22.60
  -9   1   2  534.05   19.80
  -9   1   2  573.94   24.10
   8  -1  -2  131.09   10.00
   8  -1  -2  115.09    6.00
   8  -1  -2  116.29    5.20
   8  -1  -2  123.09    8.90
  -8   1   2  113.29    7.60
  -8   1   2  113.19    8.30
  -8   1   2  136.99    7.00
   7  -1  -2  543.25   22.10
   7  -1  -2  548.85   17.90
   7  -1  -2  572.74   23.20
  -7   1   2  538.25   21.40
  -7   1   2  529.05   19.50
  -7   1   2  571.74   20.90
   6  -1  -2  390.66   13.60
   6  -1  -2  398.36   17.00
   6  -1  -2  420.16   16.80
  -6   1   2  391.36   15.90
  -6   1   2  376.96   15.80
  -6   1   2  388.56   14.70
  -6   1   2  400.96   15.40
   5  -1  -2 1086.09   35.60
   5  -1  -2 1059.79   33.40
   5  -1  -2 1119.79   35.90
   5  -1  -2 1017.40   34.40
  -5   1   2 1056.09   35.20
  -5   1   2  992.40   34.60
  -5   1   2 1103.59   34.30
  -5   1   2 1109.09   34.60
  -5   1   2 1071.99   35.00
   4  -1  -2   85.69    5.10
   4  -1  -2   87.89    4.90
   4  -1  -2   89.89    4.60
  -4   1   2   91.89    4.80
  -4   1   2   90.89    4.90
  -4   1   2   94.19    5.10
  -4   1   2   84.99    4.80
   3  -1  -2   70.09    3.70
   3  -1  -2   69.29    4.00
   3  -1  -2   76.19    4.20
  -3   1   2   68.99    3.90
  -3   1   2   65.09    3.40
  -3   1   2   74.39    4.10
  -3   1   2   81.89    4.30
  -3   1   2   72.49    4.00
   2  -1  -2 1922.11   57.89
   2  -1  -2 1971.70   56.69
   2  -1  -2 1927.21   57.79
   2  -1  -2 1959.40   58.49
   2  -1  -2 1940.61   57.69
   2  -1  -2 1889.01   57.99
  -2   1   2 1943.11   58.59
  -2   1   2 1927.61   56.59
  -2   1   2 1903.71   57.59
  -2   1   2 1914.01   57.59
  -2   1   2 1936.51   57.99
   1  -1  -2  374.86   11.90
   1  -1  -2  383.26   11.50
   1  -1  -2  385.06   11.70
   1  -1  -2  373.26   12.20
  -1   1   2  367.66   12.10
  -1   1   2  370.56   12.70
  -1   1   2  369.96   12.50
  -1   1   2  361.06   11.70
  -1   1   2  375.56   11.60
   0  -1  -2 2823.82   83.59
   0  -1  -2 2831.32   83.49
   0  -1  -2 2878.71   82.49
   0  -1  -2 2801.02   83.09
   0  -1  -2 2884.71   83.99
   0  -1  -2 2827.02   83.39
   0   1   2 2780.72   83.19
   0   1   2 2811.42   83.69
   0   1   2 2766.52   82.39
   0   1   2 2830.72   83.89
   0   1   2 2723.93   83.39
  -1  -1  -2 1689.93   49.40
  -1  -1  -2 1625.64   49.30
  -1  -1  -2 1683.43   49.30
  -1  -1  -2 1647.04   49.40
  -1  -1  -2 1701.93   50.99
  -1  -1  -2 1679.03   49.99
  -1  -1  -2 1622.24   49.60
   1   1   2 1574.24   49.30
   1   1   2 1570.64   49.30
   1   1   2 1641.64   50.99
   1   1   2 1594.54   49.40
   1   1   2 1643.44   49.20
   1   1   2 1699.83   49.70
  -2  -1  -2   10.60    1.50
  -2  -1  -2    5.40    1.80
  -2  -1  -2    5.50    1.00
  -2  -1  -2   11.40    1.70
  -2  -1  -2    7.00    1.40
   2   1   2    8.40    2.10
   2   1   2    9.10    1.40
   2   1   2    7.80    1.40
   2   1   2    9.90    1.60
  -3  -1  -2 2161.98   67.19
  -3  -1  -2 2245.58   66.79
  -3  -1  -2 2235.58   67.69
  -3  -1  -2 2260.27   65.59
  -3  -1  -2 2132.99   69.49
  -3  -1  -2 2215.38   67.49
   3   1   2 2173.88   65.89
   3   1   2 2194.28   66.79
   3   1   2 2239.38   70.29
   3   1   2 2246.28   67.49
  -4  -1  -2  699.03   24.30
  -4  -1  -2  673.93   21.30
  -4  -1  -2  719.33   23.20
  -4  -1  -2  675.63   24.10
   4   1   2  683.83   21.80
   4   1   2  669.93   23.90
  -5  -1  -2  370.86   14.30
  -5  -1  -2  366.36   15.50
  -5  -1  -2  359.86   11.80
  -5  -1  -2  356.66   12.80
   5   1   2  384.16   15.40
   5   1   2  355.16   17.90
   5   1   2  346.67   12.20
  -6  -1  -2  681.33   23.70
  -6  -1  -2  656.03   25.30
  -6  -1  -2  638.74   20.20
  -6  -1  -2  657.63   21.10
   6   1   2  662.63   24.90
   6   1   2  629.54   28.10
   6   1   2  644.54   20.60
  -7  -1  -2  471.05   20.20
  -7  -1  -2  436.66   18.10
   7   1   2  452.55   19.50
   7   1   2  415.26   22.60
  -8  -1  -2  328.37   15.50
  -8  -1  -2  328.57   17.20
   8   1   2  335.07   20.60
   8   1   2  329.47   16.50
  -9  -1  -2   73.89    7.50
  -9  -1  -2   92.49    9.50
   9   1   2   93.89   13.10
   9   1   2   81.49    8.60
 -10  -1  -2  161.18   13.10
 -10  -1  -2  117.49   10.20
  10   1   2  168.28   12.30
  10   1   2  145.99   15.20
 -11  -1  -2  285.87   16.60
 -11  -1  -2  289.37   18.80
  11   1   2  260.77   22.10
  11   1   2  271.87   17.40
  13  -2  -2   -0.70    4.80
  13  -2  -2    7.70    6.60
 -13   2   2   -2.20    4.40
 -13   2   2    6.40    5.60
  12  -2  -2    0.90    3.70
  12  -2  -2  -10.40    4.70
 -12   2   2    3.80    3.80
 -12   2   2   -0.50    3.50
  11  -2  -2  167.18   12.50
  11  -2  -2  154.78   13.10
 -11   2   2  153.68   11.80
 -11   2   2  144.09   10.80
  10  -2  -2  101.99    4.70
  10  -2  -2   94.99    4.20
  10  -2  -2  106.59   10.50
  10  -2  -2   99.99    8.90
 -10   2   2   97.29    8.00
 -10   2   2   94.99    8.90
   9  -2  -2  322.27   11.90
   9  -2  -2  320.57   11.10
   9  -2  -2  316.47   16.50
   9  -2  -2  333.77   17.90
  -9   2   2  322.87   14.90
  -9   2   2  346.87   16.70
   8  -2  -2  347.97   12.60
   8  -2  -2  395.76   18.30
   8  -2  -2  382.66   13.50
   8  -2  -2  378.06   17.40
  -8   2   2  371.66   15.60
  -8   2   2  359.46   16.70
  -8   2   2  362.06   14.00
   7  -2  -2 1740.93   53.49
   7  -2  -2 1658.33   52.99
   7  -2  -2 1782.42   57.69
   7  -2  -2 1784.42   57.19
  -7   2   2 1777.32   54.29
  -7   2   2 1706.93   56.49
  -7   2   2 1770.22   55.49
   6  -2  -2 6760.72  203.68
   6  -2  -2 7017.00  206.48
   6  -2  -2 6896.71  203.58
   6  -2  -2 6985.00  206.38
  -6   2   2 7070.49  204.48
  -6   2   2 7072.79  205.08
  -6   2   2 6860.41  205.78
  -6   2   2 6757.22  205.38
   5  -2  -2 3986.90  121.79
   5  -2  -2 4048.40  122.49
   5  -2  -2 4177.88  122.19
   5  -2  -2 4001.70  121.09
   5  -2  -2 4080.79  120.69
  -5   2   2 4203.48  121.59
  -5   2   2 4006.70  122.19
  -5   2   2 3974.50  121.49
  -5   2   2 4115.89  122.19
  -5   2   2 4111.99  121.49
   4  -2  -2 2856.81   88.39
   4  -2  -2 2904.21   88.39
   4  -2  -2 3037.50   88.09
   4  -2  -2 2963.40   88.79
   4  -2  -2 2968.80   87.99
  -4   2   2 2903.61   87.59
  -4   2   2 3045.30   88.69
  -4   2   2 2829.72   88.49
  -4   2   2 2983.20   88.29
   3  -2  -2  374.76   13.20
   3  -2  -2  366.86   13.80
   3  -2  -2  376.26   13.30
   3  -2  -2  362.56   13.10
   3  -2  -2  394.06   12.20
   3  -2  -2  377.86   13.20
  -3   2   2  374.46   13.10
  -3   2   2  372.86   12.00
  -3   2   2  383.76   13.80
  -3   2   2  372.26   13.20
  -3   2   2  376.66   13.30
   2  -2  -2   92.89    5.10
   2  -2  -2   97.09    4.70
   2  -2  -2   97.39    4.10
  -2   2   2   95.89    4.40
  -2   2   2   92.09    4.50
  -2   2   2   97.69    4.70
  -2   2   2   90.49    3.90
   1  -2  -2 7196.08  229.98
   0  -2  -2 1816.52   52.99
   0  -2  -2 1766.02   54.19
   0  -2  -2 1848.62   54.39
   0  -2  -2 1803.52   53.99
   0  -2  -2 1730.13   54.39
   0  -2  -2 1847.52   54.59
   0   2   2 1801.12   52.89
   0   2   2 1772.32   54.49
   0   2   2 1850.91   54.09
   0   2   2 1748.03   54.79
   0   2   2 1799.12   54.19
  -1  -2  -2 2093.79   62.79
  -1  -2  -2 2098.49   63.29
  -1  -2  -2 2038.70   64.59
  -1  -2  -2 2099.69   63.59
  -1  -2  -2 2134.69   63.19
  -1  -2  -2 2172.58   63.39
   1   2   2 2070.19   62.59
   1   2   2 2174.58   63.59
   1   2   2 2071.39   63.49
   1   2   2 2118.19   65.19
  -2  -2  -2  241.18    9.40
  -2  -2  -2  238.08    9.50
  -2  -2  -2  242.08    9.00
  -2  -2  -2  240.68   11.10
  -2  -2  -2  246.88    9.50
   2   2   2  247.58    9.30
   2   2   2  245.68    9.30
   2   2   2  251.07   10.00
   2   2   2  234.98   11.50
  -3  -2  -2  216.08    8.20
  -3  -2  -2  231.48    9.80
  -3  -2  -2  215.48    9.40
  -3  -2  -2  230.08    9.30
   3   2   2  208.28    9.20
   3   2   2  221.18   11.80
   3   2   2  212.08    8.60
  -4  -2  -2   63.39    5.00
  -4  -2  -2   58.19    3.40
  -4  -2  -2   61.39    4.90
  -4  -2  -2   62.89    4.50
   4   2   2   60.89    3.80
   4   2   2   61.89    6.40
   4   2   2   63.09    4.70
  -5  -2  -2 1220.88   39.50
  -5  -2  -2 1143.29   35.40
  -5  -2  -2 1154.78   38.00
   5   2   2 1153.48   38.60
   5   2   2 1122.39   36.10
   5   2   2 1108.99   42.60
  -6  -2  -2 2180.08   69.59
  -6  -2  -2 2149.69   64.49
  -6  -2  -2 2209.68   68.09
   6   2   2 2031.20   68.39
   6   2   2 2141.29   65.09
   6   2   2 2182.68   74.19
  -7  -2  -2  351.96   12.20
  -7  -2  -2  339.57   16.90
  -7  -2  -2  318.77   13.00
  -7  -2  -2  366.16   15.80
   7   2   2  331.47   12.50
   7   2   2  350.76   16.50
   7   2   2  370.26   20.90
  -8  -2  -2  396.46   18.20
  -8  -2  -2  406.26   19.90
   8   2   2  380.16   18.50
   8   2   2  406.76   23.70
  -9  -2  -2  351.46   17.80
  -9  -2  -2  362.06   19.70
   9   2   2  326.27   22.70
   9   2   2  379.06   18.80
 -10  -2  -2  229.68   14.30
 -10  -2  -2  242.78   16.40
  10   2   2  220.58   14.60
  10   2   2  200.78   19.50
  14  -3  -2  240.38   17.70
 -14   3   2  224.98   17.50
 -14   3   2  217.08   15.40
  13  -3  -2    5.00    5.10
  13  -3  -2    2.90    5.90
 -13   3   2    2.60    4.20
 -13   3   2    7.60    5.10
  12  -3  -2  117.39   12.50
  12  -3  -2  124.09   11.00
 -12   3   2  104.39   10.30
 -12   3   2  112.49    9.80
  11  -3  -2  146.29   12.70
  11  -3  -2  137.79   10.90
 -11   3   2  138.79   11.30
 -11   3   2  138.19    9.80
  10  -3  -2   24.40    2.30
  10  -3  -2   32.60    6.70
  10  -3  -2   27.00    2.50
  10  -3  -2   26.20    5.10
 -10   3   2   22.90    4.50
 -10   3   2   23.30    4.70
   9  -3  -2   25.50    5.20
   9  -3  -2   24.80    2.60
   9  -3  -2   24.90    2.50
   9  -3  -2   18.30    5.00
  -9   3   2   27.00    4.30
  -9   3   2   24.30    4.80
   8  -3  -2  369.46   17.40
   8  -3  -2  389.76   17.50
   8  -3  -2  382.36   13.70
   8  -3  -2  355.96   13.70
  -8   3   2  396.16   17.30
  -8   3   2  405.26   15.90
   7  -3  -2   74.99    4.70
   7  -3  -2   74.79    6.00
   7  -3  -2   80.79    6.20
   7  -3  -2   71.49    4.40
  -7   3   2   69.69    5.10
  -7   3   2   69.09    5.70
  -7   3   2   72.29    5.80
   6  -3  -2  862.61   28.00
   6  -3  -2  859.11   28.80
   6  -3  -2  890.51   29.90
   6  -3  -2  890.61   30.20
  -6   3   2  824.42   29.20
  -6   3   2  894.21   29.10
   5  -3  -2 3028.00   91.69
   5  -3  -2 2890.11   91.59
   5  -3  -2 3131.39   92.09
   5  -3  -2 3025.80   90.69
   5  -3  -2 3135.39   91.19
  -5   3   2 3127.29   91.29
  -5   3   2 2989.40   90.89
  -5   3   2 2998.20   91.89
  -5   3   2 2921.41   91.69
   4  -3  -2 2848.22   86.19
   4  -3  -2 2849.01   86.69
   4  -3  -2 2922.01   84.69
   4  -3  -2 2842.72   85.59
   4  -3  -2 2897.21   85.89
  -4   3   2 2713.53   85.69
  -4   3   2 2909.41   85.79
  -4   3   2 2823.12   84.79
  -4   3   2 2880.41   85.89
  -4   3   2 2861.61   86.09
   3  -3  -2 2151.28   70.79
   3  -3  -2 2339.67   69.49
   3  -3  -2 2349.17   70.19
   3  -3  -2 2333.07   71.19
   3  -3  -2 2345.87   70.09
  -3   3   2 2303.77   70.09
  -3   3   2 2338.17   70.09
  -3   3   2 2356.76   70.39
  -3   3   2 2306.57   67.99
  -3   3   2 2286.77   69.39
  -3   3   2 2432.86   68.39
   2  -3  -2 2453.85   78.09
   2  -3  -2 2576.24   77.09
   2  -3  -2 2605.94   77.39
   2  -3  -2 2613.74   75.79
   2  -3  -2 2537.65   75.39
  -2   3   2 2576.84   77.09
  -2   3   2 2536.25   75.69
  -2   3   2 2605.74   75.59
  -2   3   2 2611.84   76.99
  -2   3   2 2606.14   77.59
   1  -3  -2 1044.30   33.00
   1  -3  -2 1085.09   33.30
   1  -3  -2 1080.19   33.60
   1  -3  -2 1063.89   32.70
  -1   3   2 1039.40   33.00
  -1   3   2 1073.09   33.30
  -1   3   2 1077.69   33.80
   0  -3  -2 3154.98   92.79
   0  -3  -2 3124.49   92.99
   0  -3  -2 3040.30   92.29
   0  -3  -2 3162.68   92.69
   0  -3  -2 3147.69   90.79
   0   3   2 3026.90   92.89
   0   3   2 3072.79   93.49
   0   3   2 3026.40   92.39
   0   3   2 3126.09   90.69
   0   3   2 3169.98   92.59
  -1  -3  -2  416.06   14.70
  -1  -3  -2  419.86   14.60
  -1  -3  -2  420.26   14.90
  -1  -3  -2  417.06   15.80
  -1  -3  -2  421.86   14.60
  -1  -3  -2  414.46   13.80
   1   3   2  425.16   13.70
   1   3   2  423.56   16.50
   1   3   2  404.56   14.80
   1   3   2  403.36   14.90
  -2  -3  -2  230.18    9.30
  -2  -3  -2  196.18    9.10
  -2  -3  -2  235.78   10.80
  -2  -3  -2  218.08    9.10
  -2  -3  -2  209.28    8.60
  -2  -3  -2  222.08    8.70
   2   3   2  208.28   11.10
   2   3   2  202.18    8.90
   2   3   2  221.98    8.60
  -3  -3  -2   25.10    2.50
  -3  -3  -2   24.60    3.40
  -3  -3  -2   24.90    3.20
  -3  -3  -2   28.90    3.10
   3   3   2   20.70    4.10
   3   3   2   18.80    2.60
   3   3   2   20.70    2.80
  -4  -3  -2  517.85   19.50
  -4  -3  -2  532.85   20.10
  -4  -3  -2  536.35   17.80
  -4  -3  -2  512.55   19.30
   4   3   2  499.55   18.30
   4   3   2  519.45   19.40
   4   3   2  530.15   23.30
  -5  -3  -2  314.77   13.80
  -5  -3  -2  318.27   11.70
  -5  -3  -2  300.67   14.30
   5   3   2  301.57   12.30
   5   3   2  328.77   14.10
   5   3   2  307.67   17.60
  -6  -3  -2   84.29    6.90
  -6  -3  -2   84.49    4.90
  -6  -3  -2   96.69    7.80
   6   3   2   93.69    9.70
   6   3   2   88.99    7.10
   6   3   2   89.99    5.80
  -7  -3  -2  133.09    9.00
  -7  -3  -2  138.69   10.10
  -7  -3  -2  117.69    6.10
   7   3   2  120.79   12.40
   7   3   2   99.89    6.60
   7   3   2  121.59    8.90
  -8  -3  -2   66.09    4.60
  -8  -3  -2   79.59    8.30
  -8  -3  -2   69.99    7.50
   8   3   2   76.59    7.60
   8   3   2   80.99   12.00
   8   3   2   50.19    5.60
  -9  -3  -2  777.62   32.60
  -9  -3  -2  838.12   35.20
   9   3   2  878.31   33.70
   9   3   2  818.82   40.20
 -10  -3  -2   59.29   10.10
 -10  -3  -2   48.50    7.80
  10   3   2   45.40   10.80
  10   3   2   54.99    8.80
  14  -4  -2   10.30    7.10
  14  -4  -2    0.30    4.90
 -14   4   2    9.30    5.90
 -14   4   2   11.50    5.50
  13  -4  -2  230.78   18.20
  13  -4  -2  276.57   17.40
 -13   4   2  239.58   16.70
 -13   4   2  278.97   15.80
  12  -4  -2  176.08   13.90
  12  -4  -2  196.58   13.70
 -12   4   2  177.38   11.70
 -12   4   2  168.48   13.10
  11  -4  -2  778.22   31.20
  11  -4  -2  762.02   22.80
  11  -4  -2  700.23   22.50
  11  -4  -2  698.73   31.20
 -11   4   2  746.83   28.40
 -11   4   2  727.03   30.40
  10  -4  -2  227.78    9.30
  10  -4  -2  259.07   14.80
  10  -4  -2  237.18    9.20
  10  -4  -2  244.98   14.20
 -10   4   2  246.48   14.10
 -10   4   2  247.38   12.60
   9  -4  -2   30.80    5.30
   9  -4  -2   23.90    2.70
   9  -4  -2   28.30    5.20
   9  -4  -2   26.20    3.30
  -9   4   2   21.10    3.70
  -9   4   2   27.00    4.90
   8  -4  -2  130.79    8.90
   8  -4  -2  131.49    8.80
   8  -4  -2  145.59    7.50
   8  -4  -2  141.19    6.60
  -8   4   2  155.08    8.20
  -8   4   2  145.39    9.20
   7  -4  -2   47.80    4.40
   7  -4  -2   62.79    4.10
   7  -4  -2   67.99    5.30
   7  -4  -2   57.39    5.40
  -7   4   2   69.49    5.80
  -7   4   2   53.19    5.00
  -7   4   2   65.89    4.80
   6  -4  -2  267.47   10.50
   6  -4  -2  270.27   11.80
   6  -4  -2  273.97   11.20
   6  -4  -2  257.57   11.70
  -6   4   2  249.18   10.80
  -6   4   2  266.37   11.20
  -6   4   2  276.57   11.10
  -6   4   2  239.78   11.60
   5  -4  -2  307.47   12.20
   5  -4  -2  314.37   11.20
   5  -4  -2  302.07   12.90
   5  -4  -2  279.57   12.30
   5  -4  -2  296.37   11.60
  -5   4   2  287.87   11.90
  -5   4   2  315.57   11.60
  -5   4   2  296.47   11.80
  -5   4   2  308.07   12.20
  -5   4   2  294.97   10.70
   4  -4  -2    8.40    1.80
   4  -4  -2    8.50    2.00
   4  -4  -2    5.80    1.40
  -4   4   2   11.20    1.90
  -4   4   2   11.10    2.20
  -4   4   2    9.30    1.20
  -4   4   2    8.40    1.70
  -4   4   2    8.60    1.40
  -4   4   2    8.50    1.70
   3  -4  -2    4.80    1.00
   3  -4  -2    4.80    1.40
   3  -4  -2    5.50    0.90
  -3   4   2    7.20    1.50
  -3   4   2    7.50    1.10
  -3   4   2    9.40    1.70
  -3   4   2    6.30    1.20
  -3   4   2    7.10    1.80
   2  -4  -2 1551.64   45.80
   2  -4  -2 1463.65   46.40
   2  -4  -2 1506.15   44.00
   2  -4  -2 1486.95   44.90
   2  -4  -2 1507.85   46.20
  -2   4   2 1527.65   46.80
  -2   4   2 1520.95   46.10
  -2   4   2 1546.15   46.10
  -2   4   2 1487.75   45.20
  -2   4   2 1333.47   43.90
   1  -4  -2 1431.96   43.50
   1  -4  -2 1427.76   44.10
   1  -4  -2 1417.96   43.40
   1  -4  -2 1432.56   43.90
  -1   4   2 1388.36   43.60
  -1   4   2 1428.36   43.90
  -1   4   2 1387.46   43.60
  -1   4   2 1361.26   44.30
   0  -4  -2 3611.34  107.79
   0  -4  -2 3645.74  105.59
   0  -4  -2 3690.43  108.19
   0  -4  -2 3694.23  108.29
   0  -4  -2 3477.85  108.29
   0   4   2 3605.54  109.29
   0   4   2 3559.54  107.89
   0   4   2 3624.44  108.59
   0   4   2 3657.63  105.49
  -1  -4  -2  412.46   15.80
  -1  -4  -2  439.86   14.60
  -1  -4  -2  442.66   16.30
  -1  -4  -2  442.86   17.10
  -1  -4  -2  463.75   16.10
  -1  -4  -2  464.25   16.00
   1   4   2  448.26   18.10
   1   4   2  447.16   14.60
   1   4   2  437.46   16.40
   1   4   2  448.46   16.20
  -2  -4  -2 1422.16   44.80
  -2  -4  -2 1379.66   43.80
  -2  -4  -2 1438.56   44.50
  -2  -4  -2 1451.05   45.10
   2   4   2 1461.15   43.90
   2   4   2 1357.26   44.90
   2   4   2 1388.86   45.20
   2   4   2 1458.35   48.40
  -3  -4  -2 1090.19   36.10
  -3  -4  -2 1119.89   36.40
  -3  -4  -2 1133.69   35.20
  -3  -4  -2 1066.09   35.30
   3   4   2 1124.49   40.30
   3   4   2 1059.39   35.70
   3   4   2 1066.49   35.30
  -4  -4  -2 3158.68   92.69
  -4  -4  -2 3120.39   95.09
  -4  -4  -2 3105.89   94.49
   4   4   2 2855.31   93.29
   4   4   2 3083.19   99.89
   4   4   2 3132.39   93.99
  -5  -4  -2  169.48    9.80
  -5  -4  -2  174.18    8.10
  -5  -4  -2  188.98   10.70
   5   4   2  172.18    9.50
   5   4   2  165.18   13.20
  -6  -4  -2   85.69    5.50
  -6  -4  -2   95.09    7.60
  -6  -4  -2  104.89    8.50
   6   4   2  104.69   11.10
   6   4   2  109.39    8.00
  -7  -4  -2    6.60    3.30
  -7  -4  -2    4.60    3.50
  -7  -4  -2    1.90    2.00
   7   4   2    2.20    4.20
   7   4   2    4.70    3.30
  -8  -4  -2   65.59    8.90
  -8  -4  -2   65.49    5.50
  -8  -4  -2   72.79    8.00
   8   4   2   84.79    8.50
   8   4   2   88.89   13.80
  -9  -4  -2   34.30    6.70
  -9  -4  -2   29.70    7.50
   9   4   2   30.00   10.20
   9   4   2   33.70    6.90
  14  -5  -2    8.80    6.50
  14  -5  -2   10.70    5.90
 -14   5   2    0.10    4.70
 -14   5   2    6.90    4.90
  13  -5  -2   -3.20    4.90
  13  -5  -2    0.40    4.70
 -13   5   2    1.00    4.10
 -13   5   2   -0.50    3.90
  12  -5  -2  586.04   27.00
  12  -5  -2  614.44   28.00
 -12   5   2  578.84   26.80
 -12   5   2  588.44   24.40
  11  -5  -2  760.42   31.20
  11  -5  -2  734.23   24.40
  11  -5  -2  798.02   24.20
  11  -5  -2  726.73   31.00
 -11   5   2  756.12   31.00
 -11   5   2  730.03   28.30
  10  -5  -2  223.98   13.30
  10  -5  -2  208.28   10.00
  10  -5  -2  214.88   13.20
  10  -5  -2  243.68    9.40
 -10   5   2  234.78   13.50
 -10   5   2  234.48   11.90
   9  -5  -2 1181.78   41.90
   9  -5  -2 1184.28   41.60
   9  -5  -2 1151.28   38.90
   9  -5  -2 1203.18   37.60
  -9   5   2 1209.38   39.90
  -9   5   2 1178.28   41.80
   8  -5  -2  528.55   18.40
   8  -5  -2  547.35   21.50
   8  -5  -2  492.55   19.70
   8  -5  -2  528.05   20.60
  -8   5   2  523.65   19.60
  -8   5   2  541.25   19.90
  -8   5   2  492.95   20.40
  -8   5   2  529.85   21.30
   7  -5  -2 1942.81   60.89
   7  -5  -2 1926.01   59.69
   7  -5  -2 1944.21   58.69
   7  -5  -2 1886.91   60.49
  -7   5   2 1872.41   59.99
  -7   5   2 1882.61   58.89
  -7   5   2 1869.41   60.89
  -7   5   2 1894.71   59.39
  -7   5   2 1887.21   59.49
   6  -5  -2  908.31   28.80
   6  -5  -2  862.91   30.80
   6  -5  -2  881.31   29.20
   6  -5  -2  880.91   30.10
  -6   5   2  893.41   29.60
  -6   5   2  844.12   30.10
  -6   5   2  857.81   29.40
  -6   5   2  914.21   28.50
  -6   5   2  899.61   30.00
  -6   5   2  908.11   30.70
   5  -5  -2  874.61   28.50
   5  -5  -2  868.81   28.60
  -5   5   2  891.01   28.50
  -5   5   2  858.21   28.00
  -5   5   2  863.01   26.90
  -5   5   2  827.62   29.00
  -5   5   2  850.71   29.10
  -5   5   2  853.71   28.60
   4  -5  -2    2.50    1.30
   4  -5  -2    1.60    1.40
   4  -5  -2    2.70    1.00
  -4   5   2    2.20    1.60
  -4   5   2    0.80    1.10
  -4   5   2    1.20    0.80
  -4   5   2    1.20    1.10
  -4   5   2    1.30    1.00
   3  -5  -2  170.38    7.90
   3  -5  -2  164.18    6.50
   3  -5  -2  174.28    6.30
   3  -5  -2  164.08    7.80
  -3   5   2  158.18    7.60
  -3   5   2  169.58    7.60
  -3   5   2  167.58    8.30
  -3   5   2  167.48    6.70
  -3   5   2  167.98    6.40
   2  -5  -2  277.77   11.10
   2  -5  -2  268.17   10.50
   2  -5  -2  285.97   11.40
   2  -5  -2  274.77   10.20
  -2   5   2  263.57   11.50
  -2   5   2  275.87   10.80
  -2   5   2  279.77   10.90
  -2   5   2  278.07   10.60
   1  -5  -2  125.59    6.50
   1  -5  -2  134.79    6.90
   1  -5  -2  133.09    6.40
   1  -5  -2  130.09    6.30
  -1   5   2  136.19    6.50
  -1   5   2  130.79    6.40
  -1   5   2  119.49    6.90
  -1   5   2  128.99    6.90
   0  -5  -2  180.78    8.90
   0  -5  -2  191.38    8.80
   0  -5  -2  207.08    8.70
   0   5   2  181.78    9.00
   0   5   2  191.78    8.50
   0   5   2  202.18   10.00
  -1  -5  -2 1155.38   36.20
  -1  -5  -2 1200.28   38.40
  -1  -5  -2 1211.08   38.20
  -1  -5  -2 1202.48   38.50
   1   5   2 1171.78   38.40
   1   5   2 1233.48   41.30
   1   5   2 1162.08   36.20
  -2  -5  -2 1541.85   48.80
  -2  -5  -2 1464.45   46.80
  -2  -5  -2 1508.15   48.20
  -2  -5  -2 1564.74   48.50
   2   5   2 1564.04   49.10
   2   5   2 1533.65   52.39
   2   5   2 1511.45   47.00
  -3  -5  -2  235.68   10.20
  -3  -5  -2  212.18    9.70
  -3  -5  -2  219.28   10.80
  -3  -5  -2  216.68   10.70
   3   5   2  239.78   14.40
   3   5   2  244.28   10.10
  -4  -5  -2   60.39    5.70
  -4  -5  -2   58.49    4.60
  -4  -5  -2   57.69    5.40
   4   5   2   66.89    9.50
   4   5   2   60.59    5.10
  -5  -5  -2  472.05   18.00
  -5  -5  -2  510.45   21.10
  -5  -5  -2  482.95   20.30
   5   5   2  503.85   19.60
   5   5   2  466.25   24.90
  -6  -5  -2  188.48   11.60
  -6  -5  -2  183.08    9.10
  -6  -5  -2  199.98   12.30
   6   5   2  182.18   15.60
   6   5   2  184.58   11.00
  -7  -5  -2  228.98   13.70
  -7  -5  -2  224.08   10.60
  -7  -5  -2  222.58   14.00
   7   5   2  216.88   17.70
   7   5   2  233.38   13.00
  -8  -5  -2    6.40    4.20
  -8  -5  -2    8.90    5.20
  -8  -5  -2    5.60    3.10
   8   5   2    9.80    7.20
   8   5   2   16.50    4.40
  -9  -5  -2   52.89    9.50
  -9  -5  -2   53.19    8.60
   9   5   2   70.19   13.70
   9   5   2   59.99    8.70
  14  -6  -2  173.28   14.40
  14  -6  -2  136.09   13.90
 -14   6   2  133.49   12.50
 -14   6   2  145.59   11.70
 -14   6   2  160.78   13.80
  13  -6  -2  154.28   12.50
  13  -6  -2  140.99   12.80
 -13   6   2  173.28   12.40
 -13   6   2  139.79   10.70
 -13   6   2  173.88   13.40
  12  -6  -2  107.09    9.90
  12  -6  -2   74.19    4.40
  12  -6  -2   92.79    9.90
 -12   6   2  104.29    9.90
 -12   6   2   94.29    8.10
 -12   6   2   90.99    8.90
  11  -6  -2  296.67   13.30
  11  -6  -2  348.17   12.40
  11  -6  -2  323.87   17.00
  11  -6  -2  295.47   16.50
 -11   6   2  330.27   17.40
 -11   6   2  320.87   16.00
 -11   6   2  327.07   15.20
  10  -6  -2  173.08   11.20
  10  -6  -2  165.68   10.80
  10  -6  -2  182.58    8.20
  10  -6  -2  170.38    9.60
 -10   6   2  180.58   10.30
 -10   6   2  177.68   11.50
 -10   6   2  171.48    9.80
   9  -6  -2   48.60    6.10
   9  -6  -2   53.59    4.30
   9  -6  -2   60.49    6.10
   9  -6  -2   52.39    5.40
  -9   6   2   54.99    5.20
  -9   6   2   71.09    5.50
  -9   6   2   49.99    6.40
   8  -6  -2 2022.90   63.39
   8  -6  -2 1981.20   60.69
   8  -6  -2 1989.50   61.89
   8  -6  -2 1880.01   62.89
  -8   6   2 1956.40   61.79
  -8   6   2 1976.50   63.59
  -8   6   2 1996.50   61.19
  -8   6   2 1912.91   62.59
  -8   6   2 1916.01   61.49
   7  -6  -2   98.79    7.30
   7  -6  -2  108.19    6.20
   7  -6  -2   97.49    6.70
  -7   6   2  113.49    5.80
  -7   6   2  104.99    6.70
  -7   6   2  110.09    7.30
  -7   6   2   96.89    6.70
  -7   6   2  100.69    6.20
   6  -6  -2  934.91   31.70
   6  -6  -2  968.00   32.00
  -6   6   2  946.51   32.20
  -6   6   2 1009.00   31.90
  -6   6   2  950.90   31.80
  -6   6   2  958.10   32.80
  -6   6   2  947.21   32.70
  -6   6   2  967.30   30.50
   5  -6  -2   11.10    2.00
   5  -6  -2   16.20    2.40
   5  -6  -2    9.50    2.10
  -5   6   2   13.10    2.20
  -5   6   2    8.60    2.10
  -5   6   2   15.50    2.00
  -5   6   2   14.20    2.20
  -5   6   2   11.20    2.20
   4  -6  -2   26.50    2.20
   4  -6  -2   29.70    3.20
   4  -6  -2   24.40    2.40
  -4   6   2   29.30    3.00
  -4   6   2   20.90    3.00
  -4   6   2   23.80    2.40
  -4   6   2   30.00    2.50
   3  -6  -2 1542.95   50.19
   3  -6  -2 1613.94   47.10
   3  -6  -2 1537.35   48.50
   3  -6  -2 1610.64   49.10
  -3   6   2 1567.44   49.80
  -3   6   2 1575.34   47.40
  -3   6   2 1614.14   49.50
  -3   6   2 1629.74   49.00
   2  -6  -2  947.31   31.40
   2  -6  -2  888.91   30.10
   2  -6  -2  972.00   30.50
  -2   6   2  942.71   30.90
  -2   6   2  918.71   30.80
  -2   6   2  949.40   30.60
   1  -6  -2 2473.15   77.39
   1  -6  -2 2496.25   76.99
   1  -6  -2 2499.55   76.69
  -1   6   2 2528.75   76.89
  -1   6   2 2594.34   78.19
   0  -6  -2  408.46   16.10
   0  -6  -2  419.26   15.70
   0   6   2  419.16   15.80
   0   6   2  414.06   17.60
  -1  -6  -2   59.09    3.20
  -1  -6  -2   69.79    5.10
  -1  -6  -2   60.59    4.50
  -1  -6  -2   64.39    4.80
   1   6   2   60.89    3.30
   1   6   2   56.69    6.30
   1   6   2   58.79    4.70
  -2  -6  -2   24.60    3.60
  -2  -6  -2   18.30    2.40
  -2  -6  -2   23.10    3.80
  -2  -6  -2   22.20    3.60
   2   6   2   15.60    4.20
   2   6   2   18.00    3.30
   2   6   2   21.00    2.50
  -3  -6  -2  165.48    8.80
  -3  -6  -2  188.18    9.70
  -3  -6  -2  166.08    8.10
  -3  -6  -2  170.58    9.40
   3   6   2  160.38    8.10
   3   6   2  167.68   12.60
  -4  -6  -2  122.39    8.40
  -4  -6  -2  146.09    9.10
  -4  -6  -2  128.29    7.60
   4   6   2  121.39   11.40
   4   6   2  123.89    7.50
  -5  -6  -2  156.38   10.40
  -5  -6  -2  141.89    8.20
  -5  -6  -2  131.59    9.70
   5   6   2  151.38   14.00
   5   6   2  163.78    9.40
  -6  -6  -2  401.76   17.00
  -6  -6  -2  463.05   21.00
  -6  -6  -2  434.16   20.00
   6   6   2  428.46   25.20
   6   6   2  444.26   19.00
  -7  -6  -2  454.35   21.10
  -7  -6  -2  432.36   21.60
  -7  -6  -2  395.66   17.20
   7   6   2  447.26   27.20
   7   6   2  427.46   19.50
  -8  -6  -2  174.68   12.90
  -8  -6  -2  134.19   12.50
   8   6   2  133.19   11.30
   8   6   2  145.29   18.90
  14  -7  -2  277.47   18.30
  14  -7  -2  257.67   17.40
 -14   7   2  295.37   17.30
 -14   7   2  280.17   15.70
 -14   7   2  296.57   19.00
  13  -7  -2 1402.66   52.29
  13  -7  -2 1473.85   53.59
 -13   7   2 1506.65   51.39
 -13   7   2 1455.65   53.79
 -13   7   2 1393.16   49.40
  12  -7  -2 1351.96   48.20
  12  -7  -2 1254.87   40.60
  12  -7  -2 1241.78   46.60
 -12   7   2 1291.37   48.10
 -12   7   2 1339.27   44.90
 -12   7   2 1329.97   45.90
  11  -7  -2  384.06   19.00
  11  -7  -2  389.46   18.30
  11  -7  -2  388.26   14.70
 -11   7   2  374.36   19.20
 -11   7   2  393.76   17.10
 -11   7   2  395.06   17.60
  10  -7  -2   16.30    3.70
  10  -7  -2   12.80    2.70
  10  -7  -2   12.40    3.50
 -10   7   2   17.20    3.60
 -10   7   2   17.50    4.60
 -10   7   2   16.30    3.40
   9  -7  -2  116.99    8.40
   9  -7  -2  113.49    6.80
   9  -7  -2  132.49    8.00
  -9   7   2  121.39    7.40
  -9   7   2  119.39    9.00
  -9   7   2  125.49    7.40
   8  -7  -2  306.47   12.70
   8  -7  -2  301.47   13.80
  -8   7   2  295.77   12.70
  -8   7   2  288.77   13.70
  -8   7   2  296.87   12.20
  -8   7   2  295.47   14.40
   7  -7  -2  347.87   14.40
   7  -7  -2  346.07   14.00
  -7   7   2  321.47   14.80
  -7   7   2  341.07   14.40
  -7   7   2  328.17   13.60
  -7   7   2  345.67   13.00
   6  -7  -2    1.60    1.80
   6  -7  -2    2.10    1.50
  -6   7   2    1.80    1.80
  -6   7   2    3.30    2.00
  -6   7   2    2.30    1.80
  -6   7   2    5.10    1.50
  -6   7   2    3.70    1.60
   5  -7  -2  556.54   20.20
   5  -7  -2  546.65   18.50
   5  -7  -2  508.65   18.50
  -5   7   2  547.75   20.20
  -5   7   2  530.85   19.20
  -5   7   2  529.25   18.80
  -5   7   2  550.24   18.40
  -5   7   2  544.95   19.10
   4  -7  -2  339.47   12.70
   4  -7  -2  344.87   14.00
   4  -7  -2  324.47   11.30
   4  -7  -2  338.07   12.50
  -4   7   2  323.97   13.50
  -4   7   2  316.27   11.70
  -4   7   2  329.77   13.00
  -4   7   2  331.07   12.50
   3  -7  -2  623.64   21.80
   3  -7  -2  655.13   23.40
   3  -7  -2  652.43   19.40
   3  -7  -2  639.74   22.00
  -3   7   2  642.84   22.70
  -3   7   2  635.04   22.20
  -3   7   2  634.74   19.70
  -3   7   2  653.93   22.40
  -3   7   2  641.64   19.40
   2  -7  -2   14.90    2.50
   2  -7  -2   12.00    2.40
   2  -7  -2   15.50    2.60
  -2   7   2   15.50    2.60
  -2   7   2   11.90    2.80
   1  -7  -2  480.95   18.90
   1  -7  -2  492.85   18.20
  -1   7   2  504.65   18.40
  -1   7   2  488.95   19.80
   0  -7  -2 3211.68  102.19
   0  -7  -2 3314.27  101.79
   0   7   2 3469.55  102.09
   0   7   2 3401.46  104.79
  -1  -7  -2  814.22   28.80
  -1  -7  -2  828.42   28.30
  -1  -7  -2  786.12   25.20
  -1  -7  -2  795.12   28.70
   1   7   2  811.52   25.50
   1   7   2  861.31   29.00
   1   7   2  849.91   32.50
  -2  -7  -2  896.81   30.60
  -2  -7  -2  804.32   27.60
  -2  -7  -2  888.91   30.50
  -2  -7  -2  865.81   30.90
   2   7   2  865.91   30.90
   2   7   2  922.71   35.60
   2   7   2  869.01   28.10
  -3  -7  -2   -0.10    1.90
  -3  -7  -2    1.70    2.00
  -3  -7  -2    1.20    2.10
  -3  -7  -2    4.50    2.60
   3   7   2    3.10    3.70
   3   7   2    0.50    1.90
  -4  -7  -2   28.20    4.40
  -4  -7  -2   38.10    5.60
  -4  -7  -2   30.40    5.10
   4   7   2   39.50    7.90
   4   7   2   30.60    4.10
  -5  -7  -2    4.90    2.90
  -5  -7  -2    6.20    3.50
  -5  -7  -2   11.80    4.40
   5   7   2   18.60    6.80
   5   7   2    7.60    3.40
  -6  -7  -2   64.39    8.20
  -6  -7  -2   58.69    8.10
  -6  -7  -2   70.09    6.20
   6   7   2   55.99   10.70
   6   7   2   72.09    7.70
  -7  -7  -2  114.29   10.70
  -7  -7  -2  117.69   11.50
  -7  -7  -2   90.89    7.90
   7   7   2   99.29    9.20
   7   7   2  101.39   14.80
  14  -8  -2  101.39   10.80
  14  -8  -2   74.99   10.00
 -14   8   2  102.19   11.40
 -14   8   2   93.99   10.40
 -14   8   2   88.59    9.10
  13  -8  -2  724.83   30.80
  13  -8  -2  664.43   29.00
 -13   8   2  709.43   28.20
 -13   8   2  729.33   31.30
 -13   8   2  681.93   27.10
  12  -8  -2  247.48   10.70
  12  -8  -2  228.88   14.40
  12  -8  -2  249.18   14.00
 -12   8   2  243.78   13.30
 -12   8   2  239.28   12.60
 -12   8   2  220.48   14.60
  11  -8  -2  136.59    9.60
  11  -8  -2  140.09    7.90
  11  -8  -2  149.09   10.50
 -11   8   2  146.79   11.00
 -11   8   2  141.39    8.90
 -11   8   2  150.68    9.30
  10  -8  -2  554.24   23.30
  10  -8  -2  593.64   21.10
 -10   8   2  546.75   21.30
 -10   8   2  562.24   21.40
 -10   8   2  563.44   24.10
   9  -8  -2  357.16   16.40
   9  -8  -2  385.96   15.30
  -9   8   2  357.56   15.10
  -9   8   2  391.76   15.10
  -9   8   2  356.46   17.20
   8  -8  -2    6.00    2.30
   8  -8  -2    4.70    2.50
  -8   8   2    9.70    3.40
  -8   8   2    5.10    2.80
  -8   8   2    4.00    1.80
  -8   8   2    7.90    2.10
   7  -8  -2   23.80    3.50
   7  -8  -2   21.70    3.60
  -7   8   2   28.40    3.20
  -7   8   2   25.80    4.20
  -7   8   2   24.20    3.40
  -7   8   2   26.10    4.30
   6  -8  -2   49.70    4.00
   6  -8  -2   49.40    4.80
   6  -8  -2   45.20    4.20
   6  -8  -2   46.70    4.00
  -6   8   2   46.30    4.80
  -6   8   2   47.60    4.20
  -6   8   2   51.19    4.00
  -6   8   2   49.70    4.80
  -6   8   2   55.49    4.70
   5  -8  -2   70.99    4.10
   5  -8  -2   79.19    5.00
   5  -8  -2   74.89    4.90
   5  -8  -2   70.29    5.70
  -5   8   2   69.79    5.60
  -5   8   2   75.39    5.10
  -5   8   2   79.19    5.00
  -5   8   2   77.79    4.90
   4  -8  -2    2.20    1.80
   4  -8  -2    2.20    0.90
   4  -8  -2    3.70    1.60
   4  -8  -2    0.30    1.30
  -4   8   2    3.60    1.60
  -4   8   2    1.00    1.80
  -4   8   2    0.20    1.40
  -4   8   2    1.90    1.20
   3  -8  -2  292.17   12.00
   3  -8  -2  277.07   12.00
   3  -8  -2  292.37   13.20
  -3   8   2  295.47   12.70
  -3   8   2  291.77   12.60
   2  -8  -2  669.53   23.60
   2  -8  -2  665.83   24.90
  -2   8   2  661.93   25.10
  -2   8   2  687.93   24.10
   1  -8  -2  472.25   18.20
   1  -8  -2  487.25   19.30
  -1   8   2  465.75   18.30
  -1   8   2  494.85   20.60
   0  -8  -2 1673.93   54.49
   0  -8  -2 1656.53   53.89
   0  -8  -2 1726.53   53.59
   0   8   2 1642.64   53.79
   0   8   2 1682.63   57.29
  -1  -8  -2  201.38    7.30
  -1  -8  -2  208.48   10.50
  -1  -8  -2  214.68   11.00
  -1  -8  -2  202.78   10.90
   1   8   2  241.48   14.50
   1   8   2  212.18   10.90
   1   8   2  204.98    7.20
   1   8   2  215.68    7.60
  -2  -8  -2 1089.19   36.10
  -2  -8  -2 1191.08   40.50
  -2  -8  -2 1180.78   39.90
  -2  -8  -2 1203.48   39.90
   2   8   2 1215.98   45.50
   2   8   2 1185.08   36.60
   2   8   2 1140.49   40.20
  -3  -8  -2 1102.59   37.70
  -3  -8  -2 1054.79   36.70
  -3  -8  -2 1006.80   33.90
  -3  -8  -2 1027.50   37.80
   3   8   2 1058.39   43.40
   3   8   2 1116.19   34.70
  -4  -8  -2  118.19    9.40
  -4  -8  -2  135.09    8.80
  -4  -8  -2  134.69    9.70
   4   8   2  153.68   14.00
   4   8   2  131.79    8.10
  -5  -8  -2  146.99    9.60
  -5  -8  -2  156.28   11.30
  -5  -8  -2  161.08   11.50
   5   8   2  166.48   16.10
   5   8   2  163.38    9.60
  -6  -8  -2  162.18   12.50
  -6  -8  -2  149.69   11.60
  -6  -8  -2  150.98    9.80
   6   8   2  158.58   17.10
  14  -9  -2    3.50    5.20
 -14   9   2    4.40    4.20
 -14   9   2   -3.60    4.50
 -14   9   2   -2.50    5.10
  13  -9  -2   23.90    5.80
  13  -9  -2   18.30    3.50
 -13   9   2   28.10    6.60
 -13   9   2   26.90    5.50
 -13   9   2   25.30    4.80
  12  -9  -2  615.64   21.70
  12  -9  -2  580.34   25.70
 -12   9   2  583.14   26.40
 -12   9   2  582.54   23.30
 -12   9   2  563.74   22.60
  11  -9  -2  265.07   12.40
  11  -9  -2  292.57   15.20
 -11   9   2  254.27   12.70
 -11   9   2  279.37   15.50
 -11   9   2  254.67   12.40
  10  -9  -2   98.49    8.10
  10  -9  -2  101.49    7.10
 -10   9   2  104.49    7.00
 -10   9   2   89.79    6.70
 -10   9   2  104.89    8.70
   9  -9  -2   66.89    6.10
   9  -9  -2   63.19    5.60
  -9   9   2   76.29    5.70
  -9   9   2   73.09    5.50
  -9   9   2   63.49    6.40
   8  -9  -2   18.80    3.50
   8  -9  -2   17.10    3.50
  -8   9   2   15.10    3.50
  -8   9   2   15.70    2.80
  -8   9   2   11.60    2.90
  -8   9   2   22.80    4.40
   7  -9  -2  739.93   27.00
   7  -9  -2  744.23   25.60
   7  -9  -2  745.13   25.20
  -7   9   2  751.02   25.30
  -7   9   2  719.43   26.90
  -7   9   2  730.63   25.60
  -7   9   2  737.03   27.50
   6  -9  -2 1159.38   37.80
   6  -9  -2 1139.59   38.20
   6  -9  -2 1194.08   39.90
   6  -9  -2 1188.28   37.20
  -6   9   2 1181.88   39.80
  -6   9   2 1131.39   38.80
  -6   9   2 1212.68   38.00
  -6   9   2 1164.18   38.10
  -6   9   2 1150.18   37.90
   5  -9  -2 1170.78   40.80
   5  -9  -2 1296.17   39.00
   5  -9  -2 1287.37   40.90
   5  -9  -2 1319.87   43.00
  -5   9   2 1291.87   41.30
  -5   9   2 1269.57   42.30
  -5   9   2 1274.27   41.10
  -5   9   2 1256.17   39.80
   4  -9  -2  200.98   11.50
   4  -9  -2  236.18    7.90
   4  -9  -2  243.08   12.00
   4  -9  -2  240.68   10.50
  -4   9   2  232.98    8.00
  -4   9   2  231.18   11.20
  -4   9   2  245.68   11.30
  -4   9   2  232.08    8.40
   3  -9  -2   78.19    5.50
   3  -9  -2   85.69    6.70
  -3   9   2   76.89    5.80
  -3   9   2   78.99    6.40
   2  -9  -2  343.17   15.70
   2  -9  -2  366.06   14.90
  -2   9   2  352.46   14.90
  -2   9   2  356.76   16.60
   1  -9  -2   76.19    6.60
   1  -9  -2   70.49    6.00
  -1   9   2   73.89    5.80
  -1   9   2   70.19    7.50
   0  -9  -2   13.80    3.30
   0  -9  -2   26.60    4.60
   0  -9  -2   15.80    3.70
   0   9   2   20.70    3.70
   0   9   2   16.30    4.80
  -1  -9  -2  313.07   14.60
  -1  -9  -2  319.37   14.20
  -1  -9  -2  292.57   14.20
   1   9   2  297.57   14.20
   1   9   2  289.97   17.50
  -2  -9  -2  291.37   14.80
  -2  -9  -2  281.87   10.40
  -2  -9  -2  292.27   14.10
  -2  -9  -2  293.27   14.10
   2   9   2  293.67   10.30
   2   9   2  304.37   14.70
   2   9   2  299.67   10.80
   2   9   2  291.17   18.50
  -3  -9  -2  611.54   23.60
  -3  -9  -2  566.34   22.50
  -3  -9  -2  542.15   23.50
   3   9   2  491.85   19.20
   3   9   2  612.14   29.70
  -4  -9  -2  151.48   10.50
  -4  -9  -2  145.59   10.90
  -4  -9  -2  127.19    9.00
   4   9   2  135.19   14.50
  -5  -9  -2  349.67   18.40
  -5  -9  -2  314.47   17.70
  -5  -9  -2  328.67   15.90
   5   9   2  325.37   23.90
  14 -10  -2   53.99    9.10
 -14  10   2   55.19    7.40
 -14  10   2   50.99    8.90
 -14  10   2   46.40    7.80
  13 -10  -2   29.10    4.40
  13 -10  -2   29.10    6.40
 -13  10   2   33.20    5.30
 -13  10   2   37.30    7.30
 -13  10   2   35.90    6.10
  12 -10  -2  132.79   10.90
  12 -10  -2  158.58    9.30
 -12  10   2  157.28    9.20
 -12  10   2  182.28   12.50
 -12  10   2  147.79    9.90
  11 -10  -2    4.10    3.30
  11 -10  -2    3.50    2.80
 -11  10   2    2.60    3.50
 -11  10   2    5.60    2.80
 -11  10   2    7.80    3.10
  10 -10  -2   93.49    7.90
  10 -10  -2   83.59    7.10
 -10  10   2   97.79    8.60
 -10  10   2  109.09    7.20
 -10  10   2   92.99    6.50
   9 -10  -2  146.19    9.10
   9 -10  -2  133.09    7.60
   9 -10  -2  138.99    8.90
  -9  10   2  150.48    8.20
  -9  10   2  169.28   10.40
  -9  10   2  142.39    8.10
   8 -10  -2   93.29    7.10
   8 -10  -2   76.49    6.00
   8 -10  -2   82.99    5.60
  -8  10   2   86.79    6.10
  -8  10   2   82.89    5.80
  -8  10   2   93.39    7.40
   7 -10  -2   36.20    3.90
   7 -10  -2   38.60    4.10
   7 -10  -2   37.80    5.10
  -7  10   2   43.10    4.60
  -7  10   2   39.50    4.10
  -7  10   2   31.20    4.90
   6 -10  -2  952.00   31.30
   6 -10  -2  971.60   33.80
   6 -10  -2  931.21   30.00
  -6  10   2  915.11   31.50
  -6  10   2  900.81   30.90
  -6  10   2  900.91   33.00
  -6  10   2  987.80   32.00
   5 -10  -2  782.22   26.20
   5 -10  -2  871.51   28.90
   5 -10  -2  844.32   30.90
  -5  10   2  829.42   27.10
  -5  10   2  879.41   26.40
  -5  10   2  847.82   30.20
  -5  10   2  865.21   29.70
   4 -10  -2   24.90    3.90
   4 -10  -2   23.50    4.20
  -4  10   2   28.80    4.50
  -4  10   2   24.40    4.00
   3 -10  -2   58.69    5.20
   3 -10  -2   49.10    5.30
  -3  10   2   57.19    5.30
  -3  10   2   59.89    6.50
   2 -10  -2  512.85   19.90
   2 -10  -2  490.15   20.90
  -2  10   2  514.05   22.10
  -2  10   2  497.05   19.90
   1 -10  -2  238.28   12.90
   1 -10  -2  262.47   12.50
  -1  10   2  233.98   11.90
  -1  10   2  228.88   14.40
   0 -10  -2  422.66   17.60
   0 -10  -2  424.86   18.80
   0 -10  -2  413.66   18.20
   0  10   2  422.96   18.00
   0  10   2  427.76   21.60
  -1 -10  -2    3.80    2.80
  -1 -10  -2    4.00    2.60
  -1 -10  -2    2.80    2.90
   1  10   2    5.60    4.50
   1  10   2    2.40    2.60
  -2 -10  -2   46.20    6.20
  -2 -10  -2   35.90    5.50
  -2 -10  -2   38.30    6.10
   2  10   2   38.40    8.40
   2  10   2   38.00    5.90
  -3 -10  -2   16.80    4.00
  -3 -10  -2   13.60    4.30
  -3 -10  -2   20.30    4.50
   3  10   2   23.20    8.30
  -4 -10  -2   17.70    5.10
  -4 -10  -2   10.70    4.10
  -4 -10  -2   21.00    5.80
   4  10   2   11.00    8.00
  13 -11  -2  243.58   15.30
  13 -11  -2  228.68   11.90
 -13  11   2  232.38   13.20
 -13  11   2  248.18   16.10
 -13  11   2  229.28   11.70
  12 -11  -2 1677.03   52.19
  12 -11  -2 1553.74   54.39
 -12  11   2 1546.35   55.99
 -12  11   2 1584.54   51.89
 -12  11   2 1500.35   50.49
  11 -11  -2  771.22   26.90
  11 -11  -2  751.12   29.90
  11 -11  -2  813.12   29.10
 -11  11   2  819.22   28.60
 -11  11   2  804.82   31.90
 -11  11   2  743.13   27.30
  10 -11  -2   78.59    7.00
  10 -11  -2   85.49    5.90
  10 -11  -2   90.79    7.60
 -10  11   2   87.09    6.80
 -10  11   2   90.39    6.40
 -10  11   2   82.49    8.10
   9 -11  -2  273.87   11.70
   9 -11  -2  269.07   12.80
   9 -11  -2  263.27   13.40
  -9  11   2  257.57   11.80
  -9  11   2  278.77   14.50
  -9  11   2  274.67   12.40
   8 -11  -2    7.90    2.50
   8 -11  -2   10.10    3.30
   8 -11  -2    8.70    2.40
  -8  11   2    3.80    2.60
  -8  11   2    6.70    3.40
  -8  11   2    4.40    2.10
   7 -11  -2  174.68    8.80
   7 -11  -2  168.08    8.00
   7 -11  -2  181.48   10.70
  -7  11   2  161.78    9.20
  -7  11   2  173.58   10.20
  -7  11   2  164.68    8.80
   6 -11  -2  309.67   15.30
   6 -11  -2  302.37   13.20
   6 -11  -2  308.87   11.40
  -6  11   2  320.27   12.70
  -6  11   2  325.97   15.00
  -6  11   2  328.07   14.40
  -6  11   2  324.17   11.60
   5 -11  -2  426.76   16.70
   5 -11  -2  428.96   18.70
  -5  11   2  422.76   17.90
  -5  11   2  408.46   13.50
  -5  11   2  414.26   17.70
  -5  11   2  394.96   13.90
   4 -11  -2   65.59    6.70
   4 -11  -2   66.89    5.80
  -4  11   2   65.19    6.80
  -4  11   2   63.49    5.90
   3 -11  -2  278.97   13.30
   3 -11  -2  285.57   14.70
  -3  11   2  305.27   15.70
  -3  11   2  288.37   13.60
   2 -11  -2  623.54   23.90
   2 -11  -2  623.14   25.20
  -2  11   2  617.14   23.80
  -2  11   2  610.04   26.70
   1 -11  -2  727.03   27.60
   1 -11  -2  704.93   28.30
   1 -11  -2  752.02   27.20
  -1  11   2  715.13   30.90
  -1  11   2  722.93   27.30
   0 -11  -2  425.16   17.80
   0 -11  -2  389.26   18.40
   0 -11  -2  454.15   19.50
   0  11   2  409.96   18.30
   0  11   2  381.06   21.90
  -1 -11  -2  331.37   17.00
  -1 -11  -2  349.17   16.10
  -1 -11  -2  339.77   16.70
   1  11   2  349.37   16.80
   1  11   2  337.87   21.10
  -2 -11  -2  493.35   22.20
  -2 -11  -2  472.15   21.30
  -2 -11  -2  508.95   21.50
   2  11   2  477.85   27.00
  -3 -11  -2   34.20    6.00
  -3 -11  -2   33.70    6.50
  -3 -11  -2   18.50    5.10
   3  11   2   30.40    8.50
  13 -12  -2    3.40    3.70
  13 -12  -2    2.20    4.20
 -13  12   2    5.10    4.50
 -13  12   2   10.30    5.20
  12 -12  -2  299.47   14.20
  12 -12  -2  243.28   14.40
 -12  12   2  251.37   13.30
 -12  12   2  264.87   12.10
 -12  12   2  288.17   16.60
  11 -12  -2  154.18   10.10
  11 -12  -2  173.38   10.50
  11 -12  -2  153.28    8.50
 -11  12   2  168.08    9.90
 -11  12   2  142.59    8.50
 -11  12   2  181.98   12.20
  10 -12  -2  240.18   10.90
  10 -12  -2  234.48   12.20
  10 -12  -2  233.78   12.90
 -10  12   2  240.28   12.00
 -10  12   2  253.97   14.30
 -10  12   2  231.18   11.00
   9 -12  -2  538.15   21.40
   9 -12  -2  595.64   21.10
   9 -12  -2  604.64   23.90
  -9  12   2  601.94   24.70
  -9  12   2  544.75   21.00
  -9  12   2  593.14   22.20
   8 -12  -2    0.10    2.00
   8 -12  -2    7.80    2.50
   8 -12  -2   -0.20    2.70
  -8  12   2    6.10    3.10
  -8  12   2    2.00    2.60
   7 -12  -2    8.10    2.00
   7 -12  -2    4.80    2.60
   7 -12  -2    9.00    3.80
  -7  12   2    7.90    3.30
  -7  12   2    5.50    3.10
  -7  12   2    4.30    3.30
   6 -12  -2   13.20    3.20
   6 -12  -2   17.60    4.30
   6 -12  -2   15.10    2.00
  -6  12   2   10.80    2.00
  -6  12   2   18.60    2.90
  -6  12   2   19.90    3.90
  -6  12   2   14.00    3.70
   5 -12  -2   43.90    6.40
   5 -12  -2   57.59    5.40
  -5  12   2   40.10    5.40
  -5  12   2   42.40    5.90
   4 -12  -2   -0.70    2.50
   4 -12  -2    0.80    2.50
  -4  12   2   -2.60    3.00
  -4  12   2   -1.30    2.00
   3 -12  -2   15.40    4.40
   3 -12  -2   18.50    4.40
  -3  12   2   19.90    5.30
  -3  12   2   12.70    3.50
   2 -12  -2  160.18   10.20
   2 -12  -2  146.79   10.50
  -2  12   2  147.69   12.30
  -2  12   2  153.38    9.70
   1 -12  -2   87.69    7.20
   1 -12  -2   79.49    7.50
   1 -12  -2   83.69    8.20
  -1  12   2   80.99    7.30
  -1  12   2   71.29   10.20
   0 -12  -2  950.60   35.80
   0 -12  -2  975.40   34.60
   0 -12  -2  953.00   35.50
   0  12   2  895.51   34.70
   0  12   2  955.00   40.50
  -1 -12  -2  118.29    9.90
  -1 -12  -2  113.09    9.20
  -1 -12  -2  109.19    9.40
   1  12   2  114.69   13.40
   1  12   2  105.49    9.20
  -2 -12  -2  162.18   12.30
  -2 -12  -2  163.98   11.60
  -2 -12  -2  143.99   11.20
   2  12   2  170.28   17.10
  12 -13  -2    0.40    3.30
  12 -13  -2   -1.80    3.90
  12 -13  -2    1.60    4.10
 -12  13   2    9.70    3.70
 -12  13   2    5.30    4.30
 -12  13   2    6.00    4.40
  11 -13  -2   93.19    7.50
  11 -13  -2   91.29    8.10
 -11  13   2   83.09    6.40
 -11  13   2   67.69    7.60
 -11  13   2  100.59    9.60
  10 -13  -2  190.68    9.60
  10 -13  -2  170.18   11.20
  10 -13  -2  175.18   10.20
 -10  13   2  185.98   10.80
 -10  13   2  197.68   12.50
   9 -13  -2  259.67   11.50
   9 -13  -2  228.48   13.20
   9 -13  -2  226.38   11.00
  -9  13   2  253.57   14.10
  -9  13   2  228.98   12.40
   8 -13  -2    9.40    3.50
   8 -13  -2    5.60    2.30
   8 -13  -2    2.20    2.70
  -8  13   2    3.50    3.50
  -8  13   2    6.10    3.60
   7 -13  -2  229.38   11.30
   7 -13  -2  226.08   13.30
   7 -13  -2  219.38    8.90
  -7  13   2  234.18   12.80
  -7  13   2  215.58   12.50
   6 -13  -2  693.53   25.10
   6 -13  -2  688.43   27.90
  -6  13   2  670.63   26.90
  -6  13   2  647.14   26.30
   5 -13  -2  310.17   15.70
   5 -13  -2  261.87   13.30
  -5  13   2  282.67   15.90
  -5  13   2  276.77   14.20
   4 -13  -2  129.79    9.30
   4 -13  -2  159.58   10.90
  -4  13   2  154.88   11.60
  -4  13   2  142.79    9.60
   3 -13  -2   72.79    8.20
   3 -13  -2   68.39    6.90
  -3  13   2   63.59    6.60
  -3  13   2   64.69    9.00
   2 -13  -2  126.99    9.50
   2 -13  -2  122.19   10.30
   2 -13  -2  124.59    8.70
  -2  13   2  136.29    9.40
  -2  13   2  124.99   12.10
   1 -13  -2   20.60    4.70
   1 -13  -2   22.70    4.50
   1 -13  -2   27.90    5.90
  -1  13   2   30.40    8.20
  -1  13   2   22.90    4.80
   0 -13  -2   13.90    5.00
   0 -13  -2    6.20    3.50
   0 -13  -2   13.00    4.60
   0  13   2   10.00    6.60
   0  13   2   11.60    4.40
  11 -14  -2   13.20    4.30
  11 -14  -2   15.50    4.90
  11 -14  -2   11.60    3.60
 -11  14   2    6.00    4.60
 -11  14   2   11.10    4.60
  10 -14  -2    7.70    3.30
  10 -14  -2   12.50    3.60
  10 -14  -2   11.30    4.40
 -10  14   2   11.30    4.80
 -10  14   2   12.10    4.60
   9 -14  -2   -2.00    3.30
   9 -14  -2   -1.10    2.90
   9 -14  -2    7.10    2.80
  -9  14   2    0.00    3.80
  -9  14   2    4.40    4.10
   8 -14  -2   13.00    3.00
   8 -14  -2   21.60    4.70
   8 -14  -2   11.90    3.50
  -8  14   2   20.40    5.10
  -8  14   2   11.90    3.00
  -8  14   2   20.20    4.70
   7 -14  -2    5.10    3.90
   7 -14  -2   -2.20    3.00
  -7  14   2    5.10    4.50
  -7  14   2    5.60    3.30
   6 -14  -2  643.24   27.10
   6 -14  -2  624.64   24.20
  -6  14   2  586.14   25.00
  -6  14   2  654.03   26.90
   5 -14  -2  444.46   19.10
   5 -14  -2  460.75   21.40
  -5  14   2  408.96   19.10
  -5  14   2  425.36   21.40
   4 -14  -2  588.34   23.70
   4 -14  -2  572.84   25.40
  -4  14   2  575.74   27.00
  -4  14   2  585.24   24.00
   3 -14  -2   82.19    7.60
   3 -14  -2   78.79    9.70
  -3  14   2   67.59    7.60
  -3  14   2   88.59   11.30
   2 -14  -2   53.99    7.40
   2 -14  -2   53.69    7.30
   2 -14  -2   41.80    6.00
  -2  14   2   44.00    6.50
  -2  14   2   43.50    9.40
  10 -15  -2   22.30    4.30
  10 -15  -2   40.80    7.00
 -10  15   2   40.40    7.00
   9 -15  -2   28.40    5.00
   9 -15  -2   28.30    6.20
  -9  15   2   27.70    5.80
  -9  15   2   11.30    5.50
   8 -15  -2   59.89    8.60
   8 -15  -2   66.99    7.00
  -8  15   2   51.79    7.50
  -8  15   2   52.49    7.40
   7 -15  -2  522.15   21.40
   7 -15  -2  550.24   24.70
  -7  15   2  493.95   22.70
  -7  15   2  553.24   24.30
   6 -15  -2   11.10    4.70
   6 -15  -2   15.20    4.30
  -6  15   2    3.30    5.60
  -6  15   2   12.10    4.10
   5 -15  -2   29.80    5.70
   5 -15  -2   31.00    6.30
  -5  15   2   28.10    5.70
  -5  15   2   20.80    6.80
   4 -15  -2   41.00    6.30
   4 -15  -2   35.90    7.40
  -4  15   2   37.50    6.20
  -4  15   2   35.20    8.20
  -3  15  -3   13.30    6.70
  -3  15  -3   10.40    3.50
   3 -15   3   12.60    4.50
   3 -15   3   18.90    5.60
   3 -15   3    6.70    3.40
  -4  15  -3   33.90    7.90
  -4  15  -3   21.70    4.20
  -4  15  -3   30.90    6.20
   4 -15   3   30.30    6.30
   4 -15   3   32.60    5.60
  -5  15  -3   38.90    5.10
  -5  15  -3   35.50    7.60
   5 -15   3   39.60    7.10
  -6  15  -3  516.75   22.50
  -6  15  -3  582.84   22.30
  -6  15  -3  629.94   27.70
   6 -15   3  615.44   26.00
  -7  15  -3  457.55   22.60
  -7  15  -3  429.16   18.50
  -7  15  -3  392.86   17.60
   7 -15   3  435.46   20.70
  -8  15  -3  272.47   13.90
  -8  15  -3  271.27   16.70
  -8  15  -3  249.68   13.20
   8 -15   3  237.08   12.80
   8 -15   3  269.17   15.30
   0  14  -3  139.49   14.80
   0 -14   3  117.19   10.10
   0 -14   3   83.29    7.50
   0 -14   3  130.79   11.30
  -1  14  -3   31.50    8.40
  -1  14  -3   33.10    4.70
   1 -14   3   30.60    6.50
   1 -14   3   27.70    5.60
   1 -14   3   20.30    4.20
  -2  14  -3    6.00    4.00
  -2  14  -3    3.80    5.40
  -2  14  -3   11.00    3.40
   2 -14   3    7.70    3.30
   2 -14   3   16.00    4.70
   2 -14   3    6.20    3.60
  -3  14  -3   81.69   10.20
  -3  14  -3   88.79    6.50
  -3  14  -3   73.89    7.20
   3 -14   3   89.39    9.00
   3 -14   3   83.09    7.60
   3 -14   3   86.99    6.30
  -4  14  -3   16.10    5.30
  -4  14  -3   21.00    3.80
  -4  14  -3   23.10    4.80
   4 -14   3   19.40    4.70
   4 -14   3   23.30    4.50
  -5  14  -3  354.96   15.20
  -5  14  -3  335.47   18.50
  -5  14  -3  295.87   13.70
   5 -14   3  311.97   13.90
   5 -14   3  334.27   17.10
  -6  14  -3   78.39    8.80
  -6  14  -3   62.79    5.90
  -6  14  -3   87.09    7.40
   6 -14   3   71.99    7.80
   6 -14   3   53.49    5.30
  -7  14  -3  191.78   13.30
  -7  14  -3  170.28   10.00
  -7  14  -3  203.08   11.10
   7 -14   3  158.88    9.90
   7 -14   3  175.78   11.40
  -8  14  -3   48.10    7.70
  -8  14  -3   33.70    5.20
  -8  14  -3   39.10    5.40
   8 -14   3   25.90    5.70
   8 -14   3   31.60    5.10
  -9  14  -3  294.67   15.00
  -9  14  -3  326.17   17.90
  -9  14  -3  294.97   14.90
   9 -14   3  294.27   14.80
   9 -14   3  325.67   16.20
 -10  14  -3  178.98   11.80
 -10  14  -3  190.18   13.30
  10 -14   3  168.88   11.00
  10 -14   3  198.08   12.00
   2  13  -3   44.40   10.00
  -2 -13   3   42.30    7.20
  -2 -13   3   35.60    5.40
  -2 -13   3   38.60    7.70
   1  13  -3  118.09   14.60
  -1 -13   3  110.29   10.20
  -1 -13   3  112.29    9.60
  -1 -13   3  109.89    8.20
   0  13  -3  211.78   16.60
   0 -13   3  210.98   12.80
   0 -13   3  226.08   14.00
   0 -13   3  205.38   10.60
  -1  13  -3  242.18   16.20
  -1  13  -3  192.98   10.10
  -1  13  -3  187.98   11.00
   1 -13   3  215.58   10.10
   1 -13   3  213.68   12.40
   1 -13   3  224.48   13.50
  -2  13  -3  243.58   15.90
  -2  13  -3  223.28   10.90
  -2  13  -3  226.98   11.80
   2 -13   3  273.77   14.80
   2 -13   3  225.18   12.50
   2 -13   3  245.78   10.80
  -3  13  -3  402.06   16.40
  -3  13  -3  460.45   17.90
  -3  13  -3  455.55   22.00
   3 -13   3  425.76   20.00
   3 -13   3  406.76   17.60
  -4  13  -3   38.80    6.70
  -4  13  -3   29.20    3.90
  -4  13  -3   39.60    5.20
   4 -13   3   35.00    4.60
   4 -13   3   31.10    5.50
  -5  13  -3    4.00    2.50
  -5  13  -3    6.10    3.80
  -5  13  -3    6.70    3.20
   5 -13   3    3.20    3.00
   5 -13   3    5.00    2.70
  -6  13  -3  132.59    8.10
  -6  13  -3  134.59    8.80
  -6  13  -3  154.08   11.20
   6 -13   3  150.38    9.90
   6 -13   3  131.59    8.30
   6 -13   3  114.19    6.60
  -7  13  -3  111.99    9.60
  -7  13  -3  107.19    7.80
  -7  13  -3  101.49    7.50
   7 -13   3   99.89    8.20
   7 -13   3  113.99    7.80
  -8  13  -3  330.27   17.10
  -8  13  -3  293.77   14.40
  -8  13  -3  313.47   14.70
   8 -13   3  294.07   14.30
   8 -13   3  290.87   15.00
  -9  13  -3   26.60    5.00
  -9  13  -3   28.00    5.50
   9 -13   3   33.00    5.20
   9 -13   3   27.30    5.00
 -10  13  -3  150.28   10.80
 -10  13  -3  164.78   12.20
  10 -13   3  167.48   10.70
  10 -13   3  154.08   10.50
 -11  13  -3  146.39   12.10
 -11  13  -3  148.59   11.20
  11 -13   3  161.28   10.60
  11 -13   3  164.28   11.40
   3  12  -3    0.90    6.20
   3  12  -3   -3.20    4.90
  -3 -12   3    1.30    3.90
  -3 -12   3   -5.50    3.80
  -3 -12   3    3.10    4.30
   2  12  -3    1.70    5.10
   2  12  -3    1.10    4.10
  -2 -12   3    3.20    3.60
  -2 -12   3    0.60    3.60
  -2 -12   3   -2.00    3.40
   1  12  -3    7.80    4.10
   1  12  -3    6.30    5.20
  -1 -12   3    6.80    3.30
  -1 -12   3    3.10    2.90
  -1 -12   3    5.40    3.50
   0  12  -3   -1.10    3.10
   0  12  -3    4.10    2.50
   0  12  -3    5.30    4.40
   0 -12   3    0.50    2.30
   0 -12   3    4.10    3.20
   0 -12   3    9.20    3.90
  -1  12  -3   66.89    5.40
  -1  12  -3   71.09    6.60
  -1  12  -3   62.79    8.80
   1 -12   3   71.59    6.60
   1 -12   3   71.09    5.40
   1 -12   3   65.59    6.70
  -2  12  -3  233.48   14.70
  -2  12  -3  223.18   11.50
  -2  12  -3  238.88   10.60
   2 -12   3  250.87   12.00
   2 -12   3  233.68   13.20
   2 -12   3  249.78   10.40
  -3  12  -3  761.02   26.40
  -3  12  -3  697.23   25.10
  -3  12  -3  775.22   30.60
   3 -12   3  726.43   26.10
   3 -12   3  713.33   28.30
  -4  12  -3 1208.48   43.70
  -4  12  -3 1207.58   40.00
  -4  12  -3 1144.79   38.80
   4 -12   3 1178.88   38.80
   4 -12   3 1255.27   42.30
  -5  12  -3  308.17   13.80
  -5  12  -3  293.37   13.00
  -5  12  -3  314.27   16.20
   5 -12   3  300.17   14.90
   5 -12   3  318.67   13.50
   5 -12   3  306.47   12.30
  -6  12  -3  387.06   16.40
  -6  12  -3  401.86   19.10
  -6  12  -3  410.66   17.10
   6 -12   3  452.45   18.50
   6 -12   3  406.76   14.40
   6 -12   3  402.26   16.70
  -7  12  -3    0.60    2.50
  -7  12  -3    8.00    3.40
  -7  12  -3    6.60    2.80
   7 -12   3    6.70    2.90
   7 -12   3    1.90    2.20
  -8  12  -3    4.10    3.30
  -8  12  -3   11.00    4.10
   8 -12   3   15.80    3.50
   8 -12   3   10.90    3.20
  -9  12  -3  135.19   10.50
  -9  12  -3  126.19    9.20
   9 -12   3  120.89    9.00
   9 -12   3  131.59    8.90
 -10  12  -3   13.80    4.80
 -10  12  -3   19.20    5.20
  10 -12   3   19.80    4.50
  10 -12   3   22.10    4.40
 -11  12  -3  194.38   13.30
 -11  12  -3  182.18   12.70
  11 -12   3  175.38   10.60
  11 -12   3  177.98   12.30
 -12  12  -3   27.10    7.10
 -12  12  -3   26.10    6.10
  12 -12   3   36.90    7.20
   4  11  -3   24.20    8.70
   4  11  -3   23.30    5.90
  -4 -11   3   13.70    4.90
  -4 -11   3   22.50    5.50
  -4 -11   3   18.40    5.60
   3  11  -3  241.48   13.80
   3  11  -3  260.47   18.20
  -3 -11   3  234.28   14.40
  -3 -11   3  245.58   12.70
  -3 -11   3  229.08   14.00
   2  11  -3  742.93   28.20
   2  11  -3  737.93   33.70
  -2 -11   3  748.03   29.60
  -2 -11   3  735.73   26.70
  -2 -11   3  741.43   29.40
   1  11  -3  486.65   24.20
   1  11  -3  479.95   19.50
  -1 -11   3  437.56   20.40
  -1 -11   3  456.75   20.30
  -1 -11   3  470.05   17.90
   0  11  -3   47.50    7.70
   0  11  -3   46.40    5.50
   0  11  -3   41.70    4.30
   0 -11   3   47.40    4.20
   0 -11   3   39.80    6.10
   0 -11   3   51.59    6.20
  -1  11  -3   62.29    8.20
  -1  11  -3   58.59    4.70
  -1  11  -3   67.89    5.90
   1 -11   3   61.79    4.50
   1 -11   3   55.89    5.90
   1 -11   3   69.99    6.00
  -2  11  -3   60.29    5.40
  -2  11  -3   62.49    4.60
  -2  11  -3   54.79    7.50
   2 -11   3   63.49    5.50
   2 -11   3   67.19    6.50
  -3  11  -3   70.69    7.50
  -3  11  -3   70.49    5.70
  -3  11  -3   61.79    4.70
   3 -11   3   73.29    6.50
   3 -11   3   67.69    5.20
  -4  11  -3  393.06   16.30
  -4  11  -3  424.76   19.10
  -4  11  -3  404.86   15.60
   4 -11   3  423.26   15.40
   4 -11   3  400.76   17.70
   4 -11   3  417.46   16.20
  -5  11  -3  623.94   22.70
  -5  11  -3  645.94   25.30
  -5  11  -3  589.24   21.80
   5 -11   3  577.24   22.00
   5 -11   3  604.34   20.50
   5 -11   3  632.54   23.90
  -6  11  -3  877.81   30.50
  -6  11  -3  877.51   30.10
  -6  11  -3  880.01   32.70
   6 -11   3  792.02   29.80
   6 -11   3  891.31   27.10
   6 -11   3  881.51   31.20
  -7  11  -3   95.09    8.20
  -7  11  -3   85.89    6.80
   7 -11   3   98.99    7.10
   7 -11   3  103.69    7.40
  -8  11  -3   21.50    4.40
  -8  11  -3   23.80    5.00
   8 -11   3   22.60    4.30
   8 -11   3   14.20    3.50
  -9  11  -3  219.48   12.50
  -9  11  -3  221.08   13.30
   9 -11   3  206.58   11.90
   9 -11   3  228.18   11.40
 -10  11  -3  193.68   12.10
 -10  11  -3  162.78   11.90
  10 -11   3  185.58   11.50
  10 -11   3  173.48    9.90
 -11  11  -3   71.99    9.00
 -11  11  -3   61.09    8.20
  11 -11   3   58.79    6.10
  11 -11   3   70.69    8.60
 -12  11  -3   -1.80    4.30
 -12  11  -3    0.40    4.20
  12 -11   3    5.60    4.20
   6  10  -3   18.80    8.40
   6  10  -3   14.10    6.30
  -6 -10   3   10.50    5.00
  -6 -10   3    6.50    5.40
  -6 -10   3   16.10    5.70
   5  10  -3   46.20   10.60
   5  10  -3   40.60    6.90
  -5 -10   3   45.00    6.60
  -5 -10   3   39.10    7.30
  -5 -10   3   44.50    7.30
   4  10  -3  109.79   10.10
   4  10  -3  123.59   13.50
  -4 -10   3  132.09   10.50
  -4 -10   3  118.29    8.90
  -4 -10   3  115.99    9.80
   3  10  -3   91.89   11.80
   3  10  -3   72.69    7.60
  -3 -10   3   78.69    6.80
  -3 -10   3   90.09    8.40
  -3 -10   3   81.59    7.80
   2  10  -3 1586.84   61.49
   2  10  -3 1756.02   56.79
  -2 -10   3 1762.42   55.09
  -2 -10   3 1733.83   57.69
  -2 -10   3 1785.42   58.19
   1  10  -3  483.35   23.30
   1  10  -3  484.05   19.50
  -1 -10   3  480.95   20.20
  -1 -10   3  487.55   17.90
  -1 -10   3  485.85   20.60
   0  10  -3  265.77   12.30
   0  10  -3  261.37   11.00
   0  10  -3  261.27   15.10
   0 -10   3  253.67   13.10
   0 -10   3  264.77   10.60
   0 -10   3  254.37   12.50
  -1  10  -3  844.32   33.10
  -1  10  -3  844.12   28.20
  -1  10  -3  875.11   29.80
   1 -10   3  851.61   31.10
   1 -10   3  864.61   29.80
   1 -10   3  865.01   27.80
  -2  10  -3   39.80    6.30
  -2  10  -3   37.00    4.10
  -2  10  -3   35.80    3.40
   2 -10   3   36.30    4.90
   2 -10   3   38.60    4.30
   2 -10   3   29.30    3.90
  -3  10  -3  671.63   26.30
  -3  10  -3  648.44   22.40
  -3  10  -3  693.03   23.70
   3 -10   3  653.13   22.60
   3 -10   3  634.64   23.10
   3 -10   3  661.13   24.80
  -4  10  -3   73.19    5.10
  -4  10  -3   89.49    7.60
  -4  10  -3   77.39    5.70
   4 -10   3   89.59    6.70
   4 -10   3   86.29    4.90
   4 -10   3   81.59    5.60
  -5  10  -3  497.75   18.90
  -5  10  -3  496.95   20.90
  -5  10  -3  491.15   18.30
   5 -10   3  469.85   18.50
   5 -10   3  505.35   19.60
   5 -10   3  495.15   16.40
  -6  10  -3   44.30    4.50
  -6  10  -3   50.19    6.50
   6 -10   3   43.60    2.40
   6 -10   3   43.00    5.20
   6 -10   3   43.70    4.50
  -7  10  -3  945.51   33.70
  -7  10  -3 1003.50   35.70
   7 -10   3  989.30   33.50
   7 -10   3  956.70   33.90
  -8  10  -3  274.67   13.80
  -8  10  -3  311.47   15.40
   8 -10   3  303.17   13.20
   8 -10   3  287.67   14.00
  -9  10  -3  577.24   23.80
  -9  10  -3  572.24   24.70
   9 -10   3  586.54   23.90
   9 -10   3  598.64   21.80
 -10  10  -3   50.29    7.00
 -10  10  -3   47.10    7.00
  10 -10   3   40.20    6.40
  10 -10   3   42.60    4.90
 -11  10  -3   30.50    6.10
 -11  10  -3   31.80    6.50
  11 -10   3   17.60    3.40
  11 -10   3   25.90    5.30
 -12  10  -3  114.89   10.50
 -12  10  -3  114.09   10.60
  12 -10   3  102.39   10.00
   7   9  -3   14.40    5.90
   7   9  -3    8.30    8.00
  -7  -9   3    5.30    5.00
  -7  -9   3    9.30    5.50
  -7  -9   3    6.50    5.40
   6   9  -3    0.70    6.50
   6   9  -3    1.50    4.60
  -6  -9   3    2.30    4.00
  -6  -9   3   -2.40    3.70
  -6  -9   3    0.90    3.70
   5   9  -3    5.20    4.10
   5   9  -3   -0.70    5.00
  -5  -9   3    2.90    3.40
  -5  -9   3    8.30    4.00
  -5  -9   3    3.80    3.50
   4   9  -3   79.29    7.80
   4   9  -3   70.99   10.30
  -4  -9   3   66.59    7.00
  -4  -9   3   75.09    6.80
  -4  -9   3   66.89    8.20
   3   9  -3   58.99    6.50
   3   9  -3   64.99    9.20
  -3  -9   3   42.00    6.00
  -3  -9   3   41.20    5.60
  -3  -9   3   49.50    5.40
   2   9  -3  131.99    8.80
   2   9  -3  129.79   11.00
  -2  -9   3  141.09    9.20
  -2  -9   3  134.99    9.10
  -2  -9   3  143.79    7.70
   1   9  -3  387.26   16.10
   1   9  -3  389.66   19.20
  -1  -9   3  391.86   14.40
  -1  -9   3  370.96   16.70
  -1  -9   3  378.16   16.40
   0   9  -3  123.89    6.50
   0   9  -3  118.79    9.50
   0   9  -3  135.29    7.80
   0  -9   3  134.99    6.90
   0  -9   3  133.99    6.30
   0  -9   3  135.49    7.90
   0  -9   3  131.19    8.40
  -1   9  -3 1496.55   45.50
  -1   9  -3 1539.95   50.49
  -1   9  -3 1439.56   46.90
   1  -9   3 1431.36   45.90
   1  -9   3 1413.36   48.10
   1  -9   3 1474.95   46.90
  -2   9  -3  726.83   23.90
  -2   9  -3  727.83   27.80
  -2   9  -3  767.42   25.50
   2  -9   3  710.43   24.50
   2  -9   3  721.73   26.40
   2  -9   3  716.93   24.60
  -3   9  -3  201.58    8.40
  -3   9  -3  187.88   10.80
  -3   9  -3  188.18    9.10
   3  -9   3  198.18   10.10
   3  -9   3  191.18    8.90
   3  -9   3  191.78    8.20
   3  -9   3  184.68    8.90
  -4   9  -3 1320.07   41.40
  -4   9  -3 1254.37   40.30
  -4   9  -3 1292.17   43.40
   4  -9   3 1248.88   39.10
   4  -9   3 1281.07   41.00
   4  -9   3 1309.47   42.10
   4  -9   3 1198.98   40.80
  -5   9  -3   71.29    5.10
  -5   9  -3   75.39    6.70
   5  -9   3   67.99    4.00
   5  -9   3   75.19    5.70
   5  -9   3   59.19    5.00
   5  -9   3   76.19    3.50
  -6   9  -3  993.90   34.30
  -6   9  -3 1001.70   36.10
   6  -9   3 1049.40   34.90
   6  -9   3 1036.20   34.30
  -7   9  -3   14.00    3.30
  -7   9  -3   14.10    4.10
   7  -9   3   13.00    2.90
   7  -9   3   13.80    3.20
  -8   9  -3  129.39    8.80
  -8   9  -3  147.89    9.80
   8  -9   3  130.29    8.70
   8  -9   3  131.19    7.50
  -9   9  -3  158.28   10.30
  -9   9  -3  156.58   10.80
   9  -9   3  155.38   10.30
   9  -9   3  169.08    8.40
 -10   9  -3  129.99   10.30
 -10   9  -3  126.59    9.80
  10  -9   3  128.09    7.20
  10  -9   3  121.69    9.60
 -11   9  -3  205.08   13.80
 -11   9  -3  200.88   13.50
  11  -9   3  210.08   13.50
 -12   9  -3  263.17   16.70
 -12   9  -3  265.47   16.60
  12  -9   3  305.67   17.10
 -13   9  -3  234.88   16.30
 -13   9  -3  218.18   16.00
  13  -9   3  229.28   15.90
  -8  -8   3   56.29    8.80
  -8  -8   3   53.29    8.60
  -8  -8   3   48.10    7.50
   7   8  -3  114.79   10.80
   7   8  -3  117.89   15.90
  -7  -8   3  104.89    9.50
  -7  -8   3  106.29   10.00
  -7  -8   3   97.89   10.10
   6   8  -3  438.26   21.10
   6   8  -3  436.16   25.60
  -6  -8   3  439.06   20.00
  -6  -8   3  461.85   21.70
  -6  -8   3  439.06   20.50
   5   8  -3  857.41   32.40
   5   8  -3  792.92   36.60
  -5  -8   3  852.71   32.70
  -5  -8   3  862.91   31.00
  -5  -8   3  775.62   31.10
   4   8  -3   19.00    5.60
   4   8  -3   25.50    4.80
  -4  -8   3   24.00    4.70
  -4  -8   3   13.80    3.90
  -4  -8   3   25.40    4.30
   3   8  -3    5.50    2.70
   3   8  -3   12.40    4.70
  -3  -8   3    3.60    2.30
  -3  -8   3    6.00    2.70
  -3  -8   3    6.90    2.40
   2   8  -3    2.20    3.10
   2   8  -3   -0.80    2.20
  -2  -8   3    2.10    1.70
  -2  -8   3   -1.00    2.00
  -2  -8   3    2.40    2.10
   1   8  -3    3.40    2.80
   1   8  -3    2.90    2.20
  -1  -8   3    1.10    1.70
  -1  -8   3    1.20    1.70
  -1  -8   3   -1.60    1.60
  -1  -8   3    2.40    1.30
   0   8  -3  247.78   11.20
   0   8  -3  253.77    9.90
   0   8  -3  251.17   13.30
   0  -8   3  246.88   10.10
   0  -8   3  266.37   12.10
   0  -8   3  249.97   11.20
   0  -8   3  254.97    9.50
  -1   8  -3 1340.57   42.70
  -1   8  -3 1310.77   40.90
  -1   8  -3 1355.26   45.40
   1  -8   3 1381.76   42.40
   1  -8   3 1273.97   43.40
   1  -8   3 1316.67   41.40
  -2   8  -3 1018.40   32.50
  -2   8  -3 1054.19   34.00
  -2   8  -3 1041.10   36.20
   2  -8   3 1010.50   33.00
   2  -8   3 1060.49   33.70
   2  -8   3 1030.20   33.10
   2  -8   3 1044.80   34.90
  -3   8  -3  502.65   20.30
  -3   8  -3  505.95   18.60
  -3   8  -3  510.35   17.50
   3  -8   3  506.05   18.00
   3  -8   3  535.25   19.40
   3  -8   3  510.95   18.30
   3  -8   3  508.95   17.10
  -4   8  -3  924.31   29.90
  -4   8  -3  943.61   32.60
   4  -8   3  902.21   30.40
   4  -8   3  930.51   30.40
   4  -8   3  908.71   30.90
   4  -8   3  882.01   28.60
   4  -8   3  931.21   28.20
  -5   8  -3 1716.13   54.29
  -5   8  -3 1639.14   51.99
   5  -8   3 1670.03   52.29
   5  -8   3 1583.74   53.79
   5  -8   3 1665.53   52.59
  -6   8  -3  977.10   32.90
  -6   8  -3  956.90   34.40
   6  -8   3  957.80   33.10
   6  -8   3  970.50   32.10
  -7   8  -3  444.66   18.90
  -7   8  -3  444.16   18.00
   7  -8   3  425.66   16.10
   7  -8   3  411.56   17.70
  -8   8  -3   88.99    7.50
  -8   8  -3   95.29    8.00
   8  -8   3   96.29    5.80
   8  -8   3   89.89    7.30
  -9   8  -3  547.55   22.90
  -9   8  -3  568.14   23.70
  -9   8  -3  512.15   19.60
   9  -8   3  544.65   19.00
   9  -8   3  548.55   22.90
 -10   8  -3    8.20    2.70
 -10   8  -3   12.80    4.30
 -10   8  -3    4.80    3.70
  10  -8   3    9.40    3.90
  10  -8   3    7.50    3.50
  10  -8   3    3.60    4.00
  10  -8   3   10.50    2.30
 -11   8  -3   90.59    9.30
 -11   8  -3   90.39    9.50
  11  -8   3   99.49    9.20
  11  -8   3  106.29   10.10
 -12   8  -3    2.60    4.30
 -12   8  -3    9.10    4.70
  12  -8   3    8.70    5.70
  12  -8   3    5.40    4.40
 -13   8  -3  116.09   12.60
 -13   8  -3  128.19   12.30
  13  -8   3  111.79   12.80
  13  -8   3  116.59   11.60
   8   7  -3  166.28   17.20
   8   7  -3  184.78   13.80
  -8  -7   3  180.78   13.60
  -8  -7   3  170.88   12.40
  -8  -7   3  176.58   13.00
   7   7  -3  428.06   20.90
   7   7  -3  398.76   24.80
  -7  -7   3  389.86   19.30
  -7  -7   3  420.86   21.00
  -7  -7   3  414.16   19.60
   6   7  -3 1081.89   44.90
   6   7  -3 1072.59   39.50
  -6  -7   3 1063.89   38.10
  -6  -7   3 1060.99   39.60
  -6  -7   3 1022.20   38.20
   5   7  -3  165.18   13.00
   5   7  -3  160.78   10.70
  -5  -7   3  160.18    9.70
  -5  -7   3  156.68   10.60
  -5  -7   3  155.88   10.10
   4   7  -3    7.90    3.60
   4   7  -3    6.20    3.10
  -4  -7   3    3.70    2.20
  -4  -7   3    3.00    2.70
  -4  -7   3    7.50    2.90
   3   7  -3  599.24   26.00
   3   7  -3  579.14   22.70
  -3  -7   3  610.14   23.00
  -3  -7   3  559.24   22.40
  -3  -7   3  595.94   21.20
   2   7  -3 1281.87   46.00
   2   7  -3 1324.67   43.20
  -2  -7   3 1311.77   43.30
  -2  -7   3 1339.77   41.30
  -2  -7   3 1288.07   43.40
  -2  -7   3 1304.97   41.20
   1   7  -3   84.89    5.90
   1   7  -3   93.09    7.50
  -1  -7   3   80.49    4.70
  -1  -7   3   85.69    5.70
  -1  -7   3   82.99    4.40
  -1  -7   3   89.79    6.10
   0   7  -3   72.49    3.90
   0   7  -3   69.19    6.30
   0   7  -3   73.99    5.20
   0   7  -3   64.99    4.50
   0  -7   3   75.09    3.70
   0  -7   3   67.89    4.50
   0  -7   3   74.29    4.10
   0  -7   3   76.59    5.40
   0  -7   3   78.99    5.00
  -1   7  -3  126.99    8.00
  -1   7  -3  134.59    6.80
  -1   7  -3  141.29    7.00
  -1   7  -3  119.99    5.40
   1  -7   3  137.29    7.40
   1  -7   3  133.59    6.50
   1  -7   3  136.79    6.00
  -2   7  -3  511.95   19.80
  -2   7  -3  456.05   18.10
  -2   7  -3  531.15   16.90
  -2   7  -3  538.25   18.30
   2  -7   3  511.15   17.10
   2  -7   3  527.55   18.00
   2  -7   3  485.55   18.50
   2  -7   3  501.45   17.20
  -3   7  -3   52.19    4.90
  -3   7  -3   57.99    3.60
  -3   7  -3   59.19    4.30
  -3   7  -3   53.99    3.10
   3  -7   3   54.19    3.00
   3  -7   3   56.59    3.80
   3  -7   3   64.59    4.60
   3  -7   3   57.99    3.30
   3  -7   3   49.80    3.90
  -4   7  -3 1307.57   41.00
  -4   7  -3 1332.17   43.20
   4  -7   3 1296.77   38.60
   4  -7   3 1262.07   38.80
   4  -7   3 1281.17   41.10
   4  -7   3 1309.27   41.50
   4  -7   3 1318.47   41.70
  -5   7  -3  318.97   12.70
  -5   7  -3  318.77   14.10
   5  -7   3  283.67   12.70
   5  -7   3  298.67   12.40
   5  -7   3  310.67   12.20
  -6   7  -3  735.83   26.90
  -6   7  -3  737.13   25.80
  -6   7  -3  674.03   24.60
   6  -7   3  723.73   26.00
   6  -7   3  723.03   24.20
  -7   7  -3  657.43   24.30
  -7   7  -3  600.84   21.90
  -7   7  -3  628.74   24.80
   7  -7   3  643.14   21.60
   7  -7   3  640.04   24.30
  -8   7  -3  242.28   10.00
  -8   7  -3  242.28   13.10
  -8   7  -3  224.98   12.40
   8  -7   3  224.58   12.30
   8  -7   3  233.38    9.50
   8  -7   3  227.98   13.40
  -9   7  -3   74.49    7.30
  -9   7  -3   64.19    4.60
  -9   7  -3   61.39    6.70
   9  -7   3   74.69    4.50
   9  -7   3   68.09    6.90
   9  -7   3   71.29    7.60
 -10   7  -3  214.58   13.60
 -10   7  -3  194.78   12.70
  10  -7   3  206.68   14.00
  10  -7   3  205.48   12.90
 -11   7  -3  198.48   13.70
 -11   7  -3  191.98   13.60
  11  -7   3  188.48   14.30
  11  -7   3  199.18   13.30
 -12   7  -3  117.49   11.00
 -12   7  -3   96.19   11.00
  12  -7   3   98.89   10.40
  12  -7   3   96.69   12.30
 -13   7  -3   20.80    7.20
 -13   7  -3   17.20    6.70
  13  -7   3   28.80    8.00
  13  -7   3   23.50    6.70
   9   6  -3  243.48   20.60
   9   6  -3  250.57   16.40
  -9  -6   3  250.87   15.70
  -9  -6   3  247.28   16.50
  -9  -6   3  220.48   14.60
   8   6  -3  190.88   13.40
   8   6  -3  171.18   15.90
  -8  -6   3  173.88   11.90
  -8  -6   3  179.98   12.30
  -8  -6   3  137.59   11.60
   7   6  -3   95.19   12.60
   7   6  -3  108.89    9.60
  -7  -6   3  105.69    8.50
  -7  -6   3  100.69    8.70
  -7  -6   3  109.29    9.50
   6   6  -3   25.00    6.80
   6   6  -3   23.30    4.80
  -6  -6   3   21.10    4.40
  -6  -6   3   20.00    4.20
  -6  -6   3   23.80    4.90
   5   6  -3    6.60    4.10
   5   6  -3   15.20    3.90
  -5  -6   3   10.00    3.00
  -5  -6   3    9.70    2.80
  -5  -6   3   11.70    3.60
   4   6  -3  396.76   17.30
   4   6  -3  409.66   20.10
  -4  -6   3  383.36   15.70
  -4  -6   3  385.66   17.10
  -4  -6   3  393.06   16.60
   3   6  -3  777.32   30.20
   3   6  -3  785.92   27.80
  -3  -6   3  758.62   27.40
  -3  -6   3  716.63   25.20
  -3  -6   3  778.22   25.90
  -3  -6   3  777.52   27.30
   2   6  -3 1137.89   42.80
   2   6  -3 1254.97   41.10
  -2  -6   3 1275.07   41.00
  -2  -6   3 1276.37   39.20
  -2  -6   3 1267.87   41.20
  -2  -6   3 1288.07   39.10
   1   6  -3  167.18    7.70
   1   6  -3  172.08    9.80
   1   6  -3  175.28    8.40
  -1  -6   3  176.98    8.30
  -1  -6   3  158.18    8.30
  -1  -6   3  160.58    7.70
  -1  -6   3  177.58    6.90
  -1  -6   3  164.28    6.70
   0   6  -3 1781.22   54.99
   0   6  -3 1853.11   55.79
   0   6  -3 1828.82   57.59
   0   6  -3 1790.42   53.69
   0  -6   3 1784.52   56.19
   0  -6   3 1845.02   53.49
   0  -6   3 1682.93   54.89
   0  -6   3 1800.82   53.89
   0  -6   3 1785.42   55.29
  -1   6  -3 3889.01  116.69
  -1   6  -3 3757.32  114.79
  -1   6  -3 3856.41  114.99
  -1   6  -3 3869.91  113.19
   1  -6   3 3865.71  113.49
   1  -6   3 3857.61  114.19
   1  -6   3 3862.41  115.59
  -2   6  -3  271.77    9.70
  -2   6  -3  257.97   11.00
  -2   6  -3  265.07    9.60
  -2   6  -3  268.47   12.00
  -2   6  -3  278.57   10.90
   2  -6   3  264.37   10.60
   2  -6   3  291.57    9.80
   2  -6   3  287.77   10.10
   2  -6   3  280.87   11.30
  -3   6  -3   12.10    1.90
  -3   6  -3   15.60    3.00
  -3   6  -3   15.20    1.30
  -3   6  -3    9.20    2.20
  -3   6  -3   12.00    2.30
   3  -6   3   12.00    1.30
   3  -6   3   12.10    2.20
   3  -6   3   17.80    1.50
   3  -6   3   10.90    2.10
   3  -6   3   12.10    2.00
  -4   6  -3 1060.99   33.30
  -4   6  -3 1017.10   33.50
  -4   6  -3 1016.20   34.90
   4  -6   3 1036.30   33.10
   4  -6   3 1047.10   33.20
   4  -6   3 1025.00   33.90
  -5   6  -3  168.78    9.20
  -5   6  -3  167.38    7.80
  -5   6  -3  170.48    8.40
   5  -6   3  174.58    7.60
   5  -6   3  154.18    7.90
   5  -6   3  175.78    8.80
  -6   6  -3  230.38   10.10
  -6   6  -3  250.77   12.40
  -6   6  -3  257.17   11.90
   6  -6   3  270.17   10.10
   6  -6   3  252.07   12.00
   6  -6   3  268.87   13.20
  -7   6  -3  961.60   34.60
  -7   6  -3  974.20   33.90
  -7   6  -3  925.01   30.60
   7  -6   3  970.20   30.40
   7  -6   3  957.40   35.40
   7  -6   3  956.80   33.90
  -8   6  -3  120.89    5.80
  -8   6  -3  130.19    9.00
  -8   6  -3  118.99    9.10
   8  -6   3  116.69    8.60
   8  -6   3  124.99    5.80
   8  -6   3  150.28   10.50
  -9   6  -3   19.10    4.20
  -9   6  -3   20.70    2.30
  -9   6  -3   21.30    2.30
  -9   6  -3   33.00    5.80
   9  -6   3   15.10    3.90
   9  -6   3   24.80    2.30
   9  -6   3   22.10    5.40
 -10   6  -3  603.34   20.40
 -10   6  -3  636.34   26.30
 -10   6  -3  589.24   26.50
  10  -6   3  575.04   25.40
  10  -6   3  609.54   27.80
 -11   6  -3  591.04   21.80
 -11   6  -3  654.73   28.30
 -11   6  -3  641.44   28.80
  11  -6   3  649.24   27.70
  11  -6   3  633.04   29.80
 -12   6  -3  359.16   21.30
 -12   6  -3  406.06   17.30
 -12   6  -3  386.36   21.40
  12  -6   3  384.56   23.30
  12  -6   3  396.96   20.90
 -13   6  -3  227.18   17.10
 -13   6  -3  217.28   16.40
  13  -6   3  177.98   16.40
  13  -6   3  210.78   15.60
  10   5  -3  353.86   21.00
  10   5  -3  385.26   26.50
 -10  -5   3  347.97   20.40
 -10  -5   3  358.06   20.60
 -10  -5   3  305.67   18.10
   9   5  -3  185.88   17.60
   9   5  -3  146.29   12.80
  -9  -5   3  143.49   11.50
  -9  -5   3  191.78   13.30
  -9  -5   3  181.78   12.60
   8   5  -3  259.47   18.90
   8   5  -3  247.88   15.50
  -8  -5   3  295.57   15.50
  -8  -5   3  255.37   14.50
  -8  -5   3  260.37   15.40
   7   5  -3  268.37   17.80
   7   5  -3  266.67   15.00
  -7  -5   3  258.57   13.80
  -7  -5   3  255.57   14.50
  -7  -5   3  280.17   14.40
   6   5  -3   82.99    7.80
   6   5  -3   72.59    9.70
  -6  -5   3   66.59    6.30
  -6  -5   3   77.59    7.20
  -6  -5   3   80.19    6.60
   5   5  -3  212.98   13.90
   5   5  -3  224.08   12.20
  -5  -5   3  225.28   11.30
  -5  -5   3  208.98   11.60
  -5  -5   3  214.78   10.80
   4   5  -3  105.49    8.80
   4   5  -3   94.49    7.20
  -4  -5   3  118.19    7.10
  -4  -5   3  102.59    7.10
  -4  -5   3  106.79    6.50
   3   5  -3  246.38   11.60
   3   5  -3  253.97   13.10
  -3  -5   3  251.17   11.30
  -3  -5   3  244.28    9.70
  -3  -5   3  256.57   11.60
  -3  -5   3  248.68   10.30
   2   5  -3 1369.96   45.70
   2   5  -3 1405.26   44.20
  -2  -5   3 1363.86   42.10
  -2  -5   3 1380.36   44.00
  -2  -5   3 1308.07   43.20
  -2  -5   3 1380.76   41.90
  -2  -5   3 1370.76   43.80
   1   5  -3 2540.65   78.69
   1   5  -3 2544.25   76.29
   1   5  -3 2504.35   77.09
  -1  -5   3 2523.95   76.79
  -1  -5   3 2538.45   74.99
  -1  -5   3 2605.34   77.39
  -1  -5   3 2377.46   76.29
  -1  -5   3 2603.94   74.99
   0   5  -3 2238.48   67.79
   0   5  -3 2144.39   68.49
   0   5  -3 2282.17   69.69
   0   5  -3 2254.77   66.19
   0   5  -3 2258.87   68.29
   0  -5   3 2303.37   67.79
   0  -5   3 2378.26   66.09
   0  -5   3 2301.17   68.79
   0  -5   3 2026.50   68.99
   0  -5   3 2304.77   66.29
   0  -5   3 2167.18   67.79
  -1   5  -3 3567.04  105.99
  -1   5  -3 3479.75  106.29
  -1   5  -3 3607.44  104.09
  -1   5  -3 3531.45  107.29
  -1   5  -3 3579.24  106.09
  -1   5  -3 3439.06  104.79
   1  -5   3 3597.04  105.09
   1  -5   3 3599.54  104.39
   1  -5   3 3508.45  107.29
   1  -5   3 3578.24  105.79
   1  -5   3 3595.94  106.39
  -2   5  -3 1509.75   48.10
  -2   5  -3 1463.15   47.30
  -2   5  -3 1525.95   47.20
  -2   5  -3 1576.94   45.70
  -2   5  -3 1543.35   47.10
  -2   5  -3 1484.45   45.10
   2  -5   3 1502.25   45.30
   2  -5   3 1521.15   45.80
   2  -5   3 1566.74   47.20
   2  -5   3 1582.64   47.00
   2  -5   3 1414.96   48.10
  -3   5  -3  290.27   12.00
  -3   5  -3  283.27   10.80
  -3   5  -3  248.38   11.20
  -3   5  -3  247.68   12.40
  -3   5  -3  284.97   10.40
   3  -5   3  278.27   10.60
   3  -5   3  275.87   11.00
   3  -5   3  281.27   10.20
  -4   5  -3 1185.98   39.00
  -4   5  -3 1163.78   36.90
  -4   5  -3 1188.78   37.50
   4  -5   3 1184.88   36.80
   4  -5   3 1153.88   37.10
   4  -5   3 1180.08   38.10
  -5   5  -3  629.74   21.70
  -5   5  -3  622.74   22.80
  -5   5  -3  590.64   20.00
   5  -5   3  609.24   23.30
   5  -5   3  595.44   19.90
   5  -5   3  609.04   22.00
   5  -5   3  567.34   20.90
  -6   5  -3  898.81   31.10
  -6   5  -3  962.30   32.60
  -6   5  -3  861.21   28.20
   6  -5   3  813.72   30.90
   6  -5   3  910.91   33.10
   6  -5   3  920.21   28.30
  -7   5  -3  132.59    5.20
  -7   5  -3  136.59    8.80
  -7   5  -3  141.19    9.40
  -7   5  -3  146.29    5.60
  -7   5  -3  142.59    5.90
   7  -5   3  147.09    6.10
   7  -5   3  160.18   10.70
   7  -5   3  126.99    8.60
   7  -5   3  134.49    5.10
  -8   5  -3   41.20    3.50
  -8   5  -3   38.80    5.90
  -8   5  -3   54.39    6.10
  -8   5  -3   46.70    3.30
   8  -5   3   39.30    5.50
   8  -5   3   50.49    7.40
  -9   5  -3   35.80    5.70
  -9   5  -3   43.80    3.90
  -9   5  -3   56.59    7.60
   9  -5   3   56.49    6.10
   9  -5   3   44.70    7.20
 -10   5  -3   22.60    5.40
 -10   5  -3   25.10    3.50
 -10   5  -3   13.50    4.90
  10  -5   3   25.80    6.50
  10  -5   3   13.40    4.40
 -11   5  -3  209.58   15.30
 -11   5  -3  207.88   14.20
 -11   5  -3  207.88   10.40
  11  -5   3  225.58   16.40
  11  -5   3  218.18   14.30
 -12   5  -3  240.38   16.40
 -12   5  -3  221.38   16.90
 -12   5  -3  198.48   11.20
  12  -5   3  245.48   16.00
  12  -5   3  214.88   17.70
 -13   5  -3  138.89   14.20
 -13   5  -3  151.78   13.90
  13  -5   3  106.39   12.00
  13  -5   3  123.29   16.20
  11   4  -3  253.87   18.30
  11   4  -3  273.07   22.80
 -11  -4   3  321.87   19.70
 -11  -4   3  282.97   18.30
  10   4  -3  175.08   13.60
  10   4  -3  153.28   16.50
 -10  -4   3  138.79   12.40
 -10  -4   3  156.68   12.80
 -10  -4   3  151.08   11.70
   9   4  -3   15.80    6.30
   9   4  -3   27.10    6.20
  -9  -4   3   32.30    6.20
  -9  -4   3   28.20    6.30
   8   4  -3   66.99    8.80
   8   4  -3   79.69   11.50
  -8  -4   3   65.09    6.80
  -8  -4   3   53.39    6.70
  -8  -4   3   56.29    7.70
   7   4  -3   31.00    5.70
   7   4  -3   27.50    6.50
  -7  -4   3   30.60    5.00
  -7  -4   3   26.30    4.90
  -7  -4   3   23.30    5.00
   6   4  -3  520.55   22.20
   6   4  -3  513.45   24.30
  -6  -4   3  503.65   20.60
  -6  -4   3  575.64   22.10
  -6  -4   3  508.05   20.80
   5   4  -3  329.17   15.30
   5   4  -3  334.27   16.90
  -5  -4   3  318.87   13.80
  -5  -4   3  324.87   14.70
  -5  -4   3  324.27   14.10
   4   4  -3    4.10    1.30
   4   4  -3    5.80    2.60
   4   4  -3    8.40    2.70
  -4  -4   3    4.90    1.80
  -4  -4   3    4.40    2.00
  -4  -4   3    5.30    2.00
  -4  -4   3    4.30    1.50
   3   4  -3 1431.56   45.40
   3   4  -3 1381.76   46.60
   3   4  -3 1390.36   42.60
  -3  -4   3 1441.36   45.00
  -3  -4   3 1375.76   43.50
  -3  -4   3 1414.16   44.80
  -3  -4   3 1425.16   43.00
  -3  -4   3 1329.77   44.30
   2   4  -3   13.90    2.20
   2   4  -3   22.20    3.00
   2   4  -3   25.20    3.70
  -2  -4   3   20.40    1.90
  -2  -4   3   11.70    2.20
  -2  -4   3   21.20    2.90
  -2  -4   3   16.60    1.70
  -2  -4   3   20.40    2.70
   1   4  -3   20.60    2.40
   1   4  -3   19.20    2.60
   1   4  -3   16.50    2.70
   1   4  -3   27.90    2.40
  -1  -4   3   22.10    2.40
  -1  -4   3   25.90    1.60
  -1  -4   3   22.50    2.40
  -1  -4   3   18.10    2.80
  -1  -4   3   22.30    1.60
   0   4  -3   37.30    2.90
   0   4  -3   31.90    2.80
   0   4  -3   30.30    3.20
   0   4  -3   34.50    2.60
   0   4  -3   36.10    1.60
   0  -4   3   33.60    2.50
   0  -4   3   33.90    2.70
   0  -4   3   35.90    1.50
   0  -4   3   34.20    3.00
   0  -4   3   33.70    1.60
   0  -4   3   37.70    3.30
  -1   4  -3 1670.13   51.39
  -1   4  -3 1677.93   51.49
  -1   4  -3 1612.54   49.99
  -1   4  -3 1653.23   51.29
  -1   4  -3 1717.03   49.60
  -1   4  -3 1729.83   52.49
   1  -4   3 1687.53   49.70
   1  -4   3 1702.83   51.69
   1  -4   3 1684.63   50.39
   1  -4   3 1739.13   51.39
   1  -4   3 1626.54   52.29
  -2   4  -3 3577.84  104.29
  -2   4  -3 3508.65  104.79
  -2   4  -3 3351.46  105.39
  -2   4  -3 3545.25  103.39
  -2   4  -3 3488.85  101.59
  -2   4  -3 3564.84  102.59
   2  -4   3 3331.37  104.69
   2  -4   3 3504.95  101.79
   2  -4   3 3361.86  102.39
   2  -4   3 3486.25  103.59
   2  -4   3 3562.14  103.69
  -3   4  -3   48.20    3.90
  -3   4  -3   45.40    4.70
  -3   4  -3   47.60    3.00
  -3   4  -3   50.59    4.00
  -3   4  -3   46.60    3.20
   3  -4   3   48.40    3.10
   3  -4   3   43.60    3.00
   3  -4   3   41.30    4.10
   3  -4   3   43.70    3.40
  -4   4  -3  386.26   14.20
  -4   4  -3  378.66   12.90
  -4   4  -3  382.36   15.30
   4  -4   3  381.86   15.80
   4  -4   3  408.66   14.80
   4  -4   3  355.66   13.50
   4  -4   3  341.97   12.90
  -5   4  -3 1350.46   40.80
  -5   4  -3 1378.36   41.90
  -5   4  -3 1414.46   40.80
  -5   4  -3 1410.76   45.90
  -5   4  -3 1412.96   44.50
   5  -4   3 1289.67   43.60
   5  -4   3 1371.16   42.10
   5  -4   3 1415.36   44.90
   5  -4   3 1372.06   46.50
  -6   4  -3  925.21   31.10
  -6   4  -3  894.71   32.30
  -6   4  -3  864.01   27.20
  -6   4  -3  836.12   26.90
  -6   4  -3  886.21   27.10
   6  -4   3  887.61   27.50
   6  -4   3  847.82   26.80
   6  -4   3  890.51   33.20
   6  -4   3  934.51   31.40
  -7   4  -3 2552.44   77.49
  -7   4  -3 2613.04   81.79
  -7   4  -3 2661.53   83.39
   7  -4   3 2601.14   84.59
   7  -4   3 2527.65   81.69
  -8   4  -3  349.47   16.50
  -8   4  -3  340.17   12.90
   8  -4   3  328.97   18.30
   8  -4   3  345.37   16.40
  -9   4  -3  506.55   22.80
  -9   4  -3  502.35   18.80
   9  -4   3  543.45   22.90
   9  -4   3  533.35   25.40
 -10   4  -3    1.60    2.30
 -10   4  -3    5.20    3.60
  10  -4   3   13.10    4.50
  10  -4   3   10.70    4.60
 -11   4  -3  145.19   12.10
 -11   4  -3  148.49    8.90
  11  -4   3  137.99   11.40
  11  -4   3  128.99   13.30
 -12   4  -3   18.60    6.60
 -12   4  -3   18.30    5.00
  12  -4   3   18.10    8.20
  12  -4   3   21.30    5.70
  11   3  -3    1.90    5.20
  11   3  -3   -0.30    7.10
 -11  -3   3    4.10    5.10
 -11  -3   3    9.30    5.00
  10   3  -3   25.00    6.40
  10   3  -3   22.40    7.80
 -10  -3   3   37.50    6.90
 -10  -3   3   28.80    5.30
 -10  -3   3   28.40    5.80
   9   3  -3   74.89   10.80
   9   3  -3   90.09    9.40
  -9  -3   3   77.59    8.40
  -9  -3   3   79.59    8.40
  -9  -3   3   79.99    7.70
   8   3  -3  207.68   13.20
   8   3  -3  192.48   14.70
  -8  -3   3  199.98   11.60
  -8  -3   3  200.08   12.30
  -8  -3   3  207.08   12.40
   7   3  -3  684.83   27.70
   7   3  -3  692.13   30.10
  -7  -3   3  685.53   26.40
  -7  -3   3  668.43   26.60
  -7  -3   3  692.63   25.90
   6   3  -3  567.74   23.20
   6   3  -3  593.44   25.40
  -6  -3   3  562.64   21.70
  -6  -3   3  551.74   21.50
  -6  -3   3  553.54   22.10
   5   3  -3 1831.32   57.99
   5   3  -3 1788.62   59.59
  -5  -3   3 1761.62   56.99
  -5  -3   3 1745.33   56.09
  -5  -3   3 1755.92   56.39
   4   3  -3  445.96   16.00
   4   3  -3  500.05   19.90
   4   3  -3  498.15   18.70
   4   3  -3  442.26   16.50
  -4  -3   3  470.65   18.00
  -4  -3   3  456.65   16.30
  -4  -3   3  497.05   17.30
  -4  -3   3  485.15   17.80
   3   3  -3 1782.12   55.49
   3   3  -3 1808.72   54.39
   3   3  -3 1814.22   57.69
   3   3  -3 1804.82   56.89
  -3  -3   3 1904.61   56.59
  -3  -3   3 1859.81   55.29
  -3  -3   3 1821.22   56.29
  -3  -3   3 1764.02   54.59
  -3  -3   3 1717.63   56.69
  -3  -3   3 1844.02   56.39
   2   3  -3 5786.62  173.88
   2   3  -3 6041.40  174.88
   2   3  -3 5865.71  175.48
   2   3  -3 5908.21  172.38
  -2  -3   3 5702.93  174.88
  -2  -3   3 5964.00  174.48
  -2  -3   3 5953.10  172.98
  -2  -3   3 5999.30  172.68
  -2  -3   3 5782.52  174.28
  -2  -3   3 6072.89  174.78
   1   3  -3  352.56   13.00
   1   3  -3  371.36   13.60
   1   3  -3  353.86   12.50
   1   3  -3  355.86   12.70
  -1  -3   3  352.16   11.10
  -1  -3   3  336.57   12.60
  -1  -3   3  347.67   13.00
  -1  -3   3  366.86   12.70
  -1  -3   3  344.17   13.30
  -1  -3   3  375.06   11.00
   0   3  -3 2819.62   84.39
   0   3  -3 2800.12   83.59
   0   3  -3 2824.82   83.39
   0   3  -3 2696.33   82.69
   0   3  -3 2842.42   83.59
   0  -3   3 2771.92   84.29
   0  -3   3 2787.42   83.89
   0  -3   3 2829.22   83.09
   0  -3   3 2759.72   83.39
   0  -3   3 2871.61   83.49
  -1   3  -3    3.90    1.20
  -1   3  -3    2.60    0.90
  -1   3  -3    2.10    0.90
  -1   3  -3    1.80    0.60
  -1   3  -3    3.00    1.00
   1  -3   3    4.90    1.20
   1  -3   3    2.60    0.80
   1  -3   3    1.90    1.10
   1  -3   3    1.30    0.40
   1  -3   3    1.70    0.70
  -2   3  -3  716.03   24.30
  -2   3  -3  738.13   25.40
  -2   3  -3  733.33   22.80
  -2   3  -3  721.73   22.90
  -2   3  -3  717.73   21.50
  -2   3  -3  725.83   24.00
   2  -3   3  718.63   23.30
   2  -3   3  734.03   23.60
   2  -3   3  700.13   22.50
   2  -3   3  729.83   24.60
   2  -3   3  730.73   21.60
  -3   3  -3  186.98    5.90
  -3   3  -3  169.08    8.30
  -3   3  -3  193.08   10.00
  -3   3  -3  180.98    6.90
  -3   3  -3  186.48    8.90
  -3   3  -3  179.98    7.60
   3  -3   3  186.68    8.10
   3  -3   3  186.08    9.20
   3  -3   3  189.18    7.30
   3  -3   3  180.68    7.30
  -4   3  -3   75.49    3.10
  -4   3  -3   74.69    5.50
  -4   3  -3   67.39    6.10
  -4   3  -3   70.59    3.30
  -4   3  -3   69.29    4.60
  -4   3  -3   63.39    2.80
   4  -3   3   61.79    4.60
   4  -3   3   69.29    5.90
   4  -3   3   68.39    4.20
   4  -3   3   71.79    3.70
  -5   3  -3  326.27   14.50
  -5   3  -3  305.77   10.70
  -5   3  -3  317.87   10.40
  -5   3  -3  323.07   10.90
  -5   3  -3  321.47   13.30
   5  -3   3  317.07   13.60
   5  -3   3  315.27   10.60
   5  -3   3  341.67   15.60
   5  -3   3  317.57   11.00
  -6   3  -3  950.00   32.40
  -6   3  -3  913.01   29.10
   6  -3   3  920.11   32.40
   6  -3   3  916.31   34.90
  -7   3  -3 1031.00   36.20
  -7   3  -3 1003.20   32.60
   7  -3   3 1057.09   39.30
   7  -3   3 1000.00   36.10
  -8   3  -3    7.60    2.30
  -8   3  -3    5.00    3.30
   8  -3   3    4.70    2.70
   8  -3   3   12.10    4.60
  -9   3  -3  101.09    8.90
  -9   3  -3   90.69    6.50
   9  -3   3   92.09    8.30
   9  -3   3  101.59   10.40
 -10   3  -3  354.46   19.10
 -10   3  -3  337.37   15.10
  10  -3   3  356.36   18.40
  10  -3   3  352.66   21.30
 -11   3  -3  177.98   13.60
 -11   3  -3  195.08   11.10
  11  -3   3  184.78   13.40
  11  -3   3  148.89   14.80
 -12   3  -3  289.37   15.90
 -12   3  -3  328.67   20.40
  12  -3   3  327.67   19.30
  12  -3   3  366.06   24.00
  12   2  -3   40.90    8.80
  12   2  -3   43.40   10.70
 -12  -2   3   68.89    9.80
 -12  -2   3   61.09    9.90
  11   2  -3   94.09   11.40
  11   2  -3  119.39   15.20
 -11  -2   3   91.19    8.80
 -11  -2   3  110.89   10.90
 -11  -2   3  108.29   10.50
  10   2  -3    2.10    4.90
  10   2  -3    3.60    4.00
 -10  -2   3    9.40    4.40
 -10  -2   3    8.50    3.90
 -10  -2   3    5.10    4.20
   9   2  -3  494.95   23.50
   9   2  -3  511.55   26.10
  -9  -2   3  489.55   20.70
  -9  -2   3  496.55   22.50
  -9  -2   3  506.35   22.50
   8   2  -3  542.25   26.70
   8   2  -3  570.44   24.80
  -8  -2   3  574.54   23.90
  -8  -2   3  584.24   22.70
  -8  -2   3  579.44   23.90
   7   2  -3  134.29    9.50
   7   2  -3  111.39    9.90
  -7  -2   3  111.09    8.40
  -7  -2   3  123.79    8.50
  -7  -2   3  117.59    7.70
   6   2  -3   89.59    7.10
   6   2  -3   69.19    4.40
   6   2  -3   76.59    7.50
  -6  -2   3   68.49    5.70
  -6  -2   3   78.39    6.10
  -6  -2   3   73.29    5.60
   5   2  -3   78.69    4.90
   5   2  -3   89.29    6.60
   5   2  -3   80.79    4.60
   5   2  -3   84.09    6.90
  -5  -2   3   91.89    5.70
  -5  -2   3   77.79    5.60
  -5  -2   3   76.89    5.40
   4   2  -3  508.15   17.30
   4   2  -3  483.35   17.30
   4   2  -3  539.55   20.10
   4   2  -3  535.75   19.50
  -4  -2   3  474.15   18.70
  -4  -2   3  521.45   18.70
  -4  -2   3  496.05   18.60
  -4  -2   3  516.05   18.00
  -4  -2   3  510.65   18.70
   3   2  -3   70.09    3.90
   3   2  -3   63.79    3.40
   3   2  -3   68.39    4.90
  -3  -2   3   64.19    3.70
  -3  -2   3   64.69    4.40
  -3  -2   3   65.09    4.40
  -3  -2   3   70.59    4.50
   2   2  -3 1482.65   45.40
   2   2  -3 1447.36   44.50
   2   2  -3 1444.76   43.30
   2   2  -3 1432.46   45.20
  -2  -2   3 1458.95   44.90
  -2  -2   3 1404.46   44.70
  -2  -2   3 1476.75   45.30
  -2  -2   3 1470.75   43.60
  -2  -2   3 1436.66   45.00
   1   2  -3 3264.47   93.99
   1   2  -3 3320.87   96.29
   1   2  -3 3214.38   95.99
   1   2  -3 3132.09   95.39
   1   2  -3 3193.98   95.79
  -1  -2   3 3219.38   95.79
  -1  -2   3 3066.49   95.69
  -1  -2   3 3156.98   96.09
  -1  -2   3 3311.87   94.09
  -1  -2   3 3386.86   96.59
   0   2  -3 9999.00  312.77
   0  -2   3 9769.72  314.37
  -1   2  -3 6326.07  222.08
   1  -2   3 7440.96  222.98
  -2   2  -3  323.07   10.20
  -2   2  -3  307.67   12.20
  -2   2  -3  336.97   10.80
  -2   2  -3  308.07   10.90
  -2   2  -3  311.47    9.90
   2  -2   3  313.17   10.00
   2  -2   3  319.27   11.60
   2  -2   3  287.97   10.50
   2  -2   3  308.07   12.70
   2  -2   3  314.57   11.20
  -3   2  -3  563.14   20.30
  -3   2  -3  568.74   21.50
  -3   2  -3  566.94   17.50
  -3   2  -3  546.25   17.20
  -3   2  -3  564.34   18.90
  -3   2  -3  550.54   19.70
  -3   2  -3  559.44   17.50
   3  -2   3  563.74   18.20
   3  -2   3  529.85   18.30
   3  -2   3  547.25   19.30
   3  -2   3  549.15   20.90
  -4   2  -3   71.49    5.30
  -4   2  -3   65.79    4.60
  -4   2  -3   72.99    3.00
  -4   2  -3   68.09    3.40
  -4   2  -3   69.89    3.40
   4  -2   3   66.59    3.30
   4  -2   3   71.49    4.30
   4  -2   3   71.29    3.60
   4  -2   3   71.39    5.00
   4  -2   3   81.99    6.30
  -5   2  -3   22.70    2.10
   5  -2   3   19.20    4.00
  -6   2  -3   64.29    4.00
  -6   2  -3   51.79    5.30
   6  -2   3   61.89    5.60
   6  -2   3   56.29    6.60
  -7   2  -3   -1.00    1.30
  -7   2  -3    1.80    2.50
   7  -2   3    2.00    2.30
   7  -2   3    2.20    3.10
  -8   2  -3  685.63   25.00
  -8   2  -3  719.93   28.40
   8  -2   3  683.53   31.20
   8  -2   3  750.62   28.30
  -9   2  -3   22.60    3.80
  -9   2  -3   21.50    5.10
   9  -2   3   20.20    4.50
   9  -2   3   15.10    5.50
 -10   2  -3  303.37   15.10
 -10   2  -3  340.47   18.80
  10  -2   3  332.27   21.40
  10  -2   3  354.16   18.30
 -11   2  -3  314.87   19.30
 -11   2  -3  310.57   15.60
  11  -2   3  292.57   21.20
  11  -2   3  314.77   17.90
 -12   2  -3  216.68   17.00
 -12   2  -3  217.28   13.80
  12  -2   3  257.87   20.90
  12  -2   3  220.48   15.90
  12   1  -3  185.68   18.00
  12   1  -3  167.98   14.70
 -12  -1   3  193.18   14.90
 -12  -1   3  190.68   14.30
  11   1  -3  263.77   19.60
  11   1  -3  305.27   18.20
 -11  -1   3  284.27   13.90
 -11  -1   3  305.57   17.10
 -11  -1   3  305.57   17.70
  10   1  -3  344.17   20.90
  10   1  -3  356.26   19.20
  10   1  -3  311.77   13.50
 -10  -1   3  342.87   17.70
 -10  -1   3  326.87   17.60
 -10  -1   3  334.97   15.40
   9   1  -3   37.90    4.00
   9   1  -3   33.90    6.40
   9   1  -3   28.10    6.70
  -9  -1   3   44.70    5.50
  -9  -1   3   50.89    6.70
  -9  -1   3   43.60    6.20
   8   1  -3  552.94   25.40
   8   1  -3  523.35   18.50
   8   1  -3  544.25   23.60
  -8  -1   3  539.35   22.40
  -8  -1   3  538.85   22.40
  -8  -1   3  548.05   21.20
   7   1  -3 1093.49   41.50
   7   1  -3 1164.58   40.60
   7   1  -3 1091.69   35.80
  -7  -1   3 1145.99   38.30
  -7  -1   3 1160.98   39.40
  -7  -1   3 1177.58   39.30
   6   1  -3  935.91   30.80
   6   1  -3 1032.40   35.00
   6   1  -3  955.30   35.30
  -6  -1   3  984.30   33.00
  -6  -1   3  960.70   33.20
  -6  -1   3  973.20   33.50
   5   1  -3    1.00    1.10
   5   1  -3    4.80    1.50
   5   1  -3    1.90    1.80
   5   1  -3    1.50    1.60
  -5  -1   3    4.70    1.60
  -5  -1   3    4.00    1.80
  -5  -1   3    4.00    1.50
  -5  -1   3    3.20    1.90
   4   1  -3    1.80    1.00
   4   1  -3    9.00    2.20
   4   1  -3    1.80    1.00
   4   1  -3   -1.20    1.10
  -4  -1   3    0.00    1.00
  -4  -1   3    1.50    1.20
  -4  -1   3    0.10    0.90
  -4  -1   3    0.30    1.10
  -4  -1   3    1.40    1.20
   3   1  -3 1097.49   34.40
   3   1  -3 1157.08   36.00
   3   1  -3 1139.59   35.70
   3   1  -3 1122.29   35.00
  -3  -1   3 1133.69   34.70
  -3  -1   3 1089.29   35.20
  -3  -1   3 1111.39   35.40
  -3  -1   3 1129.39   35.90
  -3  -1   3 1067.89   35.40
   2   1  -3  177.48    7.60
   2   1  -3  184.78    6.60
   2   1  -3  171.98    7.30
  -2  -1   3  169.18    7.10
  -2  -1   3  188.68    8.00
  -2  -1   3  184.08    6.60
  -2  -1   3  183.28    7.40
   1   1  -3 6942.91  224.48
  -1  -1   3 6617.64  226.48
  -1   1  -3 3526.85  106.79
  -1   1  -3 3591.94  108.19
  -1   1  -3 3754.62  107.09
  -1   1  -3 3670.23  107.69
  -1   1  -3 3721.43  107.59
  -1   1  -3 3770.32  109.29
   1  -1   3 3638.04  106.89
   1  -1   3 3667.03  108.79
   1  -1   3 3613.24  107.49
   1  -1   3 3388.86  106.59
   1  -1   3 3670.63  107.99
  -2   1  -3  213.98   10.10
  -2   1  -3  212.78    8.10
  -2   1  -3  208.38    7.70
  -2   1  -3  219.78    8.80
  -2   1  -3  207.48    7.30
  -2   1  -3  219.38    7.90
  -2   1  -3  195.68    7.90
   2  -1   3  209.08    8.40
   2  -1   3  211.58    7.40
   2  -1   3  193.58    7.60
   2  -1   3  211.88    8.20
   2  -1   3  219.38    9.90
  -3   1  -3 4768.92  134.39
  -3   1  -3 4673.83  138.89
  -3   1  -3 4384.46  134.59
  -3   1  -3 4784.72  134.29
  -3   1  -3 4684.33  135.89
  -3   1  -3 4634.44  136.59
  -3   1  -3 4375.06  135.39
  -3   1  -3 4595.44  134.39
   3  -1   3 4627.74  136.19
   3  -1   3 4469.65  135.09
   3  -1   3 4404.06  134.39
   3  -1   3 4628.14  134.79
   3  -1   3 4481.95  138.49
  -4   1  -3 1850.51   56.39
  -4   1  -3 1802.22   54.39
  -4   1  -3 1894.91   53.29
  -4   1  -3 1666.13   55.49
  -4   1  -3 1839.72   53.29
  -4   1  -3 1823.22   56.89
   4  -1   3 1824.82   59.29
   4  -1   3 1673.73   55.19
   4  -1   3 1814.72   56.39
  -5   1  -3    4.20    1.40
  -5   1  -3    2.30    1.80
   5  -1   3    4.50    2.70
   5  -1   3    5.40    1.80
  -6   1  -3  165.88    9.60
  -6   1  -3  154.98    7.70
   6  -1   3  155.38    9.20
   6  -1   3  174.78   11.80
  -7   1  -3  458.45   17.60
  -7   1  -3  453.15   20.10
   7  -1   3  481.85   20.00
   7  -1   3  463.05   23.00
  -8   1  -3  221.98   11.10
  -8   1  -3  239.88   13.70
   8  -1   3  193.68   15.00
   8  -1   3  240.48   13.10
  -9   1  -3    6.20    2.80
  -9   1  -3    2.50    3.50
   9  -1   3    3.40    2.90
   9  -1   3    0.10    4.80
 -10   1  -3  144.09   12.00
 -10   1  -3  115.09    9.20
  10  -1   3  152.48   11.50
  10  -1   3  151.48   14.10
 -11   1  -3   35.20    6.00
 -11   1  -3   46.00    8.10
  11  -1   3   38.00    7.80
  11  -1   3   42.10    9.70
  13   0  -3  143.29   13.80
  13   0  -3   94.89   15.00
 -13   0   3  111.39   12.70
 -13   0   3   99.69   11.60
  12   0  -3   -0.10    4.80
  12   0  -3    2.80    6.40
 -12   0   3    3.00    4.20
 -12   0   3    2.30    5.00
  11   0  -3   70.39    5.80
  11   0  -3   99.19   13.30
  11   0  -3  102.39   10.30
 -11   0   3   84.79    6.90
 -11   0   3   98.29    9.90
 -11   0   3   84.69    9.20
  10   0  -3  314.07   12.40
  10   0  -3  348.27   18.60
  10   0  -3  349.67   20.30
 -10   0   3  333.07   14.80
 -10   0   3  342.67   17.80
 -10   0   3  334.87   17.00
   9   0  -3   85.29    5.00
   9   0  -3  100.59    9.90
   9   0  -3   88.19    8.40
  -9   0   3   90.89    7.80
  -9   0   3   79.39    6.50
  -9   0   3   91.19    8.00
   8   0  -3   46.00    7.00
   8   0  -3   33.30    5.40
   8   0  -3   36.40    3.10
  -8   0   3   38.70    5.50
  -8   0   3   44.50    5.90
  -8   0   3   43.40    5.20
   7   0  -3 1007.70   36.60
   7   0  -3  975.50   35.50
   7   0  -3  964.80   31.30
  -7   0   3  989.10   34.50
  -7   0   3 1010.90   33.70
  -7   0   3  980.60   34.30
   6   0  -3  124.49    8.20
   6   0  -3  128.29    8.20
   6   0  -3  119.09    5.80
  -6   0   3  122.39    7.10
  -6   0   3  118.69    7.20
  -6   0   3  109.79    7.90
  -6   0   3  116.99    7.10
   5   0  -3 1007.70   33.50
   5   0  -3  978.50   33.20
   5   0  -3  948.31   31.60
   5   0  -3  960.50   31.10
  -5   0   3  995.80   32.50
  -5   0   3  916.71   31.90
  -5   0   3 1006.90   32.50
  -5   0   3  986.00   32.30
   4   0  -3 1796.42   54.69
   4   0  -3 1855.21   55.59
   4   0  -3 1840.22   56.09
   4   0  -3 1765.32   54.69
  -4   0   3 1703.13   54.59
  -4   0   3 1785.52   54.89
  -4   0   3 1695.03   55.29
  -4   0   3 1846.42   55.79
  -4   0   3 1784.32   55.39
   3   0  -3  386.26   13.50
   3   0  -3  395.16   14.20
   3   0  -3  413.46   14.50
   3   0  -3  385.66   13.70
  -3   0   3  392.16   14.20
  -3   0   3  388.56   13.60
  -3   0   3  404.06   14.70
  -3   0   3  382.06   13.40
   2   0  -3   54.99    2.80
   2   0  -3   50.29    3.50
   2   0  -3   48.40    3.20
   2   0  -3   50.09    3.10
   2   0  -3   48.90    2.70
  -2   0   3   49.70    2.70
  -2   0   3   44.40    3.00
  -2   0   3   45.50    3.10
  -2   0   3   50.59    3.70
  -2   0   3   48.10    2.60
   1   0  -3 6883.01  211.58
  -1   0   3 6171.48  210.98
   0   0  -3 3621.44  105.89
   0   0  -3 3287.37  104.99
   0   0  -3 3451.25  104.49
   0   0  -3 3562.44  104.69
   0   0  -3 3632.94  105.29
   0   0  -3 3762.92  105.99
   0   0   3 3629.94  105.09
   0   0   3 3508.15  105.99
   0   0   3 3560.84  105.59
  -1   0  -3   20.30    2.90
  -1   0  -3   18.20    1.80
  -1   0  -3   23.00    2.00
  -1   0  -3   23.30    1.70
  -1   0  -3   22.30    1.70
  -1   0  -3   21.20    2.10
  -1   0  -3   20.50    1.90
  -1   0  -3   17.40    1.70
   1   0   3   19.30    1.70
   1   0   3   28.30    2.50
   1   0   3   20.70    1.80
   1   0   3   21.00    1.80
   1   0   3   19.70    2.70
  -2   0  -3 2799.82   81.99
  -2   0  -3 2806.82   82.89
  -2   0  -3 2804.42   82.49
  -2   0  -3 2694.33   81.69
  -2   0  -3 2612.74   82.79
  -2   0  -3 2881.21   85.19
  -2   0  -3 2765.52   82.49
  -2   0  -3 2780.22   82.39
   2   0   3 2752.32   82.59
   2   0   3 2760.32   82.39
   2   0   3 2656.23   82.39
   2   0   3 2735.73   82.09
   2   0   3 2788.32   84.99
  -3   0  -3  778.62   26.40
  -3   0  -3  832.42   25.10
  -3   0  -3  817.22   27.10
  -3   0  -3  777.82   29.00
  -3   0  -3  807.82   26.70
  -3   0  -3  825.62   25.60
  -3   0  -3  830.82   25.70
   3   0   3  812.22   29.40
   3   0   3  813.22   26.70
   3   0   3  745.03   25.80
  -4   0  -3   42.70    2.30
  -4   0  -3   39.60    4.50
  -4   0  -3   48.10    2.90
  -4   0  -3   47.60    3.30
  -4   0  -3   46.80    4.20
   4   0   3   45.30    5.30
   4   0   3   41.40    3.80
  -5   0  -3  147.79    7.40
  -5   0  -3  170.08    9.10
  -5   0  -3  158.58    6.00
  -5   0  -3  159.58    5.50
   5   0   3  171.78   11.30
   5   0   3  162.48    8.80
  -6   0  -3  216.68   11.60
  -6   0  -3  214.38    9.80
   6   0   3  189.58   13.10
   6   0   3  209.98   11.10
  -7   0  -3 2883.71   90.99
  -7   0  -3 2826.02   87.99
   7   0   3 2926.11   90.39
   7   0   3 2778.12   94.89
  -8   0  -3  540.85   21.90
  -8   0  -3  599.34   25.00
   8   0   3  555.94   23.60
   8   0   3  561.34   28.10
  -9   0  -3  173.38   10.80
  -9   0  -3  181.28   13.00
   9   0   3  187.88   12.10
   9   0   3  210.68   16.60
 -10   0  -3  118.49   11.10
 -10   0  -3   92.69    8.60
  10   0   3   92.19   13.00
  10   0   3   97.79    9.70
 -11   0  -3   42.10    6.90
 -11   0  -3   44.70    8.90
  11   0   3   46.60   11.00
  11   0   3   44.60    7.80
  13  -1  -3  292.87   22.10
  13  -1  -3  282.77   19.30
 -13   1   3  311.67   19.50
 -13   1   3  276.07   17.70
  12  -1  -3  168.98   13.70
  12  -1  -3  174.88   15.90
 -12   1   3  169.68   13.30
 -12   1   3  157.58   12.50
  11  -1  -3  167.78    8.10
  11  -1  -3  144.79    7.00
  11  -1  -3  190.78   13.60
  11  -1  -3  181.88   14.70
 -11   1   3  167.58    8.80
 -11   1   3  191.38   13.10
 -11   1   3  169.78   11.70
  10  -1  -3   73.49   10.00
  10  -1  -3   54.89    3.80
  10  -1  -3   62.99    4.90
  10  -1  -3   55.89    7.60
 -10   1   3   47.90    7.00
 -10   1   3   68.19    7.90
 -10   1   3   58.89    5.50
   9  -1  -3   33.10    3.10
   9  -1  -3   34.30    3.90
   9  -1  -3   27.50    5.70
   9  -1  -3   35.10    5.90
  -9   1   3   39.00    5.40
  -9   1   3   41.10    5.00
  -9   1   3   43.40    6.20
   8  -1  -3  132.19    9.50
   8  -1  -3  124.09    6.00
   8  -1  -3  118.99    9.40
  -8   1   3  129.49    7.70
  -8   1   3  121.49    8.60
  -8   1   3  121.79    8.00
   7  -1  -3  173.18    7.70
   7  -1  -3  160.58    9.90
   7  -1  -3  182.38   10.60
  -7   1   3  179.68    9.90
  -7   1   3  173.78    9.00
  -7   1   3  189.28    9.60
   6  -1  -3  233.98    9.90
   6  -1  -3  232.88   11.70
   6  -1  -3  247.38   11.80
  -6   1   3  245.98   11.20
  -6   1   3  234.78   10.70
  -6   1   3  254.87   11.00
  -6   1   3  245.08   11.10
   5  -1  -3 1636.44   50.79
   5  -1  -3 1601.54   50.99
   5  -1  -3 1655.43   52.19
   5  -1  -3 1663.53   51.59
  -5   1   3 1675.33   51.49
  -5   1   3 1571.54   50.49
  -5   1   3 1566.64   51.49
  -5   1   3 1658.13   51.39
  -5   1   3 1664.43   51.69
   4  -1  -3 4401.26  131.99
   4  -1  -3 4593.34  131.19
   4  -1  -3 4382.16  131.69
   4  -1  -3 4374.06  131.19
  -4   1   3 4426.86  131.69
  -4   1   3 4577.94  132.29
  -4   1   3 4417.66  131.39
  -4   1   3 4282.57  130.29
  -4   1   3 4337.47  131.59
   3  -1  -3 2536.25   73.19
   3  -1  -3 2436.06   74.89
   3  -1  -3 2408.26   73.99
   3  -1  -3 2525.45   74.49
  -3   1   3 2428.36   74.09
  -3   1   3 2436.76   73.89
  -3   1   3 2477.65   74.49
  -3   1   3 2421.56   72.79
  -3   1   3 2530.65   75.39
   1  -1  -3 6129.99  173.08
   1  -1  -3 5736.13  174.48
  -1   1   3 5855.21  174.68
   0  -1  -3 3116.79   90.09
   0  -1  -3 2972.90   89.89
   0  -1  -3 3008.80   90.99
   0  -1  -3 3065.69   91.89
   0  -1  -3 3080.79   91.49
   0  -1  -3 3055.49   91.19
   0   1   3 3088.29   91.79
   0   1   3 3053.79   90.89
   0   1   3 3031.60   89.89
   0   1   3 3010.40   91.39
   0   1   3 3130.09   90.49
  -1  -1  -3  157.08    6.30
  -1  -1  -3  144.69    6.20
  -1  -1  -3  157.98    6.30
  -1  -1  -3  146.39    7.60
  -1  -1  -3  153.58    6.50
  -1  -1  -3  155.38    7.10
   1   1   3  150.68    6.00
   1   1   3  154.18    6.40
   1   1   3  162.68    7.90
   1   1   3  142.29    6.50
   1   1   3  157.48    6.60
  -2  -1  -3  782.92   25.30
  -2  -1  -3  789.42   25.00
  -2  -1  -3  786.92   24.60
  -2  -1  -3  746.23   24.90
  -2  -1  -3  758.22   27.10
  -2  -1  -3  732.63   25.00
  -2  -1  -3  786.52   24.40
   2   1   3  756.22   24.70
   2   1   3  763.82   27.40
   2   1   3  737.43   24.50
   2   1   3  722.23   24.50
   2   1   3  795.42   25.30
  -3  -1  -3 1532.95   46.90
  -3  -1  -3 1569.64   47.80
  -3  -1  -3 1533.25   45.90
  -3  -1  -3 1487.25   47.70
  -3  -1  -3 1475.35   52.39
  -3  -1  -3 1504.15   47.00
   3   1   3 1467.35   46.30
   3   1   3 1540.55   47.50
   3   1   3 1517.25   50.79
  -4  -1  -3 1811.42   53.59
  -4  -1  -3 1859.91   55.39
  -4  -1  -3 1769.42   54.79
  -4  -1  -3 1839.52   56.79
  -4  -1  -3 1707.43   56.49
   4   1   3 1748.53   54.09
   4   1   3 1813.62   56.19
   4   1   3 1726.13   59.79
  -5  -1  -3  814.52   27.60
  -5  -1  -3  820.92   26.40
  -5  -1  -3  822.42   25.10
  -5  -1  -3  814.02   29.20
   5   1   3  772.92   28.50
   5   1   3  818.22   32.70
  -6  -1  -3  674.83   21.50
  -6  -1  -3  698.33   25.10
  -6  -1  -3  696.03   22.50
  -6  -1  -3  735.23   27.20
   6   1   3  690.63   30.50
   6   1   3  702.63   26.30
  -7  -1  -3  213.78   10.90
  -7  -1  -3  199.38   12.20
   7   1   3  208.08   14.70
   7   1   3  199.78   11.80
  -8  -1  -3  266.57   15.20
  -8  -1  -3  250.27   13.20
   8   1   3  260.47   18.20
   8   1   3  255.67   14.20
  -9  -1  -3  102.69    8.50
  -9  -1  -3  105.69    9.70
   9   1   3  112.09    9.60
   9   1   3   98.59   13.50
 -10  -1  -3  304.97   16.90
 -10  -1  -3  334.37   19.80
  10   1   3  308.57   17.60
  10   1   3  335.17   23.90
 -11  -1  -3   93.29   10.50
 -11  -1  -3   75.49   11.20
  11   1   3   84.99   14.50
  11   1   3  101.59   11.90
  13  -2  -3  100.09   13.60
  13  -2  -3  132.59   12.70
 -13   2   3  104.19   10.30
 -13   2   3   98.79   12.40
  12  -2  -3 1034.00   43.20
  12  -2  -3  988.80   41.10
 -12   2   3 1055.49   41.00
 -12   2   3  984.70   38.80
  11  -2  -3  643.44   21.60
  11  -2  -3  568.64   20.40
  11  -2  -3  692.63   29.10
  11  -2  -3  672.73   30.30
 -11   2   3  656.73   26.90
 -11   2   3  639.54   27.80
  10  -2  -3   16.40    2.80
  10  -2  -3   14.50    2.40
  10  -2  -3   16.30    4.70
  10  -2  -3    5.70    4.00
 -10   2   3   16.70    4.60
 -10   2   3   14.30    3.80
   9  -2  -3  124.19    9.40
   9  -2  -3  108.69    5.80
   9  -2  -3  118.39    6.60
   9  -2  -3  121.59    9.90
  -9   2   3  118.09    8.90
  -9   2   3  117.69    8.30
  -9   2   3  127.39    7.50
   8  -2  -3  184.38    8.40
   8  -2  -3  192.88    8.90
   8  -2  -3  187.78   11.50
   8  -2  -3  192.28   11.30
  -8   2   3  196.08    9.70
  -8   2   3  183.18   10.80
  -8   2   3  199.38   10.50
   7  -2  -3  751.02   27.70
   7  -2  -3  749.33   25.30
   7  -2  -3  712.43   24.90
   7  -2  -3  746.63   27.40
  -7   2   3  754.62   26.50
  -7   2   3  752.72   27.10
  -7   2   3  754.02   26.20
  -7   2   3  698.23   25.90
   6  -2  -3   26.90    3.30
   6  -2  -3   33.20    3.60
   6  -2  -3   24.30    3.70
   6  -2  -3   28.80    3.20
  -6   2   3   35.40    4.00
  -6   2   3   38.00    3.70
  -6   2   3   30.90    3.30
  -6   2   3   32.30    3.60
   5  -2  -3 2058.69   64.69
   5  -2  -3 2010.70   64.69
   5  -2  -3 2142.29   65.39
   5  -2  -3 2136.09   64.49
   5  -2  -3 2160.78   64.29
  -5   2   3 2095.59   64.79
  -5   2   3 2070.99   63.39
  -5   2   3 2115.29   64.89
  -5   2   3 1986.10   64.69
  -5   2   3 2189.28   65.49
   4  -2  -3  523.95   18.90
   4  -2  -3  559.34   19.20
   4  -2  -3  542.85   19.10
   4  -2  -3  527.45   19.50
   4  -2  -3  557.54   17.80
  -4   2   3  580.24   20.10
  -4   2   3  560.64   19.00
  -4   2   3  530.05   18.80
  -4   2   3  529.85   17.20
   3  -2  -3 2262.27   67.79
   3  -2  -3 2214.08   68.49
   3  -2  -3 2096.99   66.99
   3  -2  -3 2247.98   66.99
  -3   2   3 2318.87   68.69
  -3   2   3 2231.78   67.09
  -3   2   3 2154.18   66.69
  -3   2   3 2256.77   67.69
   2  -2  -3  423.06   12.80
   2  -2  -3  424.36   12.60
   2  -2  -3  402.16   15.00
   2  -2  -3  427.16   13.90
   2  -2  -3  415.76   15.80
  -2   2   3  407.46   13.60
  -2   2   3  435.76   15.80
  -2   2   3  403.46   15.00
  -2   2   3  422.46   14.90
  -2   2   3  426.66   14.40
   1  -2  -3  198.68    7.80
   1  -2  -3  199.28    6.90
   1  -2  -3  202.48    6.70
   1  -2  -3  196.48    9.10
   1  -2  -3  197.68    7.50
   1  -2  -3  205.98    8.40
  -1   2   3  202.48    7.80
  -1   2   3  195.38    8.10
  -1   2   3  195.98    6.70
  -1   2   3  191.28    7.60
  -1   2   3  201.18    8.40
   0  -2  -3 2516.75   73.59
   0  -2  -3 2546.65   74.69
   0  -2  -3 2445.66   75.29
   0  -2  -3 2520.75   76.09
   0  -2  -3 2498.05   75.09
   0   2   3 2444.86   73.29
   0   2   3 2517.85   74.89
   0   2   3 2498.45   74.59
   0   2   3 2394.86   75.09
   0   2   3 2519.55   75.69
  -1  -2  -3 4455.05  130.59
  -1  -2  -3 4424.76  130.89
  -1  -2  -3 4467.75  130.79
  -1  -2  -3 4421.56  130.09
  -1  -2  -3 4407.66  130.59
  -1  -2  -3 4430.46  132.39
  -1  -2  -3 4521.15  131.99
   1   2   3 4380.76  132.79
   1   2   3 4426.86  129.79
   1   2   3 4308.97  130.59
   1   2   3 4247.57  130.89
   1   2   3 4472.05  130.89
  -2  -2  -3   68.19    4.80
  -2  -2  -3   74.39    4.30
  -2  -2  -3   63.99    4.40
  -2  -2  -3   74.79    4.50
  -2  -2  -3   74.29    4.30
  -2  -2  -3   68.79    4.00
  -2  -2  -3   59.69    5.30
   2   2   3   67.89    4.00
   2   2   3   76.29    4.70
   2   2   3   64.29    4.20
   2   2   3   74.89    6.00
  -3  -2  -3 1190.18   36.70
  -3  -2  -3 1160.88   38.00
  -3  -2  -3 1185.98   38.30
  -3  -2  -3 1198.48   37.70
  -3  -2  -3 1188.08   38.10
   3   2   3 1185.78   37.70
   3   2   3 1166.38   41.50
   3   2   3 1148.69   37.20
  -4  -2  -3   33.40    3.70
  -4  -2  -3   36.70    4.00
  -4  -2  -3   34.40    2.70
  -4  -2  -3   35.90    3.60
   4   2   3   37.20    6.10
   4   2   3   36.50    3.20
   4   2   3   35.10    3.90
  -5  -2  -3   82.69    5.60
  -5  -2  -3   78.49    6.60
  -5  -2  -3   82.99    4.30
  -5  -2  -3   86.79    5.90
   5   2   3   99.49    9.20
   5   2   3   76.79    6.10
   5   2   3   73.89    4.90
  -6  -2  -3    7.90    1.60
  -6  -2  -3    5.80    2.40
  -6  -2  -3    6.90    2.50
  -6  -2  -3   10.70    3.00
   6   2   3   14.90    3.70
   6   2   3    6.80    1.90
   6   2   3    8.90    4.20
  -7  -2  -3   43.60    5.50
  -7  -2  -3   49.80    6.80
  -7  -2  -3   48.40    4.20
  -7  -2  -3   37.40    2.80
   7   2   3   38.30    8.10
   7   2   3   45.30    6.10
  -8  -2  -3   28.00    4.90
  -8  -2  -3   38.10    6.80
   8   2   3   30.90    5.30
   8   2   3   33.60    8.20
  -9  -2  -3  118.59   10.50
  -9  -2  -3  105.09    9.10
   9   2   3  121.09   10.20
   9   2   3  103.29   14.30
 -10  -2  -3   19.00    4.80
 -10  -2  -3   15.00    6.30
  10   2   3   13.10    5.20
  10   2   3   17.80    8.40
  14  -3  -3    6.00    6.10
  14  -3  -3   12.50    7.70
 -14   3   3    7.30    5.70
 -14   3   3   17.50    6.60
  13  -3  -3   53.69   10.30
  13  -3  -3   62.39   10.00
 -13   3   3   63.49    9.90
 -13   3   3   71.79    9.40
  12  -3  -3  161.18   12.90
  12  -3  -3  189.18   14.90
 -12   3   3  172.98   13.00
 -12   3   3  173.78   11.90
  11  -3  -3  175.68   12.80
  11  -3  -3  178.98   13.20
  11  -3  -3  174.48    7.90
  11  -3  -3  175.58    7.30
 -11   3   3  174.28   12.20
 -11   3   3  160.88   11.00
  10  -3  -3    8.90    2.40
  10  -3  -3   11.40    4.20
  10  -3  -3    8.50    2.20
  10  -3  -3   10.00    4.00
 -10   3   3   14.10    4.20
 -10   3   3   14.70    3.80
   9  -3  -3  969.10   31.80
   9  -3  -3  968.80   36.10
   9  -3  -3  991.10   36.30
   9  -3  -3  940.21   31.60
  -9   3   3  969.50   34.40
  -9   3   3  977.00   35.70
   8  -3  -3 3697.13  112.99
   8  -3  -3 3616.14  109.69
   8  -3  -3 3612.04  113.19
   8  -3  -3 3641.64  109.99
  -8   3   3 3683.73  111.69
  -8   3   3 3644.74  112.79
   7  -3  -3  169.38    8.70
   7  -3  -3  179.88   10.00
   7  -3  -3  174.78    8.40
   7  -3  -3  167.88    9.20
  -7   3   3  174.28    9.10
  -7   3   3  178.88    9.70
  -7   3   3  181.98    8.80
   6  -3  -3   38.90    3.40
   6  -3  -3   39.00    3.50
   6  -3  -3   40.80    4.20
   6  -3  -3   32.60    3.80
  -6   3   3   39.40    3.30
  -6   3   3   33.40    3.50
  -6   3   3   33.00    3.60
  -6   3   3   32.20    4.10
   5  -3  -3  372.76   14.30
   5  -3  -3  367.36   12.80
   5  -3  -3  352.96   14.10
   5  -3  -3  366.16   13.80
   5  -3  -3  355.06   14.60
  -5   3   3  350.26   14.00
  -5   3   3  366.36   14.10
  -5   3   3  340.77   12.30
  -5   3   3  348.77   13.90
   4  -3  -3 1300.47   40.30
   4  -3  -3 1311.17   38.00
   4  -3  -3 1305.87   41.90
   4  -3  -3 1218.58   40.50
   4  -3  -3 1248.98   40.60
  -4   3   3 1297.87   37.90
  -4   3   3 1287.87   40.80
  -4   3   3 1311.67   40.80
  -4   3   3 1229.58   39.90
  -4   3   3 1276.57   37.80
  -4   3   3 1277.97   40.50
   3  -3  -3  232.48    9.80
   3  -3  -3  238.78   10.80
   3  -3  -3  215.68    9.30
   3  -3  -3  232.78    8.70
  -3   3   3  212.28    8.50
  -3   3   3  237.78    9.70
  -3   3   3  249.68   10.10
   2  -3  -3    3.10    1.20
   2  -3  -3    1.70    0.70
   2  -3  -3    1.30    0.50
   2  -3  -3   -0.30    1.30
  -2   3   3    0.40    0.80
  -2   3   3    0.30    1.00
  -2   3   3   -0.40    0.60
  -2   3   3    0.80    0.80
  -2   3   3    0.80    0.50
   1  -3  -3  383.86   12.10
   1  -3  -3  401.26   15.60
   1  -3  -3  394.56   13.50
   1  -3  -3  389.76   12.10
  -1   3   3  386.46   14.10
  -1   3   3  385.76   14.60
  -1   3   3  386.96   13.90
   0  -3  -3  438.46   16.10
   0  -3  -3  453.35   16.20
   0  -3  -3  482.55   16.70
   0  -3  -3  452.15   14.50
   0  -3  -3  458.25   15.90
   0   3   3  449.66   14.20
   0   3   3  455.65   17.10
   0   3   3  471.05   16.20
   0   3   3  453.05   16.60
  -1  -3  -3 3920.21  115.99
  -1  -3  -3 4038.90  117.19
  -1  -3  -3 3878.11  117.39
  -1  -3  -3 3862.71  116.89
  -1  -3  -3 4042.00  117.09
  -1  -3  -3 3837.02  118.49
   1   3   3 3965.40  115.69
   1   3   3 3817.72  117.49
   1   3   3 4004.80  119.59
   1   3   3 3904.11  117.29
  -2  -3  -3  806.02   26.40
  -2  -3  -3  815.52   26.00
  -2  -3  -3  767.82   26.30
  -2  -3  -3  771.52   25.70
   2   3   3  802.82   25.50
   2   3   3  786.42   26.80
   2   3   3  727.43   26.20
   2   3   3  831.42   29.70
  -3  -3  -3  557.74   20.40
  -3  -3  -3  578.74   19.20
  -3  -3  -3  568.84   20.10
  -3  -3  -3  542.45   19.70
   3   3   3  539.95   19.50
   3   3   3  544.45   23.40
   3   3   3  550.94   19.70
  -4  -3  -3 1177.88   40.60
  -4  -3  -3 1220.18   38.20
  -4  -3  -3 1224.88   39.90
   4   3   3 1232.68   39.80
   4   3   3 1193.18   39.00
   4   3   3 1221.68   44.90
  -5  -3  -3  441.36   15.50
  -5  -3  -3  448.96   17.80
  -5  -3  -3  452.65   19.00
   5   3   3  419.46   22.00
   5   3   3  421.96   16.40
   5   3   3  426.96   17.60
  -6  -3  -3 1553.84   50.49
  -6  -3  -3 1405.66   48.70
  -6  -3  -3 1503.55   46.70
  -6  -3  -3 1563.14   52.19
   6   3   3 1483.95   47.90
   6   3   3 1563.44   57.29
   6   3   3 1539.45   50.59
  -7  -3  -3   63.29    4.10
  -7  -3  -3   85.39    8.20
  -7  -3  -3   75.29    7.10
  -7  -3  -3   67.69    6.50
   7   3   3   62.99    5.60
   7   3   3   54.69    9.70
   7   3   3   61.19    6.70
  -8  -3  -3   86.19    8.90
  -8  -3  -3   92.39    8.50
  -8  -3  -3   85.39    5.00
   8   3   3  111.09   14.50
   8   3   3  105.39    9.00
  -9  -3  -3  451.25   21.80
  -9  -3  -3  471.95   24.30
   9   3   3  482.25   22.20
   9   3   3  462.05   28.70
 -10  -3  -3    9.80    5.00
 -10  -3  -3   21.70    6.80
  10   3   3   17.20    8.50
  10   3   3   17.50    6.10
  14  -4  -3   41.80    9.30
  14  -4  -3   53.29    8.70
 -14   4   3   50.59    8.90
 -14   4   3   41.60    7.80
  13  -4  -3   63.09    8.90
  13  -4  -3   41.70    8.70
 -13   4   3   42.40    7.90
 -13   4   3   40.60    7.20
  12  -4  -3   40.40    3.40
  12  -4  -3   45.10    7.70
  12  -4  -3   47.30    8.40
 -12   4   3   36.90    6.30
 -12   4   3   51.19    7.30
  11  -4  -3   94.29    5.60
  11  -4  -3   95.89    5.50
  11  -4  -3  103.39   10.30
  11  -4  -3  116.79   10.20
 -11   4   3   82.69    8.10
 -11   4   3  108.39    9.60
  10  -4  -3  324.57   16.80
  10  -4  -3  291.87   16.00
  10  -4  -3  314.27   12.40
  10  -4  -3  306.07   12.80
 -10   4   3  305.17   14.90
 -10   4   3  340.47   16.60
   9  -4  -3  339.97   13.20
   9  -4  -3  306.77   13.60
   9  -4  -3  292.87   15.70
   9  -4  -3  335.07   15.90
  -9   4   3  335.37   14.90
  -9   4   3  359.86   16.40
   8  -4  -3  115.49    7.50
   8  -4  -3  126.19    8.00
   8  -4  -3  122.29    6.80
   8  -4  -3  133.39    8.80
  -8   4   3  116.79    7.50
  -8   4   3  124.89    7.70
  -8   4   3  136.29    8.70
   7  -4  -3  384.26   16.00
   7  -4  -3  378.66   14.80
   7  -4  -3  341.87   15.00
   7  -4  -3  372.66   14.30
  -7   4   3  358.16   14.20
  -7   4   3  358.56   15.00
   6  -4  -3 1594.04   48.00
   6  -4  -3 1554.54   49.70
   6  -4  -3 1567.64   50.39
   6  -4  -3 1552.04   48.80
  -6   4   3 1441.66   49.20
  -6   4   3 1585.54   49.50
  -6   4   3 1530.45   47.70
   5  -4  -3 7934.61  242.88
   5  -4  -3 8544.15  244.18
   5  -4  -3 8499.95  242.38
   5  -4  -3 8441.46  239.88
   5  -4  -3 8196.18  242.38
  -5   4   3 8142.08  240.08
  -5   4   3 8307.57  242.78
  -5   4   3 8135.69  242.58
  -5   4   3 7569.04  241.78
  -5   4   3 8241.28  239.58
  -5   4   3 8441.46  242.58
   4  -4  -3 4340.57  124.79
   4  -4  -3 4276.97  127.49
   4  -4  -3 4204.78  125.79
  -4   4   3 4077.79  124.49
  -4   4   3 4167.98  125.59
  -4   4   3 4202.68  126.19
  -4   4   3 4150.18  125.59
   3  -4  -3 3729.53  113.79
   3  -4  -3 3883.01  110.99
   3  -4  -3 3794.72  112.09
   3  -4  -3 3927.91  114.29
   3  -4  -3 3802.32  115.69
  -3   4   3 3775.62  114.49
  -3   4   3 3784.92  111.29
  -3   4   3 3817.62  113.59
  -3   4   3 3773.12  111.89
  -3   4   3 3729.83  113.79
   2  -4  -3 1109.49   33.30
   2  -4  -3 1097.09   35.20
   2  -4  -3 1097.59   32.40
  -2   4   3 1082.69   32.20
  -2   4   3 1107.39   33.80
  -2   4   3 1064.09   34.80
  -2   4   3 1058.99   34.50
  -2   4   3 1065.29   35.50
   1  -4  -3 1198.08   38.20
   1  -4  -3 1174.88   37.20
   1  -4  -3 1180.08   37.90
   1  -4  -3 1207.38   37.60
  -1   4   3 1215.78   37.90
  -1   4   3 1172.18   38.50
  -1   4   3 1192.78   38.00
  -1   4   3 1169.88   37.60
   0  -4  -3  491.75   17.60
   0  -4  -3  466.35   15.10
   0  -4  -3  465.05   17.40
   0  -4  -3  463.85   17.60
   0  -4  -3  512.45   17.30
   0   4   3  489.45   17.30
   0   4   3  475.45   18.50
   0   4   3  486.05   14.80
   0   4   3  486.65   18.00
   0   4   3  500.85   17.40
  -1  -4  -3  559.74   18.60
  -1  -4  -3  587.64   20.20
  -1  -4  -3  591.14   20.20
  -1  -4  -3  590.64   20.10
  -1  -4  -3  546.35   21.20
   1   4   3  586.74   20.40
   1   4   3  584.94   18.40
   1   4   3  553.44   20.60
   1   4   3  551.64   22.30
  -2  -4  -3  533.55   18.90
  -2  -4  -3  510.75   18.80
  -2  -4  -3  502.45   17.70
  -2  -4  -3  530.25   18.50
   2   4   3  515.35   22.00
   2   4   3  534.45   19.40
   2   4   3  483.15   18.90
   2   4   3  511.25   17.50
  -3  -4  -3    5.30    2.00
  -3  -4  -3    4.70    1.70
  -3  -4  -3    1.90    2.00
  -3  -4  -3    3.10    1.80
   3   4   3   11.80    2.60
   3   4   3    4.30    2.10
   3   4   3    7.00    3.10
   3   4   3    2.00    2.00
  -4  -4  -3  217.48   11.40
  -4  -4  -3  225.18   11.10
  -4  -4  -3  218.68    9.60
   4   4   3  227.38   14.60
   4   4   3  210.08   10.30
  -5  -4  -3 1635.54   52.09
  -5  -4  -3 1671.13   54.89
  -5  -4  -3 1718.43   56.19
   5   4   3 1699.23   61.19
   5   4   3 1659.33   54.19
  -6  -4  -3  322.37   15.60
  -6  -4  -3  357.76   17.20
  -6  -4  -3  321.57   12.90
   6   4   3  350.76   21.20
   6   4   3  325.27   15.50
  -7  -4  -3  241.78   13.70
  -7  -4  -3  232.98   10.40
  -7  -4  -3  253.07   15.00
   7   4   3  262.17   19.30
   7   4   3  281.67   14.20
  -8  -4  -3   21.30    5.10
  -8  -4  -3   16.60    3.10
  -8  -4  -3   24.50    6.20
   8   4   3   27.40    5.70
   8   4   3   27.20    8.70
  -9  -4  -3  436.66   21.50
  -9  -4  -3  413.36   23.10
   9   4   3  433.16   28.50
   9   4   3  421.96   21.00
  14  -5  -3   43.70    9.70
  14  -5  -3   41.40    8.70
 -14   5   3   55.69   10.10
 -14   5   3   57.39    8.30
  13  -5  -3    5.20    5.00
  13  -5  -3   -1.40    4.30
 -13   5   3    4.90    4.10
 -13   5   3    7.70    4.30
  12  -5  -3  381.86   19.60
  12  -5  -3  358.36   19.40
  12  -5  -3  301.57   12.30
 -12   5   3  325.47   16.90
 -12   5   3  355.66   18.90
  11  -5  -3  364.46   15.20
  11  -5  -3  408.36   19.90
  11  -5  -3  393.86   14.70
  11  -5  -3  391.06   19.50
 -11   5   3  395.16   19.60
 -11   5   3  395.56   18.00
  10  -5  -3  343.97   13.50
  10  -5  -3  314.27   16.80
  10  -5  -3  336.47   14.60
  10  -5  -3  344.27   16.70
 -10   5   3  364.46   17.40
 -10   5   3  332.77   15.60
   9  -5  -3   98.99    8.00
   9  -5  -3  101.29    6.00
   9  -5  -3   94.49    7.30
   9  -5  -3   90.69    7.00
  -9   5   3   86.99    6.80
  -9   5   3   96.19    8.00
   8  -5  -3  174.58    8.90
   8  -5  -3  171.68    9.80
   8  -5  -3  165.08    8.30
   8  -5  -3  159.28    9.50
  -8   5   3  168.28    8.20
  -8   5   3  168.38    9.10
  -8   5   3  158.18    8.70
  -8   5   3  161.78    9.80
   7  -5  -3   11.00    3.00
   7  -5  -3    5.70    2.30
   7  -5  -3    6.10    1.80
   7  -5  -3   10.00    2.30
  -7   5   3    9.50    1.90
  -7   5   3    8.60    2.30
  -7   5   3   10.90    2.70
  -7   5   3   12.50    2.50
  -7   5   3   13.20    3.20
   6  -5  -3 1205.18   38.50
   6  -5  -3 1231.28   38.80
   6  -5  -3 1164.68   40.30
  -6   5   3 1164.28   36.90
  -6   5   3 1182.68   36.00
  -6   5   3 1155.38   39.00
  -6   5   3 1189.48   38.70
  -6   5   3 1141.49   38.40
  -6   5   3 1167.98   39.00
   5  -5  -3  366.96   14.30
   5  -5  -3  340.37   15.60
   5  -5  -3  361.26   13.60
  -5   5   3  364.56   14.20
  -5   5   3  362.16   11.60
  -5   5   3  349.27   13.50
  -5   5   3  355.86   12.20
  -5   5   3  351.56   14.70
   4  -5  -3 1163.78   34.80
   4  -5  -3 1181.88   36.10
   4  -5  -3 1129.79   37.60
  -4   5   3 1162.78   37.50
  -4   5   3 1140.49   37.50
  -4   5   3 1182.88   35.00
  -4   5   3 1156.38   34.80
  -4   5   3 1153.08   38.30
  -4   5   3 1140.29   36.00
   3  -5  -3   62.79    4.70
   3  -5  -3   64.49    3.10
   3  -5  -3   63.49    3.20
   3  -5  -3   63.59    4.60
  -3   5   3   66.09    3.60
  -3   5   3   70.59    5.30
  -3   5   3   64.29    3.10
  -3   5   3   61.39    4.40
  -3   5   3   64.69    4.50
   2  -5  -3  421.16   14.90
   2  -5  -3  373.56   15.10
   2  -5  -3  418.96   15.60
   2  -5  -3  396.06   13.90
  -2   5   3  373.26   16.90
  -2   5   3  404.36   14.60
  -2   5   3  405.66   15.00
   1  -5  -3 2398.46   73.39
   1  -5  -3 2356.46   73.29
   1  -5  -3 2351.86   73.99
  -1   5   3 2500.45   73.79
  -1   5   3 2410.36   73.59
  -1   5   3 2439.76   74.49
   0  -5  -3 1188.78   39.70
   0  -5  -3 1240.88   39.20
   0  -5  -3 1213.38   39.50
   0   5   3 1215.28   39.20
   0   5   3 1232.18   41.20
  -1  -5  -3  379.56   14.60
  -1  -5  -3  366.46   14.60
  -1  -5  -3  355.66   12.50
  -1  -5  -3  368.56   14.40
   1   5   3  368.06   14.80
   1   5   3  375.96   12.40
   1   5   3  376.56   17.10
  -2  -5  -3  654.23   22.80
  -2  -5  -3  591.54   20.60
  -2  -5  -3  612.84   22.10
  -2  -5  -3  623.24   22.40
   2   5   3  627.74   23.00
   2   5   3  618.94   20.60
   2   5   3  613.14   26.00
  -3  -5  -3  848.32   29.00
  -3  -5  -3  826.72   27.70
  -3  -5  -3  774.22   27.00
  -3  -5  -3  781.72   28.50
   3   5   3  816.22   27.00
   3   5   3  787.42   29.00
   3   5   3  816.62   33.10
  -4  -5  -3   26.10    4.20
  -4  -5  -3   32.90    4.10
  -4  -5  -3   36.70    5.00
   4   5   3   29.60    4.00
   4   5   3   37.20    7.50
  -5  -5  -3  265.27   13.40
  -5  -5  -3  246.98   11.30
  -5  -5  -3  266.87   13.90
   5   5   3  261.57   12.50
   5   5   3  256.17   17.20
  -6  -5  -3  110.09    9.50
  -6  -5  -3  118.89    9.30
  -6  -5  -3  106.99    6.60
   6   5   3  130.39   12.90
   6   5   3  128.09    8.80
  -7  -5  -3   66.19    8.00
  -7  -5  -3   61.69    8.30
  -7  -5  -3   53.89    5.00
   7   5   3   64.89    6.80
   7   5   3   46.30    9.60
  -8  -5  -3  499.65   24.80
  -8  -5  -3  503.35   23.20
   8   5   3  450.15   21.50
   8   5   3  472.45   29.60
  14  -6  -3   23.00    7.40
  14  -6  -3   18.20    6.10
 -14   6   3   20.00    7.10
 -14   6   3   23.20    6.40
 -14   6   3   14.00    5.10
  13  -6  -3  387.16   20.70
  13  -6  -3  352.56   19.80
 -13   6   3  374.76   20.60
 -13   6   3  346.27   18.00
 -13   6   3  364.96   18.50
  12  -6  -3 1509.65   53.49
  12  -6  -3 1578.94   48.20
  12  -6  -3 1514.55   54.09
  12  -6  -3 1527.15   55.19
 -12   6   3 1542.05   55.29
 -12   6   3 1519.55   52.59
 -12   6   3 1564.04   52.69
  11  -6  -3 1724.43   58.49
  11  -6  -3 1747.53   52.79
  11  -6  -3 1508.95   56.19
 -11   6   3 1680.53   55.99
 -11   6   3 1751.82   55.89
 -11   6   3 1651.93   58.09
  10  -6  -3  109.19    9.00
  10  -6  -3  120.29    8.60
  10  -6  -3  114.19    6.80
 -10   6   3  112.19    9.00
 -10   6   3  107.69    7.80
 -10   6   3  113.39    7.70
   9  -6  -3 1436.66   48.80
   9  -6  -3 1424.86   45.90
   9  -6  -3 1438.26   46.70
  -9   6   3 1439.96   49.00
  -9   6   3 1456.95   46.00
  -9   6   3 1441.66   47.40
  -9   6   3 1356.26   46.80
   8  -6  -3  761.32   28.00
   8  -6  -3  766.02   25.90
   8  -6  -3  777.12   26.60
  -8   6   3  747.73   26.50
  -8   6   3  766.32   27.30
  -8   6   3  739.13   25.30
  -8   6   3  770.32   28.50
   7  -6  -3  116.89    7.30
   7  -6  -3  108.69    6.80
  -7   6   3  130.49    5.70
  -7   6   3  125.69    7.40
  -7   6   3  129.99    7.90
  -7   6   3  104.39    6.30
   6  -6  -3  192.38    9.00
   6  -6  -3  184.88    9.20
  -6   6   3  185.98    8.00
  -6   6   3  188.18    9.20
  -6   6   3  198.18    9.90
  -6   6   3  170.28    8.80
  -6   6   3  194.98    7.20
   5  -6  -3  577.74   19.70
   5  -6  -3  583.64   21.20
  -5   6   3  576.74   19.00
  -5   6   3  570.94   20.80
  -5   6   3  560.14   19.80
  -5   6   3  558.14   21.00
  -5   6   3  598.04   18.40
   4  -6  -3  186.28    7.10
   4  -6  -3  198.98    9.40
   4  -6  -3  193.48    7.30
  -4   6   3  172.28    8.80
  -4   6   3  192.48    7.40
  -4   6   3  181.38    8.80
  -4   6   3  177.08    7.30
   3  -6  -3   13.50    1.10
   3  -6  -3   14.40    2.90
   3  -6  -3   12.80    2.20
   3  -6  -3   14.40    2.00
  -3   6   3   14.60    2.60
  -3   6   3   16.20    1.10
  -3   6   3   13.10    2.10
  -3   6   3   13.00    2.40
   2  -6  -3  270.97   11.90
   2  -6  -3  262.57   10.70
   2  -6  -3  273.47   11.20
  -2   6   3  276.67   11.50
  -2   6   3  258.07   11.30
  -2   6   3  273.47   11.30
   1  -6  -3  162.78    8.00
   1  -6  -3  158.98    8.20
   1  -6  -3  158.58    8.60
  -1   6   3  169.68    8.30
  -1   6   3  170.28    9.20
   0  -6  -3  395.26   15.50
   0  -6  -3  389.46   15.80
   0   6   3  385.66   17.30
   0   6   3  394.66   15.50
  -1  -6  -3 1983.60   61.89
  -1  -6  -3 2002.80   62.09
  -1  -6  -3 1896.91   58.49
  -1  -6  -3 1977.30   61.59
   1   6   3 1943.21   61.99
   1   6   3 1969.90   58.49
   1   6   3 1983.80   65.49
  -2  -6  -3   56.89    4.80
  -2  -6  -3   56.89    5.10
  -2  -6  -3   54.69    5.00
  -2  -6  -3   47.00    3.70
   2   6   3   49.30    3.60
   2   6   3   59.09    8.10
   2   6   3   47.90    5.10
  -3  -6  -3    3.40    2.10
  -3  -6  -3    7.20    2.20
  -3  -6  -3    3.30    2.20
  -3  -6  -3    3.80    2.30
   3   6   3    4.30    1.90
   3   6   3    3.20    3.40
   3   6   3    5.50    2.60
  -4  -6  -3   77.89    5.90
  -4  -6  -3   73.19    6.70
   4   6   3   83.09    6.00
   4   6   3   75.19   10.10
  -5  -6  -3  167.68   11.30
  -5  -6  -3  175.68    9.40
  -5  -6  -3  189.28   11.60
   5   6   3  174.78    9.90
   5   6   3  190.88   15.80
  -6  -6  -3  168.58   11.30
  -6  -6  -3  157.68    8.80
  -6  -6  -3  138.29   11.00
   6   6   3  157.88   15.00
   6   6   3  160.68   10.00
  -7  -6  -3   12.80    3.50
  -7  -6  -3   12.70    5.40
  -7  -6  -3   15.00    4.70
   7   6   3   13.40    4.70
   7   6   3   18.40    8.10
  14  -7  -3    6.80    5.20
  14  -7  -3    3.70    5.00
 -14   7   3   -2.20    4.10
 -14   7   3    0.80    5.20
 -14   7   3    5.20    4.70
  13  -7  -3   36.30    4.20
  13  -7  -3   39.40    6.70
  13  -7  -3   49.00    7.80
 -13   7   3   40.40    7.40
 -13   7   3   56.69    7.30
 -13   7   3   47.10    7.30
  12  -7  -3   77.89    7.90
  12  -7  -3   81.19    6.00
  12  -7  -3   77.29    9.50
 -12   7   3   74.79    7.60
 -12   7   3   75.49    7.70
 -12   7   3   89.29    9.20
  11  -7  -3   71.49    7.60
  11  -7  -3   81.69    6.00
  11  -7  -3   76.99    7.20
 -11   7   3   80.09    8.20
 -11   7   3   77.99    6.50
 -11   7   3   72.59    7.10
  10  -7  -3  262.67   12.50
  10  -7  -3  269.67   14.30
  10  -7  -3  261.67   11.70
 -10   7   3  253.07   12.80
 -10   7   3  253.17   14.20
 -10   7   3  252.87   11.80
   9  -7  -3  818.82   28.30
   9  -7  -3  792.42   30.00
  -9   7   3  768.72   30.40
  -9   7   3  791.32   28.80
  -9   7   3  847.72   27.50
  -9   7   3  837.72   29.30
   8  -7  -3 1199.68   40.00
   8  -7  -3 1191.98   39.10
  -8   7   3 1195.48   37.10
  -8   7   3 1162.28   39.40
  -8   7   3 1140.99   38.50
  -8   7   3 1159.38   40.60
   7  -7  -3   15.00    3.00
   7  -7  -3   16.80    3.00
  -7   7   3   14.50    3.00
  -7   7   3   19.40    3.90
  -7   7   3   13.50    2.00
  -7   7   3   15.90    2.70
   6  -7  -3 1444.26   46.90
   6  -7  -3 1473.25   45.60
  -6   7   3 1395.56   47.10
  -6   7   3 1458.15   43.90
  -6   7   3 1443.56   46.50
  -6   7   3 1438.06   45.00
  -6   7   3 1418.66   45.70
   5  -7  -3 1581.74   49.40
   5  -7  -3 1630.64   49.80
   5  -7  -3 1639.04   52.29
  -5   7   3 1625.34   49.90
  -5   7   3 1600.44   49.99
  -5   7   3 1628.44   52.19
  -5   7   3 1619.84   51.59
  -5   7   3 1660.73   49.50
   4  -7  -3  132.09    6.40
   4  -7  -3  153.58    5.70
   4  -7  -3  142.69    8.20
   4  -7  -3  154.38    7.60
  -4   7   3  141.69    8.00
  -4   7   3  155.78    7.90
  -4   7   3  146.89    5.90
  -4   7   3  159.78    7.00
   3  -7  -3    8.90    2.50
   3  -7  -3   12.90    2.60
   3  -7  -3    9.10    2.00
  -3   7   3    9.40    2.20
  -3   7   3   11.90    2.50
  -3   7   3   11.90    2.50
   2  -7  -3  253.67   11.20
   2  -7  -3  292.87   12.80
   2  -7  -3  273.47   11.70
  -2   7   3  266.27   11.70
  -2   7   3  264.07   12.30
  -2   7   3  289.37   12.20
   1  -7  -3   59.89    5.20
   1  -7  -3   49.00    4.40
  -1   7   3   39.30    4.20
  -1   7   3   54.99    5.70
   0  -7  -3  477.55   19.30
   0  -7  -3  487.15   18.90
   0   7   3  508.35   21.60
   0   7   3  502.35   19.20
  -1  -7  -3 1597.44   51.39
  -1  -7  -3 1551.24   46.90
  -1  -7  -3 1573.24   50.89
  -1  -7  -3 1603.94   51.39
   1   7   3 1586.64   55.29
   1   7   3 1541.15   51.29
   1   7   3 1594.14   46.90
  -2  -7  -3   79.69    6.30
  -2  -7  -3   76.09    6.30
  -2  -7  -3   75.39    6.00
  -2  -7  -3   74.39    4.30
   2   7   3   77.59    6.30
   2   7   3   69.79    9.20
   2   7   3   83.09    4.40
  -3  -7  -3    9.00    2.70
  -3  -7  -3    7.20    2.50
  -3  -7  -3    7.50    2.30
  -3  -7  -3    6.50    2.70
   3   7   3    7.60    2.20
   3   7   3   15.60    3.50
   3   7   3   10.70    5.20
  -4  -7  -3  454.05   18.60
  -4  -7  -3  465.75   20.40
  -4  -7  -3  479.95   20.50
   4   7   3  432.46   24.80
   4   7   3  461.95   17.70
  -5  -7  -3  452.65   21.30
  -5  -7  -3  473.15   21.00
  -5  -7  -3  450.15   18.50
   5   7   3  466.95   18.60
   5   7   3  437.46   26.10
  -6  -7  -3  240.68   15.10
  -6  -7  -3  233.58   14.50
  -6  -7  -3  203.28   11.40
   6   7   3  249.48   20.10
   6   7   3  233.98   12.70
  -7  -7  -3  554.04   23.20
  -7  -7  -3  639.44   28.00
  -7  -7  -3  634.24   28.70
   7   7   3  638.84   35.60
  14  -8  -3   -7.00    4.50
  14  -8  -3    5.50    5.30
 -14   8   3    7.20    5.60
 -14   8   3    0.50    4.40
 -14   8   3   -2.30    4.10
  13  -8  -3  305.47   16.80
  13  -8  -3  330.47   18.70
 -13   8   3  320.77   19.00
 -13   8   3  355.76   16.90
 -13   8   3  363.46   17.00
  12  -8  -3   26.30    5.50
  12  -8  -3   17.10    4.50
  12  -8  -3   25.60    4.10
 -12   8   3   22.90    5.40
 -12   8   3   26.30    4.60
 -12   8   3   27.10    4.90
  11  -8  -3   89.49    8.20
  11  -8  -3   89.59    6.50
 -11   8   3   76.99    8.30
 -11   8   3   86.09    7.40
 -11   8   3   82.09    6.60
  10  -8  -3  151.08    9.00
  10  -8  -3  166.68   10.70
 -10   8   3  175.78   11.20
 -10   8   3  160.58    8.40
 -10   8   3  170.18    9.80
   9  -8  -3    7.30    2.90
   9  -8  -3    2.00    2.30
  -9   8   3    1.60    3.00
  -9   8   3    5.60    2.10
  -9   8   3    3.30    2.70
  -9   8   3    6.30    2.40
   8  -8  -3   59.89    5.40
   8  -8  -3   59.99    5.50
  -8   8   3   58.09    4.10
  -8   8   3   57.69    5.20
  -8   8   3   57.59    6.10
  -8   8   3   52.79    5.20
   7  -8  -3  588.34   21.90
   7  -8  -3  576.24   22.70
  -7   8   3  640.14   20.40
  -7   8   3  609.94   22.50
  -7   8   3  632.54   21.90
  -7   8   3  606.34   23.60
   6  -8  -3 2879.41   89.39
   6  -8  -3 3042.60   92.29
   6  -8  -3 3014.00   89.79
  -6   8   3 2877.41   89.99
  -6   8   3 2967.80   90.09
  -6   8   3 3051.89   89.19
  -6   8   3 3036.40   91.39
  -6   8   3 2950.40   92.29
   5  -8  -3  930.41   32.00
   5  -8  -3  878.31   29.20
   5  -8  -3  899.61   30.40
   5  -8  -3  839.92   28.30
  -5   8   3  907.51   30.90
  -5   8   3  931.21   31.80
  -5   8   3  966.90   29.70
  -5   8   3  907.41   28.90
   4  -8  -3  929.91   32.70
   4  -8  -3 1050.49   34.00
   4  -8  -3 1041.40   35.40
   4  -8  -3 1015.30   30.40
  -4   8   3 1021.30   34.70
  -4   8   3 1071.19   33.80
  -4   8   3 1028.00   34.20
  -4   8   3 1014.10   30.60
   3  -8  -3  774.72   28.20
   3  -8  -3  793.32   27.10
   3  -8  -3  751.52   26.30
  -3   8   3  807.52   27.20
  -3   8   3  769.42   27.40
  -3   8   3  773.92   27.40
   2  -8  -3   34.40    4.70
   2  -8  -3   41.80    4.00
  -2   8   3   40.50    5.00
  -2   8   3   35.90    4.10
   1  -8  -3   26.40    4.40
   1  -8  -3   33.30    4.40
  -1   8   3   30.90    4.20
  -1   8   3   24.50    4.80
   0  -8  -3  238.68   11.40
   0  -8  -3  224.18   11.70
   0  -8  -3  225.18   11.40
   0   8   3  240.48   14.10
   0   8   3  236.08   11.70
  -1  -8  -3  287.17   13.30
  -1  -8  -3  285.77   13.80
  -1  -8  -3  294.07   13.80
   1   8   3  286.77   13.70
   1   8   3  298.77   17.20
  -2  -8  -3  117.49    8.20
  -2  -8  -3  129.39    8.30
  -2  -8  -3  118.29    5.40
  -2  -8  -3  123.49    8.60
   2   8   3  129.39   11.70
   2   8   3  128.89    5.60
   2   8   3  124.99    8.70
  -3  -8  -3  299.47   14.00
  -3  -8  -3  273.27   11.40
  -3  -8  -3  288.87   14.70
  -3  -8  -3  306.97   14.90
   3   8   3  320.57   11.90
   3   8   3  291.07   19.20
  -4  -8  -3  254.77   12.90
  -4  -8  -3  288.87   15.20
  -4  -8  -3  284.07   15.00
   4   8   3  247.58   11.50
   4   8   3  272.27   19.60
  -5  -8  -3   22.00    5.60
  -5  -8  -3   22.30    4.30
  -5  -8  -3   17.10    5.00
   5   8   3   15.00    7.20
   5   8   3   15.50    4.00
  -6  -8  -3  186.38   11.10
  -6  -8  -3  202.18   13.90
  -6  -8  -3  197.98   14.40
   6   8   3  176.08   18.50
  14  -9  -3    5.50    5.40
 -14   9   3   -1.60    4.40
 -14   9   3    8.50    4.50
 -14   9   3   -3.20    4.30
  13  -9  -3  228.48   11.70
  13  -9  -3  265.27   15.80
 -13   9   3  231.28   13.50
 -13   9   3  284.37   13.80
 -13   9   3  275.87   17.00
  12  -9  -3  164.18    9.60
  12  -9  -3  169.58   11.80
 -12   9   3  153.38   10.30
 -12   9   3  164.68   12.20
 -12   9   3  167.48    9.70
  11  -9  -3   10.00    3.70
  11  -9  -3   17.30    3.50
 -11   9   3   20.40    3.60
 -11   9   3   10.90    3.70
 -11   9   3    9.40    3.60
  10  -9  -3  582.74   21.80
  10  -9  -3  541.65   22.60
 -10   9   3  545.55   21.50
 -10   9   3  543.55   20.00
 -10   9   3  543.25   23.60
   9  -9  -3 1228.28   41.30
   9  -9  -3 1193.28   41.30
  -9   9   3 1150.28   40.70
  -9   9   3 1222.78   40.90
  -9   9   3 1252.77   39.00
  -9   9   3 1249.97   43.20
   8  -9  -3  102.69    7.50
   8  -9  -3  100.29    6.80
  -8   9   3  109.49    7.30
  -8   9   3   96.99    7.80
  -8   9   3  115.49    6.00
  -8   9   3  106.09    7.00
   7  -9  -3  727.43   27.10
   7  -9  -3  736.83   25.10
   7  -9  -3  727.33   25.60
  -7   9   3  748.23   24.40
  -7   9   3  683.63   27.00
  -7   9   3  718.23   26.00
  -7   9   3  747.23   27.60
  -7   9   3  730.13   25.70
   6  -9  -3  176.28   10.10
   6  -9  -3  187.48    9.10
   6  -9  -3  180.78    7.70
   6  -9  -3  158.28    8.10
  -6   9   3  163.08    9.80
  -6   9   3  189.88    8.40
  -6   9   3  175.48    9.20
  -6   9   3  173.78    8.80
  -6   9   3  175.38    8.30
   5  -9  -3  141.29    8.80
   5  -9  -3  139.79    7.70
   5  -9  -3  142.69    7.30
   5  -9  -3  138.29    5.50
  -5   9   3  146.09    7.70
  -5   9   3  130.99    6.00
  -5   9   3  136.79    7.80
  -5   9   3  142.59    8.60
   4  -9  -3  747.63   26.40
   4  -9  -3  797.02   28.30
   4  -9  -3  686.03   25.50
  -4   9   3  750.22   26.60
  -4   9   3  789.42   27.00
  -4   9   3  757.92   27.30
   3  -9  -3 1663.03   55.59
   3  -9  -3 1686.93   53.99
  -3   9   3 1697.23   55.29
  -3   9   3 1709.03   54.69
   2  -9  -3  116.89    8.30
   2  -9  -3  108.59    7.20
  -2   9   3  122.09    8.70
  -2   9   3  106.49    7.20
   1  -9  -3  421.46   18.00
   1  -9  -3  387.36   16.90
  -1   9   3  413.66   19.70
  -1   9   3  409.36   17.10
   0  -9  -3   99.19    7.40
   0  -9  -3  101.99    7.30
   0  -9  -3  114.69    7.30
   0   9   3   77.49    9.10
   0   9   3  101.09    7.20
  -1  -9  -3  358.86   17.20
  -1  -9  -3  390.26   17.50
  -1  -9  -3  419.76   17.40
   1   9   3  392.66   17.60
   1   9   3  409.56   21.40
  -2  -9  -3  826.32   30.00
  -2  -9  -3  761.72   29.50
  -2  -9  -3  801.42   30.50
   2   9   3  823.52   35.90
   2   9   3  765.32   30.10
  -3  -9  -3  125.19    9.00
  -3  -9  -3  137.19   10.00
  -3  -9  -3  138.19   10.20
   3   9   3  143.79   13.80
  -4  -9  -3  132.39   10.80
  -4  -9  -3  127.59    9.00
  -4  -9  -3  131.39   10.70
   4   9   3  128.59   14.70
  -5  -9  -3   46.20    7.90
  -5  -9  -3   62.69    9.10
  -5  -9  -3   43.50    6.20
   5   9   3   30.40   10.40
  14 -10  -3  113.49   11.30
 -14  10   3  118.19    9.70
 -14  10   3  123.39   11.50
  13 -10  -3  249.78   12.20
  13 -10  -3  240.08   14.80
 -13  10   3  226.28   12.70
 -13  10   3  246.48   15.80
 -13  10   3  208.78   12.00
  12 -10  -3  229.28   14.10
  12 -10  -3  248.08   12.50
 -12  10   3  240.18   12.00
 -12  10   3  260.97   15.50
 -12  10   3  208.48   11.90
  11 -10  -3  647.24   26.30
  11 -10  -3  637.14   24.80
 -11  10   3  649.83   23.40
 -11  10   3  646.24   24.70
 -11  10   3  658.33   27.70
  10 -10  -3 1436.46   48.00
  10 -10  -3 1372.36   48.10
 -10  10   3 1458.25   50.29
 -10  10   3 1469.45   45.70
 -10  10   3 1405.26   47.30
   9 -10  -3 1256.67   42.60
   9 -10  -3 1190.18   41.50
  -9  10   3 1294.07   39.80
  -9  10   3 1239.18   43.80
  -9  10   3 1199.68   41.70
  -9  10   3 1237.08   41.40
   8 -10  -3  551.64   22.00
   8 -10  -3  515.45   20.00
   8 -10  -3  525.85   20.00
  -8  10   3  528.55   21.00
  -8  10   3  570.14   19.40
  -8  10   3  550.64   20.70
  -8  10   3  528.65   22.40
   7 -10  -3  417.86   16.40
   7 -10  -3  422.06   15.70
   7 -10  -3  422.76   18.40
   7 -10  -3  409.76   16.50
  -7  10   3  457.35   16.30
  -7  10   3  408.26   16.40
  -7  10   3  456.85   18.80
  -7  10   3  425.46   17.10
  -7  10   3  396.36   17.10
   6 -10  -3  674.73   21.60
   6 -10  -3  622.34   23.20
   6 -10  -3  668.43   24.00
   6 -10  -3  694.73   26.10
  -6  10   3  698.43   25.70
  -6  10   3  653.73   22.30
  -6  10   3  655.63   24.10
  -6  10   3  635.74   23.80
  -6  10   3  686.83   23.60
   5 -10  -3  105.39    7.80
   5 -10  -3   89.99    7.30
   5 -10  -3  105.99    6.90
  -5  10   3  110.19    7.10
  -5  10   3   92.99    7.10
  -5  10   3   91.59    6.50
   4 -10  -3   85.39    6.30
   4 -10  -3   80.49    7.10
  -4  10   3   88.39    7.10
  -4  10   3   73.09    6.20
   3 -10  -3   26.20    4.50
   3 -10  -3   32.40    4.80
  -3  10   3   25.00    4.20
  -3  10   3   33.50    5.40
   2 -10  -3  181.48   10.20
   2 -10  -3  177.18   10.80
  -2  10   3  195.88   12.30
  -2  10   3  195.38   10.60
   1 -10  -3   61.29    5.90
   1 -10  -3   47.80    6.20
  -1  10   3   51.29    5.50
  -1  10   3   61.89    8.30
   0 -10  -3  520.35   22.20
   0 -10  -3  516.45   21.80
   0 -10  -3  537.35   21.40
   0  10   3  537.15   25.40
   0  10   3  537.65   21.90
  -1 -10  -3  917.71   33.40
  -1 -10  -3  923.61   33.60
  -1 -10  -3  890.11   32.50
   1  10   3  842.82   32.90
   1  10   3  876.81   37.90
  -2 -10  -3  231.18   13.20
  -2 -10  -3  264.57   14.30
  -2 -10  -3  245.98   13.60
   2  10   3  226.68   17.60
   2  10   3  257.57   14.10
  -3 -10  -3  131.89   10.60
  -3 -10  -3  135.59   10.60
  -3 -10  -3  136.39    9.80
   3  10   3  113.19   14.70
  -4 -10  -3   40.00    7.00
  -4 -10  -3   35.30    6.00
  -4 -10  -3   39.70    7.30
   4  10   3   42.50   10.60
  13 -11  -3    2.00    4.50
  13 -11  -3    1.80    3.40
 -13  11   3    1.30    3.50
 -13  11   3    0.90    4.00
 -13  11   3   -4.20    3.50
  12 -11  -3  285.57   13.80
  12 -11  -3  252.17   14.70
 -12  11   3  289.87   16.70
 -12  11   3  265.77   13.40
  11 -11  -3  616.64   24.80
  11 -11  -3  630.94   24.40
 -11  11   3  584.64   22.10
 -11  11   3  590.84   23.20
 -11  11   3  632.04   26.80
  10 -11  -3  600.84   23.90
  10 -11  -3  601.54   22.00
  10 -11  -3  548.45   22.90
 -10  11   3  597.54   21.30
 -10  11   3  579.14   22.40
 -10  11   3  600.04   25.30
   9 -11  -3  105.19    7.30
   9 -11  -3  129.49    8.80
   9 -11  -3  104.09    7.30
  -9  11   3  122.59    7.20
  -9  11   3   96.39    7.40
  -9  11   3  115.09    8.90
  -9  11   3  124.59   10.10
   8 -11  -3  340.17   13.90
   8 -11  -3  349.96   16.50
   8 -11  -3  341.37   14.70
  -8  11   3  377.46   14.50
  -8  11   3  356.06   16.90
  -8  11   3  357.06   15.20
  -8  11   3  329.77   16.00
   7 -11  -3   49.60    6.70
   7 -11  -3   45.30    5.20
   7 -11  -3   47.20    3.70
   7 -11  -3   62.19    7.30
  -7  11   3   52.99    5.00
  -7  11   3   53.59    5.90
  -7  11   3   52.69    5.10
  -7  11   3   46.70    4.90
   6 -11  -3  430.56   14.20
   6 -11  -3  427.06   17.40
   6 -11  -3  440.06   19.30
  -6  11   3  420.56   18.60
  -6  11   3  424.86   14.20
  -6  11   3  435.06   14.80
  -6  11   3  431.76   17.50
  -6  11   3  456.05   17.80
   5 -11  -3   17.40    4.40
   5 -11  -3   10.20    3.10
  -5  11   3    7.10    3.10
  -5  11   3   10.50    3.20
   4 -11  -3  122.59    8.90
   4 -11  -3  135.59    8.60
  -4  11   3  135.29    8.90
  -4  11   3  133.79    9.60
   3 -11  -3  238.88   13.40
   3 -11  -3  231.48   12.10
  -3  11   3  257.97   12.70
  -3  11   3  234.68   14.10
   2 -11  -3   30.00    5.40
   2 -11  -3   40.10    5.50
  -2  11   3   30.70    4.70
  -2  11   3   28.20    6.40
   1 -11  -3   -0.70    2.80
   1 -11  -3    0.70    2.70
   1 -11  -3    0.50    2.60
  -1  11   3   -2.90    3.70
  -1  11   3   -1.30    2.20
   0 -11  -3  143.89   10.30
   0 -11  -3  147.59    9.60
   0 -11  -3  132.89    9.70
   0  11   3  144.29    9.90
   0  11   3  123.29   12.10
  -1 -11  -3  157.78   10.70
  -1 -11  -3  150.88   10.20
  -1 -11  -3  148.29   10.50
   1  11   3  156.08   14.50
   1  11   3  167.98   10.90
  -2 -11  -3  185.08   12.70
  -2 -11  -3  175.68   11.80
  -2 -11  -3  175.08   11.70
   2  11   3  182.38   16.70
   2  11   3  178.38   12.20
  -3 -11  -3  157.78   11.60
  -3 -11  -3  164.48   12.30
  -3 -11  -3  165.58   12.10
   3  11   3  151.08   17.40
  13 -12  -3  255.77   15.00
  13 -12  -3  297.57   14.60
 -13  12   3  266.87   13.40
 -13  12   3  274.07   17.20
  12 -12  -3   52.29    6.70
  12 -12  -3   46.60    6.70
  12 -12  -3   48.40    5.40
 -12  12   3   53.39    8.10
 -12  12   3   51.79    5.90
 -12  12   3   35.50    5.10
  11 -12  -3    0.60    3.10
  11 -12  -3    4.80    3.20
  11 -12  -3    7.40    3.60
 -11  12   3    3.40    3.30
 -11  12   3    1.80    3.00
 -11  12   3    0.00    2.90
  10 -12  -3   12.30    3.40
  10 -12  -3   11.60    3.80
  10 -12  -3   11.80    3.30
 -10  12   3   15.60    4.60
 -10  12   3   12.90    3.30
 -10  12   3   13.60    3.40
   9 -12  -3  111.29    7.20
   9 -12  -3  125.79    7.80
   9 -12  -3  119.39    8.80
  -9  12   3  118.69    7.70
  -9  12   3  108.09    7.60
  -9  12   3  108.99    9.00
   8 -12  -3  174.98    9.60
   8 -12  -3  162.48    8.10
   8 -12  -3  183.98   11.40
  -8  12   3  180.58    9.80
  -8  12   3  179.38    9.70
  -8  12   3  173.48   11.10
   7 -12  -3   10.60    3.20
   7 -12  -3    7.00    1.70
   7 -12  -3    9.40    3.40
  -7  12   3    9.00    3.20
  -7  12   3   14.90    3.80
  -7  12   3   10.40    1.90
  -7  12   3    4.80    2.70
   6 -12  -3   71.79    7.30
   6 -12  -3   73.79    6.30
  -6  12   3   74.59    7.30
  -6  12   3   86.69    7.30
   5 -12  -3 1008.30   34.70
   5 -12  -3 1001.20   36.80
  -5  12   3  957.50   35.70
  -5  12   3  964.10   35.40
   4 -12  -3  110.19    8.20
   4 -12  -3  104.39    8.60
  -4  12   3  103.39    9.40
  -4  12   3  107.69    8.20
   3 -12  -3  380.96   18.50
   3 -12  -3  386.46   17.30
  -3  12   3  363.86   19.20
  -3  12   3  367.96   17.10
   2 -12  -3  268.37   14.90
   2 -12  -3  260.47   13.80
  -2  12   3  253.37   16.60
  -2  12   3  265.27   13.80
   1 -12  -3  217.68   12.00
   1 -12  -3  208.08   13.00
   1 -12  -3  205.88   12.50
  -1  12   3  206.88   12.30
  -1  12   3  195.58   15.20
   0 -12  -3  153.38   11.30
   0 -12  -3  187.08   11.10
   0 -12  -3  167.28   11.40
   0  12   3  154.08   11.00
   0  12   3  157.78   14.10
  -1 -12  -3   11.80    5.00
  -1 -12  -3   16.80    4.90
  -1 -12  -3   23.00    5.30
   1  12   3   21.50    5.10
   1  12   3   18.60    7.20
  12 -13  -3  194.48   12.10
  12 -13  -3  135.89    9.20
  12 -13  -3  172.88   11.40
 -12  13   3  170.18   13.00
 -12  13   3  179.18   10.00
  11 -13  -3  177.18   10.80
  11 -13  -3  202.58   12.70
  11 -13  -3  201.18   10.60
 -11  13   3  182.78   10.30
 -11  13   3  233.58   14.30
  10 -13  -3  423.06   19.40
  10 -13  -3  378.06   16.30
  10 -13  -3  396.06   16.50
 -10  13   3  413.66   19.90
 -10  13   3  383.56   16.50
   9 -13  -3    0.40    2.90
   9 -13  -3    1.50    2.30
   9 -13  -3   -2.60    2.90
  -9  13   3    3.70    3.30
  -9  13   3    5.30    3.00
  -9  13   3    0.00    3.20
   8 -13  -3    8.10    3.20
   8 -13  -3    3.50    3.40
   8 -13  -3    4.80    1.90
  -8  13   3    5.30    3.50
  -8  13   3    5.60    3.10
  -8  13   3    4.10    2.10
   7 -13  -3   24.40    4.90
   7 -13  -3   27.50    4.70
  -7  13   3   39.00    5.70
  -7  13   3   33.60    5.60
   6 -13  -3   62.49    6.30
   6 -13  -3   51.39    7.50
  -6  13   3   63.59    7.60
  -6  13   3   60.79    6.80
   5 -13  -3  141.99    9.50
   5 -13  -3  159.38   11.40
  -5  13   3  165.98   11.60
  -5  13   3  127.69    9.40
   4 -13  -3  231.58   13.90
   4 -13  -3  195.58   12.10
  -4  13   3  227.48   12.80
  -4  13   3  237.18   14.90
   3 -13  -3  177.78   11.20
   3 -13  -3  189.18   12.70
  -3  13   3  172.88   11.10
  -3  13   3  179.08   13.60
   2 -13  -3  192.28   12.20
   2 -13  -3  193.28   11.60
   2 -13  -3  204.38   13.30
  -2  13   3  181.58   11.80
  -2  13   3  224.08   16.00
   1 -13  -3  324.07   16.30
   1 -13  -3  343.67   17.30
   1 -13  -3  311.17   17.40
  -1  13   3  308.67   16.50
  -1  13   3  353.66   21.60
   0 -13  -3   45.50    7.50
   0 -13  -3   44.00    7.10
   0 -13  -3   40.30    6.40
   0  13   3   45.90    7.10
   0  13   3   48.30   10.80
  11 -14  -3  244.58   12.80
  11 -14  -3  286.27   13.60
  11 -14  -3  330.87   16.80
 -11  14   3  283.77   16.60
  10 -14  -3  432.66   20.50
  10 -14  -3  444.16   17.90
  10 -14  -3  410.26   16.60
 -10  14   3  400.06   20.40
   9 -14  -3   18.20    4.40
   9 -14  -3   10.60    4.70
  -9  14   3   16.90    4.80
  -9  14   3   15.10    4.50
   8 -14  -3   53.19    7.80
   8 -14  -3   59.29    6.40
  -8  14   3   64.19    8.10
  -8  14   3   62.69    7.20
   7 -14  -3  813.12   29.00
   7 -14  -3  823.92   32.10
  -7  14   3  714.53   29.80
  -7  14   3  758.92   30.40
   6 -14  -3  191.28   11.70
   6 -14  -3  209.88   13.90
  -6  14   3  218.58   12.90
  -6  14   3  242.78   14.40
   5 -14  -3    4.10    3.10
   5 -14  -3   -6.30    3.40
  -5  14   3    0.70    3.20
  -5  14   3   -2.70    4.90
   4 -14  -3    3.50    4.20
   4 -14  -3    2.70    3.30
  -4  14   3   -2.30    5.20
  -4  14   3   -1.20    3.00
   3 -14  -3   57.49    8.40
   3 -14  -3   65.89    7.70
  -3  14   3   56.99    9.90
  -3  14   3   55.09    7.50
   2 -14  -3  210.18   13.20
   2 -14  -3  200.18   13.50
   2 -14  -3  209.88   12.80
  -2  14   3  188.98   12.50
  -2  14   3  194.38   17.10
   9 -15  -3  121.19   11.10
   9 -15  -3  135.49    9.30
  -9  15   3  108.99   10.00
   8 -15  -3    1.70    3.70
   8 -15  -3   -1.70    3.70
  -8  15   3    0.80    8.90
  -8  15   3    4.40    3.90
   7 -15  -3  159.18    9.90
   7 -15  -3  138.99   11.50
  -7  15   3  130.49   10.80
  -7  15   3  100.79   11.50
   6 -15  -3  368.56   16.90
   6 -15  -3  371.86   19.50
  -6  15   3  332.97   17.40
  -6  15   3  286.47   18.00
   5 -15  -3  131.89   11.10
   5 -15  -3  120.09    9.40
  -5  15   3  122.89   12.80
  -5  15   3  100.49    9.40
  -3  15  -4  364.66   21.60
   3 -15   4  353.16   17.10
   3 -15   4  365.76   19.30
  -4  15  -4  177.18   11.30
  -4  15  -4  221.28   16.00
   4 -15   4  174.08   11.10
  -5  15  -4  171.88   14.20
  -5  15  -4  160.08   10.80
   5 -15   4  163.58   12.40
  -6  15  -4   94.69    8.30
  -6  15  -4  117.79   11.90
  -6  15  -4  118.39    9.50
   6 -15   4  102.49    9.70
  -7  15  -4    4.20    3.20
  -7  15  -4    8.40    4.40
  -7  15  -4    6.30    5.30
   7 -15   4    6.60    4.70
   7 -15   4    4.40    3.50
   0  14  -4   34.90    8.60
   0 -14   4   35.60    6.30
   0 -14   4   34.60    7.70
  -1  14  -4   11.30    4.80
  -1  14  -4   11.10    6.70
   1 -14   4    5.60    4.20
   1 -14   4   10.80    4.90
  -2  14  -4   47.30    8.60
  -2  14  -4   32.10    5.90
  -2  14  -4   39.50    4.80
   2 -14   4   41.90    6.20
   2 -14   4   37.10    7.20
  -3  14  -4  311.57   18.90
  -3  14  -4  304.97   14.80
  -3  14  -4  278.97   12.50
   3 -14   4  291.47   14.30
   3 -14   4  319.57   17.10
  -4  14  -4  792.52   27.40
  -4  14  -4  778.42   33.90
  -4  14  -4  822.62   29.90
   4 -14   4  812.62   32.40
   4 -14   4  813.22   28.80
  -5  14  -4  624.14   23.60
  -5  14  -4  623.04   27.30
  -5  14  -4  524.55   20.80
   5 -14   4  573.24   25.00
  -6  14  -4  196.88   13.50
  -6  14  -4  182.18   11.00
  -6  14  -4  164.18    9.30
   6 -14   4  198.18   12.60
   6 -14   4  174.38   10.30
  -7  14  -4  399.16   17.60
  -7  14  -4  361.56   15.90
  -7  14  -4  393.86   20.50
   7 -14   4  398.36   18.90
   7 -14   4  360.76   16.70
  -8  14  -4   62.09    6.40
  -8  14  -4   61.79    7.20
  -8  14  -4   75.69    9.70
   8 -14   4   71.99    7.20
   8 -14   4   75.99    8.10
  -9  14  -4   31.30    6.80
  -9  14  -4   25.70    5.10
  -9  14  -4   30.10    5.50
   9 -14   4   23.50    5.40
   9 -14   4   31.10    5.20
   2  13  -4   55.79   11.40
   2  13  -4   39.40    6.60
  -2 -13   4   48.60    7.80
  -2 -13   4   62.19    8.40
   1  13  -4    7.40    4.90
   1  13  -4   15.10    6.70
  -1 -13   4    6.00    4.30
  -1 -13   4    5.00    3.60
  -1 -13   4    7.20    4.60
   0  13  -4  177.18   14.90
   0  13  -4  172.88   11.40
   0 -13   4  160.68   11.50
   0 -13   4  188.78   12.90
  -1  13  -4    7.30    4.00
  -1  13  -4    0.70    4.70
   1 -13   4    6.20    3.50
   1 -13   4    2.00    2.40
   1 -13   4    4.00    3.70
  -2  13  -4  124.89    8.80
  -2  13  -4  109.19    6.60
  -2  13  -4  115.99   11.00
   2 -13   4  101.09    6.20
   2 -13   4  126.89    8.80
   2 -13   4  103.49    9.40
  -3  13  -4  351.06   18.90
  -3  13  -4  324.47   15.10
  -3  13  -4  305.17   12.80
   3 -13   4  309.87   12.40
   3 -13   4  298.67   16.30
   3 -13   4  352.26   14.80
  -4  13  -4   76.69    7.10
  -4  13  -4   64.79    8.70
  -4  13  -4   55.19    4.90
   4 -13   4   68.39    6.00
   4 -13   4   52.59    7.20
  -5  13  -4  277.87   15.90
  -5  13  -4  276.17   13.40
  -5  13  -4  276.47   11.80
   5 -13   4  233.48   11.00
   5 -13   4  286.47   14.90
  -6  13  -4  125.29    7.60
  -6  13  -4  139.39    9.10
  -6  13  -4  124.89   10.50
   6 -13   4  138.09    8.70
   6 -13   4  127.19    9.50
  -7  13  -4  461.25   21.80
  -7  13  -4  440.46   18.00
  -7  13  -4  459.65   19.30
   7 -13   4  436.26   18.70
   7 -13   4  432.66   19.80
  -8  13  -4   48.70    6.10
  -8  13  -4   49.90    6.40
  -8  13  -4   48.30    7.70
   8 -13   4   57.59    7.00
   8 -13   4   52.99    5.90
  -9  13  -4    3.10    3.20
  -9  13  -4    4.90    4.60
   9 -13   4    8.00    3.50
   9 -13   4   -0.80    3.70
 -10  13  -4  325.17   18.20
 -10  13  -4  277.27   15.20
  10 -13   4  271.27   15.40
  10 -13   4  329.97   15.80
   3  12  -4   11.80    5.20
   3  12  -4    5.70    6.30
  -3 -12   4    4.10    3.80
  -3 -12   4    0.00    3.70
  -3 -12   4    6.20    4.70
   2  12  -4  318.17   16.20
   2  12  -4  322.57   21.10
  -2 -12   4  308.97   16.60
  -2 -12   4  307.87   17.20
   1  12  -4  744.93   33.10
   1  12  -4  707.83   27.60
  -1 -12   4  707.23   29.40
  -1 -12   4  725.93   28.40
  -1 -12   4  646.44   24.50
   0  12  -4  843.02   31.80
   0  12  -4  888.41   37.00
   0 -12   4  906.81   32.80
   0 -12   4  881.61   29.20
   0 -12   4  860.71   33.90
  -1  12  -4   76.79    9.00
  -1  12  -4   68.59    5.00
  -1  12  -4   65.29    6.80
   1 -12   4   70.09    5.00
   1 -12   4   67.29    6.60
   1 -12   4   74.89    7.80
  -2  12  -4   27.50    6.30
  -2  12  -4   32.10    3.60
  -2  12  -4   37.00    5.30
   2 -12   4   38.20    5.30
   2 -12   4   37.80    3.60
   2 -12   4   27.30    5.20
  -3  12  -4   38.00    3.80
  -3  12  -4   35.90    5.00
  -3  12  -4   26.60    5.90
   3 -12   4   49.10    6.40
   3 -12   4   32.90    4.30
  -4  12  -4    8.10    3.10
  -4  12  -4    7.80    4.00
  -4  12  -4   10.70    2.40
   4 -12   4    9.70    2.80
   4 -12   4    9.60    3.40
  -5  12  -4   18.60    3.10
  -5  12  -4   16.40    4.70
  -5  12  -4   22.10    4.00
   5 -12   4   24.00    4.10
   5 -12   4   21.70    3.10
   5 -12   4   21.00    3.90
  -6  12  -4  103.49    6.90
  -6  12  -4  111.39    7.60
  -6  12  -4   97.99    8.90
   6 -12   4  116.09    8.50
   6 -12   4  100.39    7.40
  -7  12  -4    7.10    3.10
  -7  12  -4   11.90    4.50
  -7  12  -4    7.20    3.10
   7 -12   4    2.90    3.00
   7 -12   4    5.40    2.60
  -8  12  -4    3.60    3.00
  -8  12  -4   11.20    4.00
   8 -12   4    3.90    3.30
   8 -12   4    3.30    3.00
  -9  12  -4  135.79   11.20
  -9  12  -4  136.99    9.80
   9 -12   4  155.98   10.20
   9 -12   4  168.48   10.00
 -10  12  -4  750.42   30.00
 -10  12  -4  638.94   27.10
  10 -12   4  660.13   27.50
  10 -12   4  682.53   26.10
 -11  12  -4  527.45   24.50
 -11  12  -4  477.75   22.60
  11 -12   4  496.75   22.80
   4  11  -4  258.77   15.40
   4  11  -4  278.97   20.20
  -4 -11   4  257.07   13.60
  -4 -11   4  250.47   15.80
  -4 -11   4  281.17   16.40
   3  11  -4   60.69   10.30
   3  11  -4   50.59    7.50
  -3 -11   4   55.99    7.50
  -3 -11   4   57.99    7.90
  -3 -11   4   57.59    6.50
   2  11  -4  474.55   20.40
   2  11  -4  439.06   24.40
  -2 -11   4  424.56   17.80
  -2 -11   4  495.15   21.80
  -2 -11   4  481.25   21.10
   1  11  -4  573.54   23.60
   1  11  -4  612.34   28.20
  -1 -11   4  601.54   24.30
  -1 -11   4  595.74   25.10
  -1 -11   4  603.54   21.30
   0  11  -4  722.83   31.10
   0  11  -4  720.03   27.10
   0 -11   4  722.03   28.60
   0 -11   4  727.23   27.40
   0 -11   4  728.33   24.30
  -1  11  -4  142.09   11.10
  -1  11  -4  109.79    6.10
  -1  11  -4  123.09    8.30
   1 -11   4  118.79    5.90
   1 -11   4  117.69    7.20
   1 -11   4  111.09    7.60
   1 -11   4  102.79    8.30
  -2  11  -4   10.00    3.10
  -2  11  -4   13.30    4.10
  -2  11  -4   10.50    2.10
   2 -11   4   12.90    2.10
   2 -11   4   13.40    3.40
   2 -11   4   10.40    2.90
   2 -11   4    8.90    2.80
  -3  11  -4 1505.95   46.50
  -3  11  -4 1436.16   51.89
  -3  11  -4 1537.65   49.20
   3 -11   4 1456.05   47.50
   3 -11   4 1505.35   47.70
   3 -11   4 1536.45   50.59
  -4  11  -4  225.18   11.30
  -4  11  -4  233.78   13.40
  -4  11  -4  218.68    9.60
   4 -11   4  210.18   10.60
   4 -11   4  214.38    9.50
   4 -11   4  237.48   12.30
  -5  11  -4  613.04   22.30
  -5  11  -4  595.64   24.40
  -5  11  -4  551.04   20.30
   5 -11   4  575.74   22.70
   5 -11   4  561.74   18.90
   5 -11   4  526.75   21.20
  -6  11  -4  151.88    9.00
  -6  11  -4  141.89   10.50
  -6  11  -4  139.89    8.10
   6 -11   4  156.08    9.30
   6 -11   4  150.98    8.90
  -7  11  -4    2.80    2.40
  -7  11  -4    5.40    3.20
   7 -11   4    6.10    2.80
   7 -11   4   10.10    3.20
  -8  11  -4    9.10    3.30
  -8  11  -4   10.80    4.20
   8 -11   4    4.40    3.00
   8 -11   4   16.20    3.90
  -9  11  -4  118.39    9.70
  -9  11  -4  113.49    8.70
   9 -11   4  104.19    8.60
   9 -11   4  124.69    8.30
 -10  11  -4  700.53   29.60
 -10  11  -4  655.63   27.70
  10 -11   4  701.93   28.10
  10 -11   4  702.33   25.70
 -11  11  -4  211.48   13.60
 -11  11  -4  231.88   14.80
  11 -11   4  157.58   10.10
  11 -11   4  182.08   12.40
 -12  11  -4   87.19   11.10
 -12  11  -4   75.39   10.00
  12 -11   4   89.49    9.80
   6  10  -4  285.47   16.90
   6  10  -4  280.77   22.40
  -6 -10   4  273.47   17.40
  -6 -10   4  248.78   15.10
  -6 -10   4  273.87   17.20
   5  10  -4   67.09   11.20
   5  10  -4   78.59    9.40
  -5 -10   4   66.09    9.20
  -5 -10   4   81.39    8.00
  -5 -10   4   48.00    7.30
   4  10  -4   28.40    7.80
   4  10  -4   38.40    5.90
  -4 -10   4   37.40    6.60
  -4 -10   4   30.30    6.00
  -4 -10   4   35.10    5.40
   3  10  -4   23.40    6.50
   3  10  -4   32.00    5.70
  -3 -10   4   25.20    5.50
  -3 -10   4   25.20    3.90
  -3 -10   4   23.40    5.20
   2  10  -4   34.70    5.60
   2  10  -4   37.80    7.20
  -2 -10   4   31.10    5.80
  -2 -10   4   28.90    5.20
  -2 -10   4   34.70    4.30
   1  10  -4  831.52   33.70
   1  10  -4  794.82   29.50
  -1 -10   4  771.32   30.40
  -1 -10   4  786.82   26.60
  -1 -10   4  831.62   30.00
   0  10  -4   65.99    6.20
   0  10  -4   71.39    7.90
   0 -10   4   73.19    6.40
   0 -10   4   75.49    6.90
   0 -10   4   71.29    5.30
   0 -10   4   72.99    4.40
  -1  10  -4    5.00    2.60
  -1  10  -4   -0.10    2.60
  -1  10  -4    5.70    1.70
   1 -10   4    4.90    2.30
   1 -10   4    5.90    1.60
   1 -10   4    4.10    2.70
   1 -10   4   14.90    3.00
  -2  10  -4  372.26   13.40
  -2  10  -4  391.56   15.90
  -2  10  -4  378.06   18.10
   2 -10   4  369.06   16.60
   2 -10   4  373.26   14.20
   2 -10   4  375.36   14.90
  -3  10  -4   65.29    5.50
  -3  10  -4   75.09    7.50
  -3  10  -4   57.09    4.00
   3 -10   4   52.79    4.70
   3 -10   4   61.29    5.20
   3 -10   4   66.69    4.70
   3 -10   4   71.69    6.20
  -4  10  -4 1517.55   47.70
  -4  10  -4 1508.95   49.60
  -4  10  -4 1582.04   52.39
   4 -10   4 1566.74   50.69
   4 -10   4 1551.14   47.20
   4 -10   4 1451.65   48.20
   4 -10   4 1550.34   49.40
  -5  10  -4  410.86   18.50
  -5  10  -4  401.76   16.40
  -5  10  -4  375.46   15.00
   5 -10   4  392.76   16.10
   5 -10   4  391.76   16.80
   5 -10   4  401.66   13.00
   5 -10   4  383.76   13.20
  -6  10  -4  651.03   24.00
  -6  10  -4  689.93   27.10
   6 -10   4  684.63   24.90
   6 -10   4  676.13   25.10
  -7  10  -4  360.66   15.70
  -7  10  -4  355.16   17.50
   7 -10   4  405.26   16.10
   7 -10   4  349.17   15.90
  -8  10  -4   99.89    7.90
[truncated: 684,454 more chars]
