# Supplementary material for: Comparing the Electronic Structure and Hydride Atom Transfer Reactivities of Nickel(III) vs Cu(III) Complexes
Source: JACS Au. 2025 Jun 23;5(7):3275–87. doi: 10.1021/jacsau.5c00430 (PMC12308396; doi:10.1021/jacsau.5c00430)
Supplement: Supplementary file 2 [file au5c00430_si_002.zip › Crystal Structures/SPMB20Cu230222_0m_a.cif]

 
data_SPMB20Cu230222_0m_a
 
_audit_creation_method            'SHELXL-2019/1'
_shelx_SHELXL_version_number      '2019/1'
_chemical_name_systematic         ?
_chemical_name_common             ?
_chemical_melting_point           ?
_chemical_formula_moiety          'C23 H25 Cu N4 O4, C4 H12 N, C2 H3 N'
_chemical_formula_sum             'C29 H40 Cu N6 O4' 
_chemical_formula_weight          600.21

loop_
 _atom_type_symbol
 _atom_type_description
 _atom_type_scat_dispersion_real
 _atom_type_scat_dispersion_imag
 _atom_type_scat_source
 'C'  'C'   0.0033   0.0016
 'International Tables Vol C Tables 4.2.6.8 and 6.1.1.4'
 'H'  'H'   0.0000   0.0000
 'International Tables Vol C Tables 4.2.6.8 and 6.1.1.4'
 'N'  'N'   0.0061   0.0033
 'International Tables Vol C Tables 4.2.6.8 and 6.1.1.4'
 'O'  'O'   0.0106   0.0060
 'International Tables Vol C Tables 4.2.6.8 and 6.1.1.4'
 'Cu'  'Cu'   0.3201   1.2651
 'International Tables Vol C Tables 4.2.6.8 and 6.1.1.4'
 
_space_group_crystal_system       triclinic
_space_group_IT_number            2
_space_group_name_H-M_alt         'P -1'
_space_group_name_Hall            '-P 1'
 
_shelx_space_group_comment
;
The symmetry employed for this shelxl refinement is uniquely defined
by the following loop, which should always be used as a source of
symmetry information in preference to the above space-group names.
They are only intended as comments.
;
 
loop_
 _space_group_symop_operation_xyz
 'x, y, z'
 '-x, -y, -z'
 
_cell_length_a                    10.7269(4)
_cell_length_b                    11.6535(5)
_cell_length_c                    14.2492(6)
_cell_angle_alpha                 106.411(2)
_cell_angle_beta                  93.174(2)
_cell_angle_gamma                 115.4780(10)
_cell_volume                      1509.97(11)
_cell_formula_units_Z             2
_cell_measurement_temperature     273(2)
_cell_measurement_reflns_used     9929
_cell_measurement_theta_min       2.18
_cell_measurement_theta_max       28.39
 
_exptl_crystal_description        'BLOCK'
_exptl_crystal_colour             'BROWN'
_exptl_crystal_density_meas       ?
_exptl_crystal_density_method     ?
_exptl_crystal_density_diffrn     1.320          
_exptl_crystal_F_000              634
_exptl_transmission_factor_min    0.6865
_exptl_transmission_factor_max    0.7457
_exptl_crystal_size_max           ?
_exptl_crystal_size_mid           ?
_exptl_crystal_size_min           ?
_exptl_absorpt_coefficient_mu     0.766
_shelx_estimated_absorpt_T_min    ?
_shelx_estimated_absorpt_T_max    ?
_exptl_absorpt_correction_type   'NONE'
_exptl_absorpt_correction_T_min   ?
_exptl_absorpt_correction_T_max   ?
_exptl_absorpt_process_details    ?
_exptl_absorpt_special_details    ?
_diffrn_ambient_temperature       273(2)
_diffrn_radiation_wavelength      0.71073
_diffrn_radiation_type            MoK\a
_diffrn_source                    ?
_diffrn_measurement_device_type   'Bruker APEX-II CCD'
_diffrn_measurement_method        '\f and \w scans'
_diffrn_detector_area_resol_mean  ?
_diffrn_reflns_number             40979
_diffrn_reflns_av_unetI/netI      0.0184
_diffrn_reflns_av_R_equivalents   0.0271
_diffrn_reflns_limit_h_min        -14
_diffrn_reflns_limit_h_max        14
_diffrn_reflns_limit_k_min        -15
_diffrn_reflns_limit_k_max        15
_diffrn_reflns_limit_l_min        -19
_diffrn_reflns_limit_l_max        19
_diffrn_reflns_theta_min          2.176
_diffrn_reflns_theta_max          28.425
_diffrn_reflns_theta_full         25.242
_diffrn_measured_fraction_theta_max   0.984
_diffrn_measured_fraction_theta_full  0.984
_diffrn_reflns_Laue_measured_fraction_max    0.984
_diffrn_reflns_Laue_measured_fraction_full   0.984
_diffrn_reflns_point_group_measured_fraction_max   0.984
_diffrn_reflns_point_group_measured_fraction_full  0.984
_reflns_number_total              7475
_reflns_number_gt                 6843
_reflns_threshold_expression      'I > 2\s(I)'
_reflns_Friedel_coverage          0.000
_reflns_Friedel_fraction_max      .
_reflns_Friedel_fraction_full     .
 
_reflns_special_details
;
 Reflections were merged by SHELXL according to the crystal
 class for the calculation of statistics and refinement.
 
 _reflns_Friedel_fraction is defined as the number of unique
 Friedel pairs measured divided by the number that would be
 possible theoretically, ignoring centric projections and
 systematic absences.
;
 
_computing_data_collection        'Bruker APEX2'
_computing_cell_refinement        'Bruker SAINT'
_computing_data_reduction         'Bruker SAINT'
_computing_structure_solution     'SHELXS-97 (Sheldrick 2008)'
_computing_structure_refinement   'SHELXL-2019/1 (Sheldrick, 2019)'
_computing_molecular_graphics     'Bruker SHELXTL'
_computing_publication_material   'Bruker SHELXTL'
_refine_special_details           ?
_refine_ls_structure_factor_coef  Fsqd
_refine_ls_matrix_type            full
_refine_ls_weighting_scheme       calc
_refine_ls_weighting_details
'w=1/[\s^2^(Fo^2^)+(0.0425P)^2^+0.2807P] where P=(Fo^2^+2Fc^2^)/3'
_atom_sites_solution_primary      ?
_atom_sites_solution_secondary    ?
_atom_sites_solution_hydrogens    mixed
_refine_ls_hydrogen_treatment     mixed
_refine_ls_extinction_method      none
_refine_ls_extinction_coef        .
_refine_ls_number_reflns          7475
_refine_ls_number_parameters      373
_refine_ls_number_restraints      0
_refine_ls_R_factor_all           0.0310
_refine_ls_R_factor_gt            0.0277
_refine_ls_wR_factor_ref          0.0788
_refine_ls_wR_factor_gt           0.0767
_refine_ls_goodness_of_fit_ref    1.042
_refine_ls_restrained_S_all       1.042
_refine_ls_shift/su_max           0.001
_refine_ls_shift/su_mean          0.000
 
loop_
 _atom_site_label
 _atom_site_type_symbol
 _atom_site_fract_x
 _atom_site_fract_y
 _atom_site_fract_z
 _atom_site_U_iso_or_equiv
 _atom_site_adp_type
 _atom_site_occupancy
 _atom_site_site_symmetry_order  
 _atom_site_calc_flag
 _atom_site_refinement_flags_posn
 _atom_site_refinement_flags_adp
 _atom_site_refinement_flags_occupancy
 _atom_site_disorder_assembly
 _atom_site_disorder_group
Cu1 Cu 0.62851(2) 0.84123(2) 0.19727(2) 0.03325(6) Uani 1 1 d . . . . .
O1 O 0.63297(12) 0.97509(12) 0.05473(8) 0.0542(3) Uani 1 1 d . . . . .
O2 O 0.40390(12) 0.79559(13) 0.04598(8) 0.0577(3) Uani 1 1 d . . . . .
H1 H 0.505(3) 0.873(2) 0.0488(17) 0.087 Uiso 1 1 d . U . . .
O3 O 0.98380(10) 0.80697(10) 0.25693(9) 0.0511(3) Uani 1 1 d . . . . .
O4 O 0.54708(12) 0.48871(11) 0.23538(12) 0.0674(4) Uani 1 1 d . . . . .
N1 N 0.70658(12) 0.99165(12) 0.14222(8) 0.0384(2) Uani 1 1 d . . . . .
N2 N 0.42695(12) 0.77578(12) 0.13421(9) 0.0408(2) Uani 1 1 d . . . . .
N3 N 0.82127(11) 0.88298(10) 0.24511(8) 0.0356(2) Uani 1 1 d . . . . .
N4 N 0.56102(11) 0.69287(11) 0.24887(9) 0.0400(2) Uani 1 1 d . . . . .
N5 N 0.36328(13) 0.15132(12) 0.21561(9) 0.0447(3) Uani 1 1 d . . . . .
N6 N 0.5805(3) 1.0389(2) 0.36533(16) 0.0942(6) Uani 1 1 d . . . . .
C1_1 C 0.82582(15) 1.09959(13) 0.17791(10) 0.0406(3) Uani 1 1 d . . . . .
C2_1 C 0.8749(2) 1.20033(18) 0.12396(14) 0.0629(4) Uani 1 1 d . . . . .
H2_1 H 0.883126 1.157331 0.058088 0.094 Uiso 1 1 calc R U . . .
H27_1 H 0.964975 1.274383 0.160279 0.094 Uiso 1 1 calc R U . . .
H25_1 H 0.807714 1.233481 0.119119 0.094 Uiso 1 1 calc R U . . .
C3_1 C 0.91326(14) 1.12423(13) 0.27192(10) 0.0380(3) Uani 1 1 d . . . . .
C4_1 C 0.99774(17) 1.25767(14) 0.33546(12) 0.0509(3) Uani 1 1 d . . . . .
H24_1 H 0.997529 1.327735 0.316553 0.061 Uiso 1 1 calc R U . . .
C5_1 C 1.08124(19) 1.28855(15) 0.42516(13) 0.0563(4) Uani 1 1 d . . . . .
H23_1 H 1.134071 1.377880 0.467046 0.068 Uiso 1 1 calc R U . . .
C6_1 C 1.08535(17) 1.18492(15) 0.45199(12) 0.0508(3) Uani 1 1 d . . . . .
H28_1 H 1.142164 1.204607 0.511928 0.061 Uiso 1 1 calc R U . . .
C7_1 C 1.00564(14) 1.05262(14) 0.39031(11) 0.0420(3) Uani 1 1 d . . . . .
H79_1 H 1.011718 0.984338 0.408565 0.050 Uiso 1 1 calc R U . . .
C8_1 C 0.91564(13) 1.01833(12) 0.30079(9) 0.0345(2) Uani 1 1 d . . . . .
C9_1 C 0.86114(12) 0.78545(12) 0.23440(10) 0.0355(2) Uani 1 1 d . . . . .
C10_1 C 0.74347(13) 0.63760(12) 0.18305(10) 0.0360(2) Uani 1 1 d . . . . .
C11_1 C 0.69844(15) 0.61411(15) 0.07058(11) 0.0466(3) Uani 1 1 d . . . . .
H30_1 H 0.642350 0.517728 0.035639 0.056 Uiso 1 1 calc R U . . .
H34_1 H 0.638451 0.655856 0.065341 0.056 Uiso 1 1 calc R U . . .
C12_1 C 0.8194(2) 0.6688(2) 0.01757(14) 0.0625(4) Uani 1 1 d . . . . .
H33_1 H 0.866390 0.765790 0.043974 0.094 Uiso 1 1 calc R U . . .
H32_1 H 0.782734 0.639098 -0.052734 0.094 Uiso 1 1 calc R U . . .
H31_1 H 0.885250 0.635929 0.028149 0.094 Uiso 1 1 calc R U . . .
C13_1 C 0.80160(14) 0.53938(13) 0.19045(11) 0.0413(3) Uani 1 1 d . . . . .
H36_1 H 0.731390 0.448332 0.150477 0.050 Uiso 1 1 calc R U . . .
H35_1 H 0.884611 0.560368 0.160999 0.050 Uiso 1 1 calc R U . . .
C14_1 C 0.84079(18) 0.54096(17) 0.29499(13) 0.0545(4) Uani 1 1 d . . . . .
H37_1 H 0.910023 0.630543 0.335796 0.082 Uiso 1 1 calc R U . . .
H39_1 H 0.878899 0.479294 0.291712 0.082 Uiso 1 1 calc R U . . .
H38_1 H 0.758239 0.514051 0.323574 0.082 Uiso 1 1 calc R U . . .
C15_1 C 0.60819(13) 0.60130(13) 0.22708(11) 0.0402(3) Uani 1 1 d . . . . .
C16_1 C 0.44430(13) 0.66833(12) 0.29538(11) 0.0387(3) Uani 1 1 d . . . . .
C17_1 C 0.44573(16) 0.63965(16) 0.38420(12) 0.0500(3) Uani 1 1 d . . . . .
H19_1 H 0.520838 0.629613 0.409441 0.060 Uiso 1 1 calc R U . . .
C18_1 C 0.33668(18) 0.62602(18) 0.43503(13) 0.0596(4) Uani 1 1 d . . . . .
H20_1 H 0.339653 0.607966 0.494419 0.072 Uiso 1 1 calc R U . . .
C19_1 C 0.22410(17) 0.63901(19) 0.39824(14) 0.0606(4) Uani 1 1 d . . . . .
H21_1 H 0.151336 0.630307 0.432818 0.073 Uiso 1 1 calc R U . . .
C20_1 C 0.21943(16) 0.66491(17) 0.31021(13) 0.0524(4) Uani 1 1 d . . . . .
H22_1 H 0.142273 0.672341 0.285310 0.063 Uiso 1 1 calc R U . . .
C21_1 C 0.32865(13) 0.68041(13) 0.25694(11) 0.0401(3) Uani 1 1 d . . . . .
C22_1 C 0.31545(13) 0.70622(13) 0.16282(11) 0.0401(3) Uani 1 1 d . . . . .
C23_1 C 0.17107(15) 0.65307(17) 0.10130(14) 0.0563(4) Uani 1 1 d . . . . .
H18_1 H 0.134860 0.715828 0.125534 0.084 Uiso 1 1 calc R U . . .
H17_1 H 0.108992 0.567356 0.106490 0.084 Uiso 1 1 calc R U . . .
H16_1 H 0.177339 0.642144 0.032660 0.084 Uiso 1 1 calc R U . . .
C24_1 C 0.50293(18) 0.18012(19) 0.18908(13) 0.0565(4) Uani 1 1 d . . . . .
H24A_1 H 0.490033 0.122332 0.122281 0.085 Uiso 1 1 calc R U . . .
H24B_1 H 0.557093 0.163794 0.234814 0.085 Uiso 1 1 calc R U . . .
H24C_1 H 0.552032 0.272853 0.192973 0.085 Uiso 1 1 calc R U . . .
C25_1 C 0.2841(2) 0.00501(18) 0.20249(19) 0.0758(6) Uani 1 1 d . . . . .
H25A_1 H 0.194250 -0.014048 0.220750 0.114 Uiso 1 1 calc R U . . .
H25B_1 H 0.336999 -0.017196 0.244370 0.114 Uiso 1 1 calc R U . . .
H25C_1 H 0.269912 -0.047998 0.133900 0.114 Uiso 1 1 calc R U . . .
C26_1 C 0.2844(2) 0.1866(2) 0.14920(17) 0.0719(5) Uani 1 1 d . . . . .
H26A_1 H 0.337189 0.280601 0.157237 0.108 Uiso 1 1 calc R U . . .
H26B_1 H 0.194358 0.169291 0.166551 0.108 Uiso 1 1 calc R U . . .
H26C_1 H 0.270714 0.132760 0.080934 0.108 Uiso 1 1 calc R U . . .
C27_1 C 0.3852(3) 0.2350(2) 0.32127(15) 0.0783(6) Uani 1 1 d . . . . .
H10_1 H 0.440895 0.215953 0.363674 0.117 Uiso 1 1 calc R U . . .
H11_1 H 0.295489 0.214245 0.340097 0.117 Uiso 1 1 calc R U . . .
H12_1 H 0.433408 0.329006 0.328317 0.117 Uiso 1 1 calc R U . . .
C28_1 C 0.6383(2) 1.02552(19) 0.42679(14) 0.0616(4) Uani 1 1 d . . . . .
C29_1 C 0.7096(2) 1.0064(3) 0.50391(18) 0.0812(6) Uani 1 1 d . . . . .
H13_1 H 0.651939 0.988887 0.552498 0.122 Uiso 1 1 calc R U . . .
H15_1 H 0.797543 1.086352 0.535593 0.122 Uiso 1 1 calc R U . . .
H14_1 H 0.727173 0.930978 0.475541 0.122 Uiso 1 1 calc R U . . .
 
loop_
 _atom_site_aniso_label
 _atom_site_aniso_U_11
 _atom_site_aniso_U_22
 _atom_site_aniso_U_33
 _atom_site_aniso_U_23
 _atom_site_aniso_U_13
 _atom_site_aniso_U_12
Cu1 0.02741(8) 0.03352(8) 0.04308(9) 0.01719(6) 0.00903(6) 0.01510(6)
O1 0.0506(6) 0.0666(7) 0.0452(5) 0.0307(5) 0.0055(4) 0.0204(5)
O2 0.0443(6) 0.0724(7) 0.0515(6) 0.0301(5) 0.0010(5) 0.0184(6)
O3 0.0270(4) 0.0387(5) 0.0834(7) 0.0156(5) 0.0060(4) 0.0153(4)
O4 0.0484(6) 0.0367(5) 0.1296(11) 0.0394(6) 0.0405(7) 0.0213(5)
N1 0.0395(6) 0.0425(6) 0.0396(5) 0.0194(5) 0.0106(4) 0.0209(5)
N2 0.0341(5) 0.0450(6) 0.0447(6) 0.0158(5) 0.0064(4) 0.0195(5)
N3 0.0278(5) 0.0289(5) 0.0495(6) 0.0144(4) 0.0060(4) 0.0123(4)
N4 0.0310(5) 0.0380(5) 0.0613(7) 0.0250(5) 0.0176(5) 0.0191(5)
N5 0.0461(6) 0.0396(6) 0.0506(6) 0.0194(5) 0.0137(5) 0.0189(5)
N6 0.1058(16) 0.1084(16) 0.0760(12) 0.0378(11) 0.0078(11) 0.0536(14)
C1_1 0.0445(7) 0.0384(6) 0.0467(7) 0.0218(5) 0.0147(6) 0.0209(6)
C2_1 0.0643(10) 0.0560(9) 0.0684(10) 0.0405(8) 0.0112(8) 0.0162(8)
C3_1 0.0363(6) 0.0331(6) 0.0463(7) 0.0176(5) 0.0114(5) 0.0148(5)
C4_1 0.0561(9) 0.0321(6) 0.0611(9) 0.0187(6) 0.0082(7) 0.0163(6)
C5_1 0.0579(9) 0.0333(7) 0.0586(9) 0.0090(6) 0.0022(7) 0.0098(7)
C6_1 0.0460(8) 0.0450(8) 0.0478(8) 0.0134(6) 0.0005(6) 0.0118(6)
C7_1 0.0385(7) 0.0382(6) 0.0483(7) 0.0196(6) 0.0073(5) 0.0141(5)
C8_1 0.0296(5) 0.0299(5) 0.0436(6) 0.0147(5) 0.0106(5) 0.0118(5)
C9_1 0.0274(5) 0.0317(6) 0.0486(7) 0.0157(5) 0.0097(5) 0.0135(5)
C10_1 0.0277(5) 0.0301(5) 0.0508(7) 0.0131(5) 0.0081(5) 0.0144(5)
C11_1 0.0411(7) 0.0461(7) 0.0520(8) 0.0123(6) 0.0032(6) 0.0232(6)
C12_1 0.0665(11) 0.0803(12) 0.0585(9) 0.0317(9) 0.0208(8) 0.0437(10)
C13_1 0.0352(6) 0.0340(6) 0.0589(8) 0.0153(6) 0.0106(6) 0.0201(5)
C14_1 0.0502(8) 0.0535(9) 0.0715(10) 0.0299(8) 0.0125(7) 0.0290(7)
C15_1 0.0283(6) 0.0325(6) 0.0602(8) 0.0177(6) 0.0100(5) 0.0134(5)
C16_1 0.0310(6) 0.0315(6) 0.0539(7) 0.0175(5) 0.0137(5) 0.0123(5)
C17_1 0.0397(7) 0.0486(8) 0.0620(9) 0.0278(7) 0.0123(6) 0.0149(6)
C18_1 0.0507(9) 0.0590(9) 0.0585(9) 0.0274(8) 0.0181(7) 0.0108(8)
C19_1 0.0440(8) 0.0668(10) 0.0675(10) 0.0250(8) 0.0279(7) 0.0194(8)
C20_1 0.0345(7) 0.0567(9) 0.0670(9) 0.0211(7) 0.0198(6) 0.0208(7)
C21_1 0.0298(6) 0.0345(6) 0.0541(7) 0.0137(5) 0.0138(5) 0.0135(5)
C22_1 0.0295(6) 0.0371(6) 0.0527(7) 0.0118(5) 0.0076(5) 0.0168(5)
C23_1 0.0320(7) 0.0552(9) 0.0726(10) 0.0187(8) 0.0005(7) 0.0155(7)
C24_1 0.0534(9) 0.0627(10) 0.0638(9) 0.0300(8) 0.0209(7) 0.0297(8)
C25_1 0.0686(12) 0.0437(9) 0.1057(16) 0.0338(10) 0.0165(11) 0.0129(8)
C26_1 0.0601(11) 0.0728(12) 0.0906(14) 0.0337(11) 0.0037(10) 0.0355(10)
C27_1 0.1029(17) 0.0729(12) 0.0589(10) 0.0190(9) 0.0349(11) 0.0407(12)
C28_1 0.0648(11) 0.0637(10) 0.0618(10) 0.0226(8) 0.0207(8) 0.0330(9)
C29_1 0.0784(14) 0.1046(17) 0.0885(14) 0.0494(13) 0.0246(11) 0.0557(13)
 
_geom_special_details
;
 All esds (except the esd in the dihedral angle between two l.s. planes)
 are estimated using the full covariance matrix.  The cell esds are taken
 into account individually in the estimation of esds in distances, angles
 and torsion angles; correlations between esds in cell parameters are only
 used when they are defined by crystal symmetry.  An approximate (isotropic)
 treatment of cell esds is used for estimating esds involving l.s. planes.
;
 
loop_
 _geom_bond_atom_site_label_1
 _geom_bond_atom_site_label_2
 _geom_bond_distance
 _geom_bond_site_symmetry_2
 _geom_bond_publ_flag
Cu1 N4 1.9376(11) . ?
Cu1 N3 1.9412(10) . ?
Cu1 N1 1.9940(11) . ?
Cu1 N2 2.0107(11) . ?
O1 N1 1.3561(15) . ?
O1 H1 1.35(3) . ?
O2 N2 1.3688(16) . ?
O2 H1 1.06(3) . ?
O3 C9_1 1.2334(15) . ?
O4 C15_1 1.2335(16) . ?
N1 C1_1 1.2881(18) . ?
N2 C22_1 1.2886(18) . ?
N3 C9_1 1.3510(15) . ?
N3 C8_1 1.4044(16) . ?
N4 C15_1 1.3364(16) . ?
N4 C16_1 1.4070(16) . ?
N5 C24_1 1.484(2) . ?
N5 C27_1 1.486(2) . ?
N5 C26_1 1.487(2) . ?
N5 C25_1 1.490(2) . ?
N6 C28_1 1.129(3) . ?
C1_1 C3_1 1.4726(19) . ?
C1_1 C2_1 1.5064(19) . ?
C2_1 H2_1 0.9600 . ?
C2_1 H27_1 0.9600 . ?
C2_1 H25_1 0.9600 . ?
C3_1 C4_1 1.4002(19) . ?
C3_1 C8_1 1.4162(17) . ?
C4_1 C5_1 1.379(2) . ?
C4_1 H24_1 0.9300 . ?
C5_1 C6_1 1.383(2) . ?
C5_1 H23_1 0.9300 . ?
C6_1 C7_1 1.377(2) . ?
C6_1 H28_1 0.9300 . ?
C7_1 C8_1 1.4010(19) . ?
C7_1 H79_1 0.9300 . ?
C9_1 C10_1 1.5529(17) . ?
C10_1 C13_1 1.5444(16) . ?
C10_1 C15_1 1.5495(17) . ?
C10_1 C11_1 1.559(2) . ?
C11_1 C12_1 1.526(2) . ?
C11_1 H30_1 0.9700 . ?
C11_1 H34_1 0.9700 . ?
C12_1 H33_1 0.9600 . ?
C12_1 H32_1 0.9600 . ?
C12_1 H31_1 0.9600 . ?
C13_1 C14_1 1.518(2) . ?
C13_1 H36_1 0.9700 . ?
C13_1 H35_1 0.9700 . ?
C14_1 H37_1 0.9600 . ?
C14_1 H39_1 0.9600 . ?
C14_1 H38_1 0.9600 . ?
C16_1 C17_1 1.398(2) . ?
C16_1 C21_1 1.4062(19) . ?
C17_1 C18_1 1.385(2) . ?
C17_1 H19_1 0.9300 . ?
C18_1 C19_1 1.374(3) . ?
C18_1 H20_1 0.9300 . ?
C19_1 C20_1 1.374(3) . ?
C19_1 H21_1 0.9300 . ?
C20_1 C21_1 1.4056(19) . ?
C20_1 H22_1 0.9300 . ?
C21_1 C22_1 1.467(2) . ?
C22_1 C23_1 1.5060(19) . ?
C23_1 H18_1 0.9600 . ?
C23_1 H17_1 0.9600 . ?
C23_1 H16_1 0.9600 . ?
C24_1 H24A_1 0.9600 . ?
C24_1 H24B_1 0.9600 . ?
C24_1 H24C_1 0.9600 . ?
C25_1 H25A_1 0.9600 . ?
C25_1 H25B_1 0.9600 . ?
C25_1 H25C_1 0.9600 . ?
C26_1 H26A_1 0.9600 . ?
C26_1 H26B_1 0.9600 . ?
C26_1 H26C_1 0.9600 . ?
C27_1 H10_1 0.9600 . ?
C27_1 H11_1 0.9600 . ?
C27_1 H12_1 0.9600 . ?
C28_1 C29_1 1.426(3) . ?
C29_1 H13_1 0.9600 . ?
C29_1 H15_1 0.9600 . ?
C29_1 H14_1 0.9600 . ?
 
loop_
 _geom_angle_atom_site_label_1
 _geom_angle_atom_site_label_2
 _geom_angle_atom_site_label_3
 _geom_angle
 _geom_angle_site_symmetry_1
 _geom_angle_site_symmetry_3
 _geom_angle_publ_flag
N4 Cu1 N3 89.58(4) . . ?
N4 Cu1 N1 176.86(4) . . ?
N3 Cu1 N1 87.87(4) . . ?
N4 Cu1 N2 87.80(5) . . ?
N3 Cu1 N2 172.38(4) . . ?
N1 Cu1 N2 94.49(5) . . ?
N1 O1 H1 102.0(10) . . ?
N2 O2 H1 100.8(12) . . ?
C1_1 N1 O1 116.22(11) . . ?
C1_1 N1 Cu1 126.25(9) . . ?
O1 N1 Cu1 117.33(9) . . ?
C22_1 N2 O2 115.65(11) . . ?
C22_1 N2 Cu1 127.10(10) . . ?
O2 N2 Cu1 116.94(9) . . ?
C9_1 N3 C8_1 120.53(10) . . ?
C9_1 N3 Cu1 122.00(8) . . ?
C8_1 N3 Cu1 117.16(8) . . ?
C15_1 N4 C16_1 119.02(11) . . ?
C15_1 N4 Cu1 120.94(9) . . ?
C16_1 N4 Cu1 119.17(8) . . ?
C24_1 N5 C27_1 108.81(14) . . ?
C24_1 N5 C26_1 109.06(13) . . ?
C27_1 N5 C26_1 109.57(15) . . ?
C24_1 N5 C25_1 109.00(14) . . ?
C27_1 N5 C25_1 110.23(15) . . ?
C26_1 N5 C25_1 110.15(15) . . ?
N1 C1_1 C3_1 119.63(11) . . ?
N1 C1_1 C2_1 120.07(13) . . ?
C3_1 C1_1 C2_1 120.30(13) . . ?
C1_1 C2_1 H2_1 109.5 . . ?
C1_1 C2_1 H27_1 109.5 . . ?
H2_1 C2_1 H27_1 109.5 . . ?
C1_1 C2_1 H25_1 109.5 . . ?
H2_1 C2_1 H25_1 109.5 . . ?
H27_1 C2_1 H25_1 109.5 . . ?
C4_1 C3_1 C8_1 118.52(12) . . ?
C4_1 C3_1 C1_1 118.81(12) . . ?
C8_1 C3_1 C1_1 122.68(12) . . ?
C5_1 C4_1 C3_1 122.11(13) . . ?
C5_1 C4_1 H24_1 118.9 . . ?
C3_1 C4_1 H24_1 118.9 . . ?
C4_1 C5_1 C6_1 119.10(14) . . ?
C4_1 C5_1 H23_1 120.5 . . ?
C6_1 C5_1 H23_1 120.5 . . ?
C7_1 C6_1 C5_1 120.28(14) . . ?
C7_1 C6_1 H28_1 119.9 . . ?
C5_1 C6_1 H28_1 119.9 . . ?
C6_1 C7_1 C8_1 121.67(13) . . ?
C6_1 C7_1 H79_1 119.2 . . ?
C8_1 C7_1 H79_1 119.2 . . ?
C7_1 C8_1 N3 121.18(11) . . ?
C7_1 C8_1 C3_1 118.24(12) . . ?
N3 C8_1 C3_1 120.36(11) . . ?
O3 C9_1 N3 124.48(11) . . ?
O3 C9_1 C10_1 119.13(11) . . ?
N3 C9_1 C10_1 116.24(10) . . ?
C13_1 C10_1 C15_1 108.34(10) . . ?
C13_1 C10_1 C9_1 109.39(10) . . ?
C15_1 C10_1 C9_1 114.53(10) . . ?
C13_1 C10_1 C11_1 108.74(11) . . ?
C15_1 C10_1 C11_1 106.91(11) . . ?
C9_1 C10_1 C11_1 108.78(11) . . ?
C12_1 C11_1 C10_1 115.37(12) . . ?
C12_1 C11_1 H30_1 108.4 . . ?
C10_1 C11_1 H30_1 108.4 . . ?
C12_1 C11_1 H34_1 108.4 . . ?
C10_1 C11_1 H34_1 108.4 . . ?
H30_1 C11_1 H34_1 107.5 . . ?
C11_1 C12_1 H33_1 109.5 . . ?
C11_1 C12_1 H32_1 109.5 . . ?
H33_1 C12_1 H32_1 109.5 . . ?
C11_1 C12_1 H31_1 109.5 . . ?
H33_1 C12_1 H31_1 109.5 . . ?
H32_1 C12_1 H31_1 109.5 . . ?
C14_1 C13_1 C10_1 116.00(12) . . ?
C14_1 C13_1 H36_1 108.3 . . ?
C10_1 C13_1 H36_1 108.3 . . ?
C14_1 C13_1 H35_1 108.3 . . ?
C10_1 C13_1 H35_1 108.3 . . ?
H36_1 C13_1 H35_1 107.4 . . ?
C13_1 C14_1 H37_1 109.5 . . ?
C13_1 C14_1 H39_1 109.5 . . ?
H37_1 C14_1 H39_1 109.5 . . ?
C13_1 C14_1 H38_1 109.5 . . ?
H37_1 C14_1 H38_1 109.5 . . ?
H39_1 C14_1 H38_1 109.5 . . ?
O4 C15_1 N4 124.02(12) . . ?
O4 C15_1 C10_1 118.81(11) . . ?
N4 C15_1 C10_1 117.07(11) . . ?
C17_1 C16_1 C21_1 119.01(12) . . ?
C17_1 C16_1 N4 120.18(13) . . ?
C21_1 C16_1 N4 120.70(12) . . ?
C18_1 C17_1 C16_1 120.79(15) . . ?
C18_1 C17_1 H19_1 119.6 . . ?
C16_1 C17_1 H19_1 119.6 . . ?
C19_1 C18_1 C17_1 120.40(16) . . ?
C19_1 C18_1 H20_1 119.8 . . ?
C17_1 C18_1 H20_1 119.8 . . ?
C20_1 C19_1 C18_1 119.75(14) . . ?
C20_1 C19_1 H21_1 120.1 . . ?
C18_1 C19_1 H21_1 120.1 . . ?
C19_1 C20_1 C21_1 121.47(15) . . ?
C19_1 C20_1 H22_1 119.3 . . ?
C21_1 C20_1 H22_1 119.3 . . ?
C20_1 C21_1 C16_1 118.57(13) . . ?
C20_1 C21_1 C22_1 118.37(13) . . ?
C16_1 C21_1 C22_1 123.05(11) . . ?
N2 C22_1 C21_1 119.93(12) . . ?
N2 C22_1 C23_1 120.53(14) . . ?
C21_1 C22_1 C23_1 119.53(13) . . ?
C22_1 C23_1 H18_1 109.5 . . ?
C22_1 C23_1 H17_1 109.5 . . ?
H18_1 C23_1 H17_1 109.5 . . ?
C22_1 C23_1 H16_1 109.5 . . ?
H18_1 C23_1 H16_1 109.5 . . ?
H17_1 C23_1 H16_1 109.5 . . ?
N5 C24_1 H24A_1 109.5 . . ?
N5 C24_1 H24B_1 109.5 . . ?
H24A_1 C24_1 H24B_1 109.5 . . ?
N5 C24_1 H24C_1 109.5 . . ?
H24A_1 C24_1 H24C_1 109.5 . . ?
H24B_1 C24_1 H24C_1 109.5 . . ?
N5 C25_1 H25A_1 109.5 . . ?
N5 C25_1 H25B_1 109.5 . . ?
H25A_1 C25_1 H25B_1 109.5 . . ?
N5 C25_1 H25C_1 109.5 . . ?
H25A_1 C25_1 H25C_1 109.5 . . ?
H25B_1 C25_1 H25C_1 109.5 . . ?
N5 C26_1 H26A_1 109.5 . . ?
N5 C26_1 H26B_1 109.5 . . ?
H26A_1 C26_1 H26B_1 109.5 . . ?
N5 C26_1 H26C_1 109.5 . . ?
H26A_1 C26_1 H26C_1 109.5 . . ?
H26B_1 C26_1 H26C_1 109.5 . . ?
N5 C27_1 H10_1 109.5 . . ?
N5 C27_1 H11_1 109.5 . . ?
H10_1 C27_1 H11_1 109.5 . . ?
N5 C27_1 H12_1 109.5 . . ?
H10_1 C27_1 H12_1 109.5 . . ?
H11_1 C27_1 H12_1 109.5 . . ?
N6 C28_1 C29_1 179.1(3) . . ?
C28_1 C29_1 H13_1 109.5 . . ?
C28_1 C29_1 H15_1 109.5 . . ?
H13_1 C29_1 H15_1 109.5 . . ?
C28_1 C29_1 H14_1 109.5 . . ?
H13_1 C29_1 H14_1 109.5 . . ?
H15_1 C29_1 H14_1 109.5 . . ?
 
loop_
 _geom_torsion_atom_site_label_1
 _geom_torsion_atom_site_label_2
 _geom_torsion_atom_site_label_3
 _geom_torsion_atom_site_label_4
 _geom_torsion
 _geom_torsion_site_symmetry_1
 _geom_torsion_site_symmetry_2
 _geom_torsion_site_symmetry_3
 _geom_torsion_site_symmetry_4
 _geom_torsion_publ_flag
O1 N1 C1_1 C3_1 -179.12(12) . . . . ?
Cu1 N1 C1_1 C3_1 -4.41(18) . . . . ?
O1 N1 C1_1 C2_1 1.3(2) . . . . ?
Cu1 N1 C1_1 C2_1 175.97(12) . . . . ?
N1 C1_1 C3_1 C4_1 -148.02(14) . . . . ?
C2_1 C1_1 C3_1 C4_1 31.6(2) . . . . ?
N1 C1_1 C3_1 C8_1 32.06(19) . . . . ?
C2_1 C1_1 C3_1 C8_1 -148.33(14) . . . . ?
C8_1 C3_1 C4_1 C5_1 -0.8(2) . . . . ?
C1_1 C3_1 C4_1 C5_1 179.30(15) . . . . ?
C3_1 C4_1 C5_1 C6_1 2.1(3) . . . . ?
C4_1 C5_1 C6_1 C7_1 -0.8(3) . . . . ?
C5_1 C6_1 C7_1 C8_1 -1.8(2) . . . . ?
C6_1 C7_1 C8_1 N3 -171.52(13) . . . . ?
C6_1 C7_1 C8_1 C3_1 3.1(2) . . . . ?
C9_1 N3 C8_1 C7_1 -40.24(18) . . . . ?
Cu1 N3 C8_1 C7_1 133.51(11) . . . . ?
C9_1 N3 C8_1 C3_1 145.24(12) . . . . ?
Cu1 N3 C8_1 C3_1 -41.01(15) . . . . ?
C4_1 C3_1 C8_1 C7_1 -1.79(19) . . . . ?
C1_1 C3_1 C8_1 C7_1 178.13(12) . . . . ?
C4_1 C3_1 C8_1 N3 172.89(12) . . . . ?
C1_1 C3_1 C8_1 N3 -7.19(19) . . . . ?
C8_1 N3 C9_1 O3 -12.0(2) . . . . ?
Cu1 N3 C9_1 O3 174.56(11) . . . . ?
C8_1 N3 C9_1 C10_1 172.52(11) . . . . ?
Cu1 N3 C9_1 C10_1 -0.92(16) . . . . ?
O3 C9_1 C10_1 C13_1 12.32(17) . . . . ?
N3 C9_1 C10_1 C13_1 -171.94(11) . . . . ?
O3 C9_1 C10_1 C15_1 134.15(13) . . . . ?
N3 C9_1 C10_1 C15_1 -50.11(16) . . . . ?
O3 C9_1 C10_1 C11_1 -106.32(14) . . . . ?
N3 C9_1 C10_1 C11_1 69.42(14) . . . . ?
C13_1 C10_1 C11_1 C12_1 -74.24(15) . . . . ?
C15_1 C10_1 C11_1 C12_1 168.98(12) . . . . ?
C9_1 C10_1 C11_1 C12_1 44.81(16) . . . . ?
C15_1 C10_1 C13_1 C14_1 -59.82(15) . . . . ?
C9_1 C10_1 C13_1 C14_1 65.66(15) . . . . ?
C11_1 C10_1 C13_1 C14_1 -175.67(12) . . . . ?
C16_1 N4 C15_1 O4 8.0(2) . . . . ?
Cu1 N4 C15_1 O4 -161.17(13) . . . . ?
C16_1 N4 C15_1 C10_1 -175.64(12) . . . . ?
Cu1 N4 C15_1 C10_1 15.17(17) . . . . ?
C13_1 C10_1 C15_1 O4 -18.69(19) . . . . ?
C9_1 C10_1 C15_1 O4 -141.08(14) . . . . ?
C11_1 C10_1 C15_1 O4 98.35(16) . . . . ?
C13_1 C10_1 C15_1 N4 164.77(12) . . . . ?
C9_1 C10_1 C15_1 N4 42.37(17) . . . . ?
C11_1 C10_1 C15_1 N4 -78.19(15) . . . . ?
C15_1 N4 C16_1 C17_1 54.31(19) . . . . ?
Cu1 N4 C16_1 C17_1 -136.30(12) . . . . ?
C15_1 N4 C16_1 C21_1 -129.64(14) . . . . ?
Cu1 N4 C16_1 C21_1 39.74(16) . . . . ?
C21_1 C16_1 C17_1 C18_1 -1.3(2) . . . . ?
N4 C16_1 C17_1 C18_1 174.78(14) . . . . ?
C16_1 C17_1 C18_1 C19_1 0.7(3) . . . . ?
C17_1 C18_1 C19_1 C20_1 0.4(3) . . . . ?
C18_1 C19_1 C20_1 C21_1 -0.9(3) . . . . ?
C19_1 C20_1 C21_1 C16_1 0.3(2) . . . . ?
C19_1 C20_1 C21_1 C22_1 179.24(15) . . . . ?
C17_1 C16_1 C21_1 C20_1 0.8(2) . . . . ?
N4 C16_1 C21_1 C20_1 -175.26(13) . . . . ?
C17_1 C16_1 C21_1 C22_1 -178.10(13) . . . . ?
N4 C16_1 C21_1 C22_1 5.8(2) . . . . ?
O2 N2 C22_1 C21_1 -179.39(12) . . . . ?
Cu1 N2 C22_1 C21_1 7.26(18) . . . . ?
O2 N2 C22_1 C23_1 -0.50(19) . . . . ?
Cu1 N2 C22_1 C23_1 -173.85(10) . . . . ?
C20_1 C21_1 C22_1 N2 150.14(14) . . . . ?
C16_1 C21_1 C22_1 N2 -30.92(19) . . . . ?
C20_1 C21_1 C22_1 C23_1 -28.76(19) . . . . ?
C16_1 C21_1 C22_1 C23_1 150.18(14) . . . . ?
 
_refine_diff_density_max    0.267
_refine_diff_density_min   -0.260
_refine_diff_density_rms    0.036

_shelx_res_file
;
TITL SPMB20Cu230222_0m_a.res in P-1
    SPMB20Cu230222_0m_a.res
    created by SHELXL-2019/1 at 11:35:59 on 26-Oct-2023
CELL 0.71073 10.7269 11.6535 14.2492 106.411 93.174 115.478
ZERR 2.00 0.0004 0.0005 0.0006 0.002 0.002 0.001
LATT 1
SFAC C H N O CU
UNIT 58 80 12 8 2
LIST 4
OMIT -3 1 2
OMIT 0 0 6
OMIT 1 -2 8
OMIT -2 -2 3
OMIT 2 4 0
OMIT -4 -1 4
OMIT -2 4 4
OMIT -5 -1 3
OMIT -2 -1 5
OMIT 4 -6 2
OMIT -2 -4 1
OMIT 1 3 2
OMIT 3 -6 4
OMIT 4 -5 3
OMIT 2 -2 7
OMIT 3 -5 2
OMIT 3 -6 5
OMIT 3 3 0
OMIT 0 3 0
OMIT -3 9 3
OMIT -1 6 1
OMIT 2 -4 6
OMIT -6 3 6
OMIT 2 -2 2
OMIT 2 1 1
OMIT 9 -3 6
OMIT 0 -9 3
OMIT 3 -1 3
OMIT -2 -3 2
OMIT 0 -1 9
OMIT -3 0 2
OMIT -3 -9 9
OMIT 2 3 1
OMIT 5 -5 3
REM LIST 6 ! automatically inserted. Change 6 to 4 for CHECKCIF!!
TEMP 0.000
ACTA
L.S. 4
FMAP 2
PLAN -5 0 0.00
HTAB
BOND $H
CONF
WGHT    0.042500    0.280700
FVAR       1.12442
CU1   5    0.628510    0.841232    0.197271    11.00000    0.02741    0.03352 =
         0.04308    0.01719    0.00903    0.01510
O1    4    0.632968    0.975094    0.054732    11.00000    0.05060    0.06656 =
         0.04521    0.03074    0.00546    0.02041
O2    4    0.403897    0.795587    0.045978    11.00000    0.04431    0.07244 =
         0.05150    0.03012    0.00097    0.01836
H1    2    0.505238    0.873474    0.048842    11.00000   -1.50000
O3    4    0.983802    0.806968    0.256926    11.00000    0.02695    0.03867 =
         0.08339    0.01555    0.00601    0.01530
O4    4    0.547080    0.488713    0.235381    11.00000    0.04843    0.03673 =
         0.12965    0.03942    0.04047    0.02131
N1    3    0.706584    0.991650    0.142223    11.00000    0.03947    0.04251 =
         0.03958    0.01937    0.01057    0.02091
N2    3    0.426952    0.775784    0.134208    11.00000    0.03408    0.04497 =
         0.04474    0.01576    0.00638    0.01948
N3    3    0.821273    0.882979    0.245113    11.00000    0.02781    0.02891 =
         0.04953    0.01443    0.00595    0.01232
N4    3    0.561016    0.692873    0.248869    11.00000    0.03099    0.03803 =
         0.06135    0.02503    0.01756    0.01906
N5    3    0.363285    0.151320    0.215608    11.00000    0.04610    0.03959 =
         0.05061    0.01944    0.01367    0.01889
N6    3    0.580487    1.038870    0.365333    11.00000    0.10576    0.10841 =
         0.07597    0.03783    0.00776    0.05361
REM #####
RESI 1 A
C1    1    0.825818    1.099593    0.177907    11.00000    0.04445    0.03842 =
         0.04667    0.02177    0.01466    0.02089
C2    1    0.874855    1.200332    0.123956    11.00000    0.06431    0.05601 =
         0.06836    0.04051    0.01123    0.01623
AFIX 137
H2    2    0.883126    1.157331    0.058088    11.00000   -1.50000
H27   2    0.964975    1.274383    0.160279    11.00000   -1.50000
H25   2    0.807714    1.233481    0.119119    11.00000   -1.50000
AFIX   0
C3    1    0.913263    1.124226    0.271918    11.00000    0.03632    0.03311 =
         0.04633    0.01758    0.01141    0.01484
C4    1    0.997739    1.257675    0.335455    11.00000    0.05614    0.03205 =
         0.06108    0.01866    0.00820    0.01629
AFIX  43
H24   2    0.997529    1.327735    0.316553    11.00000   -1.20000
AFIX   0
C5    1    1.081239    1.288555    0.425163    11.00000    0.05789    0.03331 =
         0.05863    0.00901    0.00215    0.00981
AFIX  43
H23   2    1.134071    1.377880    0.467046    11.00000   -1.20000
AFIX   0
C6    1    1.085346    1.184918    0.451989    11.00000    0.04598    0.04502 =
         0.04784    0.01339    0.00052    0.01180
AFIX  43
H28   2    1.142164    1.204607    0.511928    11.00000   -1.20000
AFIX   0
C7    1    1.005636    1.052624    0.390313    11.00000    0.03853    0.03822 =
         0.04826    0.01960    0.00728    0.01407
AFIX  43
H79   2    1.011718    0.984338    0.408565    11.00000   -1.20000
AFIX   0
C8    1    0.915635    1.018328    0.300786    11.00000    0.02962    0.02992 =
         0.04358    0.01473    0.01058    0.01179
C9    1    0.861137    0.785452    0.234395    11.00000    0.02744    0.03170 =
         0.04858    0.01568    0.00968    0.01346
C10   1    0.743475    0.637601    0.183046    11.00000    0.02775    0.03009 =
         0.05080    0.01313    0.00809    0.01437
C11   1    0.698443    0.614110    0.070580    11.00000    0.04112    0.04608 =
         0.05198    0.01226    0.00325    0.02319
AFIX  23
H30   2    0.642350    0.517728    0.035639    11.00000   -1.20000
H34   2    0.638451    0.655856    0.065341    11.00000   -1.20000
AFIX   0
C12   1    0.819427    0.668806    0.017575    11.00000    0.06649    0.08035 =
         0.05848    0.03168    0.02080    0.04369
AFIX 137
H33   2    0.866390    0.765790    0.043974    11.00000   -1.50000
H32   2    0.782734    0.639098   -0.052734    11.00000   -1.50000
H31   2    0.885250    0.635929    0.028149    11.00000   -1.50000
AFIX   0
C13   1    0.801598    0.539376    0.190452    11.00000    0.03522    0.03403 =
         0.05890    0.01527    0.01063    0.02013
AFIX  23
H36   2    0.731390    0.448332    0.150477    11.00000   -1.20000
H35   2    0.884611    0.560368    0.160999    11.00000   -1.20000
AFIX   0
C14   1    0.840792    0.540962    0.294990    11.00000    0.05022    0.05352 =
         0.07148    0.02988    0.01249    0.02896
AFIX 137
H37   2    0.910023    0.630543    0.335796    11.00000   -1.50000
H39   2    0.878899    0.479294    0.291712    11.00000   -1.50000
H38   2    0.758239    0.514051    0.323574    11.00000   -1.50000
REM <hkl>
REM C:\frames\guest\Moumita\SPMB20Cu230222\work\autostructure_private\SPMB20
REM Cu230222_0m_a.hkl
REM </hkl>
REM #####
REM #####
AFIX   0
C15   1    0.608194    0.601302    0.227076    11.00000    0.02832    0.03254 =
         0.06019    0.01771    0.01004    0.01335
C16   1    0.444296    0.668333    0.295380    11.00000    0.03103    0.03150 =
         0.05386    0.01746    0.01369    0.01229
C17   1    0.445733    0.639653    0.384200    11.00000    0.03972    0.04855 =
         0.06204    0.02784    0.01231    0.01488
AFIX  43
H19   2    0.520838    0.629613    0.409441    11.00000   -1.20000
AFIX   0
C18   1    0.336684    0.626023    0.435027    11.00000    0.05070    0.05895 =
         0.05848    0.02736    0.01811    0.01080
AFIX  43
H20   2    0.339653    0.607966    0.494419    11.00000   -1.20000
AFIX   0
C19   1    0.224098    0.639013    0.398243    11.00000    0.04404    0.06678 =
         0.06752    0.02499    0.02787    0.01941
AFIX  43
H21   2    0.151336    0.630307    0.432818    11.00000   -1.20000
AFIX   0
C20   1    0.219425    0.664906    0.310214    11.00000    0.03448    0.05666 =
         0.06702    0.02115    0.01984    0.02080
AFIX  43
H22   2    0.142273    0.672341    0.285310    11.00000   -1.20000
AFIX   0
C21   1    0.328652    0.680415    0.256938    11.00000    0.02982    0.03454 =
         0.05405    0.01374    0.01378    0.01345
C22   1    0.315448    0.706221    0.162818    11.00000    0.02950    0.03711 =
         0.05265    0.01181    0.00760    0.01676
C23   1    0.171074    0.653070    0.101300    11.00000    0.03201    0.05518 =
         0.07255    0.01870    0.00050    0.01547
AFIX 137
H18   2    0.134860    0.715828    0.125534    11.00000   -1.50000
H17   2    0.108992    0.567356    0.106490    11.00000   -1.50000
H16   2    0.177339    0.642144    0.032660    11.00000   -1.50000
AFIX   0
C24   1    0.502934    0.180116    0.189078    11.00000    0.05341    0.06268 =
         0.06379    0.03002    0.02088    0.02972
AFIX 137
H24A  2    0.490033    0.122332    0.122281    11.00000   -1.50000
H24B  2    0.557093    0.163794    0.234814    11.00000   -1.50000
H24C  2    0.552032    0.272853    0.192973    11.00000   -1.50000
AFIX   0
C25   1    0.284067    0.005009    0.202490    11.00000    0.06864    0.04373 =
         0.10569    0.03384    0.01652    0.01289
AFIX 137
H25A  2    0.194250   -0.014048    0.220750    11.00000   -1.50000
H25B  2    0.336999   -0.017196    0.244370    11.00000   -1.50000
H25C  2    0.269912   -0.047998    0.133900    11.00000   -1.50000
AFIX   0
C26   1    0.284395    0.186622    0.149197    11.00000    0.06009    0.07277 =
         0.09058    0.03371    0.00367    0.03547
AFIX 137
H26A  2    0.337189    0.280601    0.157237    11.00000   -1.50000
H26B  2    0.194358    0.169291    0.166551    11.00000   -1.50000
H26C  2    0.270714    0.132760    0.080934    11.00000   -1.50000
AFIX   0
C27   1    0.385209    0.235037    0.321272    11.00000    0.10290    0.07285 =
         0.05886    0.01904    0.03486    0.04070
AFIX 137
H10   2    0.440895    0.215953    0.363674    11.00000   -1.50000
H11   2    0.295489    0.214245    0.340097    11.00000   -1.50000
H12   2    0.433408    0.329006    0.328317    11.00000   -1.50000
AFIX   0
C28   1    0.638255    1.025516    0.426787    11.00000    0.06482    0.06374 =
         0.06175    0.02257    0.02068    0.03304
C29   1    0.709556    1.006368    0.503909    11.00000    0.07844    0.10457 =
         0.08852    0.04942    0.02458    0.05568
AFIX 137
H13   2    0.651939    0.988887    0.552498    11.00000   -1.50000
H15   2    0.797543    1.086352    0.535593    11.00000   -1.50000
H14   2    0.727173    0.930978    0.475541    11.00000   -1.50000
REM #####
REM #####
REM #####
AFIX   0
HKLF 4 1 1 0 0 0 1 0 0 0 1


REM  SPMB20Cu230222_0m_a.res in P-1
REM wR2 = 0.0788, GooF = S = 1.042, Restrained GooF = 1.042 for all data
REM R1 = 0.0277 for 6843 Fo > 4sig(Fo) and 0.0310 for all 7475 data
REM 373 parameters refined using 0 restraints

END

WGHT      0.0425      0.2807

REM Instructions for potential hydrogen bonds
HTAB O1 O2
HTAB O1 N2
HTAB O2 O1
HTAB O2 N1
EQIV $1 -x+1, -y+1, -z
HTAB C24_1 O1_$1
HTAB C24_1 O4
EQIV $2 x-1, y-1, z
HTAB C25_1 O3_$2
HTAB C26_1 O4
HTAB C26_1 O1_$1
HTAB C27_1 O4

REM Highest difference peak  0.267,  deepest hole -0.260,  1-sigma level  0.036
Q1    1   0.7976  0.7091  0.2093  11.00000  0.05    0.27
Q2    1   0.6810  0.6238  0.2043  11.00000  0.05    0.25
Q3    1   0.5068  0.6744  0.2672  11.00000  0.05    0.25
Q4    1   0.3380  0.7218  0.2198  11.00000  0.05    0.25
Q5    1   0.9136  1.0784  0.2851  11.00000  0.05    0.23
;
_shelx_res_checksum   47588

_shelx_hkl_file
;
  -2   0   0  535.55   15.60
  -2   0   0  500.95   13.50
  -2   0   0  501.65   13.60
  -2   0   0  497.85   14.80
  -2   0   0  515.15   14.50
   2   0   0  511.35   14.70
   2   0   0  501.25   14.40
   2   0   0  493.55   13.60
   2   0   0  513.45   14.90
  -3   0   0 2548.15   65.09
  -3   0   0 2490.25   67.19
  -3   0   0 2654.03   65.29
  -3   0   0 2450.15   66.99
  -3   0   0 2526.55   66.49
   3   0   0 2558.14   66.89
   3   0   0 2622.34   66.49
  -4   0   0 5301.87  137.69
  -4   0   0 5725.93  139.99
  -4   0   0 5216.58  139.69
  -4   0   0 5445.26  136.79
   4   0   0 5450.75  139.39
   4   0   0 5198.48  138.59
   4   0   0 5501.75  139.89
  -5   0   0 2011.40   55.09
  -5   0   0 2092.09   58.49
  -5   0   0 2095.69   58.69
  -5   0   0 2161.58   57.69
  -5   0   0 2151.18   54.89
  -5   0   0 2132.99   58.29
   5   0   0 2106.89   57.19
   5   0   0 2093.59   58.59
   5   0   0 2187.88   58.09
  -6   0   0  223.58    9.90
  -6   0   0  211.88    7.40
  -6   0   0  211.98   10.40
  -6   0   0  219.38   10.60
  -6   0   0  209.28    7.70
   6   0   0  216.78    9.80
   6   0   0  233.78   10.30
   6   0   0  225.98   10.80
  -7   0   0   50.89    5.10
  -7   0   0   34.90    2.70
  -7   0   0   30.60    4.60
  -7   0   0   38.10    2.70
   7   0   0   36.50    5.00
   7   0   0   42.90    5.90
  -8   0   0  168.18    6.50
  -8   0   0  161.28    6.70
  -8   0   0  173.58    9.80
  -8   0   0  169.68   10.50
   8   0   0  158.98    9.60
   8   0   0  168.58   10.30
  -9   0   0   32.80    5.80
  -9   0   0   39.40    3.00
  -9   0   0   40.00    5.80
  -9   0   0   30.60    2.90
   9   0   0   28.40    5.30
 -10   0   0    8.00    4.10
 -10   0   0    9.00    1.80
 -10   0   0    6.90    2.10
 -10   0   0   13.80    5.20
  10   0   0   13.40    4.40
  10   0   0    2.00    3.70
 -11   0   0  440.56   20.60
 -11   0   0  448.96   22.00
  11   0   0  444.66   20.00
  11   0   0  458.35   21.80
 -12   0   0   33.50    6.90
 -12   0   0   37.20    8.90
  12   0   0   28.50    5.50
  13  -1   0   25.20    6.20
  13  -1   0   17.20    6.70
 -13   1   0   36.50    7.30
 -13   1   0   29.80    8.00
  12  -1   0   10.50    4.80
  12  -1   0    6.30    4.20
 -12   1   0    7.80    5.20
  11  -1   0  616.04   23.40
  11  -1   0  605.14   25.50
 -11   1   0  578.44   24.20
 -11   1   0  621.94   18.80
 -11   1   0  591.34   25.50
  10  -1   0  330.67   15.10
  10  -1   0  337.37   17.00
 -10   1   0  317.27   12.10
 -10   1   0  345.87   16.10
 -10   1   0  324.17   16.40
 -10   1   0  325.47   11.70
   9  -1   0   47.40    6.60
   9  -1   0   43.80    6.00
  -9   1   0   45.40    6.50
  -9   1   0   42.30    3.90
  -9   1   0   42.10    6.30
  -9   1   0   45.80    3.60
   8  -1   0 1113.29   35.50
   8  -1   0 1083.39   33.60
  -8   1   0 1057.19   34.70
  -8   1   0 1084.99   30.70
  -8   1   0 1125.29   34.30
  -8   1   0 1062.69   31.20
   7  -1   0 1276.57   37.60
   7  -1   0 1273.67   39.10
  -7   1   0 1241.68   38.50
  -7   1   0 1306.37   38.00
  -7   1   0 1286.17   38.50
  -7   1   0 1283.87   35.70
  -7   1   0 1256.07   35.10
   6  -1   0 2189.28   58.69
   6  -1   0 2099.79   58.29
  -6   1   0 2059.79   56.69
  -6   1   0 2171.08   59.49
  -6   1   0 2170.68   59.49
  -6   1   0 2135.89   58.89
  -6   1   0 2222.08   57.39
   5  -1   0  788.72   24.90
   5  -1   0  813.62   24.00
   5  -1   0  801.82   23.80
  -5   1   0  854.91   24.70
  -5   1   0  796.62   25.20
  -5   1   0  863.81   24.40
  -5   1   0  780.62   22.80
  -5   1   0  766.52   24.20
  -5   1   0  798.32   23.10
   4  -1   0  106.99    4.90
   4  -1   0  107.89    4.90
   4  -1   0  110.89    5.60
  -4   1   0   94.69    5.30
  -4   1   0   99.19    4.40
  -4   1   0   98.49    5.00
  -4   1   0  107.09    4.70
  -4   1   0  100.89    4.90
   2  -1   0  202.08    6.50
   2  -1   0  207.08    6.10
   2  -1   0  209.88    6.30
   2  -1   0  197.88    6.40
  -2   1   0  203.68    6.50
  -2   1   0  200.28    6.30
  -2   1   0  203.48    6.50
  -2   1   0  194.08    6.10
  -1   1   0 1386.16   35.70
  -1  -1   0 2074.99   55.89
  -1  -1   0 2129.39   54.69
  -1  -1   0 2119.09   54.89
   1   1   0 2105.29   54.39
   1   1   0 2099.19   55.29
   1   1   0 2133.39   55.19
   1   1   0 2136.19   54.89
  -2  -1   0 1171.08   33.40
  -2  -1   0 1204.18   33.30
  -2  -1   0 1207.08   32.70
   2   1   0 1229.08   33.00
   2   1   0 1205.38   33.50
   2   1   0 1208.58   32.60
   2   1   0 1246.78   33.40
  -3  -1   0 2488.85   67.99
  -3  -1   0 2553.94   64.29
  -3  -1   0 2636.84   68.49
  -3  -1   0 2631.94   64.49
  -3  -1   0 2552.44   67.19
   3   1   0 2508.35   68.09
   3   1   0 2548.34   67.09
   3   1   0 2418.46   67.79
   3   1   0 2630.44   67.59
  -4  -1   0 3622.64   91.79
  -4  -1   0 3635.24   96.49
  -4  -1   0 3581.64   91.59
  -4  -1   0 3692.83   95.29
  -4  -1   0 3537.15   96.19
  -4  -1   0 3760.82   97.89
   4   1   0 3545.95   95.29
   4   1   0 3707.33   96.29
   4   1   0 3600.14   96.19
  -5  -1   0 1021.40   30.80
  -5  -1   0 1007.40   31.60
  -5  -1   0 1035.90   31.90
  -5  -1   0 1000.30   26.70
  -5  -1   0 1019.30   31.80
  -5  -1   0 1028.80   26.50
   5   1   0  991.80   30.60
   5   1   0 1055.49   31.60
   5   1   0  974.90   30.10
   5   1   0 1047.20   32.00
  -6  -1   0  761.02   26.50
  -6  -1   0  800.12   20.80
  -6  -1   0  761.72   21.00
   6   1   0  818.22   26.90
   6   1   0  782.82   26.30
  -7  -1   0   37.20    2.10
  -7  -1   0   37.10    2.00
  -7  -1   0   53.19    5.10
  -7  -1   0   49.70    6.70
   7   1   0   47.30    6.30
   7   1   0   45.80    6.30
  -8  -1   0  230.58   12.10
  -8  -1   0  226.08   13.00
   8   1   0  234.88   13.20
   8   1   0  232.08   12.60
  -9  -1   0 1146.39   40.10
  -9  -1   0 1195.08   38.60
   9   1   0 1181.48   40.00
   9   1   0 1123.39   38.40
 -10  -1   0  732.43   28.10
 -10  -1   0  718.23   29.60
  10   1   0  700.23   28.90
  10   1   0  715.23   27.70
 -11  -1   0   -1.10    4.60
 -11  -1   0    5.10    4.00
  11   1   0   -2.40    3.60
  11   1   0   -3.30    3.30
 -12  -1   0   57.19    8.90
 -12  -1   0   77.09   12.00
  12   1   0   51.69    8.10
  12   1   0   47.90    8.60
  13  -2   0  104.49    9.20
  13  -2   0  119.69   11.20
 -13   2   0  152.08   11.80
  12  -2   0   23.70    6.30
  12  -2   0   19.70    5.30
 -12   2   0   37.40    6.50
 -12   2   0   22.20    6.20
 -12   2   0   23.70    3.80
  11  -2   0  119.39    9.80
  11  -2   0  100.69    7.90
 -11   2   0  115.89    9.70
 -11   2   0  113.79    9.30
  10  -2   0   71.09    8.70
  10  -2   0   47.20    5.90
 -10   2   0   55.99    4.70
 -10   2   0   63.99    7.60
 -10   2   0   53.29    5.10
 -10   2   0   56.09    7.50
   9  -2   0  482.85   20.20
   9  -2   0  518.85   18.50
  -9   2   0  500.55   19.20
  -9   2   0  505.25   17.60
  -9   2   0  498.05   16.90
  -9   2   0  519.45   19.90
   8  -2   0  776.52   26.30
   8  -2   0  758.32   24.20
  -8   2   0  754.82   25.30
  -8   2   0  718.43   24.80
  -8   2   0  747.83   23.10
  -8   2   0  769.72   25.70
   7  -2   0   25.20    4.00
   7  -2   0   27.20    3.70
  -7   2   0   23.90    3.40
  -7   2   0   22.70    3.10
  -7   2   0   25.40    3.90
  -7   2   0   22.50    4.20
  -7   2   0   26.10    4.10
   6  -2   0 1877.61   50.79
   6  -2   0 1826.72   51.99
   6  -2   0 1932.11   50.49
  -6   2   0 1820.72   50.19
  -6   2   0 1903.51   51.19
  -6   2   0 1794.52   51.09
  -6   2   0 1886.71   51.19
  -6   2   0 1871.71   52.59
  -6   2   0 1833.02   50.69
   5  -2   0 4659.03  118.49
   5  -2   0 4391.26  116.99
   5  -2   0 4599.04  116.69
  -5   2   0 4727.13  117.29
  -5   2   0 4381.06  118.49
  -5   2   0 4480.15  117.29
  -5   2   0 4604.74  117.49
  -5   2   0 4541.45  117.49
   4  -2   0 1623.04   44.40
   4  -2   0 1618.34   44.90
   4  -2   0 1686.23   45.30
   4  -2   0 1702.73   44.00
  -4   2   0 1776.92   45.30
  -4   2   0 1725.73   45.70
  -4   2   0 1610.74   44.50
  -4   2   0 1695.53   44.90
  -4   2   0 1641.04   44.30
   3  -2   0   43.50    2.80
   3  -2   0   44.60    2.10
   3  -2   0   37.40    2.50
   3  -2   0   37.10    2.20
  -3   2   0   44.80    2.80
  -3   2   0   45.10    2.40
  -3   2   0   38.40    2.60
  -3   2   0   37.00    2.10
  -3   2   0   39.00    2.60
  -1  -2   0 2855.81   74.29
  -1  -2   0 2866.61   73.09
  -1  -2   0 2777.22   73.59
  -1  -2   0 2774.82   71.59
  -1  -2   0 2855.81   73.89
   1   2   0 2808.22   74.39
   1   2   0 2727.83   73.49
   1   2   0 2794.62   73.89
   1   2   0 2831.72   73.09
   1   2   0 3022.10   71.59
   1   2   0 2839.32   71.59
  -2  -2   0  433.36   13.50
  -2  -2   0  400.96   14.30
  -2  -2   0  414.16   14.10
   2   2   0  419.46   14.50
   2   2   0  431.96   13.80
  -3  -2   0  294.27   11.50
  -3  -2   0  251.37   10.80
  -3  -2   0  262.67   10.10
  -3  -2   0  273.37   10.90
   3   2   0  275.37   11.30
   3   2   0  254.27   10.70
   3   2   0  266.27    9.90
   3   2   0  254.27   10.30
  -4  -2   0  154.78    7.60
  -4  -2   0  151.38    8.30
  -4  -2   0  154.38    8.50
  -4  -2   0  144.09    8.00
   4   2   0  146.49    7.20
   4   2   0  165.28    8.70
   4   2   0  152.68    7.80
   4   2   0  167.08    8.60
  -5  -2   0  249.68   12.20
  -5  -2   0  263.27   11.40
   5   2   0  266.47   12.50
   5   2   0  273.37   12.40
  -6  -2   0  872.81   28.60
  -6  -2   0  886.41   30.30
   6   2   0  897.81   30.00
   6   2   0  858.21   29.80
  -7  -2   0    6.80    3.00
  -7  -2   0    9.20    3.60
   7   2   0   13.70    4.10
   7   2   0   13.00    4.00
  -8  -2   0   -1.60    3.90
   8   2   0    3.10    2.90
  -9  -2   0  437.46   22.00
  -9  -2   0  472.55   20.40
   9   2   0  468.25   21.10
   9   2   0  476.25   21.80
 -10  -2   0   82.89   11.30
 -10  -2   0   73.99    9.40
  10   2   0   99.09   10.20
  10   2   0   86.29    9.00
 -11  -2   0    8.30    4.80
 -11  -2   0    8.60    4.60
  11   2   0    0.20    4.20
  11   2   0    1.30    4.60
  13  -3   0   -2.50    3.30
  13  -3   0    0.00    3.60
 -13   3   0    3.60    3.30
 -13   3   0   -1.70    3.80
 -13   3   0    6.00    5.20
  12  -3   0  112.19   10.20
  12  -3   0  106.79    8.20
 -12   3   0  110.99    9.50
 -12   3   0  115.39    7.40
 -12   3   0  134.49   10.40
  11  -3   0   48.90    7.30
  11  -3   0   49.10    5.90
 -11   3   0   51.99    7.20
 -11   3   0   54.89    7.10
 -11   3   0   60.89    5.50
  10  -3   0    2.90    2.20
 -10   3   0    0.00    2.60
 -10   3   0    1.70    2.20
 -10   3   0    3.60    3.20
   9  -3   0  473.95   16.80
   9  -3   0  461.75   18.80
  -9   3   0  494.95   18.40
  -9   3   0  456.75   18.20
  -9   3   0  471.95   18.10
   8  -3   0 1237.58   37.40
   8  -3   0 1222.88   34.80
  -8   3   0 1253.07   35.50
  -8   3   0 1183.48   36.00
  -8   3   0 1247.98   36.10
  -8   3   0 1182.68   36.10
  -8   3   0 1121.89   35.80
   7  -3   0  658.23   21.40
   7  -3   0  635.54   19.60
   7  -3   0  642.94   21.80
  -7   3   0  683.73   20.90
  -7   3   0  639.24   20.60
  -7   3   0  619.94   22.10
  -7   3   0  621.54   20.50
  -7   3   0  637.34   21.00
   6  -3   0    2.40    1.10
   6  -3   0    0.90    1.30
  -6   3   0    3.60    1.40
  -6   3   0    4.30    1.80
  -6   3   0    2.90    1.50
  -6   3   0    2.10    1.40
  -6   3   0    1.90    1.10
   5  -3   0 2635.04   71.89
   5  -3   0 2768.92   73.19
   5  -3   0 2777.42   73.19
   5  -3   0 2861.91   71.29
  -5   3   0 2741.93   71.69
  -5   3   0 2717.93   73.49
  -5   3   0 2771.02   72.19
  -5   3   0 2878.61   73.19
  -5   3   0 2661.83   73.19
   4  -3   0 2632.14   68.99
   4  -3   0 2675.73   69.89
   4  -3   0 2741.73   68.29
   4  -3   0 2635.54   70.49
  -4   3   0 2592.24   70.09
  -4   3   0 2694.53   69.19
  -4   3   0 2685.13   68.59
  -4   3   0 2667.93   70.39
  -4   3   0 2686.83   70.59
   3  -3   0   14.00    1.30
   3  -3   0   14.00    1.20
   3  -3   0   14.90    1.80
   3  -3   0   12.20    1.90
  -3   3   0   14.70    1.80
  -3   3   0   12.60    1.30
  -3   3   0   14.00    2.20
  -3   3   0   11.70    1.80
   1  -3   0  394.16   11.90
   1  -3   0  386.26   11.60
   1  -3   0  393.66   11.80
   1  -3   0  383.26   11.30
  -1   3   0  390.76   11.20
  -1   3   0  378.46   11.60
  -1   3   0  383.36   11.20
  -1   3   0  389.56   11.90
  -1   3   0  373.56   11.90
  -1   3   0  387.06   11.40
   0  -3   0   78.29    3.70
   0  -3   0   79.49    3.70
   0  -3   0   95.59    4.50
   0  -3   0   86.69    4.30
   0  -3   0   82.89    4.00
   0   3   0   83.09    4.60
   0   3   0   83.09    4.10
   0   3   0   80.49    3.60
   0   3   0   81.19    3.90
   0   3   0   80.79    4.00
   0   3   0   74.89    4.30
   0   3   0   80.19    3.70
  -1  -3   0   78.69    4.00
  -1  -3   0   64.99    4.10
  -1  -3   0   61.69    4.00
  -1  -3   0   57.99    2.70
   1   3   0   62.99    2.70
   1   3   0   60.59    3.60
   1   3   0   52.09    4.10
   1   3   0   66.39    2.70
   1   3   0   61.09    3.40
   1   3   0   66.09    4.20
  -2  -3   0  155.78    7.80
  -2  -3   0  158.28    7.70
  -2  -3   0  167.78    7.40
  -2  -3   0  165.78    8.30
   2   3   0  186.58    8.80
   2   3   0  179.08    4.90
   2   3   0  171.58    8.20
   2   3   0  173.28    4.90
   2   3   0  175.98    7.80
   2   3   0  171.68    7.30
  -3  -3   0  119.39    7.30
  -3  -3   0  106.89    6.60
  -3  -3   0  119.29    6.40
  -3  -3   0  107.89    7.00
   3   3   0  117.89    6.10
   3   3   0  120.29    7.10
   3   3   0  104.39    6.30
   3   3   0  118.49    7.40
  -4  -3   0 2315.47   68.39
  -4  -3   0 2459.25   66.89
   4   3   0 2504.25   69.09
   4   3   0 2475.15   68.39
  -5  -3   0  210.38   11.70
  -5  -3   0  206.68   10.40
   5   3   0  230.18   12.20
   5   3   0  221.48   11.60
  -6  -3   0  165.18   11.10
  -6  -3   0  182.98   10.20
   6   3   0  171.88   10.90
   6   3   0  179.78   11.30
  -7  -3   0  335.87   17.70
  -7  -3   0  380.66   16.60
   7   3   0  354.16   17.40
   7   3   0  371.16   17.60
  -8  -3   0 1054.99   38.10
  -8  -3   0 1055.59   35.30
   8   3   0  986.10   36.40
   8   3   0  977.50   36.10
  -9  -3   0  215.18   15.20
  -9  -3   0  215.78   13.40
   9   3   0  232.68   14.90
   9   3   0  219.78   14.60
 -10  -3   0   -0.40    4.80
 -10  -3   0   -3.50    4.00
  10   3   0    1.20    4.50
  10   3   0    3.40    4.10
 -11  -3   0  116.39   11.90
 -11  -3   0  108.19   14.40
  11   3   0  111.19   11.00
  11   3   0   95.99   12.50
 -14   4   0   32.60    7.30
  13  -4   0   13.00    3.80
 -13   4   0    8.20    3.10
 -13   4   0   15.20    4.60
 -13   4   0   13.10    5.30
  12  -4   0   20.20    4.20
  12  -4   0   20.60    5.50
 -12   4   0   16.40    4.70
 -12   4   0   23.40    4.50
 -12   4   0   28.30    6.00
  11  -4   0  451.45   16.60
  11  -4   0  453.65   19.80
 -11   4   0  459.45   21.60
 -11   4   0  413.66   16.90
 -11   4   0  454.25   18.70
  10  -4   0  415.96   18.30
  10  -4   0  436.66   15.60
 -10   4   0  443.16   17.50
 -10   4   0  417.76   16.50
 -10   4   0  443.26   17.60
   9  -4   0   17.70    3.00
   9  -4   0   11.90    3.40
  -9   4   0   15.50    3.30
  -9   4   0   10.70    3.00
  -9   4   0   18.00    3.50
  -9   4   0   13.30    3.10
   8  -4   0  121.09    5.90
   8  -4   0  117.49    7.70
  -8   4   0  132.19    7.30
  -8   4   0  120.99    7.30
  -8   4   0  114.09    6.70
  -8   4   0  117.59    7.80
   7  -4   0 1682.63   43.40
   7  -4   0 1573.14   44.40
   7  -4   0 1575.84   45.80
  -7   4   0 1633.64   44.40
  -7   4   0 1534.85   46.00
  -7   4   0 1586.24   44.30
  -7   4   0 1611.34   45.70
  -7   4   0 1659.13   45.10
   6  -4   0 2341.57   61.59
   6  -4   0 2418.86   60.59
   6  -4   0 2352.26   62.89
   6  -4   0 2382.86   63.49
  -6   4   0 2279.07   63.39
  -6   4   0 2294.27   63.19
  -6   4   0 2375.26   61.89
  -6   4   0 2202.18   63.29
  -6   4   0 2233.48   61.09
   5  -4   0  267.47    9.60
   5  -4   0  290.67    9.00
   5  -4   0  319.17   11.60
   5  -4   0  281.67   10.50
  -5   4   0  276.07    9.80
  -5   4   0  282.17   11.30
  -5   4   0  279.87    9.20
  -5   4   0  277.37   10.80
  -5   4   0  290.07   11.20
   4  -4   0   67.29    3.50
   4  -4   0   66.79    4.60
   4  -4   0   75.29    4.00
   4  -4   0   71.19    3.30
  -4   4   0   74.59    4.70
  -4   4   0   72.89    3.60
  -4   4   0   70.19    4.60
  -4   4   0   71.89    3.20
  -4   4   0   77.19    4.20
   3  -4   0   58.09    3.90
   3  -4   0   62.49    3.10
   3  -4   0   68.89    3.20
   3  -4   0   62.89    3.30
  -3   4   0   58.89    4.00
  -3   4   0   56.99    3.80
  -3   4   0   63.79    3.10
  -3   4   0   64.19    2.90
  -3   4   0   59.59    3.30
   2  -4   0 3926.21  101.09
   2  -4   0 3902.51  102.39
   2  -4   0 4017.40  101.49
  -2   4   0 3959.90  102.49
  -2   4   0 3963.50  101.09
  -2   4   0 4061.69  102.39
  -2   4   0 3947.21  100.69
  -2   4   0 3856.11  100.89
  -2   4   0 3941.01  101.09
   1  -4   0 3845.22   97.69
   1  -4   0 3779.72   97.39
   1  -4   0 3841.42   98.59
   1  -4   0 3973.50   98.39
  -1   4   0 3731.43   98.09
  -1   4   0 3810.22   97.59
  -1   4   0 3767.52   97.49
  -1   4   0 3685.93   98.99
  -1   4   0 3798.22   98.19
  -1   4   0 3836.02   98.39
   0  -4   0  188.58    8.00
   0  -4   0  187.78    8.30
   0  -4   0  177.48    7.00
   0  -4   0  179.78    6.80
   0  -4   0  185.18    7.10
   0  -4   0  181.38    7.80
   0   4   0  182.58    7.10
   0   4   0  181.28    7.60
   0   4   0  186.18    8.20
   0   4   0  180.68    6.80
   0   4   0  193.18    8.70
   0   4   0  186.08    6.80
   0   4   0  188.88    6.90
  -1  -4   0 5362.86  137.29
  -1  -4   0 5480.65  136.29
  -1  -4   0 5189.18  139.09
  -1  -4   0 5387.66  138.49
  -1  -4   0 5326.77  138.59
   1   4   0 5305.17  135.49
   1   4   0 5316.37  137.19
   1   4   0 5450.15  136.19
   1   4   0 5260.37  138.79
   1   4   0 5307.97  138.19
   1   4   0 5291.67  139.69
   1   4   0 5375.26  136.89
  -2  -4   0   21.60    3.90
  -2  -4   0   17.60    3.10
  -2  -4   0   28.50    3.60
  -2  -4   0   14.60    2.80
   2   4   0   14.20    2.70
   2   4   0   17.70    3.40
   2   4   0   20.50    1.40
   2   4   0   26.70    3.40
   2   4   0   21.30    3.70
   2   4   0   21.30    1.50
  -3  -4   0  182.48   10.00
  -3  -4   0  164.58    8.50
   3   4   0  188.78   10.40
  -4  -4   0  833.12   29.20
  -4  -4   0  839.82   27.10
   4   4   0  848.72   28.80
   4   4   0  841.72   29.40
  -5  -4   0 1512.95   44.20
  -5  -4   0 1405.16   46.50
   5   4   0 1474.85   46.40
   5   4   0 1450.95   45.60
  -6  -4   0  240.88   12.30
  -6  -4   0  182.08   12.50
   6   4   0  226.88   13.50
   6   4   0  213.98   12.40
  -7  -4   0  316.97   15.70
  -7  -4   0  288.27   16.90
   7   4   0  300.57   18.40
   7   4   0  314.67   16.50
  -8  -4   0  122.39    9.70
  -8  -4   0  145.59   12.30
   8   4   0  131.19   11.30
   8   4   0  125.99   10.60
  -9  -4   0  178.28   12.80
  -9  -4   0  188.08   15.30
   9   4   0  180.38   13.60
   9   4   0  188.68   13.50
 -10  -4   0   -0.80    5.60
 -10  -4   0    8.40    4.70
  10   4   0    7.10    8.20
  10   4   0    5.20    4.80
  14  -5   0    6.50    4.10
 -14   5   0    0.70    3.60
 -14   5   0    1.40    4.60
 -14   5   0   -2.10    4.40
  13  -5   0   90.99    7.00
  13  -5   0  105.69    9.20
 -13   5   0   85.29    7.70
 -13   5   0   98.59    9.10
 -13   5   0   79.49    9.30
  12  -5   0  273.87   14.80
  12  -5   0  268.37   11.70
 -12   5   0  277.97   14.30
 -12   5   0  258.97   13.00
 -12   5   0  264.77   13.80
  11  -5   0   94.39    8.40
  11  -5   0   73.09    5.60
 -11   5   0   86.49    7.00
 -11   5   0   83.49    7.50
 -11   5   0   70.89    7.10
  10  -5   0 1260.67   39.40
  10  -5   0 1305.27   40.70
 -10   5   0 1325.37   39.50
 -10   5   0 1249.47   39.20
 -10   5   0 1297.07   38.90
   9  -5   0 1268.97   40.00
   9  -5   0 1333.67   36.70
  -9   5   0 1306.07   39.90
  -9   5   0 1312.07   39.10
  -9   5   0 1296.57   38.40
  -9   5   0 1375.86   38.70
   8  -5   0 1111.99   33.10
   8  -5   0 1085.19   29.80
  -8   5   0 1018.40   31.00
  -8   5   0 1017.00   30.90
  -8   5   0 1057.39   33.00
  -8   5   0 1102.69   32.00
   7  -5   0 1062.39   31.10
   7  -5   0 1109.19   32.60
   7  -5   0 1118.39   29.90
  -7   5   0 1102.49   31.50
  -7   5   0 1113.19   33.30
  -7   5   0 1024.60   30.40
  -7   5   0 1076.09   30.70
   6  -5   0 2000.10   52.69
   6  -5   0 1940.81   50.19
   6  -5   0 1907.31   51.29
   6  -5   0 1892.71   53.69
  -6   5   0 1986.80   51.59
  -6   5   0 1850.61   53.79
  -6   5   0 1887.71   50.59
  -6   5   0 1856.61   52.89
  -6   5   0 1868.11   53.39
   5  -5   0  155.78    6.00
   5  -5   0  153.58    6.40
   5  -5   0  157.38    7.90
   5  -5   0  164.98    7.10
  -5   5   0  147.89    7.10
  -5   5   0  156.08    5.80
  -5   5   0  157.78    8.10
  -5   5   0  169.58    8.10
  -5   5   0  157.78    6.40
   4  -5   0 1225.98   35.70
   4  -5   0 1221.68   33.40
   4  -5   0 1198.98   33.20
   4  -5   0 1215.38   33.90
  -4   5   0 1257.77   32.80
  -4   5   0 1262.87   34.30
  -4   5   0 1233.78   33.30
  -4   5   0 1219.18   35.50
   3  -5   0  759.62   22.50
   3  -5   0  698.43   20.60
   3  -5   0  692.13   20.40
   3  -5   0  695.83   20.70
  -3   5   0  692.23   20.60
  -3   5   0  710.23   20.30
  -3   5   0  723.63   22.30
  -3   5   0  731.53   22.20
  -3   5   0  737.83   20.20
  -3   5   0  717.53   20.20
   2  -5   0 3111.09   78.89
   2  -5   0 2953.40   76.89
   2  -5   0 2983.00   78.19
   2  -5   0 2869.51   77.39
  -2   5   0 2955.30   78.49
  -2   5   0 3035.00   77.39
  -2   5   0 3006.90   77.69
  -2   5   0 2954.60   77.19
  -2   5   0 2960.10   78.79
  -2   5   0 2980.80   77.29
   1  -5   0 1591.84   43.60
   1  -5   0 1631.74   44.10
   1  -5   0 1650.33   44.80
   1  -5   0 1604.84   45.30
   1  -5   0 1644.84   43.40
  -1   5   0 1581.64   45.20
  -1   5   0 1579.94   44.20
  -1   5   0 1658.43   46.20
  -1   5   0 1627.94   43.40
  -1   5   0 1669.33   44.10
  -1   5   0 1556.04   43.50
  -1   5   0 1626.24   44.30
   0  -5   0 2436.86   65.69
   0  -5   0 2505.35   67.29
   0  -5   0 2513.85   67.49
   0  -5   0 2435.96   68.19
   0  -5   0 2487.85   65.19
   0   5   0 2524.45   67.99
   0   5   0 2531.55   65.49
   0   5   0 2463.95   65.29
   0   5   0 2474.55   65.09
   0   5   0 2521.75   68.79
   0   5   0 2427.16   65.79
  -1  -5   0   20.30    3.00
  -1  -5   0   24.90    4.50
  -1  -5   0   24.60    3.80
  -1  -5   0   24.60    3.60
   1   5   0   33.70    4.70
   1   5   0   33.00    4.30
   1   5   0   26.80    2.30
   1   5   0   27.50    3.40
   1   5   0   34.30    3.10
   1   5   0   41.30    5.70
   1   5   0   24.10    2.20
  -2  -5   0 2161.68   59.99
  -2  -5   0 2084.39   60.89
   2   5   0 2115.39   61.49
  -3  -5   0 2660.73   73.39
  -3  -5   0 2628.04   76.19
   3   5   0 2719.43   76.79
   3   5   0 2715.73   75.69
  -4  -5   0   11.20    3.60
  -4  -5   0   18.30    3.90
   4   5   0   11.50    3.80
   4   5   0   10.70    3.80
  -5  -5   0  183.48   10.40
  -5  -5   0  142.99   11.30
   5   5   0  170.68   11.90
   5   5   0  170.08   11.10
  -6  -5   0  124.79   11.00
  -6  -5   0  103.99    8.70
   6   5   0  129.89   11.00
  -7  -5   0  148.69   10.60
  -7  -5   0  157.88   12.70
   7   5   0  141.99   12.00
   7   5   0  153.48   11.90
  -8  -5   0  237.38   17.40
  -8  -5   0  257.27   14.80
   8   5   0  253.77   16.00
   8   5   0  230.38   15.30
  -9  -5   0   -0.20    3.50
  -9  -5   0    3.80    6.00
   9   5   0   18.80   11.30
   9   5   0   -2.60    4.20
  14  -6   0   31.40    5.10
  14  -6   0   29.30    6.10
 -14   6   0   33.60    5.90
 -14   6   0   24.30    5.70
  13  -6   0  160.08    8.50
  13  -6   0  168.08   11.70
 -13   6   0  155.28   11.10
 -13   6   0  159.98   10.80
 -13   6   0  169.08   11.00
  12  -6   0  571.44   18.80
  12  -6   0  567.54   23.00
 -12   6   0  538.55   21.60
 -12   6   0  564.74   22.20
 -12   6   0  540.25   21.10
  11  -6   0  787.22   24.40
  11  -6   0  780.62   28.40
 -11   6   0  806.92   27.60
 -11   6   0  825.62   27.00
 -11   6   0  814.92   28.10
  10  -6   0    4.80    3.30
  10  -6   0    4.50    2.00
 -10   6   0    6.00    2.80
 -10   6   0    5.10    3.00
 -10   6   0    8.90    3.30
 -10   6   0    5.00    2.70
   9  -6   0    8.50    2.00
   9  -6   0   14.30    3.40
  -9   6   0    8.90    2.60
  -9   6   0   12.20    3.90
  -9   6   0    9.00    3.30
   8  -6   0  638.84   18.60
   8  -6   0  620.54   21.30
  -8   6   0  608.24   19.20
  -8   6   0  631.74   22.20
  -8   6   0  597.54   19.30
  -8   6   0  619.84   20.20
   7  -6   0  681.03   19.80
   7  -6   0  709.03   22.30
   7  -6   0  679.63   23.40
   7  -6   0  671.73   20.90
  -7   6   0  657.33   20.10
  -7   6   0  678.23   21.10
  -7   6   0  660.63   20.10
  -7   6   0  706.13   23.50
   6  -6   0  486.95   15.00
   6  -6   0  505.45   18.30
   6  -6   0  494.75   16.70
   6  -6   0  486.35   15.70
  -6   6   0  502.15   15.80
  -6   6   0  477.75   14.90
  -6   6   0  497.05   18.10
   5  -6   0  151.98    7.00
   5  -6   0  151.88    6.40
   5  -6   0  155.68    6.40
  -5   6   0  152.08    6.40
  -5   6   0  159.58    6.00
  -5   6   0  139.49    7.00
   4  -6   0  397.66   13.70
   4  -6   0  427.26   13.70
   4  -6   0  428.16   13.80
   4  -6   0  430.46   15.50
   4  -6   0  408.76   13.40
  -4   6   0  421.26   12.90
  -4   6   0  401.56   15.40
  -4   6   0  427.96   13.10
  -4   6   0  397.06   12.80
  -4   6   0  430.36   15.40
  -4   6   0  418.36   13.90
  -4   6   0  414.76   13.10
   3  -6   0   14.00    2.70
   3  -6   0   14.60    2.60
   3  -6   0   12.80    2.00
   3  -6   0   15.20    2.50
  -3   6   0   18.80    3.10
  -3   6   0   11.70    1.90
  -3   6   0   11.30    1.90
  -3   6   0   15.80    2.80
  -3   6   0   14.00    2.10
   2  -6   0    4.00    1.90
   2  -6   0    3.50    1.70
   2  -6   0    3.60    1.50
   2  -6   0    5.80    1.60
   2  -6   0    2.20    1.50
  -2   6   0    1.60    1.40
  -2   6   0    4.50    1.90
  -2   6   0    3.10    1.40
  -2   6   0    1.50    1.00
  -2   6   0    2.00    1.30
  -2   6   0    0.90    1.60
   1  -6   0 3534.55   93.09
   1  -6   0 3601.74   92.99
   1  -6   0 3599.84   92.49
   1  -6   0 3525.15   94.99
   1  -6   0 3512.65   94.19
  -1   6   0 3510.75   92.39
  -1   6   0 3464.75   93.19
  -1   6   0 3509.85   92.89
  -1   6   0 3560.74   92.79
  -1   6   0 3712.93   96.19
  -1   6   0 3499.65   93.59
  -1   6   0 3582.54   95.19
   0  -6   0 7410.86  193.78
   0  -6   0 7529.55  195.98
   0  -6   0 7496.25  196.78
   0   6   0 7598.64  195.18
   0   6   0 7410.46  193.18
   0   6   0 7439.96  193.38
   0   6   0 7793.42  193.08
   0   6   0 7601.94  193.98
   0   6   0 7743.03  196.68
   0   6   0 7707.23  200.48
  -1  -6   0  729.83   25.90
  -1  -6   0  753.72   25.10
   1   6   0  754.32   26.70
   1   6   0  738.03   25.40
   1   6   0  730.03   21.30
   1   6   0  733.43   21.50
  -2  -6   0  209.98   11.70
  -2  -6   0  197.48    9.60
   2   6   0  196.98    6.80
   2   6   0  202.78   11.20
   2   6   0  186.18    6.80
   2   6   0  190.38   11.60
  -3  -6   0  968.10   31.60
  -3  -6   0 1012.60   34.80
   3   6   0  997.90   35.00
   3   6   0 1023.10   34.10
  -4  -6   0 1234.98   42.40
  -4  -6   0 1261.87   39.40
   4   6   0 1270.97   42.90
   4   6   0 1284.97   41.90
  -5  -6   0    9.30    4.80
   5   6   0    0.60    3.20
   5   6   0    3.60    4.00
  -6  -6   0   75.59    7.90
  -6  -6   0   92.89   12.00
   6   6   0   75.99   10.30
   6   6   0   75.69    9.60
  -7  -6   0  143.19   13.60
  -7  -6   0  136.99   10.40
   7   6   0  164.58   12.70
   7   6   0  143.89   12.10
  -8  -6   0    6.10    5.40
   8   6   0   -0.30    6.00
   8   6   0    9.60    6.30
  14  -7   0   94.69    7.00
  14  -7   0   97.19    9.90
 -14   7   0   99.39    9.10
 -14   7   0  112.39   10.10
  13  -7   0    1.70    3.80
  13  -7   0    5.40    2.90
 -13   7   0    5.60    3.70
 -13   7   0    1.00    4.10
 -13   7   0    5.30    3.70
  12  -7   0    0.90    3.00
  12  -7   0    3.20    2.30
 -12   7   0   -2.10    3.40
 -12   7   0    4.40    3.40
 -12   7   0    4.90    2.80
  11  -7   0  426.96   18.30
 -11   7   0  432.86   19.00
 -11   7   0  425.66   16.60
 -11   7   0  441.86   17.50
  10  -7   0   91.39    5.40
  10  -7   0   91.29    7.40
 -10   7   0   99.99    6.60
 -10   7   0  111.79    7.20
 -10   7   0   95.99    6.40
 -10   7   0  106.59    8.30
   9  -7   0   29.10    4.60
   9  -7   0   30.70    3.30
  -9   7   0   24.70    4.90
  -9   7   0   25.90    4.20
   8  -7   0  201.18    9.80
   8  -7   0  183.48    7.70
  -8   7   0  216.38    9.20
  -8   7   0  196.18    8.10
  -8   7   0  202.58   10.80
  -8   7   0  196.28    8.10
   7  -7   0 1468.15   42.40
   7  -7   0 1446.56   41.30
   7  -7   0 1514.55   40.60
   7  -7   0 1444.86   44.50
  -7   7   0 1469.65   40.40
  -7   7   0 1537.55   41.50
  -7   7   0 1509.15   44.70
  -7   7   0 1485.55   40.40
   6  -7   0 1089.19   30.60
   6  -7   0 1079.49   34.10
   6  -7   0 1121.99   31.90
  -6   7   0 1053.49   29.90
  -6   7   0 1054.29   33.80
  -6   7   0 1081.29   29.90
  -6   7   0 1101.79   30.80
   5  -7   0  680.33   23.30
   5  -7   0  675.83   20.70
   5  -7   0  718.43   21.10
   5  -7   0  641.44   20.70
   5  -7   0  683.43   22.30
  -5   7   0  691.03   23.20
  -5   7   0  680.23   19.80
  -5   7   0  658.73   19.80
  -5   7   0  696.53   20.20
  -5   7   0  700.03   20.50
   4  -7   0 1014.80   29.90
   4  -7   0 1113.09   32.00
   4  -7   0 1019.90   29.60
   4  -7   0 1028.20   30.10
  -4   7   0  986.90   28.80
  -4   7   0  990.30   29.50
  -4   7   0 1018.30   28.90
  -4   7   0 1014.70   31.40
  -4   7   0 1026.30   28.90
   3  -7   0 3054.19   82.39
   3  -7   0 3008.00   80.99
   3  -7   0 3108.29   82.09
   3  -7   0 3216.08   82.99
  -3   7   0 3058.29   80.89
  -3   7   0 3130.99   82.69
  -3   7   0 2946.11   82.89
  -3   7   0 3049.99   80.49
  -3   7   0 3028.30   80.49
  -3   7   0 3130.19   80.99
   2  -7   0  323.67   12.20
   2  -7   0  341.07   13.90
   2  -7   0  326.87   13.30
   2  -7   0  341.67   13.20
   2  -7   0  346.67   11.90
  -2   7   0  348.37   13.30
  -2   7   0  340.37   13.00
  -2   7   0  321.67   12.40
  -2   7   0  323.47   11.90
  -2   7   0  353.96   12.50
  -2   7   0  335.87   14.00
  -2   7   0  345.17   14.70
   1  -7   0    0.70    2.10
   1  -7   0    1.30    1.60
   1  -7   0   -0.10    1.50
   1  -7   0   -1.80    1.60
  -1   7   0    3.80    2.00
  -1   7   0    0.70    1.80
  -1   7   0    1.10    1.20
  -1   7   0    1.80    1.60
   0  -7   0  106.09    8.10
   0  -7   0  121.19    8.00
   0  -7   0  118.19    6.70
   0   7   0  107.59    6.00
   0   7   0  124.29    8.40
   0   7   0  136.59    9.30
   0   7   0  115.89    6.00
  -1  -7   0  424.16   17.70
  -1  -7   0  431.26   18.70
  -1  -7   0  454.45   16.30
   1   7   0  450.85   14.10
   1   7   0  415.26   19.00
   1   7   0  451.85   18.60
   1   7   0  416.26   14.20
  -2  -7   0    1.40    2.40
  -2  -7   0    1.60    3.30
   2   7   0    3.20    1.20
   2   7   0   -1.30    2.40
   2   7   0    1.40    3.20
   2   7   0    3.00    1.40
  -3  -7   0  227.38   11.80
  -3  -7   0  221.68   13.80
   3   7   0  215.38   12.90
   3   7   0  243.68   14.30
  -4  -7   0  434.96   18.70
  -4  -7   0  446.86   21.80
   4   7   0  464.25   21.80
   4   7   0  437.96   20.60
  -5  -7   0   33.80    7.80
  -5  -7   0   26.30    5.50
   5   7   0   38.90    7.30
   5   7   0   40.20    7.40
  -6  -7   0   77.79    8.20
  -6  -7   0   82.69   12.10
   6   7   0   97.49   10.10
   6   7   0   91.49   11.30
  -7  -7   0   89.39    9.10
  -7  -7   0   86.19   13.20
   7   7   0   85.19   11.20
   7   7   0   93.09   19.00
  -8  -7   0    8.00    5.30
  -8  -7   0   33.00    8.80
   8   7   0   12.80    5.30
   8   7   0   19.30    7.00
  14  -8   0  109.19   10.30
 -14   8   0  115.49   10.30
 -14   8   0  138.69   10.40
  13  -8   0  145.09   10.90
  13  -8   0  155.18    8.10
 -13   8   0  161.78   10.70
 -13   8   0  171.48   11.80
  12  -8   0   15.30    2.90
  12  -8   0   17.20    5.10
 -12   8   0   12.40    4.70
 -12   8   0   11.80    3.80
 -12   8   0   14.60    4.50
  11  -8   0  185.38    8.30
  11  -8   0  194.88   11.10
 -11   8   0  189.38    9.60
 -11   8   0  189.88   10.20
 -11   8   0  196.18   12.30
 -11   8   0  186.48    9.60
  10  -8   0  311.17   11.60
 -10   8   0  321.97   12.50
 -10   8   0  328.37   13.40
 -10   8   0  323.17   12.60
 -10   8   0  313.07   17.40
   9  -8   0   79.19    4.90
   9  -8   0   81.39    6.40
  -9   8   0   84.19    7.70
  -9   8   0   76.39    5.20
  -9   8   0   79.49    5.60
  -9   8   0   87.49    5.80
   8  -8   0  167.38    7.50
   8  -8   0  175.28    9.00
  -8   8   0  168.28    8.10
  -8   8   0  170.18   10.40
  -8   8   0  161.38    8.10
   7  -8   0  316.97   11.90
   7  -8   0  308.87   12.60
   7  -8   0  314.47   11.70
  -7   8   0  309.47   11.60
  -7   8   0  304.67   11.20
  -7   8   0  319.87   13.40
  -7   8   0  314.37   11.00
  -7   8   0  329.77   14.60
   6  -8   0  394.86   14.50
   6  -8   0  404.96   14.10
   6  -8   0  373.66   16.30
   6  -8   0  398.26   13.90
   6  -8   0  384.46   13.90
  -6   8   0  403.56   13.70
  -6   8   0  390.96   13.30
  -6   8   0  379.96   16.20
  -6   8   0  414.86   13.60
   5  -8   0  460.45   17.90
   5  -8   0  453.85   16.00
   5  -8   0  464.25   16.00
   5  -8   0  458.35   16.00
  -5   8   0  450.05   14.80
  -5   8   0  444.56   14.90
  -5   8   0  489.35   18.20
  -5   8   0  459.65   14.80
  -5   8   0  463.65   15.10
   4  -8   0   14.90    2.70
   4  -8   0   10.80    3.10
   4  -8   0   16.90    3.10
   4  -8   0   10.50    2.70
  -4   8   0   16.80    2.90
  -4   8   0   15.70    2.50
  -4   8   0   12.10    2.40
  -4   8   0   21.60    4.10
   3  -8   0 1048.70   31.00
   3  -8   0 1022.10   32.30
   3  -8   0 1039.00   29.90
   3  -8   0 1045.20   32.50
  -3   8   0 1016.90   32.10
  -3   8   0 1064.89   30.60
  -3   8   0 1035.80   30.40
  -3   8   0 1074.59   33.70
  -3   8   0 1079.89   36.70
   2  -8   0 3543.55   90.99
   2  -8   0 3506.55   93.59
   2  -8   0 3429.26   91.79
   2  -8   0 3404.06   94.19
  -2   8   0 3269.07   91.19
  -2   8   0 3481.45   95.59
  -2   8   0 3560.14   94.99
  -2   8   0 3451.75   91.69
   1  -8   0  495.95   16.90
   1  -8   0  481.15   19.50
   1  -8   0  497.05   19.20
  -1   8   0  465.75   17.10
  -1   8   0  492.45   20.70
  -1   8   0  519.05   17.30
  -1   8   0  471.05   19.50
   0  -8   0   20.20    3.70
   0  -8   0   19.30    8.60
   0  -8   0    7.90    3.30
   0   8   0    8.70    2.50
   0   8   0   16.10    4.40
   0   8   0    9.10    2.50
   0   8   0   10.80    3.60
  -1  -8   0  639.44   21.90
  -1  -8   0  584.44   24.60
  -1  -8   0  651.13   24.10
   1   8   0  623.74   25.60
   1   8   0  611.64   19.40
   1   8   0  609.04   24.30
   1   8   0  623.54   19.20
  -2  -8   0  474.35   21.90
  -2  -8   0  481.75   18.50
   2   8   0  505.75   21.40
   2   8   0  445.36   14.10
   2   8   0  448.46   14.40
   2   8   0  473.75   22.10
  -3  -8   0  352.06   16.20
  -3  -8   0  386.86   20.00
   3   8   0  350.16   19.10
   3   8   0  383.16   20.80
  -4  -8   0   31.70    7.80
  -4  -8   0   31.90    5.70
   4   8   0   35.40    8.10
   4   8   0   24.00    6.20
  -5  -8   0   10.20    4.20
  -5  -8   0   20.00    7.70
   5   8   0   13.30    5.20
   5   8   0    2.60    4.20
  -6  -8   0  151.18   11.70
  -6  -8   0  163.58   15.50
   6   8   0  175.18   13.90
  -7  -8   0   23.70    6.20
  -7  -8   0   15.70    8.50
   7   8   0   29.30    7.70
   7   8   0   10.90    6.40
  14  -9   0   17.00    5.30
 -14   9   0   18.10    6.50
 -14   9   0   10.10    4.10
  13  -9   0  115.39    9.60
  13  -9   0   86.79    6.30
 -13   9   0  108.19    8.40
 -13   9   0  104.69   10.00
  12  -9   0  126.49    7.30
  12  -9   0   99.89    8.40
 -12   9   0  104.39    9.60
 -12   9   0   97.99    7.50
  11  -9   0   27.80    3.60
  11  -9   0   16.50    4.30
 -11   9   0   16.90    5.30
 -11   9   0   30.00    4.60
 -11   9   0   21.10    5.20
 -11   9   0   19.60    3.90
  10  -9   0   69.39    5.00
  10  -9   0   82.29    6.80
 -10   9   0   61.69    5.30
 -10   9   0   67.89    5.20
 -10   9   0   84.19    6.30
 -10   9   0   60.29    7.60
   9  -9   0  191.58   10.00
   9  -9   0  181.08    8.40
  -9   9   0  191.08    9.20
  -9   9   0  196.18    8.40
  -9   9   0  184.98    8.30
   8  -9   0  787.92   25.10
   8  -9   0  838.62   26.80
  -8   9   0  793.22   24.40
  -8   9   0  858.21   29.50
  -8   9   0  837.92   25.40
  -8   9   0  838.72   24.50
   7  -9   0  244.68   10.90
   7  -9   0  242.08   10.20
  -7   9   0  236.08    9.20
  -7   9   0  227.58    9.20
  -7   9   0  246.18   12.80
  -7   9   0  242.08   11.20
   6  -9   0  169.08    8.30
   6  -9   0  178.08    8.80
   6  -9   0  172.48    8.60
  -6   9   0  171.28    7.80
  -6   9   0  166.58   10.00
  -6   9   0  175.38    7.50
  -6   9   0  170.28    7.70
  -6   9   0  165.48    7.40
   5  -9   0 1194.28   35.60
   5  -9   0 1182.98   36.20
   5  -9   0 1244.18   38.40
  -5   9   0 1216.18   38.00
  -5   9   0 1217.98   34.60
  -5   9   0 1206.98   34.60
  -5   9   0 1207.98   34.60
   4  -9   0  272.27   12.30
   4  -9   0  285.77   12.30
   4  -9   0  266.67   11.40
  -4   9   0  253.17   10.60
  -4   9   0  274.37   12.60
  -4   9   0  265.87   10.70
   3  -9   0 1972.40   54.29
   3  -9   0 2046.20   55.79
   3  -9   0 2006.40   57.19
   3  -9   0 1956.70   57.59
  -3   9   0 1960.40   54.99
  -3   9   0 1979.80   58.49
  -3   9   0 2046.40   59.39
  -3   9   0 1970.30   56.69
   2  -9   0  746.43   26.70
   2  -9   0  803.02   25.60
   2  -9   0  801.72   24.60
   2  -9   0  727.83   27.20
  -2   9   0  777.62   25.60
  -2   9   0  806.42   25.40
  -2   9   0  798.32   29.00
  -2   9   0  782.52   28.20
   1  -9   0  768.32   27.30
   1  -9   0  730.13   28.00
   1  -9   0  781.82   24.70
  -1   9   0  772.72   25.60
  -1   9   0  776.02   28.30
  -1   9   0  767.72   24.70
  -1   9   0  763.22   29.30
   0  -9   0   43.20    6.80
   0  -9   0   52.29    6.10
   0  -9   0   40.40    6.80
   0   9   0   42.20    7.40
   0   9   0   56.59    4.40
   0   9   0   40.20    6.50
  -1  -9   0   21.20    4.40
  -1  -9   0   14.80    5.20
   1   9   0   11.90    8.30
   1   9   0   23.30    5.50
   1   9   0   22.80    3.00
  -2  -9   0    1.30    3.90
  -2  -9   0    5.60    3.20
   2   9   0    5.10    5.30
   2   9   0    6.80    1.70
   2   9   0    7.10    1.90
   2   9   0    8.50    4.10
  -3  -9   0  198.68   14.60
  -3  -9   0  179.38   11.40
   3   9   0  206.08   13.80
   3   9   0  165.28   13.50
  -4  -9   0   48.40    9.00
  -4  -9   0   43.90    6.80
   4   9   0   43.80    8.10
   4   9   0   40.60    8.00
  -5  -9   0   22.90    5.10
   5   9   0   29.60    7.40
   5   9   0   19.30    6.90
  -6  -9   0   30.00    6.60
  -6  -9   0   33.90   10.10
   6   9   0   34.00    8.40
   6   9   0   31.10   10.00
 -13  10   0    2.10    4.60
 -13  10   0   -2.10    2.90
  12 -10   0   26.70    4.90
  12 -10   0   25.90    5.80
 -12  10   0   20.20    4.80
  11 -10   0  219.88   12.00
 -11  10   0  204.08    9.70
 -11  10   0  203.88   10.60
 -11  10   0  208.28   13.40
  10 -10   0  271.07   13.10
  10 -10   0  241.48   11.30
 -10  10   0  245.78   11.10
 -10  10   0  248.08   10.50
 -10  10   0  254.17   14.80
 -10  10   0  270.67   11.70
   9 -10   0   17.50    3.90
  -9  10   0   14.60    3.30
  -9  10   0   16.90    3.20
  -9  10   0   12.10    2.90
  -9  10   0   14.70    4.80
   8 -10   0  370.56   15.10
  -8  10   0  387.46   14.10
  -8  10   0  366.46   13.10
  -8  10   0  354.66   17.00
   7 -10   0 1200.48   36.70
   7 -10   0 1204.58   36.00
   7 -10   0 1250.67   36.50
  -7  10   0 1182.48   34.40
  -7  10   0 1209.28   35.20
  -7  10   0 1244.68   39.80
   6 -10   0  302.07   12.50
   6 -10   0  276.67   12.50
   6 -10   0  288.07   12.40
  -6  10   0  279.37   11.10
  -6  10   0  292.77   11.50
  -6  10   0  277.97   14.10
   5 -10   0  675.93   22.80
   5 -10   0  640.54   23.30
   5 -10   0  697.43   23.80
  -5  10   0  691.63   24.90
  -5  10   0  685.43   21.90
  -5  10   0  692.63   21.80
   4 -10   0    7.70    3.20
   4 -10   0    5.20    2.70
   4 -10   0    7.20    3.00
  -4  10   0    9.80    2.80
  -4  10   0    8.70    3.30
  -4  10   0    6.20    3.00
  -4  10   0    6.30    3.60
   3 -10   0  450.55   16.20
   3 -10   0  434.56   18.50
   3 -10   0  473.65   19.50
   3 -10   0  472.55   17.70
  -3  10   0  463.95   18.20
  -3  10   0  467.55   16.90
  -3  10   0  474.25   20.70
  -3  10   0  475.25   20.20
   2 -10   0   67.79    6.20
   2 -10   0   68.89    7.10
   2 -10   0   81.69    9.40
   2 -10   0   78.59    5.80
  -2  10   0   72.79    9.00
  -2  10   0   73.29    7.60
  -2  10   0   77.49    6.30
  -2  10   0   69.69    6.00
   1 -10   0   19.90    4.60
   1 -10   0   18.20    3.60
   1 -10   0   15.70    5.30
  -1  10   0   20.30    5.70
  -1  10   0   16.20    3.60
  -1  10   0   14.90    3.40
  -1  10   0   14.30    4.10
   0 -10   0   15.00    5.10
   0 -10   0    8.50    3.60
   0 -10   0   10.40    3.50
   0  10   0   12.40    2.90
   0  10   0   17.80    5.90
   0  10   0   14.30    4.30
  -1 -10   0  244.18   15.60
   1  10   0  227.78    9.50
   1  10   0  246.58   15.10
   1  10   0  235.18   10.00
   1  10   0  231.28   15.80
  -2 -10   0    9.60    4.50
  -2 -10   0   14.30    5.80
   2  10   0   10.90    2.20
   2  10   0   21.20    6.20
   2  10   0   20.60    5.80
  -3 -10   0    5.90    5.00
  -3 -10   0    5.50    3.80
   3  10   0   -1.80    4.40
   3  10   0   -0.80    4.00
  -4 -10   0   83.29    9.70
  -4 -10   0   43.90    9.90
   4  10   0   66.79   10.20
   4  10   0   60.79   10.40
  13 -11   0   28.30    5.90
 -13  11   0   14.70    4.40
 -13  11   0   24.00    6.90
  12 -11   0    2.30    2.90
  12 -11   0   -0.50    3.10
 -12  11   0   -1.70    3.80
  11 -11   0    2.80    2.90
  11 -11   0    7.50    3.10
 -11  11   0    9.10    4.60
 -11  11   0    8.20    3.20
 -11  11   0    0.40    2.80
  10 -11   0  400.46   15.50
  10 -11   0  441.96   17.90
 -10  11   0  431.36   20.40
 -10  11   0  411.66   15.00
 -10  11   0  424.56   16.10
   9 -11   0  415.16   16.00
   9 -11   0  425.26   17.30
  -9  11   0  430.26   15.80
  -9  11   0  426.06   15.10
  -9  11   0  440.56   20.20
   8 -11   0  110.49    7.50
   8 -11   0  116.29   11.90
  -8  11   0  104.69    6.40
  -8  11   0   95.99    9.10
  -8  11   0  103.39    6.10
   7 -11   0  218.68   10.90
   7 -11   0  227.18   10.80
   7 -11   0  203.68   10.90
  -7  11   0  207.78    9.60
  -7  11   0  232.48   13.30
  -7  11   0  213.98    9.40
   6 -11   0  199.58   10.60
   6 -11   0  197.48   10.30
   6 -11   0  205.28   10.80
  -6  11   0  209.08   12.20
  -6  11   0  193.18    9.20
  -6  11   0  201.18    9.20
   5 -11   0   78.39    6.40
   5 -11   0   88.89    7.60
   5 -11   0   86.49    7.50
  -5  11   0   87.49    5.90
  -5  11   0   70.39    8.60
  -5  11   0   74.39    7.60
  -5  11   0   77.89    7.40
   4 -11   0   12.80    4.10
   4 -11   0    8.40    3.90
   4 -11   0    9.20    3.10
  -4  11   0   21.10    5.20
  -4  11   0   13.20    3.20
  -4  11   0   13.90    5.00
  -4  11   0   16.70    4.30
   3 -11   0  252.67   12.50
   3 -11   0  265.67   14.40
   3 -11   0  230.38   10.80
   3 -11   0  246.58   13.70
  -3  11   0  255.57   12.60
  -3  11   0  261.17   15.40
  -3  11   0  265.57   12.00
  -3  11   0  276.67   15.30
   2 -11   0   96.59    9.40
   2 -11   0   93.29    6.60
  -2  11   0  107.19   10.70
  -2  11   0   87.49    7.10
  -2  11   0  103.29    7.40
   1 -11   0    0.20    2.20
   1 -11   0   -0.10    3.90
   1 -11   0    5.30    4.20
  -1  11   0   -2.20    3.10
  -1  11   0    4.70    2.90
  -1  11   0    8.40    4.20
  -1  11   0    8.40    3.50
   0 -11   0   10.80    3.50
   0 -11   0   15.60    6.00
   0  11   0    7.40    2.80
   0  11   0   14.70    5.00
   0  11   0    2.00    3.20
   0  11   0    3.00    4.00
  -1 -11   0  129.39   12.60
  -1 -11   0  140.29    9.70
   1  11   0  128.09   11.80
   1  11   0  153.58   13.10
  -2 -11   0  309.27   19.60
  -2 -11   0  281.17   14.80
   2  11   0  268.27   17.60
   2  11   0  271.17   18.60
  -3 -11   0   45.20    7.60
  -3 -11   0   54.89   11.20
   3  11   0   54.49    9.70
   3  11   0   61.59   16.10
  12 -12   0  108.79    9.30
 -12  12   0  113.79   11.20
 -12  12   0  114.59    8.10
  11 -12   0   45.20    6.30
  11 -12   0   40.40    5.50
 -11  12   0   30.10    6.10
 -11  12   0   29.30    4.80
  10 -12   0   47.10    5.60
  10 -12   0   41.90    5.90
 -10  12   0   43.70    5.30
 -10  12   0   37.10    7.10
 -10  12   0   34.90    4.70
   9 -12   0  149.88    9.60
   9 -12   0  142.09    8.80
  -9  12   0  144.89    8.20
  -9  12   0  135.09   10.90
  -9  12   0  148.59    7.80
   8 -12   0  196.28   11.00
   8 -12   0  188.18   10.70
  -8  12   0  167.18   12.00
  -8  12   0  196.78    9.40
  -8  12   0  207.48    9.50
   7 -12   0    1.10    3.20
   7 -12   0   13.30    3.70
   7 -12   0    9.90    3.50
  -7  12   0   -0.60    3.10
  -7  12   0    7.80    4.40
  -7  12   0    3.80    2.60
  -7  12   0    9.60    2.70
   6 -12   0  107.29    7.90
   6 -12   0  107.29    8.40
   6 -12   0  104.39    8.40
  -6  12   0  103.69    7.10
  -6  12   0  128.49    9.80
  -6  12   0   94.69    9.70
  -6  12   0  110.39    7.10
  -6  12   0  112.69    9.70
   5 -12   0  350.26   16.50
   5 -12   0  349.96   16.40
   5 -12   0  356.26   15.60
  -5  12   0  360.06   18.20
  -5  12   0  360.56   17.00
  -5  12   0  366.06   14.40
  -5  12   0  344.57   18.00
   4 -12   0    5.40    3.30
   4 -12   0    6.90    4.10
   4 -12   0    7.40    3.70
  -4  12   0   11.30    5.40
  -4  12   0    4.00    2.80
  -4  12   0    0.80    3.70
   3 -12   0    3.90    2.40
   3 -12   0   -0.50    3.10
   3 -12   0    8.60    4.20
  -3  12   0    4.10    4.10
  -3  12   0    2.90    2.60
  -3  12   0    6.60    3.00
  -3  12   0    1.70    4.00
   2 -12   0   51.09    7.80
   2 -12   0   53.99    5.60
   2 -12   0   58.39    9.00
  -2  12   0   55.39    6.80
  -2  12   0   57.09    6.90
  -2  12   0   55.29    9.00
  -2  12   0   43.60    7.80
   1 -12   0  323.87   14.70
   1 -12   0  324.67   19.30
  -1  12   0  352.56   19.00
  -1  12   0  320.77   15.50
  -1  12   0  326.77   14.10
  -1  12   0  336.87   20.00
   0 -12   0   11.00    4.10
   0 -12   0   10.80    5.60
   0  12   0    8.20    5.40
   0  12   0    8.80    4.40
   0  12   0   13.00    3.30
   0  12   0   12.30    4.40
  -1 -12   0   16.90    7.50
  -1 -12   0   38.50    6.00
   1  12   0   20.00    6.70
   1  12   0   26.60    9.30
  -2 -12   0    6.50    6.10
  -2 -12   0    5.60    4.90
   2  12   0    6.90    6.50
   2  12   0   10.00    5.70
  11 -13   0   90.39    8.10
  11 -13   0   82.89    7.70
 -11  13   0   80.89    6.80
 -11  13   0   79.59   10.30
  10 -13   0   31.60    5.40
  10 -13   0   27.30    5.50
 -10  13   0   25.20    7.10
 -10  13   0   33.30    4.90
   9 -13   0   63.49    7.20
   9 -13   0   54.09    6.90
  -9  13   0   60.29    5.50
  -9  13   0   52.39    5.50
  -9  13   0   49.10    7.50
  -9  13   0   59.29    8.80
   8 -13   0   65.29    7.50
   8 -13   0   71.29    7.10
  -8  13   0   80.69    6.10
  -8  13   0   62.79    5.60
  -8  13   0   66.29    8.80
  -8  13   0   64.49    8.50
   7 -13   0  167.58   11.10
   7 -13   0  146.99   10.20
   7 -13   0  174.58   10.70
  -7  13   0  186.28   12.90
  -7  13   0  165.78   11.60
  -7  13   0  157.98    8.80
  -7  13   0  173.28   12.00
  -7  13   0  177.08    9.10
   6 -13   0   34.80    6.50
   6 -13   0   38.80    6.30
   6 -13   0   38.50    6.90
  -6  13   0   49.00    5.70
  -6  13   0   29.00    6.80
  -6  13   0   40.60    6.90
  -6  13   0   40.00    5.60
  -6  13   0   32.70   10.60
   5 -13   0    4.60    3.70
   5 -13   0    5.50    3.40
   5 -13   0    6.10    3.70
  -5  13   0    8.70    4.20
  -5  13   0    5.60    4.80
  -5  13   0   -1.60    2.60
  -5  13   0    7.30    4.50
   4 -13   0  128.69   10.70
   4 -13   0  124.79    9.40
   4 -13   0  143.49   10.90
  -4  13   0  140.99   11.90
  -4  13   0  139.89    8.80
  -4  13   0  121.59   11.50
  -4  13   0  149.69   10.20
   3 -13   0  160.58   12.40
   3 -13   0  149.99   11.90
   3 -13   0  147.99    9.30
  -3  13   0  168.88   10.80
  -3  13   0  146.59   12.70
  -3  13   0  166.68   13.70
  -3  13   0  168.18   10.10
   2 -13   0  206.18   15.00
   2 -13   0  202.08   11.40
  -2  13   0  230.58   15.50
  -2  13   0  192.38   12.80
  -2  13   0  226.18   12.50
  -2  13   0  197.38   15.90
   1 -13   0   94.19   12.50
   1 -13   0  118.89    8.80
  -1  13   0  137.99   10.10
  -1  13   0  130.79   15.30
  -1  13   0  104.59   12.60
  -1  13   0  106.09    7.80
   0 -13   0   45.30    6.10
   0 -13   0   39.20    9.40
   0  13   0   38.80    7.20
   0  13   0   51.59   10.20
  10 -14   0  245.38   19.00
  10 -14   0  175.08   11.10
 -10  14   0  187.98   14.10
 -10  14   0  197.78   10.30
 -10  14   0  184.68    9.80
 -10  14   0  193.28   12.70
   9 -14   0   97.99    8.70
   9 -14   0   94.19    8.30
  -9  14   0   71.79    6.40
  -9  14   0   87.39   10.10
  -9  14   0   90.19    6.80
  -9  14   0   96.99   10.30
   8 -14   0   -1.30    3.80
   8 -14   0    3.40    3.60
  -8  14   0   -1.20    4.40
  -8  14   0   -0.10    2.40
  -8  14   0   -2.90    4.60
  -8  14   0    2.00    2.80
   7 -14   0   37.90    6.00
   7 -14   0   24.90    5.30
   7 -14   0   28.70    6.10
  -7  14   0   34.00    7.30
  -7  14   0   28.70    4.30
  -7  14   0   39.10    6.70
  -7  14   0   38.90    7.40
  -7  14   0   30.50    5.00
   6 -14   0   -3.00    3.10
   6 -14   0    8.40    4.60
   6 -14   0    0.30    3.80
  -6  14   0    7.30    4.10
  -6  14   0   -7.00    3.90
  -6  14   0    5.00    3.30
  -6  14   0   -0.40    2.70
  -6  14   0   -1.80    4.40
   5 -14   0   83.89   10.00
   5 -14   0   67.19    8.10
   5 -14   0   59.49    8.60
  -5  14   0   67.59    9.70
  -5  14   0   68.19    6.90
  -5  14   0   74.79   10.70
  -5  14   0   85.69    8.70
   4 -14   0   -1.20    4.10
   4 -14   0   13.40    5.40
  -4  14   0    6.40    5.40
  -4  14   0   15.50    5.10
  -4  14   0    4.90    3.70
  -4  14   0    8.10    4.70
   3 -14   0   55.89    9.40
  -3  14   0   76.39   11.10
  -3  14   0   59.59    7.30
  -3  14   0   52.79    7.20
  -3  14   0   59.29    9.50
   2 -14   0  107.49    8.40
   2 -14   0  143.19   13.10
  -2  14   0  117.39    8.90
  -2  14   0   98.99    9.00
  -2  14   0  107.89   15.80
  -2  14   0  131.29   13.50
  -5  15  -1    6.10    3.90
  -5  15  -1   11.60    6.00
  -5  15  -1   15.50    5.70
  -5  15  -1   17.70    6.10
   5 -15   1   13.00    5.70
  -6  15  -1   -3.00    4.70
  -6  15  -1   -3.00    5.20
  -6  15  -1   -1.40    3.60
  -6  15  -1    0.40    3.00
   6 -15   1    1.40    4.60
   6 -15   1    1.60    4.70
   6 -15   1    5.00    3.80
  -7  15  -1    5.90    5.00
  -7  15  -1    1.20    2.90
  -7  15  -1    2.20    5.40
  -7  15  -1   25.90    7.60
  -7  15  -1    2.20    3.30
   7 -15   1   15.00    5.20
   7 -15   1    5.40    4.30
   7 -15   1    6.60    4.10
  -8  15  -1  128.99   11.30
  -8  15  -1  106.39   12.70
  -8  15  -1  112.99   11.40
  -8  15  -1  105.39    7.60
  -8  15  -1  102.79    8.00
   8 -15   1  119.29    9.50
   8 -15   1  114.49    9.70
   8 -15   1   89.99    8.80
  -2  14  -1   22.00    5.20
  -2  14  -1   31.60    7.00
  -2  14  -1   26.50    5.30
  -2  14  -1   31.20    9.70
   2 -14   1   43.80    8.30
   2 -14   1   21.40    5.40
  -3  14  -1   18.50    6.30
  -3  14  -1   10.30    4.00
  -3  14  -1   11.70    4.60
  -3  14  -1    4.80    4.10
  -4  14  -1  125.79   12.10
  -4  14  -1  109.59   10.80
  -4  14  -1  120.29    8.90
  -4  14  -1  114.59    9.50
   4 -14   1  141.79   11.10
  -5  14  -1   10.20    5.50
  -5  14  -1    5.30    5.20
  -5  14  -1   11.80    4.00
  -5  14  -1    9.90    4.50
   5 -14   1   16.10    5.00
   5 -14   1    8.10    4.00
   5 -14   1   11.50    5.20
  -6  14  -1    0.40    4.60
  -6  14  -1   -1.40    2.60
  -6  14  -1   -3.50    3.10
  -6  14  -1    3.00    4.60
  -6  14  -1    0.20    2.80
   6 -14   1    5.30    4.10
   6 -14   1    0.60    3.30
   6 -14   1    1.50    4.00
  -7  14  -1   -8.00    4.00
  -7  14  -1   -2.60    4.00
  -7  14  -1    0.10    2.60
  -7  14  -1    2.70    4.20
   7 -14   1    1.40    3.40
   7 -14   1    6.70    3.40
   7 -14   1   -2.80    2.90
  -8  14  -1   70.39    9.90
  -8  14  -1   53.49    8.00
  -8  14  -1   67.69    5.90
  -8  14  -1   63.49    8.40
   8 -14   1   60.99    7.70
   8 -14   1   68.49    7.00
   8 -14   1   58.29    6.90
  -9  14  -1  131.29    9.80
  -9  14  -1  123.29   11.10
  -9  14  -1  122.89    7.70
  -9  14  -1  134.09    8.50
   9 -14   1  117.49    9.20
   9 -14   1  122.19    9.30
 -10  14  -1    6.20    5.50
 -10  14  -1   -0.10    2.80
  10 -14   1    3.00    6.80
  10 -14   1    3.00    3.50
   0  13  -1   23.20    4.10
   0  13  -1   16.30    5.90
   0  13  -1   31.70    6.30
   0  13  -1   28.10    8.20
   0 -13   1   24.60    5.40
   0 -13   1   22.70    7.70
  -1  13  -1   88.09    7.40
  -1  13  -1   79.99   10.50
  -1  13  -1   70.39    7.50
  -1  13  -1   74.19   10.80
   1 -13   1   82.19   11.70
   1 -13   1   97.69    8.30
  -2  13  -1  110.09    8.90
  -2  13  -1  113.09    8.50
  -2  13  -1  104.69   12.40
  -2  13  -1   98.39   11.80
   2 -13   1  121.69   14.50
   2 -13   1  109.29    8.40
  -3  13  -1   31.90    5.60
  -3  13  -1   33.10    5.90
  -3  13  -1   24.40    6.40
  -3  13  -1   35.00    7.60
   3 -13   1   35.50    7.30
   3 -13   1   35.70    5.30
  -4  13  -1   19.10    4.90
  -4  13  -1   17.00    5.10
  -4  13  -1   32.20    7.20
  -4  13  -1   27.30    6.80
   4 -13   1   19.90    4.40
   4 -13   1   25.40    6.10
   4 -13   1   28.90    5.10
  -5  13  -1  117.39    9.70
  -5  13  -1  116.99   11.70
  -5  13  -1  129.29   10.90
  -5  13  -1  120.29    8.10
   5 -13   1  114.09    9.30
   5 -13   1  109.89    9.10
   5 -13   1  132.89    9.20
  -6  13  -1  111.59   10.30
  -6  13  -1   94.19    9.20
  -6  13  -1  113.29    7.70
  -6  13  -1  112.09    9.80
  -6  13  -1  104.69    7.10
   6 -13   1  112.09    8.40
   6 -13   1  108.19    8.70
   6 -13   1  100.19    8.50
  -7  13  -1    6.80    2.80
  -7  13  -1    2.30    3.90
  -7  13  -1   11.20    2.80
  -7  13  -1    6.20    3.60
  -7  13  -1    6.00    4.40
   7 -13   1   11.90    4.00
   7 -13   1   11.00    3.60
   7 -13   1    4.10    3.60
  -8  13  -1    8.80    4.40
  -8  13  -1    1.40    2.70
  -8  13  -1    2.90    4.00
   8 -13   1    5.20    3.00
   8 -13   1    5.20    3.60
  -9  13  -1   66.69    5.90
  -9  13  -1   59.99    5.00
  -9  13  -1   53.39    8.00
  -9  13  -1   55.29    7.30
   9 -13   1   49.90    6.70
   9 -13   1   46.70    6.20
 -10  13  -1  112.39    8.00
 -10  13  -1  110.89    8.60
  10 -13   1  116.29    7.70
  10 -13   1  122.29    8.90
 -11  13  -1   53.59    6.20
 -11  13  -1   71.49   10.10
  11 -13   1   63.59    7.50
 -12  13  -1    2.00    4.50
 -12  13  -1    2.80    3.50
  12 -13   1    5.00    4.30
   2  12  -1  157.88   13.10
   2  12  -1  161.68   14.60
  -2 -12   1  158.18   14.60
  -2 -12   1  167.88   11.60
   1  12  -1   13.20    6.10
   1  12  -1   19.40    6.40
   1  12  -1   13.50    3.20
   1  12  -1    5.80    5.00
  -1 -12   1    7.30    5.70
  -1 -12   1    4.10    3.80
   0  12  -1  159.18   12.80
   0  12  -1  137.89   10.40
   0  12  -1  144.79   13.20
   0  12  -1  139.89    8.30
   0 -12   1  156.78   10.30
   0 -12   1  135.99   13.10
  -1  12  -1   42.20    7.30
  -1  12  -1   33.00    6.90
  -1  12  -1   44.60    5.80
  -1  12  -1   41.20    6.40
   1 -12   1   41.60    5.70
   1 -12   1   38.20    8.10
  -2  12  -1  267.67   15.60
  -2  12  -1  259.87   18.50
  -2  12  -1  266.97   13.10
  -2  12  -1  261.67   16.40
   2 -12   1  255.07   15.50
   2 -12   1  262.87   12.50
  -3  12  -1  118.09    8.30
  -3  12  -1  130.29    9.20
  -3  12  -1  139.89   14.30
   3 -12   1  117.89    9.90
   3 -12   1  126.39    8.10
  -4  12  -1  140.49   11.50
  -4  12  -1  141.39   11.00
  -4  12  -1  135.79    8.80
  -4  12  -1  166.98   11.60
   4 -12   1  137.39   10.20
   4 -12   1  156.78   10.70
   4 -12   1  163.18    9.60
  -5  12  -1   -1.10    2.00
  -5  12  -1   -1.40    2.90
  -5  12  -1    2.30    3.40
  -5  12  -1    1.30    3.00
   5 -12   1    4.00    2.80
   5 -12   1   -1.50    2.50
   5 -12   1   -2.40    2.10
  -6  12  -1   60.59    7.70
  -6  12  -1   65.89    5.70
  -6  12  -1   70.49    8.60
  -6  12  -1   69.49    8.30
   6 -12   1   65.49    6.20
   6 -12   1   64.99    6.60
   6 -12   1   63.89    6.60
  -7  12  -1  341.97   13.90
  -7  12  -1  352.56   17.40
  -7  12  -1  341.37   13.00
  -7  12  -1  340.37   16.20
   7 -12   1  370.36   14.80
   7 -12   1  333.37   14.70
  -8  12  -1   18.90    5.30
  -8  12  -1   16.30    4.50
  -8  12  -1    9.80    2.90
  -8  12  -1   16.70    3.60
   8 -12   1   16.20    3.90
   8 -12   1   12.50    3.40
  -9  12  -1   -0.80    3.70
  -9  12  -1   -2.20    2.10
  -9  12  -1   -1.80    2.70
  -9  12  -1    2.40    2.30
   9 -12   1   -0.50    2.90
   9 -12   1   -0.40    2.40
 -10  12  -1   42.10    5.20
 -10  12  -1   44.40    7.30
  10 -12   1   43.00    5.90
 -11  12  -1  149.39   12.00
  11 -12   1  143.89    9.70
  11 -12   1  126.89    7.60
 -12  12  -1   14.50    4.10
 -12  12  -1   15.50    5.60
  12 -12   1   13.70    4.70
  -4 -11   1   40.00   10.00
   3  11  -1   73.29   11.00
   3  11  -1   89.19   11.90
  -3 -11   1   93.19    8.90
  -3 -11   1   87.29   13.10
   2  11  -1    2.90    4.00
   2  11  -1    8.10    5.40
  -2 -11   1    8.70    5.90
  -2 -11   1    6.60    4.00
   1  11  -1   56.19    9.30
   1  11  -1   48.20    8.40
  -1 -11   1   58.89   10.10
  -1 -11   1   51.89    6.90
   0  11  -1   63.09    5.60
   0  11  -1   64.59    8.00
   0  11  -1   78.69    9.70
   0  11  -1   87.49   11.30
   0 -11   1   71.99    6.70
   0 -11   1   69.99   10.10
  -1  11  -1   63.79    6.00
  -1  11  -1   71.19    6.80
  -1  11  -1   79.39   10.20
  -1  11  -1   75.49    9.30
   1 -11   1   71.79    6.30
   1 -11   1   64.79    9.10
  -2  11  -1   -0.90    2.20
  -2  11  -1   -1.20    2.70
  -2  11  -1    1.80    2.40
  -2  11  -1   -4.90    3.20
   2 -11   1    2.80    3.40
   2 -11   1    2.20    2.20
   2 -11   1    0.70    3.40
  -3  11  -1   59.39    6.10
  -3  11  -1   50.19    7.50
  -3  11  -1   45.40    7.00
  -3  11  -1   51.89    5.30
   3 -11   1   49.90    6.00
   3 -11   1   47.70    6.30
   3 -11   1   53.29    4.90
   3 -11   1   60.39    8.10
  -4  11  -1   67.79    5.80
  -4  11  -1   64.09    8.30
  -4  11  -1   70.89    7.30
  -4  11  -1   76.49    6.90
   4 -11   1   53.79    5.20
   4 -11   1   70.39    6.90
   4 -11   1   60.49    6.10
  -5  11  -1    4.40    3.00
  -5  11  -1   -2.40    2.50
  -5  11  -1    5.60    2.60
  -5  11  -1   -0.40    2.80
   5 -11   1    1.70    2.50
   5 -11   1    3.10    2.20
   5 -11   1    1.20    2.80
   5 -11   1    2.10    2.40
  -6  11  -1   44.90    5.20
  -6  11  -1   43.40    4.30
  -6  11  -1   47.90    6.60
  -6  11  -1   38.30    6.80
   6 -11   1   44.60    5.60
   6 -11   1   33.30    5.00
   6 -11   1   49.00    5.70
   6 -11   1   46.20    7.30
  -7  11  -1   99.79    6.50
  -7  11  -1  111.29    8.10
  -7  11  -1   95.49    5.70
  -7  11  -1  103.99    8.80
   7 -11   1  114.09    7.70
   7 -11   1   99.29    6.60
   7 -11   1   96.69    6.80
  -8  11  -1  370.76   17.60
  -8  11  -1  356.36   14.00
  -8  11  -1  337.87   12.40
   8 -11   1  345.67   14.70
  -9  11  -1  115.39    6.30
  -9  11  -1  134.89   10.60
  -9  11  -1  125.59    7.70
  -9  11  -1  104.79    6.20
   9 -11   1  116.79    7.00
   9 -11   1  127.69    8.40
 -10  11  -1    6.80    2.60
 -10  11  -1    1.40    2.30
 -10  11  -1    4.70    4.00
  10 -11   1    1.70    2.90
  10 -11   1    1.60    2.40
 -11  11  -1  165.98   11.80
 -11  11  -1  136.89    8.90
  11 -11   1  159.98    7.80
  11 -11   1  145.59    9.70
 -12  11  -1   69.89    9.30
 -12  11  -1   66.69    6.50
  12 -11   1   56.49    7.20
 -13  11  -1   90.39    8.20
 -13  11  -1   96.99   11.30
  13 -11   1   90.89   14.00
   5  10  -1   20.10    7.20
   5  10  -1   32.20    8.50
  -5 -10   1   32.00   10.00
  -5 -10   1   26.30    6.30
   4  10  -1   14.90    5.90
  -4 -10   1   16.90    7.60
  -4 -10   1   22.10    5.70
   3  10  -1   30.10    6.90
   3  10  -1   24.50    6.60
  -3 -10   1   16.50    4.50
  -3 -10   1   12.10    6.00
   2  10  -1  291.77   18.10
   2  10  -1  285.57   16.80
   2  10  -1  272.57   10.00
  -2 -10   1  301.97   14.80
  -2 -10   1  297.87   18.10
   1  10  -1   49.70    8.60
   1  10  -1   54.29    9.60
   1  10  -1   39.90    4.40
  -1 -10   1   51.99    8.60
   0  10  -1   13.80    4.70
   0  10  -1   30.90    7.50
   0  10  -1   19.10    3.30
   0 -10   1   29.40    6.50
   0 -10   1   23.80    4.50
  -1  10  -1   36.70    5.40
  -1  10  -1   30.80    4.40
  -1  10  -1   33.90    6.50
  -1  10  -1   45.20    6.90
   1 -10   1   42.90    7.10
   1 -10   1   27.40    5.30
   1 -10   1   39.20    5.00
  -2  10  -1  344.27   17.40
  -2  10  -1  372.16   15.10
  -2  10  -1  382.96   15.30
  -2  10  -1  366.06   17.00
   2 -10   1  363.76   16.40
   2 -10   1  365.86   14.20
   2 -10   1  364.96   17.10
  -3  10  -1  370.36   17.20
  -3  10  -1  361.76   15.40
  -3  10  -1  338.17   14.10
  -3  10  -1  342.47   16.20
   3 -10   1  367.56   15.70
   3 -10   1  357.66   16.00
   3 -10   1  351.56   15.40
   3 -10   1  361.16   14.40
   3 -10   1  350.26   13.50
  -4  10  -1  152.28   10.10
  -4  10  -1  169.08   10.10
  -4  10  -1  144.39    8.00
  -4  10  -1  133.09    8.90
   4 -10   1  140.89    9.20
   4 -10   1  145.49    9.20
   4 -10   1  164.68    9.20
   4 -10   1  153.08    8.30
  -5  10  -1  390.26   16.60
  -5  10  -1  396.46   14.40
  -5  10  -1  368.46   16.50
   5 -10   1  399.36   15.50
   5 -10   1  377.76   16.90
   5 -10   1  393.36   14.80
   5 -10   1  371.66   15.10
  -6  10  -1  387.56   17.10
  -6  10  -1  376.16   14.30
  -6  10  -1  397.46   14.40
  -6  10  -1  392.56   13.40
   6 -10   1  370.36   16.00
   6 -10   1  374.06   17.10
   6 -10   1  374.36   14.40
   6 -10   1  397.76   14.80
  -7  10  -1  165.18   10.70
  -7  10  -1  172.58    7.50
  -7  10  -1  179.58    8.70
  -7  10  -1  178.48    7.50
   7 -10   1  174.98    8.60
   7 -10   1  194.58   11.70
   7 -10   1  173.48    9.00
  -8  10  -1  125.79    5.80
  -8  10  -1   99.29    9.60
  -8  10  -1   94.69    6.40
  -8  10  -1   93.79    5.30
   8 -10   1   96.89    6.20
   8 -10   1   96.59    6.90
   8 -10   1   71.29    9.30
  -9  10  -1  157.88    8.50
  -9  10  -1  145.59    9.00
  -9  10  -1  133.79   10.40
   9 -10   1  140.39    8.70
   9 -10   1  156.28    7.50
 -10  10  -1  277.97   12.60
 -10  10  -1  255.77   12.20
 -10  10  -1  306.07   15.70
  10 -10   1  289.47   13.30
  10 -10   1  280.37   10.80
 -11  10  -1    8.30    3.50
 -11  10  -1    4.40    4.20
  11 -10   1   11.90    2.70
  11 -10   1    3.20    2.90
 -12  10  -1   -4.30    3.50
 -12  10  -1    1.90    2.70
  12 -10   1    3.70    2.50
  12 -10   1    0.20    2.90
 -13  10  -1  165.88   10.60
 -13  10  -1  136.39   11.70
  13 -10   1  143.09   10.60
   6   9  -1   13.80    6.30
   6   9  -1   23.50    6.30
  -6  -9   1   21.80    6.10
  -6  -9   1   21.80    8.00
   5   9  -1    9.00    4.80
   5   9  -1   10.50    5.20
  -5  -9   1   11.80    4.20
  -5  -9   1   13.40    5.40
   4   9  -1    4.10    3.70
   4   9  -1   -1.80    3.80
  -4  -9   1    6.60    3.60
  -4  -9   1    1.20    4.40
   3   9  -1   24.60    5.30
   3   9  -1   26.90    6.70
  -3  -9   1   20.40    4.90
  -3  -9   1   17.60    6.70
   2   9  -1   92.59    4.90
   2   9  -1   77.29    4.60
   2   9  -1  102.69    9.70
   2   9  -1   83.39    8.40
  -2  -9   1  101.79   12.10
  -2  -9   1   83.79    7.10
   1   9  -1   80.99   10.30
   1   9  -1   68.79    5.10
   1   9  -1   74.49    7.40
   1   9  -1   77.49    5.00
  -1  -9   1   63.49    6.30
  -1  -9   1   61.99    8.70
   0   9  -1    1.20    1.70
   0   9  -1    3.50    2.90
   0   9  -1    4.60    2.20
   0   9  -1   -4.00    2.10
   0  -9   1    3.90    2.70
   0  -9   1    1.40    3.00
  -1   9  -1  411.56   18.20
  -1   9  -1  423.36   19.40
  -1   9  -1  436.46   16.80
  -1   9  -1  436.66   16.10
   1  -9   1  435.26   16.00
   1  -9   1  439.56   16.30
   1  -9   1  425.86   18.00
  -2   9  -1 3156.28   83.89
  -2   9  -1 3008.70   83.79
  -2   9  -1 3151.98   86.49
  -2   9  -1 3074.79   87.19
   2  -9   1 3071.79   83.19
   2  -9   1 3114.19   82.69
   2  -9   1 3141.59   84.29
   2  -9   1 3089.09   86.29
   2  -9   1 3045.40   84.99
  -3   9  -1   69.09    6.60
  -3   9  -1   70.89    5.70
  -3   9  -1   61.39    5.80
  -3   9  -1   55.19    4.90
   3  -9   1   56.79    5.70
   3  -9   1   61.79    5.50
   3  -9   1   58.59    5.70
   3  -9   1   58.89    4.70
   3  -9   1   64.59    5.10
  -4   9  -1  433.46   15.30
  -4   9  -1  411.16   17.10
   4  -9   1  444.56   17.90
   4  -9   1  448.16   16.60
   4  -9   1  436.96   15.50
   4  -9   1  414.96   17.20
  -5   9  -1    2.60    2.40
  -5   9  -1    5.10    1.80
  -5   9  -1    8.70    1.80
  -5   9  -1    2.70    2.10
   5  -9   1    1.40    2.10
   5  -9   1    2.30    2.80
   5  -9   1    3.40    2.00
   5  -9   1    3.30    2.00
  -6   9  -1  218.08    8.50
  -6   9  -1  229.68   12.20
  -6   9  -1  228.88    8.60
  -6   9  -1  220.78    9.60
   6  -9   1  224.98    9.90
   6  -9   1  220.38    9.70
   6  -9   1  261.87   12.70
   6  -9   1  224.98    9.50
  -7   9  -1  820.12   24.90
  -7   9  -1  884.41   28.90
  -7   9  -1  782.52   23.00
  -7   9  -1  754.42   22.90
   7  -9   1  766.52   28.00
   7  -9   1  802.02   24.20
   7  -9   1  794.22   25.40
  -8   9  -1  242.58    9.00
  -8   9  -1  234.98    9.00
  -8   9  -1  246.68   10.60
  -8   9  -1  227.78   12.90
   8  -9   1  241.88    9.50
   8  -9   1  250.57   11.20
   8  -9   1  231.88   13.20
  -9   9  -1   24.20    4.00
  -9   9  -1   21.80    3.10
  -9   9  -1   18.60    5.70
  -9   9  -1   21.10    3.00
   9  -9   1   20.00    2.90
   9  -9   1   20.30    4.20
 -10   9  -1   83.09    5.50
 -10   9  -1   89.59    8.30
 -10   9  -1   86.89    6.80
 -10   9  -1   70.89    5.30
  10  -9   1   96.99    5.30
 -11   9  -1  113.79    7.90
 -11   9  -1  107.19    9.30
  11  -9   1  119.49    8.60
  11  -9   1  108.79    5.70
 -12   9  -1  182.28   10.70
 -12   9  -1  204.78   13.20
  12  -9   1  203.48   11.80
  12  -9   1  187.88    8.20
 -13   9  -1   31.10    6.50
 -13   9  -1   39.50    6.40
  13  -9   1   36.70    6.20
 -14   9  -1   57.59    7.80
 -14   9  -1   35.60    6.70
  14  -9   1   53.09    7.70
   7   8  -1   97.69   11.60
   7   8  -1   67.69   10.00
  -7  -8   1   74.89    9.60
  -7  -8   1   84.79   14.00
   6   8  -1    8.20    5.70
   6   8  -1   20.40    6.70
  -6  -8   1   16.00    4.90
  -6  -8   1   23.10    7.30
   5   8  -1    6.20    4.10
   5   8  -1    4.30    4.30
  -5  -8   1    0.90    3.30
  -5  -8   1   -4.40    7.10
   4   8  -1  209.98   14.50
   4   8  -1  188.38   12.90
  -4  -8   1  212.58   12.20
  -4  -8   1  217.48   15.10
   3   8  -1  479.75   22.60
   3   8  -1  474.35   21.30
  -3  -8   1  486.15   19.60
  -3  -8   1  511.35   23.20
   2   8  -1  142.39   10.30
   2   8  -1  152.38   11.20
   2   8  -1  148.99    6.40
   2   8  -1  163.78    6.50
  -2  -8   1  155.28    9.30
  -2  -8   1  122.79   10.20
   1   8  -1   67.39    7.90
   1   8  -1   76.49    7.80
   1   8  -1   64.59    4.40
   1   8  -1   63.09    4.40
  -1  -8   1   72.39    7.50
  -1  -8   1   72.09    6.00
   0   8  -1   41.40    7.00
   0   8  -1   46.50    4.30
   0   8  -1   41.50    6.10
   0   8  -1   44.70    4.10
   0  -8   1   48.90    7.30
   0  -8   1   46.90    5.80
   0  -8   1   51.89    4.30
   0  -8   1   46.20    4.60
  -1   8  -1 2632.94   74.39
  -1   8  -1 2587.84   70.49
  -1   8  -1 2645.14   71.29
  -1   8  -1 2470.05   70.39
  -1   8  -1 2638.24   73.19
   1  -8   1 2669.33   72.59
   1  -8   1 2587.54   73.39
   1  -8   1 2614.44   70.19
   1  -8   1 2567.74   70.59
  -2   8  -1  280.77   13.60
  -2   8  -1  274.77   13.40
  -2   8  -1  286.67   13.10
   2  -8   1  277.97   12.40
   2  -8   1  290.07   13.00
   2  -8   1  286.37   11.40
   2  -8   1  294.67   12.30
   2  -8   1  288.77   13.70
  -3   8  -1  337.97   14.00
  -3   8  -1  290.17   11.50
  -3   8  -1  341.27   12.10
  -3   8  -1  342.07   13.50
  -3   8  -1  302.67   11.70
   3  -8   1  309.07   12.90
   3  -8   1  305.87   11.40
   3  -8   1  310.87   12.60
   3  -8   1  285.87   12.90
  -4   8  -1 1815.62   49.80
  -4   8  -1 1917.21   52.69
  -4   8  -1 1823.42   49.70
  -4   8  -1 1774.42   49.20
   4  -8   1 1772.92   52.39
   4  -8   1 1816.32   50.49
   4  -8   1 1796.72   50.69
   4  -8   1 1827.72   51.79
  -5   8  -1  551.54   16.70
  -5   8  -1  523.75   16.60
  -5   8  -1  576.84   20.60
  -5   8  -1  566.64   17.90
  -5   8  -1  544.45   17.50
   5  -8   1  581.44   20.70
   5  -8   1  526.75   17.70
   5  -8   1  544.75   18.20
   5  -8   1  532.55   17.80
   5  -8   1  584.24   18.10
  -6   8  -1   34.00    2.60
  -6   8  -1   34.20    3.40
  -6   8  -1   33.60    2.70
  -6   8  -1   35.10    3.20
  -6   8  -1   34.00    5.10
   6  -8   1   35.60    5.50
   6  -8   1   34.90    3.60
   6  -8   1   33.40    3.30
   6  -8   1   36.30    3.80
  -7   8  -1  259.57   10.70
  -7   8  -1  266.27    9.40
  -7   8  -1  274.27    9.40
  -7   8  -1  266.07   13.00
   7  -8   1  275.77   11.40
   7  -8   1  291.97   13.60
   7  -8   1  271.27   10.00
  -8   8  -1  474.45   14.90
  -8   8  -1  514.75   17.10
  -8   8  -1  477.75   19.30
  -8   8  -1  461.05   14.90
   8  -8   1  489.05   17.50
   8  -8   1  479.45   15.10
   8  -8   1  446.26   19.10
  -9   8  -1  113.39    5.90
  -9   8  -1  106.29    5.80
  -9   8  -1  113.09    7.00
  -9   8  -1  113.59    8.80
   9  -8   1  111.39    7.30
   9  -8   1  128.79    5.80
   9  -8   1  124.79    9.10
 -10   8  -1  261.27   13.70
 -10   8  -1  255.87   10.50
 -10   8  -1  243.28   10.20
 -10   8  -1  249.08   11.80
  10  -8   1  264.87    9.50
  10  -8   1  265.27   12.70
 -11   8  -1   72.29    8.70
 -11   8  -1   80.69    6.90
  11  -8   1   70.09    4.60
  11  -8   1   81.29    7.20
 -12   8  -1  276.37   13.50
 -12   8  -1  240.78   14.00
  12  -8   1  250.37   13.90
  12  -8   1  265.57   10.10
 -13   8  -1   15.50    4.40
 -13   8  -1   20.50    5.30
  13  -8   1   11.20    3.90
 -14   8  -1   24.10    5.90
 -14   8  -1   40.70    6.70
  14  -8   1   44.40    7.00
   8   7  -1   10.20    5.50
   8   7  -1   18.80    6.60
  -8  -7   1    5.90    4.70
  -8  -7   1    8.50    6.90
   7   7  -1   26.00    6.90
   7   7  -1   32.90    7.00
  -7  -7   1   30.10    8.40
  -7  -7   1   35.80    6.70
   6   7  -1  389.06   19.70
   6   7  -1  391.86   21.00
  -6  -7   1  364.46   17.70
   5   7  -1   -2.50    3.60
   5   7  -1    3.70    3.60
  -5  -7   1    4.10    3.50
  -5  -7   1    5.30    4.40
   4   7  -1  324.87   25.50
   4   7  -1  313.27   16.00
  -4  -7   1  279.67   16.70
  -4  -7   1  308.87   14.60
   3   7  -1  333.57    9.90
   3   7  -1  373.46   18.00
   3   7  -1  371.76   17.00
   3   7  -1  341.67   11.20
  -3  -7   1  331.87   14.80
  -3  -7   1  334.37   17.30
   2   7  -1  742.23   22.00
   2   7  -1  753.82   22.00
   2   7  -1  824.92   28.10
   2   7  -1  810.82   29.40
  -2  -7   1  781.92   28.80
  -2  -7   1  778.62   25.80
   1   7  -1  706.73   21.70
   1   7  -1  757.02   21.90
   1   7  -1  738.03   27.00
   1   7  -1  743.93   25.80
  -1  -7   1  739.93   22.00
  -1  -7   1  701.43   26.20
  -1  -7   1  721.33   23.80
   0   7  -1  436.46   17.90
   0   7  -1  401.66   14.30
   0   7  -1  417.46   14.40
   0   7  -1  472.85   24.10
   0  -7   1  423.26   14.50
   0  -7   1  408.16   17.20
   0  -7   1  427.36   16.50
   0  -7   1  399.56   14.90
  -1   7  -1  366.06   13.50
  -1   7  -1  378.16   13.70
  -1   7  -1  375.86   12.80
  -1   7  -1  387.16   15.20
  -1   7  -1  380.26   15.90
  -1   7  -1  375.76   14.00
  -1   7  -1  379.46   14.10
   1  -7   1  384.76   13.40
   1  -7   1  366.36   13.30
   1  -7   1  362.86   15.00
   1  -7   1  361.86   13.70
   1  -7   1  387.16   14.70
  -2   7  -1 1778.92   50.49
  -2   7  -1 1754.12   50.59
  -2   7  -1 1820.62   49.60
  -2   7  -1 1788.32   48.80
  -2   7  -1 1778.42   51.19
  -2   7  -1 1807.02   49.90
  -2   7  -1 1860.51   49.90
  -2   7  -1 1853.91   52.19
   2  -7   1 1799.72   49.30
   2  -7   1 1805.72   51.19
   2  -7   1 1803.32   49.00
   2  -7   1 1833.92   50.79
   2  -7   1 1850.51   50.79
  -3   7  -1  686.73   20.80
  -3   7  -1  673.23   20.50
  -3   7  -1  730.63   22.80
  -3   7  -1  660.33   20.30
  -3   7  -1  646.14   22.20
  -3   7  -1  708.73   22.70
   3  -7   1  671.83   20.50
   3  -7   1  682.03   21.30
   3  -7   1  647.44   22.30
   3  -7   1  683.83   21.70
  -4   7  -1   31.60    2.90
  -4   7  -1   33.30    3.10
  -4   7  -1   27.80    4.20
  -4   7  -1   30.60    3.00
  -4   7  -1   34.20    2.70
   4  -7   1   33.00    3.00
   4  -7   1   32.10    4.40
   4  -7   1   31.00    3.50
   4  -7   1   30.10    3.00
   4  -7   1   33.20    3.10
  -5   7  -1 1820.02   48.10
  -5   7  -1 1778.82   47.70
  -5   7  -1 1668.53   46.40
  -5   7  -1 1792.22   50.89
  -5   7  -1 1747.93   48.60
   5  -7   1 1716.23   47.50
   5  -7   1 1786.72   48.20
   5  -7   1 1743.53   48.30
   5  -7   1 1825.72   51.19
  -6   7  -1 1322.27   41.30
  -6   7  -1 1389.46   38.70
  -6   7  -1 1398.66   37.10
   6  -7   1 1418.96   39.30
   6  -7   1 1389.66   37.70
   6  -7   1 1404.76   41.90
   6  -7   1 1372.76   38.90
  -7   7  -1  317.77   14.10
  -7   7  -1  300.67   10.40
   7  -7   1  316.77   14.20
   7  -7   1  337.77   12.60
   7  -7   1  313.87   10.50
   7  -7   1  317.07   13.00
  -8   7  -1   41.90    4.80
  -8   7  -1   36.10    3.10
  -8   7  -1   43.60    5.70
   8  -7   1   45.60    3.00
   8  -7   1   34.50    5.30
   8  -7   1   48.00    5.40
  -9   7  -1   31.20    4.40
  -9   7  -1   31.80    3.50
  -9   7  -1   30.90    3.80
  -9   7  -1   26.80    5.00
   9  -7   1   25.10    4.60
   9  -7   1   27.20    5.20
   9  -7   1   28.40    2.70
 -10   7  -1  445.76   18.60
 -10   7  -1  462.05   17.30
 -10   7  -1  406.56   15.20
 -10   7  -1  433.46   15.30
  10  -7   1  425.36   17.60
  10  -7   1  425.76   13.90
 -11   7  -1    1.90    2.90
 -11   7  -1    0.70    2.60
 -11   7  -1   -2.60    2.40
 -11   7  -1   -4.40    2.60
  11  -7   1    2.60    1.90
  11  -7   1    0.30    2.70
 -12   7  -1  114.69    8.20
 -12   7  -1  111.79    9.00
 -12   7  -1  137.89    9.20
  12  -7   1  115.09    9.60
 -13   7  -1  267.07   14.30
 -13   7  -1  241.88   13.90
  13  -7   1  259.57   14.70
  13  -7   1  243.98   10.20
 -14   7  -1   89.69    8.80
 -14   7  -1   85.79    8.70
  14  -7   1   91.29   10.90
   9   6  -1  133.29   13.40
   9   6  -1  158.98   13.90
  -9  -6   1  145.29   15.00
  -9  -6   1  158.28   12.60
   8   6  -1   49.00    8.50
   8   6  -1   38.90    7.30
  -8  -6   1   52.29    8.10
  -8  -6   1   43.90   10.20
   7   6  -1   -2.80    3.00
   7   6  -1    2.40    3.50
  -7  -6   1    1.30    3.40
   6   6  -1   12.50    4.80
   6   6  -1   28.00    6.20
  -6  -6   1   15.10    5.60
  -6  -6   1   19.60    4.90
   5   6  -1  181.88   11.70
  -5  -6   1  163.68   10.40
  -5  -6   1  165.18   12.20
   4   6  -1  595.74   24.70
   4   6  -1  612.04   23.90
  -4  -6   1  613.04   25.40
  -4  -6   1  626.74   22.60
   3   6  -1   66.99    2.80
   3   6  -1   81.39    7.60
   3   6  -1   66.29    2.70
   3   6  -1   76.99    6.90
  -3  -6   1   85.99   10.70
  -3  -6   1   70.79    6.10
   2   6  -1  446.36   19.10
   2   6  -1  441.76   18.00
   2   6  -1  442.16   13.60
   2   6  -1  467.05   13.80
  -2  -6   1  456.35   16.80
  -2  -6   1  488.85   19.40
   1   6  -1 1087.79   33.60
   1   6  -1 1086.49   34.70
   1   6  -1 1076.39   30.90
   1   6  -1 1088.39   29.90
   1   6  -1 1056.49   29.80
  -1  -6   1 1060.99   32.80
  -1  -6   1 1041.50   29.90
  -1  -6   1 1068.29   34.20
   0   6  -1  354.76   13.40
   0   6  -1  364.06   12.20
   0   6  -1  350.66   12.00
   0   6  -1  333.47   14.60
   0   6  -1  355.36   14.00
   0   6  -1  351.66   12.80
   0   6  -1  339.37   12.00
   0  -6   1  368.46   14.50
   0  -6   1  348.07   12.20
   0  -6   1  327.87   13.50
   0  -6   1  347.07   12.60
  -1   6  -1   72.29    4.60
  -1   6  -1   67.29    3.90
  -1   6  -1   66.79    5.30
  -1   6  -1   79.99    5.40
  -1   6  -1   72.39    4.50
  -1   6  -1   63.49    5.40
  -1   6  -1   71.49    4.80
   1  -6   1   72.69    4.40
   1  -6   1   72.49    4.80
   1  -6   1   66.69    4.90
   1  -6   1   60.49    9.10
   1  -6   1   68.19    4.30
  -2   6  -1 4700.23  117.79
  -2   6  -1 4437.56  114.99
  -2   6  -1 4565.94  117.09
  -2   6  -1 4420.16  115.69
  -2   6  -1 4688.83  116.99
  -2   6  -1 4408.46  115.49
  -2   6  -1 4400.56  115.69
  -2   6  -1 4539.85  117.19
   2  -6   1 4374.96  115.19
   2  -6   1 4330.47  116.69
   2  -6   1 4453.05  115.19
   2  -6   1 4494.15  116.29
   2  -6   1 4414.76  116.79
  -3   6  -1 1245.98   33.80
  -3   6  -1 1277.97   36.10
  -3   6  -1 1261.07   36.20
  -3   6  -1 1241.18   34.00
  -3   6  -1 1231.98   34.20
  -3   6  -1 1229.78   34.00
   3  -6   1 1141.49   35.70
   3  -6   1 1244.88   34.60
   3  -6   1 1263.77   34.50
   3  -6   1 1226.38   34.00
  -4   6  -1    2.90    1.00
  -4   6  -1    3.10    1.30
  -4   6  -1    2.70    1.20
  -4   6  -1    3.10    1.90
  -4   6  -1    7.20    2.20
  -4   6  -1    0.50    1.00
   4  -6   1    3.50    1.20
   4  -6   1    3.80    1.40
   4  -6   1    7.60    1.60
   4  -6   1    4.40    1.90
  -5   6  -1  111.49    5.50
  -5   6  -1  104.99    5.70
  -5   6  -1  111.09    6.90
  -5   6  -1  109.29    4.40
  -5   6  -1  110.89    7.70
   5  -6   1  112.19    5.50
   5  -6   1  100.69    7.40
   5  -6   1  109.89    5.60
   5  -6   1  104.29    4.70
  -6   6  -1 1934.71   51.09
  -6   6  -1 1833.82   51.99
  -6   6  -1 1930.41   53.69
  -6   6  -1 1892.31   49.30
   6  -6   1 1874.91   50.89
   6  -6   1 1716.03   53.09
   6  -6   1 1913.91   51.49
   6  -6   1 1920.11   49.30
  -7   6  -1  881.91   26.70
  -7   6  -1  882.01   25.10
  -7   6  -1  832.72   28.40
   7  -6   1  920.21   27.60
   7  -6   1  877.01   26.50
   7  -6   1  904.11   29.00
   7  -6   1  916.61   24.60
  -8   6  -1    0.90    1.70
  -8   6  -1    1.50    1.70
  -8   6  -1    2.20    2.20
   8  -6   1    2.40    2.20
   8  -6   1    0.20    1.10
   8  -6   1    1.10    2.00
  -9   6  -1   42.30    5.70
  -9   6  -1   43.20    5.20
  -9   6  -1   29.50    3.60
  -9   6  -1   40.20    4.50
   9  -6   1   39.90    3.10
   9  -6   1   33.50    5.00
 -10   6  -1  207.28   10.90
 -10   6  -1  234.58   11.10
 -10   6  -1  223.08   11.20
 -10   6  -1  191.18   11.10
  10  -6   1  200.38   11.30
  10  -6   1  215.48    8.50
 -11   6  -1  312.87   14.80
 -11   6  -1  311.77   13.70
 -11   6  -1  336.07   13.80
 -11   6  -1  327.77   15.20
  11  -6   1  325.27   11.80
  11  -6   1  325.77   15.70
 -12   6  -1   10.10    4.00
 -12   6  -1    3.30    3.00
 -12   6  -1    1.40    3.20
  12  -6   1    2.60    2.40
  12  -6   1    2.20    3.00
 -13   6  -1  118.09    9.40
 -13   6  -1  137.79   10.40
 -13   6  -1  106.09    8.90
  13  -6   1  102.69    7.10
  13  -6   1  120.59   10.20
 -14   6  -1   92.99    8.70
 -14   6  -1   92.69   15.80
  14  -6   1  105.69   10.30
  14  -6   1   92.79    7.30
   9   5  -1   56.19    9.50
   9   5  -1   39.80    8.30
  -9  -5   1   35.50    6.30
  -9  -5   1   36.70   10.00
   8   5  -1  157.18   12.50
   8   5  -1  147.29   12.10
  -8  -5   1  157.38   11.60
   7   5  -1    5.50    4.20
   7   5  -1    0.70    3.40
  -7  -5   1    1.10    3.50
  -7  -5   1    7.10    5.00
   6   5  -1   49.40    7.30
   6   5  -1   42.00   10.40
  -6  -5   1   49.40    8.50
   5   5  -1 1085.79   37.30
   5   5  -1 1082.39   36.30
  -5  -5   1 1017.90   37.20
  -5  -5   1 1144.79   35.40
   4   5  -1 1476.25   44.70
   4   5  -1 1467.25   45.90
  -4  -5   1 1382.26   42.80
   3   5  -1  896.91   30.30
   3   5  -1  881.31   29.10
   3   5  -1  867.71   22.70
  -3  -5   1  868.31   27.70
  -3  -5   1  857.31   29.90
   2   5  -1    0.90    0.80
   2   5  -1    0.60    0.80
   2   5  -1    1.30    2.30
   2   5  -1    0.80    1.60
   2   5  -1   -0.90    1.10
  -2  -5   1    1.30    1.00
  -2  -5   1    0.60    1.50
  -2  -5   1    0.40    2.20
   1   5  -1  590.04   18.10
   1   5  -1  580.94   18.70
   1   5  -1  571.54   17.10
   1   5  -1  602.34   20.00
   1   5  -1  560.94   19.30
   1   5  -1  597.54   20.90
   1   5  -1  585.34   17.10
  -1  -5   1  593.64   17.30
  -1  -5   1  580.04   18.70
  -1  -5   1  589.04   20.50
  -1  -5   1  577.44   19.50
   0   5  -1 6235.48  162.48
   0   5  -1 6587.54  161.98
   0   5  -1 6234.98  161.78
   0   5  -1 6528.35  164.88
   0   5  -1 6335.67  161.68
   0   5  -1 6423.66  163.28
   0   5  -1 6413.96  163.78
   0  -5   1 6082.59  161.78
   0  -5   1 6204.18  162.18
   0  -5   1 6415.06  163.58
   0  -5   1 6339.17  163.28
   0  -5   1 6328.17  164.28
  -1   5  -1 3262.57   85.69
  -1   5  -1 3213.08   84.19
  -1   5  -1 3254.37   84.89
  -1   5  -1 3263.67   84.29
  -1   5  -1 3315.87   84.29
  -1   5  -1 3201.08   84.09
  -1   5  -1 3243.28   83.89
  -1   5  -1 3286.77   83.19
   1  -5   1 3162.88   84.29
   1  -5   1 3249.38   83.59
   1  -5   1 3112.19   85.09
   1  -5   1 3159.18   83.29
   1  -5   1 3152.38   84.39
  -2   5  -1  315.87   11.20
  -2   5  -1  297.57   10.00
  -2   5  -1  304.97   11.10
  -2   5  -1  303.87   10.20
  -2   5  -1  316.47   11.20
  -2   5  -1  301.17   10.00
  -2   5  -1  306.57    9.80
   2  -5   1  282.27   10.20
   2  -5   1  303.17    9.90
   2  -5   1  291.07    9.80
   2  -5   1  289.17   11.10
  -3   5  -1 3078.99   79.89
  -3   5  -1 3121.69   81.89
  -3   5  -1 3091.79   79.89
  -3   5  -1 3044.30   79.59
  -3   5  -1 3152.98   79.19
  -3   5  -1 2919.11   81.49
   3  -5   1 2947.21   79.99
   3  -5   1 3200.68   81.99
   3  -5   1 3104.99   79.79
   3  -5   1 3181.78   79.69
  -4   5  -1  956.50   28.10
  -4   5  -1  914.91   26.40
  -4   5  -1  938.21   26.00
  -4   5  -1  923.51   24.70
   4  -5   1  891.71   27.90
   4  -5   1  957.80   26.20
   4  -5   1  899.11   26.10
   4  -5   1  929.31   25.20
  -5   5  -1  194.28    7.70
  -5   5  -1  185.48    6.40
  -5   5  -1  185.28    9.00
  -5   5  -1  186.88    9.00
  -5   5  -1  185.38    8.80
   5  -5   1  203.48    8.10
   5  -5   1  197.78    9.20
   5  -5   1  205.78    6.60
   5  -5   1  193.98    7.60
  -6   5  -1   42.10    4.90
  -6   5  -1   37.00    3.90
  -6   5  -1   35.50    3.60
  -6   5  -1   35.00    2.60
  -6   5  -1   38.00    3.40
   6  -5   1   39.90    4.00
   6  -5   1   35.70    3.60
   6  -5   1   37.70    2.40
   6  -5   1   38.60    3.20
  -7   5  -1  296.07   12.50
  -7   5  -1  289.17   11.50
  -7   5  -1  289.47   10.20
   7  -5   1  286.17   11.90
   7  -5   1  278.47   12.40
   7  -5   1  291.57   11.10
   7  -5   1  297.27    9.40
  -8   5  -1 1125.89   34.70
  -8   5  -1 1149.19   33.80
  -8   5  -1 1107.79   32.30
  -8   5  -1 1119.89   32.40
   8  -5   1 1136.09   34.90
   8  -5   1 1144.19   34.70
   8  -5   1 1121.19   31.00
  -9   5  -1   -0.10    2.30
  -9   5  -1    0.30    1.80
  -9   5  -1   15.10    3.40
  -9   5  -1   -0.40    1.90
   9  -5   1    2.10    2.40
   9  -5   1    2.60    1.40
 -10   5  -1    3.60    2.60
 -10   5  -1    0.50    2.40
 -10   5  -1    6.00    3.10
 -10   5  -1    3.40    2.80
  10  -5   1   -2.10    2.50
  10  -5   1    0.90    1.60
 -11   5  -1  583.04   25.10
 -11   5  -1  565.44   21.30
 -11   5  -1  605.74   21.60
  11  -5   1  574.24   23.20
  11  -5   1  582.14   19.10
 -12   5  -1  439.36   18.60
 -12   5  -1  453.05   19.70
 -12   5  -1  443.76   18.20
  12  -5   1  456.25   16.30
  12  -5   1  472.05   20.60
 -13   5  -1  136.99   10.50
 -13   5  -1  136.79    9.30
 -13   5  -1  144.89   10.20
  13  -5   1  127.19   10.60
  13  -5   1  130.89    7.80
 -14   5  -1   -4.50    3.70
 -14   5  -1    3.00    4.40
 -14   5  -1   -3.20    4.70
  14  -5   1   -0.30    3.50
  14  -5   1   -0.30    4.40
  10   4  -1   81.99   13.60
  10   4  -1  108.39   10.90
 -10  -4   1  104.89    9.80
 -10  -4   1  131.59   15.80
   9   4  -1    9.80    4.50
   9   4  -1    1.40    4.10
  -9  -4   1    1.40    3.80
  -9  -4   1   10.00    6.70
   8   4  -1  340.67   18.30
   8   4  -1  356.66   18.30
  -8  -4   1  357.26   19.70
  -8  -4   1  328.97   17.10
  -7  -4   1  206.58   13.90
  -7  -4   1  197.08   11.80
   6   4  -1  433.16   19.00
   6   4  -1  443.96   19.70
  -6  -4   1  403.66   17.70
  -6  -4   1  473.85   20.60
   5   4  -1    3.00    2.70
   5   4  -1    2.40    3.10
  -5  -4   1    3.00    2.20
   4   4  -1   14.00    3.60
   4   4  -1   11.60    3.30
  -4  -4   1    8.20    3.00
  -4  -4   1   13.90    3.50
   3   4  -1  155.98    9.20
   3   4  -1  159.38    8.70
  -3  -4   1  137.09    8.60
  -3  -4   1  151.28    8.30
   2   4  -1   18.10    1.50
   2   4  -1   25.80    3.50
   2   4  -1   22.20    1.50
   2   4  -1   23.50    3.80
   2   4  -1   19.00    3.40
  -2  -4   1   20.20    3.80
  -2  -4   1   19.60    3.00
  -2  -4   1   16.30    3.10
  -2  -4   1   24.30    3.90
  -2  -4   1   15.80    1.50
   1   4  -1  209.58    7.80
   1   4  -1  217.38    8.50
   1   4  -1  211.38    8.90
   1   4  -1  213.58    9.10
   1   4  -1  198.58    9.50
   1   4  -1  229.68    7.30
  -1  -4   1  222.18    9.90
  -1  -4   1  211.08    9.60
  -1  -4   1  201.48    8.90
  -1  -4   1  221.18    8.50
  -1  -4   1  212.78    7.30
   0   4  -1   62.09    3.40
   0   4  -1   59.09    3.20
   0   4  -1   58.19    3.80
   0   4  -1   58.69    3.90
   0   4  -1   69.69    4.60
   0   4  -1   68.69    3.70
   0  -4   1   63.69    4.00
   0  -4   1   65.19    3.50
   0  -4   1   60.69    3.90
  -1   4  -1  108.39    5.00
  -1   4  -1   97.39    4.10
  -1   4  -1  110.19    4.80
  -1   4  -1  107.89    5.40
  -1   4  -1   97.99    4.90
  -1   4  -1  109.29    4.60
  -1   4  -1  112.89    4.90
   1  -4   1  106.89    4.50
   1  -4   1  101.59    4.80
   1  -4   1   98.49    4.20
   1  -4   1  116.29    5.20
  -2   4  -1 2527.05   67.09
  -2   4  -1 2572.54   67.39
  -2   4  -1 2585.24   68.79
  -2   4  -1 2644.54   67.69
  -2   4  -1 2556.24   67.19
   2  -4   1 2635.34   67.19
   2  -4   1 2699.03   68.99
   2  -4   1 2589.14   67.79
   2  -4   1 2698.73   67.59
  -3   4  -1 1923.51   52.09
  -3   4  -1 1999.40   51.09
  -3   4  -1 2062.99   53.79
  -3   4  -1 2151.68   54.09
  -3   4  -1 1978.30   52.29
   3  -4   1 1962.70   51.39
   3  -4   1 1877.81   53.59
   3  -4   1 1969.20   52.09
   3  -4   1 2010.70   52.29
  -4   4  -1 5229.08  147.59
  -4   4  -1 6063.99  144.79
  -4   4  -1 5727.23  146.69
  -4   4  -1 5712.53  147.79
   4  -4   1 5915.91  146.49
   4  -4   1 5757.82  146.19
   4  -4   1 5735.33  147.89
   4  -4   1 5728.93  144.69
  -5   4  -1 7011.20  180.58
  -5   4  -1 6961.90  180.08
  -5   4  -1 7064.39  177.68
  -5   4  -1 7283.17  180.88
   5  -4   1 6890.01  178.88
   5  -4   1 6938.91  179.58
  -6   4  -1 1283.17   34.90
  -6   4  -1 1279.87   37.40
  -6   4  -1 1271.27   36.10
  -6   4  -1 1289.37   37.40
  -6   4  -1 1261.37   37.00
   6  -4   1 1215.78   35.70
   6  -4   1 1315.57   37.40
   6  -4   1 1327.97   34.20
   6  -4   1 1280.27   36.90
  -7   4  -1   89.29    5.10
  -7   4  -1   84.79    5.80
  -7   4  -1   87.29    6.50
  -7   4  -1   80.49    5.70
   7  -4   1   78.19    4.10
   7  -4   1   74.49    5.50
   7  -4   1   71.29    5.50
  -8   4  -1  162.58    8.00
  -8   4  -1  172.28    8.90
  -8   4  -1  173.18    8.80
  -8   4  -1  165.68    8.00
   8  -4   1  160.28    7.10
   8  -4   1  171.48    8.90
   8  -4   1  166.38    9.30
  -9   4  -1  173.08    9.10
  -9   4  -1  175.58    8.90
  -9   4  -1  157.58    8.80
  -9   4  -1  177.68    9.50
   9  -4   1  174.58    7.90
   9  -4   1  163.28    9.90
 -10   4  -1  699.33   23.80
 -10   4  -1  657.73   24.70
 -10   4  -1  707.13   24.50
  10  -4   1  734.33   22.80
  10  -4   1  733.43   26.30
 -11   4  -1   29.60    4.80
 -11   4  -1   19.90    4.70
 -11   4  -1   24.20    5.00
  11  -4   1   17.30    4.70
  11  -4   1   26.00    4.20
 -12   4  -1   89.59    8.30
 -12   4  -1   88.19    8.40
 -12   4  -1   76.29    6.50
  12  -4   1   72.09    6.30
  12  -4   1   73.59    9.20
 -13   4  -1    6.90    4.80
 -13   4  -1   10.20    4.40
 -13   4  -1   13.50    4.00
  11   3  -1   -2.60    4.80
  11   3  -1    1.20    5.60
 -11  -3   1    5.20    5.90
 -11  -3   1   10.30    5.20
  10   3  -1   36.50    7.40
  10   3  -1   30.30    7.30
 -10  -3   1   55.79    7.90
 -10  -3   1   50.49   10.20
   9   3  -1  359.36   18.60
   9   3  -1  332.07   18.30
  -9  -3   1  341.17   19.50
  -9  -3   1  355.26   17.50
   8   3  -1  238.68   14.30
   8   3  -1  247.38   16.60
  -8  -3   1  252.67   13.70
  -8  -3   1  253.07   15.50
   7   3  -1  524.75   21.70
   7   3  -1  523.75   22.00
  -7  -3   1  541.55   20.80
  -7  -3   1  492.05   22.20
   6   3  -1  417.26   17.90
   6   3  -1  407.66   18.00
  -6  -3   1  414.66   16.90
   5   3  -1 2088.29   58.99
   5   3  -1 2022.50   59.39
  -5  -3   1 2009.80   57.59
  -5  -3   1 2059.19   59.89
   4   3  -1   53.29    6.90
   4   3  -1   53.39    5.00
  -4  -3   1   47.90    4.70
  -4  -3   1   61.69    4.70
  -4  -3   1   64.49    5.80
   3   3  -1  101.29    6.20
   3   3  -1  103.09    6.10
   3   3  -1   94.29    6.40
   3   3  -1  107.09    5.70
  -3  -3   1  100.09    6.90
  -3  -3   1  102.19    6.60
  -3  -3   1   96.99    5.70
  -3  -3   1   96.19    6.30
   2   3  -1  883.01   25.70
   2   3  -1  858.81   24.90
   2   3  -1  806.12   25.50
   2   3  -1  882.61   26.70
   2   3  -1  868.11   22.30
  -2  -3   1  863.61   25.70
  -2  -3   1  846.72   22.60
  -2  -3   1  868.11   25.10
  -2  -3   1  847.02   26.50
  -2  -3   1  823.92   26.20
   1   3  -1 3163.98   78.49
   1   3  -1 3065.69   80.59
   1   3  -1 3199.08   80.69
   1   3  -1 3152.68   81.59
   1   3  -1 3076.69   79.99
  -1  -3   1 3084.99   80.49
  -1  -3   1 3010.30   79.89
  -1  -3   1 3039.60   81.39
  -1  -3   1 2939.01   78.59
   0  -3   1 5714.73  146.29
  -1   3  -1  436.46   12.30
  -1   3  -1  422.86   12.90
  -1   3  -1  423.16   12.30
  -1   3  -1  426.56   13.00
  -1   3  -1  435.46   12.60
   1  -3   1  426.16   12.20
   1  -3   1  422.36   12.40
   1  -3   1  420.66   13.00
   1  -3   1  414.36   12.40
  -2   3  -1 2174.88   55.49
  -2   3  -1 2159.58   56.69
  -2   3  -1 2162.18   55.59
  -2   3  -1 2241.78   54.89
   2  -3   1 2157.68   55.69
   2  -3   1 2140.79   55.29
   2  -3   1 2046.10   56.59
   2  -3   1 2136.09   54.99
  -3   3  -1   30.90    2.20
  -3   3  -1   30.30    2.10
  -3   3  -1   28.90    1.40
  -3   3  -1   28.20    2.50
   3  -3   1   28.60    1.40
   3  -3   1   34.80    2.30
   3  -3   1   36.30    2.20
   3  -3   1   31.40    2.60
  -4   3  -1 1646.74   45.00
  -4   3  -1 1701.83   45.30
  -4   3  -1 1650.13   43.10
  -4   3  -1 1721.53   44.40
  -4   3  -1 1659.53   45.30
   4  -3   1 1689.73   42.80
   4  -3   1 1661.43   45.30
   4  -3   1 1598.84   44.70
   4  -3   1 1621.14   44.10
  -5   3  -1  115.79    6.00
  -5   3  -1  122.89    5.10
  -5   3  -1  105.19    5.90
  -5   3  -1  124.19    5.70
  -5   3  -1  101.49    5.90
   5  -3   1  112.69    4.60
   5  -3   1  105.29    5.80
   5  -3   1  102.49    5.20
   5  -3   1  132.09    6.30
  -6   3  -1  472.05   15.60
  -6   3  -1  442.46   16.30
  -6   3  -1  462.25   15.50
  -6   3  -1  444.46   14.80
  -6   3  -1  479.55   15.80
   6  -3   1  449.76   14.10
   6  -3   1  430.56   15.90
   6  -3   1  493.15   15.90
   6  -3   1  441.26   15.10
  -7   3  -1    8.00    2.50
  -7   3  -1    3.50    1.90
  -7   3  -1    6.20    2.00
  -7   3  -1    8.10    2.20
  -7   3  -1    7.50    2.50
   7  -3   1    5.00    2.10
   7  -3   1    4.30    1.70
   7  -3   1    6.30    1.70
  -8   3  -1  195.78    8.90
  -8   3  -1  194.98    9.80
  -8   3  -1  185.48    9.00
  -8   3  -1  184.68    9.30
  -8   3  -1  195.78    9.30
   8  -3   1  195.28    8.60
   8  -3   1  193.28   10.20
  -9   3  -1  422.06   18.00
  -9   3  -1  368.26   15.90
  -9   3  -1  417.96   16.30
  -9   3  -1  366.56   16.00
  -9   3  -1  420.86   16.70
   9  -3   1  411.46   15.10
   9  -3   1  408.36   17.40
   9  -3   1  398.26   15.20
 -10   3  -1   83.79    5.90
 -10   3  -1   90.39    7.60
 -10   3  -1   82.79    7.30
  10  -3   1  100.39    6.70
 -11   3  -1  187.68   11.50
 -11   3  -1  176.98    9.10
  11  -3   1  176.08    9.70
  11  -3   1  171.48   11.80
 -12   3  -1   44.80    7.70
 -12   3  -1   43.00    5.10
 -12   3  -1   49.99    7.60
  12  -3   1   37.10    5.60
  12  -3   1   40.10    6.60
 -13   3  -1   15.20    3.90
 -13   3  -1   11.30    5.30
 -13   3  -1   11.50    8.70
  13  -3   1   12.40    4.20
  13  -3   1   13.40    5.20
  11   2  -1    6.70    5.90
  11   2  -1    8.00    4.80
 -11  -2   1   13.90    5.60
 -11  -2   1   24.40    8.10
  10   2  -1   77.29   10.00
  10   2  -1   60.29    8.60
 -10  -2   1   60.29    8.40
 -10  -2   1   60.99   10.00
   9   2  -1  560.04   23.70
   9   2  -1  555.64   24.10
  -9  -2   1  576.24   25.30
  -9  -2   1  570.74   23.00
   8   2  -1  352.06   17.10
   8   2  -1  329.77   16.50
  -8  -2   1  367.46   16.40
  -8  -2   1  357.86   17.80
   7   2  -1    6.20    3.20
   7   2  -1    3.40    2.90
  -7  -2   1    3.80    2.60
  -7  -2   1   -0.70    3.00
   6   2  -1  141.69    9.00
   6   2  -1  126.29    8.40
  -6  -2   1  111.49    8.20
  -6  -2   1  129.79    7.90
   5   2  -1  925.41   29.90
   5   2  -1  923.91   30.10
  -5  -2   1  928.21   28.90
  -5  -2   1  973.20   30.90
   4   2  -1 1381.96   41.20
   4   2  -1 1433.76   40.90
   4   2  -1 1333.27   39.50
   4   2  -1 1387.46   40.40
  -4  -2   1 1442.06   36.00
  -4  -2   1 1436.56   35.90
  -4  -2   1 1436.36   40.10
  -4  -2   1 1413.66   41.70
  -4  -2   1 1367.86   40.90
  -4  -2   1 1455.45   41.70
   3   2  -1 2539.75   69.19
   3   2  -1 2692.73   70.29
   3   2  -1 2648.14   70.79
   3   2  -1 2649.24   70.09
   3   2  -1 2539.95   66.19
  -3  -2   1 2616.44   69.49
  -3  -2   1 2699.03   71.19
  -3  -2   1 2635.04   70.39
  -3  -2   1 2612.14   66.29
  -3  -2   1 2601.74   70.79
   2   2  -1   85.59    4.90
   2   2  -1   85.59    4.50
   2   2  -1   82.49    4.50
   2   2  -1   78.09    4.10
   2   2  -1   81.99    2.70
  -2  -2   1   82.49    2.80
  -2  -2   1   73.79    4.70
  -2  -2   1   80.09    4.20
  -2  -2   1   81.29    4.50
   1   2  -1  253.47    8.60
   1   2  -1  260.77    8.90
   1   2  -1  262.77    9.40
   1   2  -1  264.17    7.60
   1   2  -1  276.97    9.10
  -1  -2   1  270.77    7.70
  -1  -2   1  284.07    8.80
  -1  -2   1  273.37    9.50
  -1  -2   1  259.67    8.80
   0   2  -1 2571.64   66.19
   0   2  -1 2583.14   65.79
   0   2  -1 2615.54   65.69
   0   2  -1 2612.64   65.39
   0  -2   1 2452.55   65.49
   0  -2   1 2533.75   65.49
   0  -2   1 2557.94   66.19
  -1   2  -1 2645.44   65.59
   1  -2   1 2531.15   65.59
  -3   2  -1  356.96   11.60
  -3   2  -1  376.26   10.50
  -3   2  -1  345.37   11.60
  -3   2  -1  373.26   11.30
   3  -2   1  367.96   10.30
   3  -2   1  385.26   11.80
   3  -2   1  383.76   11.70
   3  -2   1  364.16   11.20
  -4   2  -1 1806.02   46.50
  -4   2  -1 1727.13   47.10
  -4   2  -1 1764.22   47.10
  -4   2  -1 1767.72   47.80
  -4   2  -1 1697.03   46.90
   4  -2   1 1756.82   46.10
   4  -2   1 1751.22   47.70
   4  -2   1 1861.71   47.30
   4  -2   1 1723.33   46.80
  -5   2  -1 2950.00   76.99
  -5   2  -1 2778.52   75.19
  -5   2  -1 2930.01   75.49
  -5   2  -1 2931.61   75.89
  -5   2  -1 2843.22   75.39
   5  -2   1 2868.41   76.59
   5  -2   1 2830.42   75.39
   5  -2   1 2838.12   74.79
   5  -2   1 2877.81   75.39
  -6   2  -1  341.67   12.30
  -6   2  -1  360.16   12.80
  -6   2  -1  360.76   12.30
  -6   2  -1  346.37   13.00
  -6   2  -1  343.47   13.80
  -6   2  -1  333.17   12.70
   6  -2   1  385.56   12.50
   6  -2   1  338.47   12.60
   6  -2   1  326.67   13.50
   6  -2   1  371.86   12.40
  -7   2  -1   81.49    5.90
  -7   2  -1   80.69    6.50
  -7   2  -1   91.29    5.20
  -7   2  -1   95.99    5.50
  -7   2  -1   92.69    6.20
   7  -2   1   95.19    5.70
   7  -2   1   84.29    6.60
  -8   2  -1 1322.17   37.20
  -8   2  -1 1220.08   38.90
  -8   2  -1 1258.37   39.10
  -8   2  -1 1320.97   36.90
  -8   2  -1 1324.47   39.40
   8  -2   1 1275.47   38.00
   8  -2   1 1331.17   40.60
   8  -2   1 1317.67   38.10
  -9   2  -1   26.90    5.30
  -9   2  -1   34.10    5.30
  -9   2  -1   41.80    4.30
  -9   2  -1   33.30    3.90
   9  -2   1   28.70    4.60
   9  -2   1   29.60    5.20
 -10   2  -1   73.19    8.20
 -10   2  -1   55.09    5.00
 -10   2  -1   55.19    7.10
 -10   2  -1   62.79    5.00
  10  -2   1   66.99    6.20
  10  -2   1   70.39    7.30
 -11   2  -1  146.49   10.60
 -11   2  -1  120.09    7.60
 -11   2  -1  147.09   10.50
 -11   2  -1  135.89    7.20
  11  -2   1  137.39   11.20
  11  -2   1  135.39    9.00
 -12   2  -1   66.19    5.80
 -12   2  -1   57.29    9.00
 -12   2  -1   67.59    8.60
  12  -2   1   73.19    9.70
 -13   2  -1   -8.30    3.70
 -13   2  -1   -1.20    3.90
  13  -2   1   -3.30    3.90
  13  -2   1    4.10    4.30
  12   1  -1    0.00    4.60
  12   1  -1   -1.80    4.30
 -12  -1   1   -2.20    4.40
 -12  -1   1    4.50    5.50
  11   1  -1   50.19    8.00
  11   1  -1   59.79    9.10
 -11  -1   1   64.99    9.70
 -11  -1   1   69.39    9.10
  10   1  -1  215.88   13.90
  10   1  -1  184.98   12.40
 -10  -1   1  188.88   13.90
 -10  -1   1  202.48   12.70
   9   1  -1  212.18   12.90
   9   1  -1  190.28   11.90
  -9  -1   1  209.18   13.30
  -9  -1   1  198.18   11.70
   8   1  -1  161.78   10.00
   8   1  -1  148.29   10.10
  -8  -1   1  153.58    9.50
  -8  -1   1  159.58   10.70
  -8  -1   1  150.78    5.40
  -8  -1   1  142.59    5.60
   7   1  -1   12.80    3.70
   7   1  -1   10.30    3.30
  -7  -1   1   10.40    1.60
  -7  -1   1    6.70    2.80
  -7  -1   1   10.70    1.50
  -7  -1   1   12.00    3.20
   6   1  -1 1296.97   39.00
   6   1  -1 1315.07   39.30
  -6  -1   1 1294.17   38.20
  -6  -1   1 1254.27   39.40
  -6  -1   1 1250.17   34.20
  -6  -1   1 1300.97   34.30
   5   1  -1   11.70    2.40
   5   1  -1   11.50    2.80
   5   1  -1   11.30    2.80
  -5  -1   1    8.90    2.40
  -5  -1   1   12.00    1.30
  -5  -1   1   13.10    2.70
  -5  -1   1   13.50    2.90
  -5  -1   1    9.10    2.70
   4   1  -1    3.50    1.50
   4   1  -1    2.00    1.30
   4   1  -1    2.80    1.70
   4   1  -1    2.90    0.70
  -4  -1   1    4.00    0.90
  -4  -1   1    3.40    1.50
  -4  -1   1    1.40    1.50
  -4  -1   1    5.20    0.90
  -4  -1   1    2.60    1.90
  -4  -1   1    0.10    1.10
   3   1  -1  159.58    7.20
   3   1  -1  157.48    6.60
   3   1  -1  168.08    7.20
   3   1  -1  173.28    5.20
  -3  -1   1  159.28    7.40
  -3  -1   1  163.28    6.70
  -3  -1   1  166.58    7.30
  -3  -1   1  173.38    5.10
   2   1  -1 3862.51  101.99
   2   1  -1 3982.30  101.69
  -2  -1   1 4002.10  101.79
  -2  -1   1 3996.20  102.29
   1   1  -1  735.23   20.40
   1   1  -1  759.92   19.60
   1   1  -1  758.12   20.50
  -1  -1   1  753.82   20.50
  -1  -1   1  773.12   21.00
  -1  -1   1  747.23   19.60
  -1  -1   1  786.52   20.50
  -2   1  -1  196.68    5.90
  -2   1  -1  169.58    6.00
  -2   1  -1  188.28    7.00
  -2   1  -1  193.28    6.20
   2  -1   1  181.88    6.90
   2  -1   1  186.28    6.10
   2  -1   1  191.58    5.80
   2  -1   1  183.28    6.10
  -3   1  -1  511.45   14.90
  -3   1  -1  475.45   15.30
  -3   1  -1  486.65   15.30
  -3   1  -1  489.05   14.40
   3  -1   1  523.05   14.80
   3  -1   1  484.95   15.20
   3  -1   1  521.55   15.50
  -4   1  -1 1380.66   37.40
  -4   1  -1 1371.16   38.20
  -4   1  -1 1332.37   36.40
  -4   1  -1 1304.77   36.30
  -4   1  -1 1322.47   37.30
   4  -1   1 1400.46   38.30
   4  -1   1 1362.06   37.10
   4  -1   1 1300.87   37.00
   4  -1   1 1456.55   36.60
  -5   1  -1 5877.01  151.08
  -5   1  -1 6066.49  149.49
  -5   1  -1 5757.12  151.28
  -5   1  -1 5894.11  149.49
  -5   1  -1 5889.91  152.28
   5  -1   1 6013.50  152.38
   5  -1   1 5788.22  149.49
   5  -1   1 5738.33  150.58
   5  -1   1 5566.44  150.58
   5  -1   1 6050.09  150.48
  -6   1  -1  801.52   25.60
  -6   1  -1  811.82   25.50
  -6   1  -1  801.42   23.20
  -6   1  -1  790.12   23.30
  -6   1  -1  818.82   25.60
   6  -1   1  842.52   26.60
   6  -1   1  801.22   25.00
   6  -1   1  816.22   24.70
  -7   1  -1   92.39    4.90
  -7   1  -1   99.09    5.30
  -7   1  -1  101.89    6.90
  -7   1  -1  104.59    7.00
  -7   1  -1  105.49    7.10
   7  -1   1   95.49    6.20
   7  -1   1   91.49    6.90
   7  -1   1  111.69    6.80
  -8   1  -1  228.08   11.60
  -8   1  -1  237.28    9.00
  -8   1  -1  251.67   12.30
  -8   1  -1  241.88    9.30
   8  -1   1  223.98   12.30
   8  -1   1  254.17   11.70
  -9   1  -1  143.49    6.80
  -9   1  -1  141.99    6.50
  -9   1  -1  153.08   10.00
  -9   1  -1  159.28    9.60
   9  -1   1  143.89    9.10
   9  -1   1  138.29    9.90
 -10   1  -1   65.79    4.40
 -10   1  -1   69.69    7.10
 -10   1  -1   65.29    4.60
 -10   1  -1   66.09    8.60
  10  -1   1   59.89    7.20
  10  -1   1   59.09    8.00
 -11   1  -1   -3.30    3.70
 -11   1  -1    0.80    1.90
 -11   1  -1    1.20    2.90
  11  -1   1    4.70    3.70
  11  -1   1   -0.80    2.80
 -12   1  -1   47.00    7.90
 -12   1  -1   71.99    9.70
  12  -1   1   46.50    7.30
  12   0  -1  117.29   10.30
  12   0  -1  116.09   10.70
 -12   0   1  123.49   17.40
 -12   0   1  104.69   14.80
  11   0  -1   73.09    8.80
  11   0  -1   87.19   10.30
 -11   0   1   75.49   10.50
 -11   0   1   66.69    4.10
 -11   0   1   87.19    8.70
  10   0  -1  759.82   28.60
  10   0  -1  704.33   26.50
 -10   0   1  730.13   28.90
 -10   0   1  739.53   21.00
 -10   0   1  699.93   21.50
 -10   0   1  732.53   27.20
   9   0  -1 1410.56   43.50
   9   0  -1 1409.36   44.80
  -9   0   1 1409.96   37.90
  -9   0   1 1350.86   38.40
  -9   0   1 1412.76   43.50
  -9   0   1 1367.96   45.20
   8   0  -1    1.00    2.00
   8   0  -1    2.80    2.60
  -8   0   1    1.60    2.40
  -8   0   1    0.50    2.30
  -8   0   1    2.40    1.80
  -8   0   1    4.10    1.50
   7   0  -1  307.87   13.20
   7   0  -1  314.97   14.00
  -7   0   1  314.37   13.00
  -7   0   1  298.37   13.70
  -7   0   1  303.67   10.20
  -7   0   1  298.87   10.60
   6   0  -1  364.26   14.50
   6   0  -1  348.27   13.90
  -6   0   1  354.16   11.70
  -6   0   1  356.06   14.80
  -6   0   1  361.96   11.30
  -6   0   1  362.96   14.50
  -6   0   1  357.36   14.60
   5   0  -1 1410.66   40.50
   5   0  -1 1329.67   38.00
   5   0  -1 1439.86   41.10
   5   0  -1 1368.36   39.60
  -5   0   1 1453.05   41.00
  -5   0   1 1405.26   41.00
  -5   0   1 1472.35   38.40
  -5   0   1 1401.96   41.10
  -5   0   1 1469.95   40.20
  -5   0   1 1519.55   37.90
   4   0  -1   70.49    4.50
   4   0  -1   78.59    4.60
   4   0  -1   80.09    3.50
   4   0  -1   71.69    4.10
  -4   0   1   68.29    4.10
  -4   0   1   74.49    3.50
  -4   0   1   75.49    3.30
  -4   0   1   73.09    4.70
  -4   0   1   69.79    4.60
  -3   0   1 6520.75  166.28
  -1   0  -1  144.89    5.10
  -1   0  -1  144.69    4.30
  -1   0  -1  153.28    4.80
  -1   0  -1  125.89    4.60
   1   0   1  156.08    4.80
   1   0   1  160.88    5.10
   1   0   1  140.79    5.00
   1   0   1  162.58    4.80
  -2   0  -1 1009.20   28.00
  -2   0  -1 1012.70   27.50
  -2   0  -1 1040.40   28.70
  -2   0  -1  995.20   26.40
   2   0   1  991.70   27.30
   2   0   1 1033.70   28.70
   2   0   1 1007.10   28.00
   2   0   1 1021.70   26.50
   2   0   1 1050.89   28.10
  -3   0  -1 3559.54   91.69
  -3   0  -1 3579.44   91.19
  -3   0  -1 3430.26   89.39
  -3   0  -1 3609.04   92.09
   3   0   1 3552.04   91.89
   3   0   1 3369.16   90.69
   3   0   1 3438.16   90.89
   3   0   1 3583.04   91.59
   3   0   1 3589.74   89.49
  -4   0  -1 2569.24   65.79
  -4   0  -1 2604.24   68.79
  -4   0  -1 2650.43   69.29
  -4   0  -1 2562.14   68.09
  -4   0  -1 2394.16   65.69
   4   0   1 2644.64   67.89
   4   0   1 2722.93   65.99
   4   0   1 2505.25   68.99
   4   0   1 2441.86   67.59
   4   0   1 2554.74   68.59
  -5   0  -1  235.18    7.40
  -5   0  -1  206.58    9.60
  -5   0  -1  225.08    9.50
  -5   0  -1  221.18    9.90
  -5   0  -1  216.38    7.60
   5   0   1  213.28    9.10
   5   0   1  222.68   10.20
   5   0   1  220.88    9.10
   5   0   1  204.88    9.50
  -6   0  -1 1353.36   40.90
  -6   0  -1 1408.56   36.90
  -6   0  -1 1374.96   36.70
  -6   0  -1 1357.76   41.20
  -6   0  -1 1401.06   40.50
   6   0   1 1412.06   41.80
   6   0   1 1412.36   40.10
   6   0   1 1339.57   40.60
  -7   0  -1  129.29    8.20
  -7   0  -1  140.79    5.50
  -7   0  -1  124.09    8.40
  -7   0  -1  134.99    5.40
   7   0   1  131.09    8.90
   7   0   1  152.28    8.70
  -8   0  -1  117.79    8.40
  -8   0  -1  126.69    5.20
  -8   0  -1  136.39    9.40
  -8   0  -1  121.39    5.30
   8   0   1  115.19    8.70
   8   0   1  130.09    8.70
  -9   0  -1    3.60    3.60
  -9   0  -1    2.50    1.30
  -9   0  -1    6.10    4.40
  -9   0  -1    4.90    1.30
   9   0   1    6.40    3.70
   9   0   1    0.10    2.60
 -10   0  -1  447.26   19.90
 -10   0  -1  429.56   20.60
  10   0   1  466.15   21.70
  10   0   1  454.15   19.70
 -11   0  -1   93.09    9.00
 -11   0  -1  103.89   10.20
  11   0   1   88.99    9.00
  11   0   1  105.89   10.00
 -12   0  -1    1.50    5.30
 -12   0  -1    0.30    3.90
  12   0   1   -1.60    3.60
  12   0   1   -2.60    4.10
  13  -1  -1    2.80    4.40
  13  -1  -1    2.70    4.30
 -13   1   1    4.50    3.70
 -13   1   1   -1.50    4.60
  12  -1  -1  171.98   12.70
  12  -1  -1  177.28   11.60
 -12   1   1  185.48   13.60
 -12   1   1  174.88   12.40
 -12   1   1  174.18    7.80
  11  -1  -1   40.60    6.90
  11  -1  -1   37.00    6.60
 -11   1   1   37.70    3.90
 -11   1   1   42.50    7.20
 -11   1   1   34.90    7.20
 -11   1   1   55.09    7.50
  10  -1  -1  101.69    8.70
  10  -1  -1   97.89    7.70
 -10   1   1  104.99    8.40
 -10   1   1   98.19    9.30
 -10   1   1   96.09    5.60
 -10   1   1   99.89    6.40
   9  -1  -1   50.09    6.80
   9  -1  -1   54.19    5.50
  -9   1   1   71.69    8.30
  -9   1   1   52.39    6.40
  -9   1   1   54.49    4.20
  -9   1   1   47.00    5.00
   8  -1  -1  232.98   11.00
   8  -1  -1  207.18   11.20
  -8   1   1  216.68   10.90
  -8   1   1  233.88    8.90
  -8   1   1  236.18    9.60
  -8   1   1  222.88   11.70
   7  -1  -1   20.30    3.60
   7  -1  -1   10.10    3.10
  -7   1   1   10.60    2.50
  -7   1   1   15.00    2.40
  -7   1   1   18.60    3.90
  -7   1   1   12.60    3.00
  -7   1   1   14.50    2.60
   6  -1  -1   35.80    3.70
   6  -1  -1   37.90    5.10
   6  -1  -1   45.20    3.60
  -6   1   1   53.49    6.20
  -6   1   1   35.70    3.10
  -6   1   1   39.40    5.30
  -6   1   1   39.20    3.60
  -6   1   1   36.80    3.30
   5  -1  -1 4910.61  126.29
   5  -1  -1 4829.92  125.89
   5  -1  -1 5052.79  127.39
   5  -1  -1 4778.12  125.39
  -5   1   1 4905.41  126.29
  -5   1   1 4817.12  125.19
  -5   1   1 4878.71  126.79
  -5   1   1 4930.31  125.69
  -5   1   1 4930.21  126.89
   4  -1  -1 3957.90   98.19
   4  -1  -1 3723.23   97.19
   4  -1  -1 3606.04   96.79
   4  -1  -1 3813.52   96.99
  -4   1   1 3742.83   96.69
  -4   1   1 3767.42   98.19
  -4   1   1 3693.63   97.09
  -4   1   1 3808.22   97.09
  -4   1   1 3811.32   97.69
   3  -1  -1 3884.91   96.89
   3  -1  -1 3802.82   96.79
   3  -1  -1 3908.91   97.49
  -3   1   1 3498.25   96.89
  -3   1   1 3647.24   96.89
  -3   1   1 3990.90   96.89
  -2  -1  -1    5.50    1.40
  -2  -1  -1    3.10    1.00
  -2  -1  -1    6.00    0.50
  -2  -1  -1    2.60    1.00
  -2  -1  -1    3.80    1.40
   2   1   1    5.90    1.60
   2   1   1    6.70    1.60
   2   1   1    4.90    0.50
   2   1   1    7.40    1.50
   2   1   1    3.60    1.00
  -3  -1  -1 5754.02  146.59
  -3  -1  -1 5671.83  150.68
  -3  -1  -1 6035.30  150.98
   3   1   1 5657.93  149.39
   3   1   1 6046.90  151.08
   3   1   1 5780.62  149.79
   3   1   1 5955.30  150.98
  -4  -1  -1 1269.77   36.70
  -4  -1  -1 1231.78   36.60
  -4  -1  -1 1242.98   31.70
  -4  -1  -1 1244.58   31.70
  -4  -1  -1 1225.88   35.40
  -4  -1  -1 1233.98   36.40
   4   1   1 1191.78   35.30
   4   1   1 1268.07   36.60
   4   1   1 1247.78   36.70
   4   1   1 1249.28   35.20
  -5  -1  -1  548.45   19.10
  -5  -1  -1  605.34   15.10
  -5  -1  -1  577.34   20.40
  -5  -1  -1  554.34   20.10
  -5  -1  -1  593.34   15.10
   5   1   1  556.64   19.10
   5   1   1  552.14   20.10
   5   1   1  555.64   20.30
  -6  -1  -1  198.38   10.10
  -6  -1  -1  198.68   10.70
  -6  -1  -1  201.58    5.80
   6   1   1  197.98   10.80
   6   1   1  195.28   10.40
  -7  -1  -1  181.28   10.60
  -7  -1  -1  154.38    9.50
   7   1   1  167.68   10.40
   7   1   1  162.78   10.00
  -8  -1  -1  102.89    8.00
  -8  -1  -1  105.59    9.00
   8   1   1  121.69    9.50
   8   1   1  100.09    8.40
  -9  -1  -1   61.19    8.00
  -9  -1  -1   68.09    9.20
   9   1   1   49.90    7.60
   9   1   1   48.00    7.20
 -10  -1  -1  188.78   13.90
 -10  -1  -1  211.38   13.10
  10   1   1  213.18   13.20
  10   1   1  220.98   14.40
 -11  -1  -1    6.40    5.60
 -11  -1  -1    9.10    5.10
  11   1   1   -0.40    4.00
  11   1   1    9.10    7.70
 -12  -1  -1   92.79   12.60
  12   1   1   94.39    9.70
  13  -2  -1   19.40    4.70
  13  -2  -1   14.40    5.10
 -13   2   1    8.00    5.30
  12  -2  -1  104.09    9.60
  12  -2  -1  112.29    8.70
 -12   2   1  106.69    6.80
 -12   2   1  113.99   10.40
 -12   2   1  103.39    9.50
  11  -2  -1  385.26   16.30
  11  -2  -1  371.66   18.20
 -11   2   1  367.96   18.00
 -11   2   1  386.26   17.40
 -11   2   1  348.37   13.80
  10  -2  -1  239.98   13.40
  10  -2  -1  249.78   11.80
 -10   2   1  243.18   12.70
 -10   2   1  237.28   14.80
   9  -2  -1  313.67   13.40
   9  -2  -1  326.27   14.90
  -9   2   1  318.37   13.90
  -9   2   1  302.47   12.00
  -9   2   1  322.47   12.90
  -9   2   1  328.87   14.80
   8  -2  -1 1213.68   38.40
   8  -2  -1 1261.47   38.50
  -8   2   1 1232.28   37.90
  -8   2   1 1224.78   37.20
  -8   2   1 1275.37   35.70
  -8   2   1 1242.28   36.30
   7  -2  -1 1873.01   52.89
   7  -2  -1 1880.51   51.19
  -7   2   1 1770.52   50.49
  -7   2   1 1870.91   52.29
  -7   2   1 1822.42   52.19
  -7   2   1 1920.21   51.39
   6  -2  -1 1293.37   37.50
   6  -2  -1 1297.27   38.80
   6  -2  -1 1321.37   37.30
   6  -2  -1 1245.18   38.50
  -6   2   1 1342.97   38.20
  -6   2   1 1423.06   38.20
  -6   2   1 1353.46   37.90
  -6   2   1 1374.96   38.40
  -6   2   1 1511.65   37.80
  -6   2   1 1260.17   39.00
   5  -2  -1  149.49    7.00
   5  -2  -1  140.59    6.50
   5  -2  -1  152.68    6.30
   5  -2  -1  147.79    6.20
  -5   2   1  145.09    6.60
  -5   2   1  149.59    6.80
  -5   2   1  155.08    6.60
  -5   2   1  142.39    7.10
  -5   2   1  142.99    6.30
   4  -2  -1  100.19    4.80
   4  -2  -1   93.59    4.80
   4  -2  -1   92.19    4.20
   4  -2  -1   96.59    4.20
  -4   2   1  103.89    4.90
  -4   2   1   97.49    4.40
  -4   2   1   99.89    4.30
  -4   2   1   85.69    4.80
  -4   2   1   94.69    4.80
   3  -2  -1 1906.71   49.40
   3  -2  -1 1858.91   48.90
   3  -2  -1 1905.61   50.09
   3  -2  -1 2013.60   49.90
  -3   2   1 1875.51   49.90
  -3   2   1 1811.42   49.90
  -3   2   1 1880.71   49.30
  -3   2   1 1835.62   49.10
  -3   2   1 1946.21   50.29
   2  -2  -1 1063.89   30.10
   2  -2  -1 1121.29   29.70
   2  -2  -1 1103.39   28.80
   2  -2  -1 1118.39   29.80
  -2   2   1 1094.79   29.70
  -2   2   1 1164.68   30.40
  -2   2   1 1118.89   30.20
  -2   2   1 1171.18   29.80
  -2   2   1 1116.29   28.80
  -2  -2  -1   90.49    5.50
  -2  -2  -1   98.69    5.60
  -2  -2  -1  101.69    3.00
  -2  -2  -1  100.99    4.90
  -2  -2  -1  103.19    5.30
   2   2   1  102.09    5.90
   2   2   1  101.89    4.80
   2   2   1   94.69    5.60
  -3  -2  -1 1082.19   32.50
  -3  -2  -1 1082.49   32.80
  -3  -2  -1 1096.59   34.10
  -3  -2  -1 1096.79   31.30
   3   2   1 1090.99   31.00
   3   2   1 1124.99   31.80
   3   2   1 1087.59   32.90
   3   2   1 1028.50   32.40
  -4  -2  -1 1171.78   34.40
  -4  -2  -1 1239.28   36.10
  -4  -2  -1 1174.38   35.70
  -4  -2  -1 1153.48   35.90
   4   2   1 1152.58   34.60
   4   2   1 1218.98   36.10
   4   2   1 1161.68   36.00
   4   2   1 1114.59   33.70
  -5  -2  -1 1311.67   41.60
  -5  -2  -1 1398.76   40.50
   5   2   1 1411.76   42.10
   5   2   1 1358.76   41.90
  -6  -2  -1  103.99    7.40
  -6  -2  -1  124.99    8.90
   6   2   1  132.69    9.10
   6   2   1  113.09    8.60
  -7  -2  -1   23.60    5.60
  -7  -2  -1   17.70    4.20
   7   2   1   19.90    4.80
   7   2   1   15.20    3.80
  -8  -2  -1   91.29    7.90
  -8  -2  -1   93.59    9.10
   8   2   1   87.89    8.30
   8   2   1  109.59    9.40
  -9  -2  -1  825.52   30.80
  -9  -2  -1  847.72   33.00
   9   2   1  818.42   32.10
   9   2   1  847.82   31.60
 -10  -2  -1   73.49   10.60
 -10  -2  -1   49.20    7.70
  10   2   1   57.69    8.50
  10   2   1   52.59    8.60
 -11  -2  -1   -0.50    4.40
 -11  -2  -1    3.20    5.70
  11   2   1    9.00    5.20
  11   2   1    3.60    4.70
  13  -3  -1   62.29    9.00
  13  -3  -1   64.19    7.30
 -13   3   1   61.09    8.10
 -13   3   1   56.89    5.90
 -13   3   1   83.59   10.60
  12  -3  -1    8.40    3.20
  12  -3  -1    5.40    3.90
 -12   3   1    4.80    2.90
 -12   3   1    8.80    3.90
 -12   3   1    8.10    4.00
  11  -3  -1  134.39    8.60
  11  -3  -1  138.99   10.20
 -11   3   1  153.08    8.40
 -11   3   1  144.79   10.20
 -11   3   1  139.89    9.80
  10  -3  -1   19.80    3.70
  10  -3  -1   13.90    4.50
 -10   3   1   14.10    3.30
 -10   3   1   20.20    4.60
 -10   3   1   16.20    3.50
   9  -3  -1    7.20    2.70
   9  -3  -1    9.10    2.60
  -9   3   1    6.00    2.60
  -9   3   1    1.70    2.80
  -9   3   1    7.90    2.80
   8  -3  -1  361.76   14.90
   8  -3  -1  359.66   13.10
  -8   3   1  349.87   14.10
  -8   3   1  356.96   14.00
  -8   3   1  353.46   13.60
  -8   3   1  361.66   14.30
  -8   3   1  355.96   13.90
   7  -3  -1    1.80    1.40
   7  -3  -1    7.00    2.50
   7  -3  -1    1.30    1.40
  -7   3   1    3.90    2.20
  -7   3   1    3.20    2.00
  -7   3   1    1.90    1.70
  -7   3   1    2.40    1.60
  -7   3   1    4.50    1.80
   6  -3  -1 2422.26   63.89
   6  -3  -1 2462.95   67.19
   6  -3  -1 2556.34   66.09
   6  -3  -1 2332.07   64.09
  -6   3   1 2341.37   64.49
  -6   3   1 2560.74   67.79
  -6   3   1 2453.05   65.29
  -6   3   1 2333.87   64.59
  -6   3   1 2319.37   66.19
  -6   3   1 2512.55   64.69
   5  -3  -1 1670.03   43.80
   5  -3  -1 1527.45   41.80
   5  -3  -1 1518.55   42.00
   5  -3  -1 1521.05   43.20
  -5   3   1 1570.84   43.90
  -5   3   1 1626.04   43.60
  -5   3   1 1633.14   43.90
  -5   3   1 1582.94   42.30
  -5   3   1 1511.95   42.20
   4  -3  -1  165.28    5.90
   4  -3  -1  169.28    6.80
   4  -3  -1  167.98    7.20
   4  -3  -1  167.68    5.90
  -4   3   1  171.18    6.20
  -4   3   1  168.58    6.00
  -4   3   1  164.28    6.90
  -4   3   1  156.68    7.10
   3  -3  -1 1735.13   47.80
   3  -3  -1 1755.52   46.30
   3  -3  -1 1747.43   46.90
  -3   3   1 1789.72   48.00
  -3   3   1 1775.22   45.90
  -3   3   1 1728.33   47.00
  -3   3   1 1773.32   46.20
  -3   3   1 1928.41   48.00
   0  -3  -1 1005.20   28.60
   0  -3  -1  974.50   27.80
   0  -3  -1 1039.30   27.60
   0  -3  -1 1014.90   27.40
   0  -3  -1  989.80   28.90
   0   3   1  998.00   28.30
   0   3   1 1047.90   27.60
   0   3   1  999.80   29.20
   0   3   1 1012.20   27.70
   0   3   1 1016.90   27.20
   0   3   1 1035.60   27.50
  -1  -3  -1 5310.97  134.19
  -1  -3  -1 4950.20  134.49
  -1  -3  -1 5218.98  134.49
  -1  -3  -1 5143.29  132.89
  -1  -3  -1 5269.67  131.39
   1   3   1 5358.26  134.89
   1   3   1 5231.08  135.29
   1   3   1 5141.79  132.89
   1   3   1 5157.08  133.69
   1   3   1 5332.77  131.49
   1   3   1 4996.50  132.69
  -2  -3  -1   60.09    4.50
  -2  -3  -1   58.99    4.10
  -2  -3  -1   58.79    4.80
   2   3   1   60.39    2.20
   2   3   1   59.29    4.80
   2   3   1   63.39    5.10
   2   3   1   59.39    4.40
   2   3   1   60.09    3.90
   2   3   1   63.79    2.40
  -3  -3  -1 1940.01   54.69
  -3  -3  -1 2024.00   56.79
  -3  -3  -1 2001.70   55.79
  -3  -3  -1 1971.10   56.29
   3   3   1 2076.29   56.99
   3   3   1 2011.80   57.29
   3   3   1 1949.41   54.39
  -4  -3  -1  221.88   11.50
  -4  -3  -1  215.48   10.10
   4   3   1  206.88   11.20
   4   3   1  218.38   11.20
  -5  -3  -1  289.77   13.00
  -5  -3  -1  299.37   14.50
   5   3   1  303.87   14.70
   5   3   1  286.57   14.00
  -6  -3  -1  189.08   11.80
  -6  -3  -1  184.28   10.60
   6   3   1  197.48   12.20
   6   3   1  212.18   12.10
  -7  -3  -1   16.50    4.80
  -7  -3  -1   20.00    4.90
   7   3   1   11.50    4.20
   7   3   1   12.70    4.30
  -8  -3  -1   28.50    5.30
  -8  -3  -1   29.90    7.20
   8   3   1   28.60    6.50
   8   3   1   30.80    6.60
  -9  -3  -1  311.57   18.60
  -9  -3  -1  292.77   16.10
   9   3   1  336.17   18.60
   9   3   1  300.27   17.30
 -10  -3  -1   45.00    9.50
 -10  -3  -1   40.30    7.60
  10   3   1   48.00    8.20
  10   3   1   54.79   10.80
  14  -4  -1   -2.80    6.00
  14  -4  -1    3.00    3.60
 -14   4   1    1.40    3.90
 -14   4   1    1.90    4.10
 -14   4   1    3.80    4.90
  13  -4  -1   31.50    7.00
 -13   4   1   22.10    4.70
 -13   4   1   14.30    4.90
 -13   4   1   14.60    5.50
  12  -4  -1   87.49    8.80
  12  -4  -1   86.09    6.90
 -12   4   1   75.89    7.60
 -12   4   1   78.59    9.20
 -12   4   1   77.29    7.00
  11  -4  -1  314.97   13.40
  11  -4  -1  329.17   16.10
 -11   4   1  327.67   15.20
 -11   4   1  343.77   14.40
 -11   4   1  330.57   15.50
  10  -4  -1  361.36   13.90
  10  -4  -1  352.16   16.30
 -10   4   1  379.86   15.60
 -10   4   1  359.66   14.90
 -10   4   1  380.96   15.90
   9  -4  -1  725.63   26.30
  -9   4   1  780.72   25.70
  -9   4   1  785.32   25.60
  -9   4   1  834.82   25.90
   8  -4  -1  852.91   27.90
   8  -4  -1  862.11   25.50
  -8   4   1  869.21   26.90
  -8   4   1  884.41   26.80
  -8   4   1  868.11   26.90
  -8   4   1  849.72   27.30
   7  -4  -1  236.28    8.70
   7  -4  -1  228.28   10.20
   7  -4  -1  211.28    8.80
  -7   4   1  239.28   10.50
  -7   4   1  217.08    9.20
  -7   4   1  228.28    9.30
  -7   4   1  224.58    9.30
  -7   4   1  229.58   10.70
   6  -4  -1   89.69    4.50
   6  -4  -1   90.69    4.70
   6  -4  -1   69.79    5.20
   6  -4  -1   90.29    5.60
  -6   4   1   77.49    5.50
  -6   4   1   97.89    4.90
  -6   4   1   83.99    5.50
  -6   4   1   82.39    4.70
  -6   4   1   96.59    4.80
  -6   4   1   86.89    5.70
   5  -4  -1 4447.65  110.89
   5  -4  -1 4348.86  109.09
   5  -4  -1 4349.86  109.29
   5  -4  -1 3783.72  112.79
  -5   4   1 4369.86  109.49
  -5   4   1 4376.46  109.59
  -5   4   1 4016.60  113.69
  -5   4   1 4336.77  111.29
  -5   4   1 4354.76  111.69
   4  -4  -1 1400.26   37.10
   4  -4  -1 1366.76   37.90
   4  -4  -1 1380.36   36.70
   4  -4  -1 1322.97   39.00
  -4   4   1 1407.76   39.10
  -4   4   1 1376.26   38.20
  -4   4   1 1421.26   39.40
  -4   4   1 1419.26   36.80
  -4   4   1 1417.46   37.10
   3  -4  -1  184.08    7.00
   3  -4  -1  173.98    7.70
   3  -4  -1  180.28    6.80
   3  -4  -1  189.48    6.20
  -3   4   1  185.48    6.50
  -3   4   1  179.08    6.90
  -3   4   1  188.88    6.00
  -3   4   1  188.68    6.10
  -3   4   1  174.38    7.60
  -3   4   1  177.68    7.80
   2  -4  -1 2142.59   58.99
   2  -4  -1 2292.67   58.79
   2  -4  -1 2258.17   57.19
   2  -4  -1 2207.68   58.19
  -2   4   1 2192.08   58.99
  -2   4   1 2265.97   57.49
  -2   4   1 2245.28   58.19
  -2   4   1 2179.78   58.09
  -2   4   1 2193.78   59.19
  -2   4   1 2240.28   57.29
   1  -4  -1  141.59    6.00
   1  -4  -1  150.08    6.30
   1  -4  -1  167.28    5.80
   1  -4  -1  158.48    7.10
   1  -4  -1  141.89    6.50
  -1   4   1  149.19    6.30
  -1   4   1  149.99    6.20
  -1   4   1  151.78    7.20
  -1   4   1  151.88    6.00
  -1   4   1  140.29    6.20
  -1   4   1  150.38    5.70
   0  -4  -1  680.33   19.80
   0  -4  -1  713.63   21.80
   0  -4  -1  708.53   20.60
   0  -4  -1  681.23   21.90
   0  -4  -1  704.33   20.10
   0  -4  -1  649.83   21.20
   0   4   1  684.53   20.10
   0   4   1  678.93   19.60
   0   4   1  677.43   21.00
   0   4   1  673.73   20.10
   0   4   1  713.83   22.20
   0   4   1  703.73   20.00
  -1  -4  -1 3202.08   88.49
  -1  -4  -1 3266.87   86.39
  -1  -4  -1 3391.86   87.99
   1   4   1 3253.67   84.39
   1   4   1 3349.66   86.29
   1   4   1 3240.88   87.29
   1   4   1 3325.17   84.79
   1   4   1 3400.86   88.79
   1   4   1 3267.07   89.19
  -2  -4  -1   41.20    4.20
  -2  -4  -1   43.00    3.90
  -2  -4  -1   49.30    4.60
  -2  -4  -1   44.60    4.40
   2   4   1   39.10    2.10
   2   4   1   35.30    3.70
   2   4   1   41.50    5.50
   2   4   1   34.60    3.30
   2   4   1   38.30    3.40
   2   4   1   43.50    5.40
   2   4   1   37.40    1.90
  -3  -4  -1 1608.64   49.30
  -3  -4  -1 1661.73   48.60
  -3  -4  -1 1686.63   47.40
   3   4   1 1675.73   49.60
   3   4   1 1702.73   50.39
  -4  -4  -1  723.73   24.20
  -4  -4  -1  713.53   26.30
   4   4   1  732.23   26.20
   4   4   1  705.43   26.50
  -5  -4  -1  401.66   18.60
  -5  -4  -1  396.26   16.50
   5   4   1  401.66   18.60
   5   4   1  420.06   18.40
  -6  -4  -1  335.97   15.70
  -6  -4  -1  357.86   17.90
   6   4   1  353.86   17.40
   6   4   1  347.57   17.80
  -7  -4  -1  470.35   22.40
  -7  -4  -1  413.06   19.00
   7   4   1  452.35   21.30
   7   4   1  451.15   21.30
  -8  -4  -1  596.14   26.90
  -8  -4  -1  574.34   24.10
   8   4   1  586.84   26.10
   8   4   1  555.84   25.60
  -9  -4  -1  175.18   13.90
  -9  -4  -1  172.38   12.80
   9   4   1  177.78   13.60
   9   4   1  180.78   13.70
 -10  -4  -1    2.30    4.50
 -10  -4  -1    1.90    5.00
  10   4   1    2.10    5.30
  10   4   1    9.80    6.20
  14  -5  -1   14.50    5.10
  14  -5  -1   14.70    4.30
 -14   5   1   17.00    5.40
 -14   5   1   21.90    4.90
 -14   5   1    7.50    5.20
  13  -5  -1   18.50    3.70
  13  -5  -1   17.20    5.40
 -13   5   1   17.30    5.20
 -13   5   1   18.30    5.10
  12  -5  -1  171.58    9.10
  12  -5  -1  180.28   11.80
 -12   5   1  174.68   11.10
 -12   5   1  165.18   10.40
 -12   5   1  177.98   10.70
  11  -5  -1  952.60   29.40
  11  -5  -1 1021.60   33.50
 -11   5   1  966.30   31.60
 -11   5   1  921.81   31.60
 -11   5   1  967.60   31.80
  10  -5  -1   72.69    5.10
  10  -5  -1   63.29    6.30
 -10   5   1   65.29    5.90
 -10   5   1   68.09    6.40
 -10   5   1   69.79    6.40
   9  -5  -1  520.65   16.80
   9  -5  -1  490.65   19.10
  -9   5   1  548.65   19.60
  -9   5   1  501.15   18.20
  -9   5   1  522.95   18.30
  -9   5   1  498.35   18.10
   8  -5  -1  173.78    7.40
   8  -5  -1  182.48    8.90
   8  -5  -1  180.98    9.30
  -8   5   1  173.08    8.20
  -8   5   1  170.98    9.40
  -8   5   1  170.08    9.10
  -8   5   1  174.48    8.20
   7  -5  -1 1511.65   42.10
   7  -5  -1 1548.05   41.50
   7  -5  -1 1537.55   43.70
  -7   5   1 1501.95   42.10
  -7   5   1 1555.14   42.30
  -7   5   1 1573.34   44.70
  -7   5   1 1481.95   42.00
   6  -5  -1 1003.10   27.70
   6  -5  -1  933.91   34.30
   6  -5  -1  993.50   27.90
  -6   5   1 1030.20   28.10
  -6   5   1  998.00   28.00
  -6   5   1  974.60   27.80
   5  -5  -1  276.47   11.50
   5  -5  -1  286.47    9.40
   5  -5  -1  274.87   10.40
   5  -5  -1  277.37    9.60
  -5   5   1  280.47   10.70
  -5   5   1  293.67   10.10
  -5   5   1  287.87    9.40
  -5   5   1  261.57   11.50
  -5   5   1  282.17   11.50
  -5   5   1  278.17    9.40
   4  -5  -1  664.53   18.80
   4  -5  -1  634.84   19.70
   4  -5  -1  684.13   21.10
   4  -5  -1  671.83   19.60
  -4   5   1  663.63   19.00
  -4   5   1  672.93   18.50
  -4   5   1  632.14   21.30
  -4   5   1  673.13   21.20
  -4   5   1  653.23   18.60
   3  -5  -1 1284.77   35.60
   3  -5  -1 1272.47   36.60
   3  -5  -1 1248.18   35.90
   3  -5  -1 1288.97   35.40
  -3   5   1 1260.27   34.90
  -3   5   1 1279.97   36.90
  -3   5   1 1277.57   35.30
  -3   5   1 1315.37   34.30
  -3   5   1 1339.67   34.30
  -3   5   1 1275.17   36.50
   2  -5  -1  629.04   19.60
   2  -5  -1  596.34   19.40
   2  -5  -1  636.34   17.90
   2  -5  -1  615.44   18.80
   2  -5  -1  621.24   19.90
  -2   5   1  606.24   19.30
  -2   5   1  607.94   19.70
  -2   5   1  650.43   18.30
  -2   5   1  638.74   18.70
  -2   5   1  655.23   18.10
  -2   5   1  627.94   18.90
   1  -5  -1  131.69    5.60
   1  -5  -1  133.19    6.90
   1  -5  -1  142.79    8.30
  -1   5   1  136.89    5.80
  -1   5   1  123.09    6.30
  -1   5   1  137.79    6.20
  -1   5   1  144.79    7.50
  -1   5   1  132.29    6.30
  -1   5   1  130.89    6.00
   0  -5  -1 1985.90   57.89
   0  -5  -1 2031.60   57.29
   0  -5  -1 2131.59   55.69
   0   5   1 2129.29   59.09
   0   5   1 2133.39   58.39
   0   5   1 2041.70   55.59
   0   5   1 2104.09   55.29
   0   5   1 2041.40   54.79
   0   5   1 2084.69   55.59
   0   5   1 2055.49   56.69
  -1  -5  -1 1460.85   44.00
  -1  -5  -1 1487.25   43.20
  -1  -5  -1 1455.45   41.40
   1   5   1 1461.65   43.90
   1   5   1 1455.15   41.20
   1   5   1 1513.45   39.80
   1   5   1 1493.55   39.30
   1   5   1 1477.25   41.20
  -2  -5  -1  631.84   22.80
  -2  -5  -1  633.14   23.50
  -2  -5  -1  625.44   22.40
   2   5   1  668.43   24.30
   2   5   1  660.93   23.50
   2   5   1  645.24   18.10
  -3  -5  -1   84.19    6.10
  -3  -5  -1   93.69    7.60
   3   5   1   98.79    8.00
   3   5   1   85.39    7.80
  -4  -5  -1  576.24   23.90
  -4  -5  -1  617.64   22.00
   4   5   1  617.14   24.80
   4   5   1  620.24   24.20
  -5  -5  -1  596.94   25.20
  -5  -5  -1  649.74   23.40
   5   5   1  589.94   24.80
   5   5   1  617.34   25.70
  -6  -5  -1    9.10    4.30
  -6  -5  -1   11.00    5.10
   6   5   1   14.70    5.00
   6   5   1    6.10    4.10
  -7  -5  -1    7.50    5.80
  -7  -5  -1    8.60    4.20
   7   5   1    3.30    4.50
   7   5   1    2.10    3.80
  -8  -5  -1   72.49   11.70
  -8  -5  -1   63.49    8.30
   8   5   1   59.69    9.90
   8   5   1   66.99   10.00
  -9  -5  -1   34.00    7.10
  -9  -5  -1   49.80   10.00
   9   5   1   29.70    8.00
   9   5   1   37.50    7.80
  14  -6  -1   58.19    6.40
  14  -6  -1   70.29    9.20
 -14   6   1   48.70    7.20
 -14   6   1   61.99    8.60
 -14   6   1   58.79    7.60
  13  -6  -1   82.49    8.50
  13  -6  -1   93.09    6.60
 -13   6   1   97.29    8.80
 -13   6   1  101.49    8.50
 -13   6   1  102.49    8.50
  12  -6  -1   99.49    8.50
  12  -6  -1   88.29    6.40
 -12   6   1   96.09   13.80
 -12   6   1   91.59    8.00
 -12   6   1   83.99    7.80
  11  -6  -1   48.00    4.80
  11  -6  -1   53.39    7.00
 -11   6   1   42.70    5.60
 -11   6   1   62.69    7.30
 -11   6   1   48.10    6.60
  10  -6  -1  221.08    9.30
  10  -6  -1  212.78   11.60
 -10   6   1  227.48   10.80
 -10   6   1  228.68   11.90
 -10   6   1  221.48   10.80
   9  -6  -1  640.64   20.10
   9  -6  -1  692.53   23.40
  -9   6   1  680.13   21.80
  -9   6   1  701.83   23.90
  -9   6   1  630.24   21.40
  -9   6   1  617.54   21.20
   8  -6  -1  358.16   12.30
   8  -6  -1  360.46   12.90
   8  -6  -1  372.36   14.50
  -8   6   1  355.06   12.90
  -8   6   1  351.96   15.00
  -8   6   1  385.26   13.30
  -8   6   1  341.97   12.90
   7  -6  -1  822.52   23.80
   7  -6  -1  801.52   25.50
  -7   6   1  805.92   24.00
  -7   6   1  833.12   27.10
  -7   6   1  842.22   24.30
  -7   6   1  799.52   24.10
   6  -6  -1  730.03   22.00
   6  -6  -1  721.93   21.70
   6  -6  -1  747.93   23.20
  -6   6   1  744.83   21.70
  -6   6   1  775.72   21.90
  -6   6   1  757.72   21.80
   5  -6  -1  252.07    9.50
   5  -6  -1  256.37   10.10
   5  -6  -1  244.68    9.50
   5  -6  -1  238.28    8.80
  -5   6   1  247.78    8.90
  -5   6   1  258.27    8.80
  -5   6   1  249.88    8.50
  -5   6   1  263.87   11.20
  -5   6   1  260.07    8.90
  -5   6   1  239.48   10.00
   4  -6  -1  169.78    7.60
   4  -6  -1  174.98    7.50
   4  -6  -1  166.58    7.30
   4  -6  -1  160.18    6.50
  -4   6   1  157.48    7.20
  -4   6   1  170.28    6.80
  -4   6   1  175.38    6.40
  -4   6   1  165.58    6.30
  -4   6   1  174.38    6.80
  -4   6   1  148.69    8.30
  -4   6   1  154.78    8.10
   3  -6  -1  882.51   26.10
   3  -6  -1  875.51   26.70
   3  -6  -1  922.51   28.80
  -3   6   1  914.41   27.40
  -3   6   1  911.51   27.90
  -3   6   1  868.91   26.00
  -3   6   1  936.51   26.10
  -3   6   1  881.31   25.10
  -3   6   1  884.81   25.10
   2  -6  -1  985.50   30.20
   2  -6  -1 1000.30   27.60
   2  -6  -1  987.30   29.80
   2  -6  -1  981.10   28.70
  -2   6   1 1017.20   29.40
  -2   6   1 1031.00   28.20
  -2   6   1  991.00   27.90
  -2   6   1  960.50   28.30
  -2   6   1  978.00   28.90
  -2   6   1  971.60   30.70
   1  -6  -1   47.90    5.50
   1  -6  -1   51.69    4.10
   1  -6  -1   48.00    4.60
   1  -6  -1   42.60    3.40
  -1   6   1   42.20    5.40
  -1   6   1   38.10    3.60
  -1   6   1   38.90    3.40
  -1   6   1   40.50    3.50
  -1   6   1   45.00    3.90
  -1   6   1   38.80    3.30
   0  -6  -1  169.28    9.60
   0  -6  -1  171.48    7.90
   0  -6  -1  174.18    9.30
   0   6   1  181.78    9.90
   0   6   1  168.18   10.30
   0   6   1  168.38    7.20
   0   6   1  179.78    7.90
   0   6   1  170.98    7.60
  -1  -6  -1    1.70    2.50
  -1  -6  -1    6.10    2.90
   1   6   1    4.70    3.40
   1   6   1    0.50    2.00
   1   6   1    6.30    1.50
   1   6   1    5.30    1.50
  -2  -6  -1  224.78   10.60
  -2  -6  -1  250.37   13.30
  -2  -6  -1  219.48   11.70
   2   6   1  224.68    7.50
   2   6   1  217.28   12.30
   2   6   1  231.98    8.00
   2   6   1  270.27   14.00
  -3  -6  -1 1282.47   38.50
  -3  -6  -1 1278.27   42.00
   3   6   1 1263.27   41.30
   3   6   1 1190.28   41.80
  -4  -6  -1    7.80    3.80
  -4  -6  -1   11.10    3.70
   4   6   1    4.20    3.70
   4   6   1   13.90    4.60
  -5  -6  -1   16.20    4.20
  -5  -6  -1   11.60    5.40
   5   6   1    8.90    5.00
   5   6   1   16.50    5.60
  -6  -6  -1  161.18   11.10
  -6  -6  -1  162.28   13.30
   6   6   1  139.29   11.70
   6   6   1  151.78   12.40
  -7  -6  -1   48.80   10.40
  -7  -6  -1   44.60    7.10
   7   6   1   57.59    9.30
   7   6   1   57.59    9.20
  -8  -6  -1   62.69   11.80
  -8  -6  -1   54.79    8.70
   8   6   1   69.39   11.00
   8   6   1   63.39   10.60
  14  -7  -1   12.10    4.90
  14  -7  -1   17.00    4.20
 -14   7   1    7.10    3.90
 -14   7   1   20.30    5.70
 -14   7   1   17.30    5.70
  13  -7  -1  134.29    7.80
  13  -7  -1  139.19   10.70
 -13   7   1  139.69   10.00
 -13   7   1  161.98   10.90
 -13   7   1  145.09   10.20
  12  -7  -1  220.28   12.90
  12  -7  -1  245.48   10.40
 -12   7   1  243.68   12.40
 -12   7   1  233.38   12.50
 -12   7   1  255.87   13.80
  11  -7  -1   70.09    6.90
  11  -7  -1   77.39    5.60
 -11   7   1   79.29    6.40
 -11   7   1   76.49    6.80
  10  -7  -1    2.80    2.10
  10  -7  -1    2.40    2.80
 -10   7   1   -1.20    2.80
 -10   7   1    0.50    2.10
 -10   7   1    2.80    2.20
   9  -7  -1  198.08   10.20
   9  -7  -1  196.48    8.30
  -9   7   1  199.78   11.00
  -9   7   1  185.58    8.80
  -9   7   1  186.78    8.90
  -9   7   1  193.18    8.90
   8  -7  -1  393.06   15.20
   8  -7  -1  398.56   13.60
   8  -7  -1  392.26   13.70
  -8   7   1  396.16   16.60
  -8   7   1  400.86   14.00
  -8   7   1  389.46   13.70
  -8   7   1  382.06   13.70
   7  -7  -1   60.39    4.30
   7  -7  -1   60.39    4.70
   7  -7  -1   61.59    5.10
  -7   7   1   56.69    5.90
  -7   7   1   71.29    4.40
  -7   7   1   71.79    4.50
  -7   7   1   59.39    4.20
   6  -7  -1   67.09    5.00
   6  -7  -1   65.29    4.20
   6  -7  -1   77.29    4.80
  -6   7   1   73.29    4.80
  -6   7   1   65.09    4.10
  -6   7   1   69.49    4.00
  -6   7   1   72.99    4.30
  -6   7   1   78.49    6.30
   5  -7  -1  860.91   25.70
   5  -7  -1  876.21   25.90
   5  -7  -1  834.62   24.60
   5  -7  -1  844.32   25.70
  -5   7   1  810.22   24.40
  -5   7   1  869.21   24.30
  -5   7   1  845.22   24.10
  -5   7   1  866.51   27.60
  -5   7   1  850.81   24.60
   4  -7  -1  238.88   10.10
   4  -7  -1  216.78    9.60
   4  -7  -1  216.58    9.30
  -4   7   1  232.68    8.90
  -4   7   1  230.28    8.90
  -4   7   1  218.78   10.40
  -4   7   1  221.98    8.30
  -4   7   1  225.48    8.30
   3  -7  -1  144.29    6.10
   3  -7  -1  138.39    7.80
   3  -7  -1  144.29    7.70
   3  -7  -1  148.29    7.20
  -3   7   1  155.08    9.10
  -3   7   1  145.19    7.00
  -3   7   1  149.29    6.60
  -3   7   1  156.68    9.30
  -3   7   1  136.29    6.30
   2  -7  -1   15.30    3.90
   2  -7  -1   23.40    3.90
   2  -7  -1   23.60    2.90
   2  -7  -1   23.80    3.60
  -2   7   1   22.90    2.90
  -2   7   1   26.70    3.60
  -2   7   1   23.30    4.20
  -2   7   1   30.60    4.10
  -2   7   1   21.40    3.10
   1  -7  -1  438.36   16.70
   1  -7  -1  396.86   16.90
   1  -7  -1  401.06   15.10
   1  -7  -1  436.86   14.60
  -1   7   1  417.46   14.60
  -1   7   1  432.06   14.80
  -1   7   1  450.55   17.80
  -1   7   1  432.96   18.10
  -1   7   1  412.06   15.20
   0  -7  -1  820.92   28.20
   0  -7  -1  819.22   27.60
   0  -7  -1  860.21   29.40
   0   7   1  841.72   30.20
   0   7   1  857.21   29.40
   0   7   1  874.71   25.20
   0   7   1  840.12   25.60
  -1  -7  -1   20.80    4.50
  -1  -7  -1   18.00    4.90
  -1  -7  -1   24.10    3.90
   1   7   1   17.80    2.40
   1   7   1   21.30    4.30
   1   7   1   21.30    2.90
   1   7   1   25.00    5.20
  -2  -7  -1  137.39    8.40
  -2  -7  -1  135.19   10.50
  -2  -7  -1  139.49    9.80
   2   7   1  131.69   10.80
   2   7   1  137.99   10.00
   2   7   1  131.29    5.70
   2   7   1  129.39    5.30
  -3  -7  -1  817.32   31.80
  -3  -7  -1  808.22   28.00
   3   7   1  864.41   31.60
   3   7   1  820.72   32.10
  -4  -7  -1   99.19    9.90
   4   7   1  107.69    9.80
   4   7   1  101.69    9.80
  -5  -7  -1   77.19    7.90
  -5  -7  -1   70.09   10.60
   5   7   1   80.59   10.50
   5   7   1   90.89   11.50
  -6  -7  -1  201.98   16.30
  -6  -7  -1  181.38   12.20
   6   7   1  195.38   14.40
  -7  -7  -1   55.69   12.20
  -7  -7  -1   51.19   11.30
   7   7   1   50.59   10.70
   7   7   1   61.79    9.50
  14  -8  -1   12.30    3.80
  14  -8  -1    3.00    4.40
 -14   8   1    1.60    3.70
 -14   8   1    5.20    4.00
  13  -8  -1    3.90    3.30
  13  -8  -1    1.20    2.70
 -13   8   1    1.90    3.30
 -13   8   1   -4.10    3.30
  12  -8  -1  111.49    6.90
  12  -8  -1  118.29    9.00
 -12   8   1  116.29    8.40
 -12   8   1  122.89    9.70
 -12   8   1  110.39    8.20
  11  -8  -1  272.27   11.00
  11  -8  -1  275.07   13.80
 -11   8   1  287.77   12.60
 -11   8   1  263.17   12.10
 -11   8   1  249.28   13.90
  10  -8  -1    9.40    2.70
  10  -8  -1   10.00    3.70
 -10   8   1   11.60    3.00
 -10   8   1   14.40    3.10
 -10   8   1   12.20    4.50
   9  -8  -1   -0.70    1.50
   9  -8  -1   -3.10    2.10
  -9   8   1    1.60    2.70
  -9   8   1    1.10    1.70
  -9   8   1    0.30    2.00
  -9   8   1   -1.20    1.70
   8  -8  -1  945.21   28.30
   8  -8  -1 1005.60   30.20
   8  -8  -1  941.51   28.10
  -8   8   1  910.91   31.70
  -8   8   1  951.30   28.10
  -8   8   1  930.21   27.90
  -8   8   1  952.90   28.00
   7  -8  -1  631.54   20.10
   7  -8  -1  630.34   21.00
   7  -8  -1  620.74   19.50
  -7   8   1  649.34   23.20
  -7   8   1  637.24   19.30
  -7   8   1  587.14   18.70
  -7   8   1  612.94   19.20
  -7   8   1  608.44   19.20
   6  -8  -1  388.46   14.70
   6  -8  -1  398.26   14.60
   6  -8  -1  399.86   14.60
   6  -8  -1  409.66   13.80
  -6   8   1  408.06   13.30
  -6   8   1  390.86   13.40
  -6   8   1  402.46   16.50
  -6   8   1  396.36   13.30
  -6   8   1  402.26   13.50
   5  -8  -1  206.38    9.50
   5  -8  -1  188.68    9.30
   5  -8  -1  214.78    9.50
  -5   8   1  206.08    8.40
  -5   8   1  189.98    7.90
  -5   8   1  206.38    8.50
  -5   8   1  224.18   11.00
  -5   8   1  204.78    8.00
   4  -8  -1 1062.89   32.10
   4  -8  -1 1050.29   32.20
   4  -8  -1 1024.40   31.20
  -4   8   1 1028.70   32.60
  -4   8   1 1036.80   29.80
  -4   8   1 1065.79   29.80
   3  -8  -1 2109.19   60.39
   3  -8  -1 2144.79   58.69
   3  -8  -1 2161.68   60.09
   3  -8  -1 2087.49   56.69
  -3   8   1 2194.68   61.69
  -3   8   1 2157.68   59.59
  -3   8   1 2104.59   57.29
  -3   8   1 2045.30   57.19
   2  -8  -1  573.44   22.10
   2  -8  -1  612.44   19.20
   2  -8  -1  603.64   20.50
   2  -8  -1  609.34   21.90
  -2   8   1  606.24   19.80
  -2   8   1  612.64   23.70
  -2   8   1  596.74   19.50
  -2   8   1  604.54   20.50
  -2   8   1  609.54   23.00
   1  -8  -1  251.67   10.60
   1  -8  -1  253.97   13.40
   1  -8  -1  263.47   13.00
  -1   8   1  247.28   13.40
  -1   8   1  263.07   14.20
  -1   8   1  239.08   10.80
  -1   8   1  257.27   10.60
   0  -8  -1    7.20    3.70
   0  -8  -1    6.50    2.50
   0  -8  -1    9.10    3.20
   0   8   1    3.80    3.30
   0   8   1    8.70    2.30
   0   8   1    5.00    3.60
   0   8   1   11.70    2.30
  -1  -8  -1  296.67   15.10
  -1  -8  -1  309.37   13.40
  -1  -8  -1  319.77   16.30
   1   8   1  310.17   16.10
   1   8   1  315.57   17.00
   1   8   1  296.17   11.40
   1   8   1  303.47   10.90
  -2  -8  -1  167.38   12.40
  -2  -8  -1  160.48    9.60
   2   8   1  158.58    6.80
   2   8   1  184.18   12.40
   2   8   1  173.28    6.60
  -3  -8  -1   58.09    8.30
  -3  -8  -1   51.79    8.70
   3   8   1   63.19    9.90
   3   8   1   64.49    9.00
  -4  -8  -1   33.80    5.70
  -4  -8  -1   45.60    9.30
   4   8   1   46.70    8.10
   4   8   1   39.20    8.00
  -5  -8  -1   99.39    8.80
  -5  -8  -1   82.19   11.80
   5   8   1   90.49   11.40
   5   8   1  123.89   12.70
  -6  -8  -1   31.40    7.50
  -6  -8  -1   30.80    9.20
   6   8   1   38.00   13.30
   6   8   1   20.20    6.20
  14  -9  -1  105.79    9.70
 -14   9   1   95.09    8.60
  13  -9  -1  330.97   13.60
  13  -9  -1  368.76   19.20
 -13   9   1  367.76   16.00
 -13   9   1  308.17   14.90
 -13   9   1  345.77   17.60
  12  -9  -1   18.50    4.40
  12  -9  -1   25.50    3.80
 -12   9   1   23.30    6.00
 -12   9   1   24.50    4.40
 -12   9   1   25.50    5.00
  11  -9  -1  149.09    8.00
  11  -9  -1  157.48    9.80
 -11   9   1  139.59   10.40
 -11   9   1  142.59    8.40
 -11   9   1  141.59    8.20
  10  -9  -1   85.49    6.00
  10  -9  -1   90.99    7.10
 -10   9   1   89.89    6.10
 -10   9   1   82.49    7.90
 -10   9   1   87.09    6.10
   9  -9  -1   22.60    3.60
   9  -9  -1   26.80    4.60
  -9   9   1   28.10    5.60
  -9   9   1   25.00    3.70
  -9   9   1   22.30    3.40
   8  -9  -1  112.89    6.90
   8  -9  -1  123.59    7.50
   8  -9  -1   92.69    6.80
  -8   9   1  102.09    8.20
  -8   9   1  110.49    6.20
   7  -9  -1  458.95   16.00
   7  -9  -1  483.25   17.40
   7  -9  -1  481.25   17.10
  -7   9   1  496.75   15.70
  -7   9   1  442.66   19.00
  -7   9   1  450.05   15.50
  -7   9   1  463.35   15.30
   6  -9  -1  580.84   20.10
   6  -9  -1  584.24   20.30
   6  -9  -1  572.34   20.10
  -6   9   1  556.74   18.30
  -6   9   1  603.54   18.50
  -6   9   1  605.64   18.90
  -6   9   1  586.24   22.10
   5  -9  -1    7.50    2.80
   5  -9  -1    7.00    2.60
   5  -9  -1    8.10    3.00
  -5   9   1    9.60    2.40
  -5   9   1    7.30    2.20
  -5   9   1    7.70    2.00
  -5   9   1    7.90    3.20
   4  -9  -1    3.90    2.90
   4  -9  -1   -1.60    1.80
   4  -9  -1    2.10    2.30
  -4   9   1    0.50    2.50
  -4   9   1    2.30    1.80
  -4   9   1    3.60    2.70
  -4   9   1    3.80    1.70
   3  -9  -1   76.29    6.10
   3  -9  -1   75.49    7.00
   3  -9  -1   72.19    5.20
   3  -9  -1   74.79    6.70
  -3   9   1   78.39    7.40
  -3   9   1   78.29    6.40
  -3   9   1   77.09    6.20
  -3   9   1   77.99    5.50
  -3   9   1   85.39    8.20
   2  -9  -1 3006.60   86.39
   2  -9  -1 2967.60   83.69
   2  -9  -1 3072.49   85.79
   2  -9  -1 3120.49   82.19
  -2   9   1 3119.29   83.09
  -2   9   1 3158.68   88.69
  -2   9   1 3094.49   83.49
  -2   9   1 3111.09   87.69
   1  -9  -1  712.53   26.10
   1  -9  -1  714.33   23.00
   1  -9  -1  662.43   26.60
  -1   9   1  714.23   23.00
  -1   9   1  686.73   27.90
  -1   9   1  715.53   27.20
   0  -9  -1    0.30    2.90
   0  -9  -1    6.10    4.40
   0  -9  -1    4.60    2.40
   0   9   1    4.00    4.10
   0   9   1    6.90    2.60
   0   9   1    1.80    3.20
   0   9   1    5.30    2.00
  -1  -9  -1  174.48   10.00
  -1  -9  -1  153.98   12.10
  -1  -9  -1  179.58   12.00
   1   9   1  159.18   12.30
   1   9   1  171.58    9.30
   1   9   1  163.28    7.40
   1   9   1  175.58   13.90
  -2  -9  -1  369.56   19.90
  -2  -9  -1  372.56   18.50
   2   9   1  346.67   11.90
   2   9   1  359.76   19.80
   2   9   1  375.46   19.40
   2   9   1  353.16   11.50
  -3  -9  -1  388.76   17.80
  -3  -9  -1  371.46   29.50
   3   9   1  417.06   21.10
   3   9   1  374.46   21.10
  -4  -9  -1    0.30    4.60
  -4  -9  -1   -0.70    3.20
   4   9   1    3.30    4.70
   4   9   1    6.80    4.40
  -5  -9  -1   10.40    4.60
  -5  -9  -1    6.10    6.60
   5   9   1   18.50    7.70
   5   9   1   12.80    6.40
  13 -10  -1   41.30    6.60
  13 -10  -1   47.30    5.50
 -13  10   1   55.09   12.10
 -13  10   1   30.30    5.20
  12 -10  -1   22.50    5.10
  12 -10  -1   23.30    4.10
 -12  10   1   26.80    5.00
 -12  10   1   26.00    6.00
 -12  10   1   15.30    4.00
  11 -10  -1  130.99    7.80
  11 -10  -1  135.89    9.50
 -11  10   1  129.09   10.20
 -11  10   1  130.09    8.00
 -11  10   1  125.69    7.80
  10 -10  -1  147.89    9.50
  10 -10  -1  155.18    8.50
 -10  10   1  131.99    7.70
 -10  10   1  151.98    8.10
 -10  10   1  158.18   11.40
   9 -10  -1  352.56   14.10
   9 -10  -1  356.76   15.20
  -9  10   1  328.57   13.00
  -9  10   1  332.07   13.00
  -9  10   1  358.76   17.30
   8 -10  -1  509.35   19.50
   8 -10  -1  552.24   19.40
  -8  10   1  530.95   17.80
  -8  10   1  592.54   22.70
  -8  10   1  516.85   17.80
   7 -10  -1  221.18   10.60
   7 -10  -1  222.98   11.00
   7 -10  -1  229.88   11.10
  -7  10   1  206.88    9.30
  -7  10   1  214.88   13.80
   6 -10  -1  367.76   15.40
   6 -10  -1  405.76   16.00
   6 -10  -1  415.66   16.50
  -6  10   1  411.66   14.80
  -6  10   1  410.96   14.60
  -6  10   1  374.56   14.00
  -6  10   1  417.56   17.80
   5 -10  -1  348.77   15.10
   5 -10  -1  333.87   14.20
   5 -10  -1  327.47   14.80
  -5  10   1  349.17   13.50
  -5  10   1  350.96   15.60
   4 -10  -1 1005.30   33.50
   4 -10  -1  992.20   33.70
   4 -10  -1 1039.80   32.40
  -4  10   1 1034.20   35.50
  -4  10   1 1047.30   33.40
  -4  10   1  996.80   35.50
  -4  10   1 1045.00   30.70
   3 -10  -1  128.19    9.40
   3 -10  -1  137.99    7.30
   3 -10  -1  127.29    8.20
   3 -10  -1  140.39    9.60
  -3  10   1  128.89    8.50
  -3  10   1  146.99   10.90
  -3  10   1  132.49   10.20
  -3  10   1  143.99    7.90
   2 -10  -1    1.50    2.20
   2 -10  -1    2.30    3.50
   2 -10  -1    4.80    3.00
   2 -10  -1    4.50    2.70
  -2  10   1   -0.80    2.40
  -2  10   1   10.20    4.30
  -2  10   1    4.40    2.20
  -2  10   1    3.40    2.30
   1 -10  -1    6.80    4.50
   1 -10  -1   11.70    3.10
  -1  10   1   20.20    4.20
  -1  10   1    7.80    3.40
  -1  10   1    9.70    2.70
   0 -10  -1    4.50    3.10
   0 -10  -1    6.70    3.90
   0 -10  -1    3.00    4.50
   0  10   1    7.30    2.30
   0  10   1    6.10    4.00
   0  10   1    2.80    3.50
  -1 -10  -1   10.30    5.40
   1  10   1   12.90    4.80
   1  10   1   10.80    2.60
   1  10   1   16.20    5.70
  -2 -10  -1   38.60    6.30
  -2 -10  -1   36.20    8.80
   2  10   1   46.60    8.90
   2  10   1   36.80    3.10
   2  10   1   50.09    8.70
  -3 -10  -1   45.60    7.10
  -3 -10  -1   50.69   11.30
   3  10   1   48.90    9.00
   3  10   1   33.30    7.40
  -4 -10  -1    2.40    5.40
  -4 -10  -1   -4.90    3.70
   4  10   1    1.00    6.00
   4  10   1    1.60    4.90
  13 -11  -1   55.59    7.50
 -13  11   1   58.69    6.70
 -13  11   1   62.19    9.00
  12 -11  -1   28.10    5.60
  12 -11  -1   29.60    4.90
 -12  11   1   34.60    5.00
 -12  11   1   32.40    5.30
  11 -11  -1  141.09    8.60
  11 -11  -1  149.69   10.00
 -11  11   1  147.49   11.60
 -11  11   1  148.79    8.30
 -11  11   1  133.79    8.20
  10 -11  -1   57.49    5.70
  10 -11  -1   69.39    6.90
 -10  11   1   69.19    5.70
 -10  11   1   63.49    9.00
 -10  11   1   63.59    5.50
   9 -11  -1    0.10    2.80
   9 -11  -1    7.00    3.00
  -9  11   1    0.00    2.40
  -9  11   1    6.80    4.00
  -9  11   1    2.80    2.40
   8 -11  -1   77.39    6.80
   8 -11  -1   79.59    7.10
  -8  11   1   74.09    5.30
  -8  11   1   68.89    5.50
  -8  11   1   64.19    8.20
   7 -11  -1  397.06   16.70
   7 -11  -1  419.76   17.10
  -7  11   1  401.06   14.40
  -7  11   1  395.06   18.30
   6 -11  -1    1.40    2.80
   6 -11  -1    3.20    2.90
   6 -11  -1    1.40    3.00
  -6  11   1    4.60    2.10
  -6  11   1    4.10    2.70
  -6  11   1   -0.20    2.20
   5 -11  -1    9.80    3.70
   5 -11  -1    8.00    3.40
   5 -11  -1    8.30    3.50
  -5  11   1    6.20    2.50
  -5  11   1   11.80    3.60
  -5  11   1    4.90    3.50
  -5  11   1    9.60    4.00
  -5  11   1    0.70    3.40
   4 -11  -1  388.66   18.20
   4 -11  -1  398.16   18.00
   4 -11  -1  419.66   18.70
  -4  11   1  395.86   26.40
  -4  11   1  431.96   20.20
  -4  11   1  405.36   17.40
  -4  11   1  428.86   15.60
   3 -11  -1   17.20    5.00
   3 -11  -1   11.80    4.60
   3 -11  -1    8.90    4.00
   3 -11  -1   18.10    3.50
  -3  11   1   13.10    5.20
  -3  11   1   16.00    3.90
  -3  11   1   19.30    3.70
  -3  11   1   14.80    5.30
   2 -11  -1    9.20    4.40
   2 -11  -1   10.80    4.60
   2 -11  -1   14.00    3.30
  -2  11   1    9.90    5.10
  -2  11   1   16.30    3.60
  -2  11   1    5.60    2.90
  -2  11   1   13.00    4.90
   1 -11  -1    5.60    4.30
   1 -11  -1    6.80    4.20
   1 -11  -1    8.90    3.00
  -1  11   1    9.50    3.70
  -1  11   1    9.40    3.10
  -1  11   1    3.60    4.10
  -1  11   1    6.70    4.60
   0 -11  -1   50.29    8.10
   0 -11  -1   75.59   11.10
   0 -11  -1   65.29    6.60
   0  11   1   63.29   10.40
   0  11   1   69.89   10.00
   0  11   1   63.99    5.30
  -1 -11  -1  103.59   14.10
  -1 -11  -1  114.19    9.00
   1  11   1  100.19   12.90
   1  11   1  108.29   13.10
  -2 -11  -1   20.00    8.10
  -2 -11  -1   15.70    5.00
   2  11   1    6.10    7.40
   2  11   1   25.40    7.20
  -3 -11  -1    4.10    6.30
  -3 -11  -1    1.90    3.60
   3  11   1    3.30    5.70
   3  11   1   -0.50    6.30
  12 -12  -1   11.00    5.10
  12 -12  -1   13.70    4.50
 -12  12   1   18.70    4.10
 -12  12   1   26.40    6.10
  11 -12  -1   15.70    4.20
  11 -12  -1   19.50    4.30
 -11  12   1   11.40    4.00
 -11  12   1   14.80    3.30
  10 -12  -1   58.59    6.60
  10 -12  -1   74.99    6.90
 -10  12   1   77.99    9.80
 -10  12   1   56.29    5.60
   9 -12  -1   30.60    5.30
   9 -12  -1   44.50    6.00
  -9  12   1   39.90    4.90
  -9  12   1   53.89    7.90
  -9  12   1   44.70    5.00
   8 -12  -1    9.30    3.70
   8 -12  -1   12.00    4.40
  -8  12   1   11.70    4.60
  -8  12   1    6.50    2.90
  -8  12   1   11.00    2.70
   7 -12  -1   54.29    6.90
   7 -12  -1   57.69    5.90
   7 -12  -1   62.39    7.20
  -7  12   1   49.10    4.70
  -7  12   1   49.40    5.00
  -7  12   1   68.79    8.80
   6 -12  -1   61.39    7.40
   6 -12  -1   57.09    6.90
   6 -12  -1   74.89    7.00
  -6  12   1   75.49    7.80
  -6  12   1   81.09   10.20
  -6  12   1   64.79    9.00
  -6  12   1   77.39    5.80
  -6  12   1   71.89    6.00
   5 -12  -1  142.19   10.40
   5 -12  -1  129.59    9.20
   5 -12  -1  140.69   10.40
  -5  12   1  127.99   16.60
  -5  12   1  160.38   10.60
  -5  12   1  146.29    8.00
  -5  12   1  151.58    9.00
  -5  12   1  149.59   11.80
   4 -12  -1   -4.30    2.70
   4 -12  -1    3.10    4.00
   4 -12  -1    4.80    3.80
  -4  12   1    0.40    2.40
  -4  12   1    5.80    4.30
  -4  12   1    4.80    4.10
  -4  12   1    6.60    3.20
   3 -12  -1   81.09    6.30
   3 -12  -1   82.39   10.20
   3 -12  -1   87.49    9.10
  -3  12   1   75.79    6.60
  -3  12   1  105.79   12.50
  -3  12   1   80.29   10.40
  -3  12   1   86.09    7.60
   2 -12  -1  132.19    8.40
   2 -12  -1  148.89   12.40
   2 -12  -1  140.39   11.20
  -2  12   1  144.29   12.20
  -2  12   1  150.68   13.20
  -2  12   1  152.08    9.50
  -2  12   1  131.59    8.70
   1 -12  -1   17.60    6.40
   1 -12  -1   10.60    4.00
   1 -12  -1   11.60    4.60
  -1  12   1   10.80    4.10
  -1  12   1   11.00    5.40
  -1  12   1    4.40    5.60
  -1  12   1   14.30    4.00
   0 -12  -1   27.40    7.50
   0 -12  -1   23.90    5.00
   0  12   1   23.20    3.90
   0  12   1   23.30    5.70
   0  12   1   17.10    6.40
   0  12   1   17.90    7.10
  -1 -12  -1   11.00    4.00
  -1 -12  -1   12.00    6.90
   1  12   1    6.20    6.00
  11 -13  -1   -0.20    3.20
  11 -13  -1    2.60    3.90
 -11  13   1    2.40    4.20
 -11  13   1    0.30    3.30
 -11  13   1    2.90    2.80
  10 -13  -1   81.89    8.00
  10 -13  -1  101.89    8.50
 -10  13   1   90.89    6.30
 -10  13   1   86.49    6.80
 -10  13   1   92.59    9.70
   9 -13  -1   39.50    6.10
   9 -13  -1   42.60    6.00
  -9  13   1   39.50    4.70
  -9  13   1   37.50    5.20
  -9  13   1   39.40    7.00
   8 -13  -1   51.89    7.10
   8 -13  -1   45.10    6.40
  -8  13   1   40.30    5.40
  -8  13   1   37.60    6.90
  -8  13   1   28.40    6.70
  -8  13   1   36.20    4.60
   7 -13  -1    3.10    4.30
   7 -13  -1    6.10    3.80
   7 -13  -1    3.30    3.40
  -7  13   1    2.30    4.40
  -7  13   1   -0.20    2.40
  -7  13   1    3.60    2.30
  -7  13   1   14.30    5.40
  -7  13   1   10.40    4.50
   6 -13  -1   47.40    7.20
   6 -13  -1   45.10    6.20
   6 -13  -1   41.60    6.80
  -6  13   1   46.30    5.50
  -6  13   1   39.60    7.80
  -6  13   1   51.59    6.20
  -6  13   1   41.80    7.80
  -6  13   1   51.59    7.30
   5 -13  -1   92.49    8.00
   5 -13  -1   92.49    9.00
   5 -13  -1   69.49    9.20
  -5  13   1   92.59    6.70
  -5  13   1   66.29   10.10
  -5  13   1   80.99   10.40
  -5  13   1   82.89    7.50
  -5  13   1   84.79    8.40
   4 -13  -1   13.50    4.30
   4 -13  -1   12.10    4.90
  -4  13   1    8.20    3.60
  -4  13   1   12.40    5.80
  -4  13   1    7.80    4.00
  -4  13   1   16.80    6.40
   3 -13  -1   70.79    8.90
   3 -13  -1   90.19   11.20
  -3  13   1   75.39   11.30
  -3  13   1   88.59   11.70
  -3  13   1   98.19    8.20
   2 -13  -1   38.10    7.70
   2 -13  -1   28.30    7.40
   2 -13  -1   32.20    5.40
  -2  13   1   27.00    7.10
  -2  13   1   41.20    6.40
  -2  13   1   40.50    6.80
  -2  13   1   24.70    6.70
   1 -13  -1   41.40    9.20
   1 -13  -1   37.80    6.00
  -1  13   1   60.59    6.70
  -1  13   1   23.90    7.60
  -1  13   1   48.20    7.20
  -1  13   1   46.00   15.80
  10 -14  -1   80.69    8.30
  10 -14  -1   61.19    9.10
 -10  14   1   72.39    9.90
 -10  14   1   80.59    7.00
 -10  14   1   65.79    9.90
   9 -14  -1   10.00    5.00
  -9  14   1    1.70    4.20
  -9  14   1    1.10    3.20
  -9  14   1    2.90    4.90
  -9  14   1    6.00    2.90
   8 -14  -1  101.89    9.00
   8 -14  -1   90.89    8.60
   8 -14  -1   94.39    8.90
  -8  14   1   76.59   10.00
  -8  14   1   86.79   11.30
  -8  14   1   90.49    6.70
  -8  14   1   75.49   10.70
  -8  14   1   92.79    7.40
   7 -14  -1    3.60    4.40
   7 -14  -1   -3.80    3.20
   7 -14  -1    2.10    3.60
  -7  14   1   -0.70    2.30
  -7  14   1   -1.10    3.80
  -7  14   1   -5.00    4.70
  -7  14   1   -1.50    4.90
  -7  14   1    0.40    3.00
   6 -14  -1   27.10    6.50
   6 -14  -1   34.40    6.50
   6 -14  -1   35.80    6.90
  -6  14   1   30.50    5.60
  -6  14   1   31.30    7.90
  -6  14   1   32.70    6.30
  -6  14   1   39.50    5.20
  -6  14   1   22.90    7.00
   5 -14  -1    4.60    4.20
   5 -14  -1    1.70    4.60
   5 -14  -1    0.50    4.10
  -5  14   1   -0.70    4.70
  -5  14   1   -0.70    3.00
  -5  14   1    2.20    5.00
  -5  14   1    3.70    3.70
  -5  14   1    2.10    3.30
   4 -14  -1   41.20    7.90
   4 -14  -1   36.30    7.90
  -4  14   1   32.80    8.90
  -4  14   1   43.60    6.70
  -4  14   1   31.30    8.40
  -4  14   1   43.00    5.90
   3 -14  -1  115.89   13.60
   3 -14  -1   62.49   14.00
  -3  14   1  105.49   13.00
  -3  14   1   91.19    8.10
  -3  14   1  100.89   12.90
  -3  14   1   93.29    8.00
  -4  15  -2    4.10    5.00
  -4  15  -2   13.30    4.80
  -4  15  -2   14.70    5.10
  -4  15  -2    8.90    6.20
   4 -15   2   18.60    5.80
  -5  15  -2  139.69   10.90
  -5  15  -2  105.89   12.30
  -5  15  -2  124.89   11.20
  -5  15  -2  115.89    9.30
   5 -15   2  120.29   10.80
  -6  15  -2   38.40    6.00
  -6  15  -2   44.80    8.10
  -6  15  -2   46.00    8.10
  -6  15  -2   39.70    6.10
  -6  15  -2   45.40    9.20
   6 -15   2   43.10    6.50
   6 -15   2   43.70    7.00
  -7  15  -2   89.59   11.10
  -7  15  -2   92.99    9.70
  -7  15  -2   76.89    7.80
  -7  15  -2   82.79    7.00
  -7  15  -2  111.99   10.70
   7 -15   2   99.99    8.60
   7 -15   2   83.99    8.30
  -8  15  -2    4.60    3.30
  -8  15  -2   13.90    5.40
  -8  15  -2    4.70    4.90
  -8  15  -2    0.40    3.10
  -8  15  -2    2.60    4.50
   8 -15   2    4.00    4.10
   8 -15   2   -5.50    3.50
  -1  14  -2    2.40    4.40
  -1  14  -2   -1.60    4.70
  -1  14  -2    3.80    6.10
  -1  14  -2   -2.20    5.50
   1 -14   2    2.50    5.10
   1 -14   2    2.30    3.20
  -2  14  -2  145.09   10.90
  -2  14  -2  161.18   10.40
  -2  14  -2  181.68   13.60
  -2  14  -2  148.79   13.50
   2 -14   2  159.48   10.30
   2 -14   2  171.48   13.70
  -3  14  -2  147.39   12.50
  -3  14  -2  181.58   11.60
  -3  14  -2  167.48   13.30
  -3  14  -2  160.88   10.70
  -4  14  -2  134.09    9.50
  -4  14  -2  125.89   11.40
  -4  14  -2  122.29   10.10
  -4  14  -2  137.79   12.00
   4 -14   2  126.99   10.90
  -5  14  -2   70.59    7.10
  -5  14  -2   66.39    9.80
  -5  14  -2   82.19   10.10
  -5  14  -2   69.69    9.00
   5 -14   2   68.59    8.50
   5 -14   2   68.29    7.90
  -6  14  -2   -6.40    3.60
  -6  14  -2    0.60    4.10
  -6  14  -2    6.30    3.30
  -6  14  -2   -0.10    2.80
  -6  14  -2    3.50    4.10
   6 -14   2    2.20    3.80
   6 -14   2   -6.20    3.20
   6 -14   2    3.10    3.30
  -7  14  -2   36.90    5.10
  -7  14  -2   49.80    7.70
  -7  14  -2   50.49    8.30
  -7  14  -2   34.00    6.90
  -7  14  -2   45.60    6.10
   7 -14   2   48.30    6.40
   7 -14   2   33.90    5.80
   7 -14   2   32.60    5.40
  -8  14  -2   11.20    4.60
  -8  14  -2    7.70    4.40
  -8  14  -2    7.00    3.20
  -8  14  -2   10.10    3.20
  -8  14  -2    7.00    5.30
   8 -14   2   10.00    4.00
   8 -14   2    8.70    3.90
   8 -14   2   11.10    4.00
  -9  14  -2   -0.40    3.50
  -9  14  -2    8.20    4.70
  -9  14  -2    4.90    3.40
   9 -14   2   -6.20    3.20
   9 -14   2   -5.40    3.10
 -10  14  -2  118.49    8.60
 -10  14  -2  114.69   11.50
  10 -14   2  119.59    8.90
 -11  14  -2   26.10    5.10
  11 -14   2   20.30    5.00
   1  13  -2    7.70    4.90
   1  13  -2   10.50    5.20
  -1 -13   2    8.80    6.40
   0  13  -2   54.79    8.40
   0  13  -2   55.59    6.30
   0  13  -2   50.29    9.20
   0  13  -2   48.60    8.50
   0 -13   2   51.89    7.30
   0 -13   2   57.19   10.70
  -1  13  -2  268.67   13.10
  -1  13  -2  254.77   17.40
  -1  13  -2  307.67   15.20
  -1  13  -2  281.07   16.80
   1 -13   2  286.97   14.20
   1 -13   2  265.37   17.60
  -2  13  -2    2.70    3.90
  -2  13  -2   -2.10    2.70
  -2  13  -2   -4.30    2.80
  -2  13  -2   -2.50    4.50
   2 -13   2   -1.90    3.90
   2 -13   2    0.00    3.00
  -3  13  -2  125.99   10.80
  -3  13  -2  117.59    8.70
  -3  13  -2  111.49    9.10
  -3  13  -2   94.29    9.90
   3 -13   2  117.69   10.50
  -4  13  -2  332.27   17.70
  -4  13  -2  362.16   15.90
  -4  13  -2  365.16   17.10
   4 -13   2  343.37   17.50
   4 -13   2  354.46   15.60
  -5  13  -2  147.29   11.00
  -5  13  -2  160.08    9.50
  -5  13  -2  142.49   10.60
  -5  13  -2  159.08   11.70
   5 -13   2  143.29    9.40
   5 -13   2  144.19   10.30
   5 -13   2  145.59   10.10
  -6  13  -2   -1.70    2.40
  -6  13  -2    3.70    3.50
  -6  13  -2    0.70    2.80
  -6  13  -2    5.20    4.30
  -6  13  -2   -0.20    3.10
   6 -13   2    3.60    3.20
   6 -13   2   -2.00    2.60
   6 -13   2   -2.30    3.30
  -7  13  -2  280.57   11.50
  -7  13  -2  293.77   16.00
  -7  13  -2  295.87   13.30
  -7  13  -2  270.17   15.70
  -7  13  -2  296.47   14.90
   7 -13   2  296.07   13.60
   7 -13   2  265.27   14.00
   7 -13   2  290.17   13.50
  -8  13  -2  186.98   13.20
  -8  13  -2  186.28   10.30
  -8  13  -2  210.58   11.60
  -8  13  -2  206.28    8.90
   8 -13   2  190.48   10.80
   8 -13   2  192.58   10.10
  -9  13  -2   86.69   10.50
  -9  13  -2   96.29    7.60
   9 -13   2   87.79    6.80
   9 -13   2   98.09    7.90
 -10  13  -2    4.10    4.00
 -10  13  -2    1.60    2.90
  10 -13   2    2.40    2.80
  10 -13   2   -0.60    3.10
 -11  13  -2   42.90    6.20
 -11  13  -2   51.29    8.50
  11 -13   2   35.90    5.80
 -12  13  -2  220.78   14.80
 -12  13  -2  216.28   12.20
  12 -13   2  209.68   12.70
   2  12  -2   56.49    9.60
   2  12  -2   66.29   11.10
  -2 -12   2   67.99    8.20
  -2 -12   2   66.69   11.60
   1  12  -2   -0.20    3.90
   1  12  -2    0.70    5.00
   1  12  -2   -3.30    2.80
   1  12  -2   -0.30    2.50
  -1 -12   2   -1.50    3.30
  -1 -12   2   -2.50    4.90
   0  12  -2    6.00    3.10
   0  12  -2    6.60    5.00
   0  12  -2    6.10    4.80
   0  12  -2   10.00    4.20
   0 -12   2   16.40    4.30
   0 -12   2    7.50    5.50
  -1  12  -2  256.47   13.60
  -1  12  -2  265.37   15.10
  -1  12  -2  234.38   11.80
  -1  12  -2  216.18   15.50
   1 -12   2  240.08   12.40
   1 -12   2  259.47   16.10
  -2  12  -2  362.46   18.10
  -2  12  -2  358.56   18.40
  -2  12  -2  373.26   19.30
  -2  12  -2  353.16   15.90
   2 -12   2  363.76   18.50
  -3  12  -2   30.00    6.70
  -3  12  -2   32.70    6.30
  -3  12  -2   32.50    5.40
  -3  12  -2   28.10    5.40
   3 -12   2   31.70    5.00
   3 -12   2   35.40    6.80
  -4  12  -2    8.90    3.50
  -4  12  -2   15.20    4.20
  -4  12  -2    5.30    3.50
  -4  12  -2    7.40    4.10
   4 -12   2    8.10    3.80
   4 -12   2   13.70    3.90
   4 -12   2   10.40    3.60
   4 -12   2   10.90    4.00
  -5  12  -2  174.18   11.80
  -5  12  -2  188.48   12.00
  -5  12  -2  181.08    9.90
  -5  12  -2  210.28   12.40
   5 -12   2  193.78   10.80
   5 -12   2  186.98   12.00
   5 -12   2  199.58   12.40
   5 -12   2  186.18   10.20
  -6  12  -2  421.96   19.20
  -6  12  -2  421.16   16.60
  -6  12  -2  415.16   15.30
  -6  12  -2  430.66   19.60
  -6  12  -2  439.76   18.60
   6 -12   2  441.66   17.30
   6 -12   2  438.56   17.20
   6 -12   2  434.06   19.80
   6 -12   2  425.16   16.90
  -7  12  -2   20.90    3.30
  -7  12  -2   15.20    4.90
  -7  12  -2   14.20    3.80
  -7  12  -2   16.20    4.10
   7 -12   2   20.40    3.80
   7 -12   2   17.80    3.80
   7 -12   2   17.60    4.10
   7 -12   2   18.70    5.00
  -8  12  -2  136.79   10.80
  -8  12  -2  133.29    6.80
  -8  12  -2  149.99    8.50
   8 -12   2  140.59   10.20
   8 -12   2  149.09   11.30
  -9  12  -2   52.59    5.70
  -9  12  -2   44.10    7.20
  -9  12  -2   53.79    6.00
  -9  12  -2   57.89    5.80
   9 -12   2   51.09    5.00
   9 -12   2   58.39    5.90
   9 -12   2   49.70    7.70
 -10  12  -2   93.39    6.50
 -10  12  -2   87.49    8.00
 -10  12  -2   86.59    9.00
  10 -12   2   99.29    7.80
  10 -12   2   91.09    5.90
 -11  12  -2    2.10    4.10
 -11  12  -2    1.10    2.90
  11 -12   2    3.80    3.40
 -12  12  -2    5.20    4.80
 -12  12  -2   23.70    5.10
  12 -12   2    8.80    3.70
   4  11  -2  202.38   16.50
   4  11  -2  173.38   15.20
  -4 -11   2  181.88   13.10
  -4 -11   2  215.48   17.60
   3  11  -2   19.10    6.00
  -3 -11   2   19.50    7.80
  -3 -11   2   33.80    6.50
   2  11  -2  146.29   13.00
   2  11  -2  146.69    6.80
   2  11  -2  147.59   12.20
  -2 -11   2  150.48   13.80
  -2 -11   2  143.49   10.50
   1  11  -2  247.78   10.70
   1  11  -2  240.18   16.10
   1  11  -2  255.87   15.10
  -1 -11   2  258.37   13.50
  -1 -11   2  273.67   16.90
   0  11  -2   90.29   11.10
   0  11  -2   72.39    5.90
   0  11  -2   80.59    8.00
   0  11  -2   66.69    8.00
   0 -11   2   66.19    6.60
   0 -11   2   54.69    8.80
  -1  11  -2   10.40    3.40
  -1  11  -2    9.10    5.90
  -1  11  -2    7.60    3.50
  -1  11  -2    4.60    4.00
   1 -11   2   11.40    4.40
   1 -11   2    7.20    3.10
  -2  11  -2   48.70    7.20
  -2  11  -2   61.59    6.20
  -2  11  -2   54.09    8.10
  -2  11  -2   50.69    6.30
   2 -11   2   40.30    6.80
   2 -11   2   49.90    5.10
   2 -11   2   40.20    6.00
  -3  11  -2  334.97   14.30
  -3  11  -2  327.77   16.50
  -3  11  -2  315.17   14.70
  -3  11  -2  311.47   15.60
   3 -11   2  327.87   13.70
   3 -11   2  339.07   15.80
   3 -11   2  344.77   15.40
   3 -11   2  333.47   13.50
   3 -11   2  328.17   15.00
  -4  11  -2   70.59    6.00
  -4  11  -2   74.19    8.70
  -4  11  -2   69.49    6.90
  -4  11  -2   54.99    6.80
   4 -11   2   70.49    7.10
   4 -11   2   72.99    7.00
   4 -11   2   69.39    5.60
   4 -11   2   64.69    6.40
  -5  11  -2   12.00    3.70
  -5  11  -2    8.50    2.90
  -5  11  -2    9.60    3.50
  -5  11  -2   10.20    3.70
   5 -11   2    8.30    3.70
   5 -11   2   14.10    3.40
   5 -11   2    6.60    2.80
   5 -11   2   10.00    3.20
  -6  11  -2  156.28    9.60
  -6  11  -2  160.58   11.00
  -6  11  -2  161.38    8.60
  -6  11  -2  164.58    7.60
   6 -11   2  181.18   11.40
   6 -11   2  167.58    8.80
   6 -11   2  150.28    8.40
   6 -11   2  153.38    8.70
  -7  11  -2  337.37   11.90
  -7  11  -2  353.96   14.00
  -7  11  -2  336.57   11.90
  -7  11  -2  333.47   14.40
  -7  11  -2  348.37   16.90
   7 -11   2  324.77   16.60
   7 -11   2  336.97   13.00
   7 -11   2  349.57   13.50
   7 -11   2  362.56   14.20
  -8  11  -2    2.60    2.40
  -8  11  -2    5.10    2.70
  -8  11  -2    2.90    2.80
  -8  11  -2    5.50    2.10
  -8  11  -2    2.70    1.90
   8 -11   2    2.20    2.10
   8 -11   2    4.00    3.20
   8 -11   2    5.80    2.80
  -9  11  -2   32.30    3.60
  -9  11  -2   40.50    5.20
  -9  11  -2   26.00    3.10
  -9  11  -2   32.10    4.30
  -9  11  -2   22.00    5.50
   9 -11   2   25.40    3.40
   9 -11   2   24.40    5.70
   9 -11   2   31.30    5.00
 -10  11  -2  508.45   19.20
 -10  11  -2  482.25   22.20
  10 -11   2  514.55   16.10
  10 -11   2  494.45   19.50
 -11  11  -2   72.99    9.60
 -11  11  -2   88.59    7.30
  11 -11   2   91.79    5.10
  11 -11   2   90.29    7.70
 -12  11  -2   13.90    4.20
 -12  11  -2   15.30    5.30
  12 -11   2   12.90    4.50
 -13  11  -2   11.30    4.20
 -13  11  -2   11.90    5.50
  13 -11   2    8.00    4.50
   5  10  -2   35.30    7.20
   5  10  -2   46.50    8.40
  -5 -10   2   53.29    7.80
  -5 -10   2   42.70   10.50
   4  10  -2  125.29   11.50
   4  10  -2  102.39   12.80
  -4 -10   2  128.99   12.90
  -4 -10   2  110.49    9.40
   3  10  -2   90.59    9.40
   3  10  -2   77.19   11.00
  -3 -10   2  115.39   14.20
  -3 -10   2   74.79    8.70
   2  10  -2   85.99   11.50
   2  10  -2   88.49    5.30
   2  10  -2  122.49   10.10
   2  10  -2   88.79    5.30
  -2 -10   2  106.09   10.70
  -2 -10   2   97.69    8.50
   1  10  -2   40.70    4.20
   1  10  -2   46.80    7.70
   1  10  -2   36.40    6.50
   1  10  -2   43.00    4.70
  -1 -10   2   33.80    7.10
   0  10  -2   33.30    5.40
   0  10  -2   27.10    3.90
   0  10  -2   38.40    6.10
   0  10  -2   27.70    6.10
   0 -10   2   28.20    6.10
   0 -10   2   32.00    5.10
   0 -10   2   35.10    4.60
  -1  10  -2    8.80    2.90
  -1  10  -2   10.50    3.20
  -1  10  -2   13.20    4.00
  -1  10  -2   12.60    4.70
   1 -10   2   11.30    2.80
   1 -10   2   12.20    4.50
   1 -10   2    8.60    2.80
  -2  10  -2   -0.90    2.10
  -2  10  -2    0.00    1.90
  -2  10  -2    4.80    2.50
  -2  10  -2    2.70    3.30
   2 -10   2   -0.30    2.00
   2 -10   2   -4.50    2.10
   2 -10   2    0.00    2.30
  -3  10  -2  517.55   19.90
  -3  10  -2  516.15   18.70
  -3  10  -2  528.05   20.60
  -3  10  -2  496.05   20.80
   3 -10   2  493.75   19.80
   3 -10   2  533.05   18.30
   3 -10   2  540.75   19.80
   3 -10   2  532.75   20.30
   3 -10   2  515.95   18.10
  -4  10  -2  171.68    8.90
  -4  10  -2  166.18   10.10
  -4  10  -2  187.18   10.60
  -4  10  -2  178.28   10.40
   4 -10   2  182.38    8.80
   4 -10   2  178.58   10.50
   4 -10   2  189.28    9.70
   4 -10   2  163.08    9.40
  -5  10  -2   55.19    6.90
  -5  10  -2   37.50    5.30
  -5  10  -2   41.10    4.70
  -5  10  -2   36.20    4.00
   5 -10   2   43.30    5.20
   5 -10   2   36.00    4.40
   5 -10   2   41.70    4.70
   5 -10   2   35.30    5.60
  -6  10  -2    2.00    1.50
  -6  10  -2    1.70    2.00
  -6  10  -2    2.60    2.70
  -6  10  -2    3.70    2.70
   6 -10   2    4.40    2.20
   6 -10   2    5.90    2.10
   6 -10   2    5.60    3.10
   6 -10   2    5.60    2.30
  -7  10  -2  506.95   20.80
  -7  10  -2  473.45   15.10
  -7  10  -2  476.85   15.20
  -7  10  -2  513.75   17.70
  -7  10  -2  465.55   17.40
   7 -10   2  516.75   17.80
   7 -10   2  502.65   16.60
   7 -10   2  501.85   21.00
  -8  10  -2  496.75   15.40
  -8  10  -2  500.65   15.40
  -8  10  -2  499.25   18.00
   8 -10   2  494.75   16.30
   8 -10   2  514.85   18.30
  -9  10  -2  162.18    6.70
  -9  10  -2  162.58   11.30
  -9  10  -2  160.98    8.90
   9 -10   2  159.98    9.10
   9 -10   2  132.39   10.40
   9 -10   2  153.78    6.80
 -10  10  -2   26.00    4.60
 -10  10  -2   16.90    5.50
 -10  10  -2   18.50    2.70
  10 -10   2   16.20    2.50
  10 -10   2   23.40    4.70
  10 -10   2   25.20    5.80
 -11  10  -2   46.50    7.20
 -11  10  -2   41.80    7.40
  11 -10   2   49.00    6.20
  11 -10   2   48.60    3.60
 -12  10  -2  181.58   12.40
 -12  10  -2  173.88   10.70
  12 -10   2  180.38   11.20
 -13  10  -2   89.89    8.50
 -13  10  -2   89.09    9.30
  13 -10   2  100.69    8.80
   6   9  -2   64.29    9.40
   6   9  -2   41.50    8.90
  -6  -9   2   51.79   10.90
  -6  -9   2   60.39    8.60
   5   9  -2   21.10    5.40
   5   9  -2   31.30    7.50
  -5  -9   2   14.80    6.50
  -5  -9   2   19.60    5.10
   4   9  -2    1.70    3.60
   4   9  -2   -2.80    3.50
  -4  -9   2    0.70    3.60
  -4  -9   2    0.80    4.50
   3   9  -2  172.38    6.40
   3   9  -2  167.68   12.90
   3   9  -2  175.18    6.30
  -3  -9   2  196.98   11.40
  -3  -9   2  234.48   15.30
   2   9  -2   49.10    3.90
   2   9  -2   53.19    3.80
   2   9  -2   55.19    7.90
   2   9  -2   59.79    8.50
  -2  -9   2   43.50    6.00
  -2  -9   2   51.19    8.10
   1   9  -2   16.20    2.80
   1   9  -2   12.00    2.60
   1   9  -2   16.20    4.50
   1   9  -2    5.90    3.40
  -1  -9   2   12.50    2.80
  -1  -9   2   14.90    3.80
  -1  -9   2   15.40    4.70
   0   9  -2   86.89    5.70
   0   9  -2   78.49    8.00
   0   9  -2   87.09    6.00
   0   9  -2   85.09    7.10
   0  -9   2   76.99    7.80
   0  -9   2   81.19    5.80
   0  -9   2   97.39    6.70
  -1   9  -2 1948.01   55.89
  -1   9  -2 1891.21   57.09
  -1   9  -2 1866.61   53.39
  -1   9  -2 1894.71   54.29
   1  -9   2 1837.02   52.99
   1  -9   2 1921.91   53.79
   1  -9   2 1868.21   56.39
  -2   9  -2  853.41   27.20
  -2   9  -2  860.41   28.70
  -2   9  -2  833.12   29.40
  -2   9  -2  855.01   27.70
   2  -9   2  839.92   27.90
   2  -9   2  798.42   28.30
   2  -9   2  853.51   27.80
   2  -9   2  847.32   26.20
   2  -9   2  872.01   26.40
  -3   9  -2   22.40    4.40
  -3   9  -2   29.00    4.70
  -3   9  -2   23.70    3.70
  -3   9  -2   22.60    4.10
   3  -9   2   29.40    5.00
   3  -9   2   24.70    3.60
   3  -9   2   25.00    4.60
   3  -9   2   36.70    4.30
   3  -9   2   24.60    4.50
  -4   9  -2  341.07   12.50
  -4   9  -2  335.37   14.40
  -4   9  -2  332.37   14.90
  -4   9  -2  372.76   13.50
   4  -9   2  361.16   13.00
   4  -9   2  356.46   13.60
   4  -9   2  352.06   13.80
   4  -9   2  347.67   15.20
  -5   9  -2 1526.85   43.00
  -5   9  -2 1452.35   44.50
  -5   9  -2 1402.56   41.10
  -5   9  -2 1427.26   41.50
   5  -9   2 1482.35   41.30
   5  -9   2 1448.16   41.30
   5  -9   2 1496.55   45.00
  -6   9  -2  846.02   28.70
  -6   9  -2  874.31   26.00
  -6   9  -2  806.12   25.50
  -6   9  -2  801.12   23.30
  -6   9  -2  827.62   23.30
   6  -9   2  823.22   25.30
   6  -9   2  753.22   24.10
   6  -9   2  836.72   24.70
   6  -9   2  858.41   29.00
  -7   9  -2    2.70    2.10
  -7   9  -2   -2.10    2.30
  -7   9  -2    3.80    1.30
  -7   9  -2    5.20    2.20
   7  -9   2    2.10    1.60
   7  -9   2   -0.60    2.60
   7  -9   2    1.70    2.00
  -8   9  -2  320.87   15.40
  -8   9  -2  319.07   13.00
  -8   9  -2  309.87   10.40
   8  -9   2  322.27   13.10
   8  -9   2  326.97   11.00
   8  -9   2  300.47   15.20
  -9   9  -2  223.88   13.10
  -9   9  -2  219.78    8.20
  -9   9  -2  231.18   11.00
   9  -9   2  230.88    8.30
   9  -9   2  219.88   10.80
   9  -9   2  226.08   13.10
 -10   9  -2  275.77   14.90
 -10   9  -2  267.57   12.60
 -10   9  -2  260.27    9.60
  10  -9   2  262.97    9.20
  10  -9   2  275.57   12.80
  10  -9   2  280.57   15.00
 -11   9  -2   -1.00    2.80
  11  -9   2   -1.70    2.60
  11  -9   2    1.50    1.70
 -12   9  -2  130.49   10.70
 -12   9  -2  161.78   10.20
  12  -9   2  130.99    6.00
  12  -9   2  135.69    9.90
 -13   9  -2   64.39    7.80
 -13   9  -2   56.89    8.30
  13  -9   2   57.99    7.40
 -14   9  -2   36.20    6.90
 -14   9  -2   30.00    6.00
  14  -9   2   37.40    7.00
   7   8  -2   -0.40    4.70
   7   8  -2   -3.70    4.50
  -7  -8   2    3.20    3.70
  -7  -8   2   -1.30    5.50
   6   8  -2  255.77   15.90
   6   8  -2  255.47   17.00
  -6  -8   2  278.77   18.70
  -6  -8   2  228.18   14.30
   5   8  -2   64.19    9.30
   5   8  -2   67.09    9.40
  -5  -8   2   60.69    7.80
  -5  -8   2   75.69   10.80
   4   8  -2   74.69   10.40
   4   8  -2   62.29    8.60
  -4  -8   2   76.99   11.10
  -4  -8   2   72.09    7.10
   3   8  -2  138.29    9.90
   3   8  -2  157.68    5.80
   3   8  -2  146.89    5.50
  -3  -8   2  133.69    9.10
  -3  -8   2  124.09   10.50
   2   8  -2  403.46   13.20
   2   8  -2  405.56   19.10
   2   8  -2  423.76   13.60
   2   8  -2  385.56   17.80
  -2  -8   2  398.06   16.50
  -2  -8   2  429.16   19.70
   1   8  -2   23.60    3.20
   1   8  -2   24.30    3.10
   1   8  -2   13.90    3.90
   1   8  -2   22.30    4.90
  -1  -8   2   13.40    4.30
  -1  -8   2   21.10    3.00
  -1  -8   2   26.60    4.60
   0   8  -2  885.61   26.10
   0   8  -2  846.42   25.70
   0   8  -2  819.02   29.40
   0   8  -2  822.52   28.10
   0  -8   2  840.52   26.60
   0  -8   2  800.62   29.00
   0  -8   2  842.12   26.00
  -1   8  -2   60.49    5.00
  -1   8  -2   57.19    4.80
  -1   8  -2   70.99    6.70
  -1   8  -2   74.79    5.80
  -1   8  -2   72.29    5.10
   1  -8   2   59.19    4.80
   1  -8   2   54.69    4.90
   1  -8   2   56.39    5.60
   1  -8   2   68.89    7.60
  -2   8  -2  610.84   20.50
  -2   8  -2  584.94   20.10
  -2   8  -2  614.74   22.20
  -2   8  -2  636.24   19.20
  -2   8  -2  635.14   21.60
   2  -8   2  641.54   21.80
   2  -8   2  611.54   19.80
   2  -8   2  617.54   21.00
   2  -8   2  623.84   19.70
  -3   8  -2 1429.46   40.70
  -3   8  -2 1434.86   40.80
  -3   8  -2 1341.37   40.30
  -3   8  -2 1402.96   40.30
  -3   8  -2 1314.97   38.10
  -3   8  -2 1347.37   38.70
  -3   8  -2 1330.37   37.60
   3  -8   2 1258.97   40.10
   3  -8   2 1320.27   39.00
   3  -8   2 1364.86   39.70
   3  -8   2 1395.16   38.10
  -4   8  -2  895.61   27.10
  -4   8  -2  906.71   27.40
  -4   8  -2  957.40   28.90
  -4   8  -2  928.21   27.80
  -4   8  -2  931.31   26.60
  -4   8  -2  970.80   30.20
   4  -8   2  940.01   30.10
   4  -8   2  914.11   27.10
   4  -8   2  912.51   27.80
   4  -8   2  948.51   27.60
  -5   8  -2  155.18    9.20
  -5   8  -2  149.88    7.20
  -5   8  -2  143.49    5.90
  -5   8  -2  143.69    8.20
  -5   8  -2  142.29    5.80
  -5   8  -2  153.98    7.50
  -5   8  -2  148.49    7.20
   5  -8   2  158.38    7.20
   5  -8   2  146.79    9.00
   5  -8   2  148.99    6.70
   5  -8   2  150.88    6.80
   5  -8   2  135.29    7.40
  -6   8  -2  356.16   13.40
  -6   8  -2  373.86   15.90
  -6   8  -2  365.36   11.30
   6  -8   2  374.86   13.40
   6  -8   2  374.66   16.00
   6  -8   2  374.36   12.30
  -7   8  -2 1130.99   33.50
  -7   8  -2 1203.98   36.90
  -7   8  -2 1092.89   30.70
   7  -8   2 1155.58   33.60
   7  -8   2 1100.39   36.50
   7  -8   2 1149.08   31.30
  -8   8  -2   50.69    3.30
  -8   8  -2   47.70    4.50
  -8   8  -2   59.19    7.10
   8  -8   2   46.30    3.10
   8  -8   2   50.29    4.70
   8  -8   2   41.40    6.40
  -9   8  -2   74.19    7.00
  -9   8  -2   63.29    4.10
   9  -8   2   64.99    3.70
   9  -8   2   72.69    6.90
   9  -8   2   66.29    5.90
 -10   8  -2  231.88   11.20
 -10   8  -2  188.18    8.10
 -10   8  -2  210.38   12.30
  10  -8   2  205.88   11.20
  10  -8   2  209.78    7.50
  10  -8   2  179.58   11.80
 -11   8  -2  515.65   21.00
 -11   8  -2  510.65   26.90
 -11   8  -2  431.86   15.70
  11  -8   2  488.75   19.80
  11  -8   2  478.05   14.60
 -12   8  -2    9.10    3.80
 -12   8  -2    3.20    3.90
  12  -8   2    4.40    3.60
  12  -8   2    5.10    1.90
 -13   8  -2    2.40    3.60
 -13   8  -2   -1.80    3.00
  13  -8   2    5.30    3.80
 -14   8  -2   38.70    7.10
  14  -8   2   34.70    6.60
   8   7  -2   18.80    6.20
   8   7  -2   29.50    7.80
  -8  -7   2   16.90    5.10
  -8  -7   2   26.10    9.60
   7   7  -2  258.27   17.00
   7   7  -2  230.88   15.30
  -7  -7   2  214.98   13.80
  -7  -7   2  271.47   18.60
   6   7  -2   30.60    6.50
   6   7  -2   31.10    7.40
  -6  -7   2   31.30    5.70
  -6  -7   2   25.40    6.80
   5   7  -2  125.19   19.00
   5   7  -2   99.39    9.50
  -5  -7   2  111.39    8.80
  -5  -7   2  103.89   10.70
   4   7  -2  963.80   35.40
   4   7  -2  985.80   33.70
  -4  -7   2  960.80   32.20
  -4  -7   2  926.11   35.40
   3   7  -2  742.13   20.90
   3   7  -2  773.82   29.10
   3   7  -2  772.72   21.20
   3   7  -2  788.22   27.70
  -3  -7   2  733.23   29.00
  -3  -7   2  781.62   26.30
   2   7  -2  173.08    7.20
   2   7  -2  183.78   11.40
   2   7  -2  177.38    7.00
   2   7  -2  195.68   10.70
  -2  -7   2  186.18    7.50
  -2  -7   2  192.98    9.90
   1   7  -2  542.15   16.70
   1   7  -2  527.15   20.90
   1   7  -2  544.25   19.80
   1   7  -2  525.95   16.80
  -1  -7   2  517.35   18.30
  -1  -7   2  489.45   20.30
  -1  -7   2  511.25   16.90
   0   7  -2 1771.92   49.20
   0   7  -2 1697.83   47.00
   0   7  -2 1678.03   46.80
   0   7  -2 1716.23   50.59
   0   7  -2 1692.13   46.30
   0  -7   2 1691.03   47.50
   0  -7   2 1646.04   47.00
   0  -7   2 1694.53   49.99
  -1   7  -2  258.87   11.00
  -1   7  -2  279.17   11.00
  -1   7  -2  273.47   11.90
  -1   7  -2  279.37   12.60
  -1   7  -2  291.77   11.90
  -1   7  -2  288.27   11.40
  -1   7  -2  269.77    9.90
  -1   7  -2  267.57   11.00
   1  -7   2  268.87   10.70
   1  -7   2  265.77   10.20
   1  -7   2  276.27   12.20
   1  -7   2  288.37   11.40
   1  -7   2  265.57   11.50
  -2   7  -2   42.30    3.90
  -2   7  -2   41.60    4.20
  -2   7  -2   44.70    5.10
  -2   7  -2   42.30    3.60
  -2   7  -2   35.20    3.60
  -2   7  -2   36.40    2.90
  -2   7  -2   37.10    3.80
  -2   7  -2   39.20    3.60
   2  -7   2   42.80    3.30
   2  -7   2   39.10    3.70
   2  -7   2   37.70    3.40
   2  -7   2   42.60    4.90
  -3   7  -2  616.04   20.80
  -3   7  -2  648.54   20.40
  -3   7  -2  620.94   18.50
  -3   7  -2  634.14   19.50
  -3   7  -2  567.94   20.40
  -3   7  -2  611.94   19.10
  -3   7  -2  565.64   18.30
   3  -7   2  618.54   18.50
   3  -7   2  615.24   19.60
   3  -7   2  627.34   19.30
   3  -7   2  616.04   21.00
  -4   7  -2 3242.08   84.69
  -4   7  -2 3188.88   83.39
  -4   7  -2 3324.67   85.39
  -4   7  -2 3283.67   87.39
  -4   7  -2 3257.17   84.99
   4  -7   2 3134.49   84.19
   4  -7   2 3244.48   87.49
   4  -7   2 3240.48   84.29
   4  -7   2 3167.38   85.29
  -5   7  -2 1160.58   36.30
  -5   7  -2 1181.28   33.50
  -5   7  -2 1222.78   34.10
  -5   7  -2 1166.98   34.00
  -5   7  -2 1179.68   31.70
   5  -7   2 1204.78   32.70
   5  -7   2 1209.48   33.60
   5  -7   2 1188.58   34.20
   5  -7   2 1221.88   36.70
  -6   7  -2    5.10    2.10
  -6   7  -2    4.60    1.90
  -6   7  -2    4.10    1.10
  -6   7  -2    6.00    2.10
   6  -7   2    9.10    2.20
   6  -7   2    7.70    2.60
   6  -7   2    6.30    1.30
   6  -7   2    4.00    1.80
  -7   7  -2 1471.55   39.70
  -7   7  -2 1520.65   42.70
  -7   7  -2 1558.14   45.50
   7  -7   2 1504.85   42.70
   7  -7   2 1481.85   45.30
   7  -7   2 1483.05   39.70
  -8   7  -2  131.49    8.80
  -8   7  -2  143.69    6.00
  -8   7  -2  145.59    7.90
   8  -7   2  153.18    8.30
   8  -7   2  145.39    9.40
   8  -7   2  150.68    5.60
  -9   7  -2   34.80    3.30
  -9   7  -2   35.90    4.90
  -9   7  -2   29.80    5.10
   9  -7   2   34.10    5.40
   9  -7   2   40.00    5.50
   9  -7   2   28.90    2.50
 -10   7  -2   75.39    5.20
 -10   7  -2   77.79    6.40
 -10   7  -2   75.69    7.40
  10  -7   2   92.99    7.80
  10  -7   2   71.39    4.00
  10  -7   2   69.69    6.50
 -11   7  -2  484.35   16.90
 -11   7  -2  472.35   16.70
 -11   7  -2  473.85   26.70
 -11   7  -2  476.65   19.90
  11  -7   2  518.95   20.30
  11  -7   2  451.35   15.80
  11  -7   2  493.95   15.00
 -12   7  -2   40.20    6.50
 -12   7  -2   34.40    6.20
  12  -7   2   22.80    5.40
  12  -7   2   28.60    3.40
 -13   7  -2    9.30    4.30
 -13   7  -2    9.50    4.20
  13  -7   2   10.40    4.10
 -14   7  -2   13.90    5.00
 -14   7  -2    1.20    4.60
  14  -7   2   10.80    5.60
   9   6  -2    5.60    5.30
   9   6  -2    2.30    5.30
  -9  -6   2   12.10    5.30
  -9  -6   2    7.80    6.70
   8   6  -2    4.60    4.30
   8   6  -2    8.50    5.30
  -8  -6   2   -0.40    3.50
  -8  -6   2    3.10    3.80
   7   6  -2   27.10    6.50
   7   6  -2   15.70    5.60
  -7  -6   2   16.90    6.40
  -7  -6   2   27.90    5.80
   6   6  -2  121.79   10.00
   6   6  -2  117.59   10.40
  -6  -6   2  128.39    9.70
  -6  -6   2  118.09   11.10
   5   6  -2   -1.00    2.50
   5   6  -2    2.60    3.60
  -5  -6   2   -0.60    2.60
  -5  -6   2   -3.80    2.60
   4   6  -2  288.27   14.60
   4   6  -2  322.37   16.10
  -4  -6   2  314.77   16.40
  -4  -6   2  324.07   14.30
   3   6  -2  911.11   25.10
   3   6  -2  992.90   25.70
   3   6  -2  967.70   32.80
   3   6  -2  964.00   31.30
  -3  -6   2  933.21   30.00
  -3  -6   2  916.51   34.50
  -3  -6   2  903.91   25.60
   2   6  -2  177.98    6.60
   2   6  -2  180.68   10.50
   2   6  -2  170.18    6.70
  -2  -6   2  172.18   10.20
  -2  -6   2  173.18    6.90
  -2  -6   2  155.78    8.40
   1   6  -2  556.94   21.10
   1   6  -2  540.15   17.40
   1   6  -2  553.84   19.50
   1   6  -2  560.24   17.00
  -1  -6   2  576.34   19.00
  -1  -6   2  595.14   21.00
  -1  -6   2  554.14   17.40
  -1  -6   2  536.75   19.00
   0   6  -2 2825.32   75.39
   0   6  -2 2891.11   74.89
   0   6  -2 2823.32   78.39
   0   6  -2 2936.91   77.29
   0   6  -2 2878.91   76.99
   0   6  -2 2876.11   76.39
   0  -6   2 2851.51   75.79
   0  -6   2 2855.61   75.99
   0  -6   2 2840.62   78.09
  -1   6  -2 4132.99  107.59
  -1   6  -2 4190.08  109.09
  -1   6  -2 4163.18  107.99
  -1   6  -2 3985.40  108.59
  -1   6  -2 4182.78  107.49
  -1   6  -2 4134.59  105.79
  -1   6  -2 4106.59  107.29
   1  -6   2 4114.19  106.79
   1  -6   2 4138.29  107.79
   1  -6   2 4024.60  107.49
   1  -6   2 4228.28  106.29
   1  -6   2 4022.40  108.29
  -2   6  -2 2049.89   54.29
  -2   6  -2 1990.40   55.29
  -2   6  -2 2045.70   55.49
  -2   6  -2 2006.60   53.19
  -2   6  -2 2049.99   54.59
  -2   6  -2 1976.00   53.99
  -2   6  -2 2068.19   55.09
   2  -6   2 1969.20   54.99
   2  -6   2 2070.99   55.69
   2  -6   2 2030.00   53.39
   2  -6   2 2019.80   54.39
   2  -6   2 2001.50   53.89
  -3   6  -2  285.87    9.90
  -3   6  -2  283.27   10.70
  -3   6  -2  296.37   10.40
  -3   6  -2  300.87   10.70
  -3   6  -2  303.87   11.90
  -3   6  -2  297.27    9.80
   3  -6   2  311.07   12.20
   3  -6   2  298.57   10.00
   3  -6   2  309.97   11.00
   3  -6   2  296.67   10.20
  -4   6  -2  110.79    4.30
  -4   6  -2  112.69    5.40
  -4   6  -2  111.79    5.30
  -4   6  -2  118.19    6.70
  -4   6  -2  103.79    5.40
  -4   6  -2  120.29    6.90
   4  -6   2  109.69    6.70
   4  -6   2  113.99    5.20
   4  -6   2  108.99    5.60
   4  -6   2  120.29    4.90
  -5   6  -2 1097.09   33.10
  -5   6  -2 1103.99   28.30
  -5   6  -2 1078.49   34.20
  -5   6  -2 1081.19   30.70
   5  -6   2 1066.59   30.40
   5  -6   2 1032.90   34.60
   5  -6   2 1062.89   30.70
   5  -6   2 1059.89   28.80
  -6   6  -2  948.21   30.10
  -6   6  -2  967.70   28.20
  -6   6  -2  987.80   25.80
  -6   6  -2  925.71   28.70
   6  -6   2  928.31   27.90
   6  -6   2  966.60   30.30
   6  -6   2  941.51   28.10
  -7   6  -2   67.19    3.60
  -7   6  -2   77.49    5.40
  -7   6  -2   75.89    6.20
   7  -6   2   72.39    3.30
   7  -6   2   77.99    6.10
   7  -6   2   80.89    5.50
  -8   6  -2 1014.70   31.00
  -8   6  -2 1034.50   28.50
  -8   6  -2 1004.10   32.40
   8  -6   2  950.80   32.20
   8  -6   2 1013.50   27.30
   8  -6   2 1050.59   31.60
  -9   6  -2  185.98    9.60
  -9   6  -2  178.68   10.20
  -9   6  -2  164.68    7.70
   9  -6   2  168.18    6.60
   9  -6   2  197.08   10.20
   9  -6   2  167.48   10.00
 -10   6  -2   35.50    5.60
 -10   6  -2   35.70    4.10
 -10   6  -2   36.00    5.10
 -10   6  -2   35.80    4.60
  10  -6   2   32.70    5.30
  10  -6   2   44.40    6.10
  10  -6   2   33.20    3.10
 -11   6  -2   59.99    6.30
 -11   6  -2   43.60    6.30
 -11   6  -2   57.89    6.20
 -11   6  -2   57.49    7.30
  11  -6   2   57.59    7.60
  11  -6   2   45.80    4.00
  11  -6   2   43.70    4.90
 -12   6  -2  145.39   10.40
 -12   6  -2  136.29    9.40
 -12   6  -2  167.18   10.40
  12  -6   2  179.28   11.40
  12  -6   2  154.08   11.00
 -13   6  -2  419.66   19.40
 -13   6  -2  406.46   18.10
  13  -6   2  428.96   15.00
  13  -6   2  384.16   19.20
 -14   6  -2    5.90    4.30
 -14   6  -2   10.80    5.00
  14  -6   2   12.60    5.40
  10   5  -2   26.40    7.30
  10   5  -2    7.30    6.00
 -10  -5   2   20.10    8.10
   9   5  -2  353.36   19.20
   9   5  -2  321.57   18.50
  -9  -5   2  351.56   21.30
   8   5  -2   17.40    5.10
   8   5  -2    6.90    4.30
  -8  -5   2   11.20    6.30
  -8  -5   2   21.40    5.00
   7   5  -2   20.00    5.50
   7   5  -2   29.70    6.30
  -7  -5   2   14.70    5.50
   6   5  -2  244.18   14.10
   6   5  -2  227.48   12.80
  -6  -5   2  194.08   13.50
  -6  -5   2  205.08   12.00
   5   5  -2  498.75   21.00
   5   5  -2  479.75   19.50
  -5  -5   2  466.05   21.10
  -5  -5   2  452.65   18.40
   4   5  -2 1368.96   43.00
   4   5  -2 1355.16   41.60
  -4  -5   2 1331.67   40.50
  -4  -5   2 1346.37   43.70
   3   5  -2  442.36   24.00
   3   5  -2  528.65   20.00
  -3  -5   2  494.35   17.70
  -3  -5   2  502.05   19.80
  -3  -5   2  474.45   16.20
   2   5  -2  874.71   26.80
   2   5  -2  812.82   24.60
   2   5  -2  840.22   23.00
  -2  -5   2  830.82   27.80
  -2  -5   2  819.52   23.40
  -2  -5   2  836.12   26.40
   1   5  -2 2527.95   67.09
   1   5  -2 2518.05   65.29
   1   5  -2 2488.85   67.69
   1   5  -2 2554.84   67.69
   1   5  -2 2512.15   65.79
   1   5  -2 2488.35   68.99
  -1  -5   2 2467.65   65.59
  -1  -5   2 2512.65   66.99
  -1  -5   2 2368.76   68.79
  -1  -5   2 2512.45   67.49
  -1  -5   2 2539.95   68.89
   0   5  -2   13.50    1.90
   0   5  -2   10.90    2.00
   0   5  -2    9.70    2.00
   0   5  -2   12.40    2.10
   0   5  -2    9.60    2.70
   0   5  -2   17.50    2.80
   0  -5   2   11.40    2.00
   0  -5   2   14.40    3.00
   0  -5   2    9.60    2.60
   0  -5   2   10.80    2.20
   0  -5   2   13.60    2.40
  -1   5  -2  161.68    7.50
  -1   5  -2  162.28    7.00
  -1   5  -2  166.98    7.10
  -1   5  -2  163.08    5.90
  -1   5  -2  167.68    7.10
  -1   5  -2  168.78    6.80
  -1   5  -2  153.68    6.80
   1  -5   2  153.68    6.90
   1  -5   2  163.18    6.10
   1  -5   2  171.58    6.80
   1  -5   2  155.68    7.10
  -2   5  -2 8779.72  226.78
   2  -5   2 9027.40  225.48
  -3   5  -2   19.70    2.50
  -3   5  -2   18.60    1.80
  -3   5  -2   18.90    2.20
  -3   5  -2   18.30    2.80
  -3   5  -2   17.50    2.20
  -3   5  -2   20.10    1.60
   3  -5   2   15.30    2.20
   3  -5   2   14.80    2.70
   3  -5   2   17.30    2.00
   3  -5   2   18.50    1.70
  -4   5  -2    2.10    1.00
  -4   5  -2    3.20    1.30
  -4   5  -2    4.40    0.70
   4  -5   2    3.90    1.60
   4  -5   2    4.70    1.40
   4  -5   2    3.60    0.90
   4  -5   2    2.80    1.10
  -5   5  -2 2675.13   72.09
  -5   5  -2 2671.33   71.99
  -5   5  -2 2650.03   67.79
  -5   5  -2 2591.14   70.59
  -5   5  -2 2678.83   70.19
   5  -5   2 2716.13   71.49
   5  -5   2 2522.95   71.89
   5  -5   2 2650.53   70.19
   5  -5   2 2754.82   67.69
  -6   5  -2 1334.07   36.70
  -6   5  -2 1202.58   35.50
  -6   5  -2 1241.68   36.30
  -6   5  -2 1180.58   34.60
   6  -5   2 1144.49   32.60
   6  -5   2 1231.08   35.00
   6  -5   2 1251.47   36.50
   6  -5   2 1155.18   34.40
  -7   5  -2  853.31   26.80
  -7   5  -2  880.31   24.90
  -7   5  -2  917.61   28.20
   7  -5   2  872.51   27.30
   7  -5   2  903.21   28.30
   7  -5   2  853.41   23.80
  -8   5  -2  394.56   15.70
  -8   5  -2  391.46   13.50
  -8   5  -2  380.96   15.00
   8  -5   2  398.06   15.90
   8  -5   2  399.86   15.80
   8  -5   2  407.46   12.30
  -9   5  -2  372.56   15.20
  -9   5  -2  387.56   15.50
  -9   5  -2  346.37   13.50
  -9   5  -2  366.56   13.70
   9  -5   2  392.16   16.10
   9  -5   2  377.96   12.30
   9  -5   2  382.56   15.60
 -10   5  -2  872.91   27.50
 -10   5  -2  852.21   29.10
 -10   5  -2  846.02   27.30
 -10   5  -2  865.71   28.70
  10  -5   2  844.32   29.80
  10  -5   2  835.32   26.30
  10  -5   2  929.01   25.80
 -11   5  -2  349.07   16.10
 -11   5  -2  369.36   15.60
 -11   5  -2  334.07   14.70
  11  -5   2  358.66   16.90
 -12   5  -2   18.80    5.20
 -12   5  -2    1.30    3.80
 -12   5  -2    0.60    3.30
  12  -5   2    2.60    2.30
  12  -5   2   -2.80    2.70
 -13   5  -2   45.90    9.60
 -13   5  -2   52.19    6.70
 -13   5  -2   35.10    7.00
  13  -5   2   45.50    5.30
  13  -5   2   59.49    9.00
  10   4  -2   -5.50    4.60
 -10  -4   2   -1.30    3.50
 -10  -4   2   -4.00    5.00
   9   4  -2  189.38   13.50
   9   4  -2  212.78   13.90
  -9  -4   2  209.98   13.30
   8   4  -2  119.79   10.30
   8   4  -2  141.19   10.90
  -8  -4   2  131.89   12.10
  -8  -4   2  124.79    9.60
   7   4  -2  623.54   26.00
   7   4  -2  627.44   25.10
  -7  -4   2  650.03   27.10
  -7  -4   2  663.23   26.60
   6   4  -2  745.03   26.80
   6   4  -2  726.13   27.40
  -6  -4   2  729.33   25.80
  -6  -4   2  707.53   27.90
   5   4  -2 3409.26   93.99
   5   4  -2 3408.16   92.79
  -5  -4   2 3387.56   91.79
  -5  -4   2 3288.77   94.79
   4   4  -2 2872.41   79.69
   4   4  -2 2930.31   81.09
  -4  -4   2 2871.11   81.39
  -4  -4   2 2941.31   79.09
   3   4  -2   54.79    4.70
   3   4  -2   43.50    2.20
   3   4  -2   64.99    8.10
  -3  -4   2   40.70    4.20
  -3  -4   2   50.59    4.90
  -3  -4   2   42.30    2.40
  -3  -4   2   44.10    6.70
   2   4  -2  110.59    6.40
   2   4  -2  118.79    4.50
   2   4  -2  120.59    6.20
   2   4  -2  118.79    6.60
   2   4  -2  108.19    7.00
  -2  -4   2  121.39    6.20
  -2  -4   2  117.69    6.40
  -2  -4   2  115.99    7.20
  -2  -4   2  128.19    7.40
  -2  -4   2  122.89    4.80
   1   4  -2 4919.31  125.29
   1   4  -2 4939.71  126.79
   1   4  -2 5011.40  127.19
   1   4  -2 4890.51  126.49
   1   4  -2 4915.01  128.09
   1   4  -2 5109.49  124.99
  -1  -4   2 4872.51  126.69
  -1  -4   2 4937.01  125.29
  -1  -4   2 4807.52  128.09
  -1  -4   2 4808.12  127.79
  -1  -4   2 4762.12  126.29
   0   4  -2  244.28    9.80
   0   4  -2  247.08    9.00
   0   4  -2  252.17    8.10
   0   4  -2  253.67    9.30
   0   4  -2  267.07    9.20
   0   4  -2  256.27    8.70
   0  -4   2  260.27    9.00
   0  -4   2  250.57    8.90
   0  -4   2  238.48    9.80
   0  -4   2  251.17    8.90
  -1   4  -2  553.94   17.30
  -1   4  -2  598.34   16.00
  -1   4  -2  570.44   16.80
  -1   4  -2  555.04   16.90
  -1   4  -2  603.84   17.00
  -1   4  -2  576.74   17.50
  -1   4  -2  581.74   17.30
   1  -4   2  565.44   16.80
   1  -4   2  580.14   17.60
   1  -4   2  611.54   16.20
   1  -4   2  562.64   17.40
  -2   4  -2   28.60    2.20
  -2   4  -2   24.00    1.90
  -2   4  -2   20.70    1.60
  -2   4  -2   26.10    2.00
  -2   4  -2   24.00    2.30
  -2   4  -2   25.20    1.70
   2  -4   2   23.70    2.10
   2  -4   2   26.50    2.60
   2  -4   2   23.80    1.70
   2  -4   2   25.50    1.70
  -3   4  -2 2016.60   53.19
  -3   4  -2 2029.70   51.19
  -3   4  -2 2032.10   54.49
  -3   4  -2 1993.20   52.79
   3  -4   2 2036.10   54.69
   3  -4   2 2039.80   52.59
   3  -4   2 1988.20   53.19
   3  -4   2 2012.80   51.49
  -4   4  -2 2547.05   66.89
  -4   4  -2 2514.25   64.69
  -4   4  -2 2579.24   67.19
  -4   4  -2 2586.94   68.29
   4  -4   2 2611.04   66.89
   4  -4   2 2579.94   64.59
   4  -4   2 2449.55   66.79
   4  -4   2 2547.34   68.39
  -5   4  -2  140.99    6.90
  -5   4  -2  136.59    7.00
  -5   4  -2  135.49    7.00
  -5   4  -2  136.39    4.90
  -5   4  -2  145.79    6.50
   5  -4   2  122.79    6.90
   5  -4   2  141.69    6.30
   5  -4   2  147.19    6.70
   5  -4   2  142.99    4.50
  -6   4  -2  123.79    5.30
  -6   4  -2  135.79    7.10
  -6   4  -2  118.59    6.80
  -6   4  -2  127.89    7.00
  -6   4  -2  114.59    6.20
   6  -4   2  114.99    6.70
   6  -4   2  115.59    6.10
   6  -4   2  121.79    4.60
   6  -4   2  116.19    6.50
  -7   4  -2 1974.00   55.59
  -7   4  -2 2051.79   55.79
  -7   4  -2 1999.00   55.29
  -7   4  -2 1913.91   53.59
   7  -4   2 1972.00   52.49
   7  -4   2 2085.29   55.99
   7  -4   2 1979.50   55.99
  -8   4  -2  980.30   33.10
  -8   4  -2 1042.30   30.50
  -8   4  -2 1064.19   32.10
  -8   4  -2 1064.79   30.60
   8  -4   2 1002.20   32.50
   8  -4   2 1047.40   29.10
   8  -4   2 1005.30   31.80
   8  -4   2 1017.90   29.60
  -9   4  -2   74.49    5.90
  -9   4  -2   65.59    8.00
  -9   4  -2   61.39    5.90
  -9   4  -2   71.09    6.20
   9  -4   2   65.09    4.60
   9  -4   2   55.89    5.40
   9  -4   2   65.59    6.30
 -10   4  -2  144.29    8.70
 -10   4  -2  143.59    9.50
 -10   4  -2  149.99    9.00
 -10   4  -2  153.28    9.50
  10  -4   2  144.39    7.60
  10  -4   2  143.99    8.00
  10  -4   2  144.89   10.30
 -11   4  -2  618.14   24.20
 -11   4  -2  614.14   23.10
 -11   4  -2  634.74   22.00
  11  -4   2  632.94   21.20
 -12   4  -2  239.48   11.50
 -12   4  -2  224.78   13.50
  12  -4   2  223.08   13.90
  12  -4   2  211.58   10.80
 -13   4  -2    2.90    4.60
 -13   4  -2   -0.70    3.40
 -13   4  -2    8.00    4.90
  13  -4   2    5.00    3.20
  13  -4   2    3.50    4.20
  11   3  -2  107.09   17.90
  11   3  -2  134.39   12.00
 -11  -3   2  119.49   11.10
 -11  -3   2  140.89   16.70
  10   3  -2  349.37   18.90
  10   3  -2  344.67   18.20
 -10  -3   2  286.37   19.40
 -10  -3   2  344.97   17.80
   9   3  -2    6.20    4.30
   9   3  -2   -1.00    3.90
  -9  -3   2    5.00    3.90
  -9  -3   2    1.80    5.00
   8   3  -2   78.99    7.90
  -8  -3   2   86.79    9.00
  -8  -3   2   83.99    7.80
   7   3  -2  366.46   17.10
   7   3  -2  375.36   17.40
  -7  -3   2  383.96   18.60
  -7  -3   2  384.76   16.60
   6   3  -2 2266.37   66.29
   6   3  -2 2382.66   67.29
  -6  -3   2 2304.07   65.39
   5   3  -2   89.19    7.30
   5   3  -2   96.09    6.90
  -5  -3   2   88.89    3.20
  -5  -3   2  103.89    7.80
  -5  -3   2   94.39    3.20
  -5  -3   2   91.99    6.40
   4   3  -2  992.70   26.40
   4   3  -2 1043.90   31.20
  -4  -3   2 1074.19   26.60
  -4  -3   2  997.90   32.30
  -4  -3   2  992.30   31.20
  -4  -3   2  951.70   32.10
   3   3  -2  500.45   16.70
   3   3  -2  521.05   14.00
   3   3  -2  483.35   17.10
   3   3  -2  533.15   17.60
   3   3  -2  535.45   18.40
  -3  -3   2  520.85   18.30
  -3  -3   2  489.25   18.30
  -3  -3   2  502.95   17.30
  -3  -3   2  506.45   14.20
  -3  -3   2  510.85   17.00
   2   3  -2   75.69    3.10
   2   3  -2   72.99    4.50
   2   3  -2   74.09    4.40
   2   3  -2   74.19    4.90
   2   3  -2   76.29    4.70
  -2  -3   2   80.89    5.20
  -2  -3   2   70.49    4.30
  -2  -3   2   67.79    4.90
  -2  -3   2   75.19    3.30
  -2  -3   2   74.79    4.50
   1   3  -2   50.49    3.70
   1   3  -2   56.19    3.40
   1   3  -2   52.79    3.40
   1   3  -2   52.59    2.60
   1   3  -2   52.39    3.20
  -1  -3   2   49.50    3.20
  -1  -3   2   53.59    3.90
  -1  -3   2   56.19    3.30
  -1   3  -2 1043.20   27.80
  -1   3  -2 1062.59   27.50
  -1   3  -2 1004.90   27.80
  -1   3  -2 1016.90   28.30
  -1   3  -2 1013.30   26.80
  -1   3  -2 1088.69   28.10
   1  -3   2 1003.40   28.10
   1  -3   2 1108.79   28.70
   1  -3   2 1027.30   26.80
   1  -3   2  978.80   27.80
   1  -3   2 1038.50   27.70
  -2   3  -2   10.60    0.90
  -2   3  -2   12.00    1.50
  -2   3  -2   11.20    1.50
  -2   3  -2    9.80    1.70
  -2   3  -2   10.20    0.70
   2  -3   2   11.00    1.90
   2  -3   2   11.10    1.10
   2  -3   2   11.00    1.50
  -3   3  -2  179.68    6.60
  -3   3  -2  176.48    7.20
  -3   3  -2  181.08    6.70
   3  -3   2  181.88    6.50
   3  -3   2  186.58    7.50
   3  -3   2  176.88    6.60
  -4   3  -2 1631.74   46.00
  -4   3  -2 1644.94   43.90
  -4   3  -2 1773.22   45.80
  -4   3  -2 1749.12   46.40
   4  -3   2 1740.23   43.50
   4  -3   2 1694.53   45.50
   4  -3   2 1697.03   46.50
   4  -3   2 1682.73   45.80
  -5   3  -2 9590.24  247.78
  -5   3  -2 9999.00  248.58
  -5   3  -2 9636.94  246.08
  -6   3  -2    7.90    2.20
  -6   3  -2    6.80    2.00
  -6   3  -2    6.90    2.00
  -6   3  -2   10.60    2.20
  -6   3  -2    7.20    1.70
   6  -3   2    4.30    1.60
   6  -3   2    9.40    1.70
   6  -3   2    7.40    1.60
   6  -3   2   15.60    2.60
   6  -3   2    2.30    1.60
  -7   3  -2  231.18    9.70
  -7   3  -2  212.88    9.60
  -7   3  -2  220.18   10.20
  -7   3  -2  234.38    9.40
  -7   3  -2  225.68    9.50
   7  -3   2  214.78   10.50
   7  -3   2  208.98    8.50
   7  -3   2  218.78    8.70
   7  -3   2  212.88    9.50
  -8   3  -2  753.12   27.00
  -8   3  -2  806.62   26.40
  -8   3  -2  817.02   25.20
  -8   3  -2  773.82   25.00
   8  -3   2  798.42   25.20
   8  -3   2  809.72   24.50
   8  -3   2  786.02   27.20
   8  -3   2  875.11   25.60
  -9   3  -2  543.85   18.70
  -9   3  -2  572.54   19.90
  -9   3  -2  535.05   18.50
  -9   3  -2  537.65   19.50
  -9   3  -2  524.55   20.20
   9  -3   2  551.44   21.40
   9  -3   2  532.35   18.30
   9  -3   2  496.15   18.30
 -10   3  -2  212.38   17.70
 -10   3  -2  181.48   10.70
 -10   3  -2  209.78    9.70
  10  -3   2  197.48    9.90
  10  -3   2  202.48   12.30
 -11   3  -2   77.69    7.60
 -11   3  -2   83.29    7.80
 -11   3  -2   69.99    6.10
  11  -3   2   85.29    8.60
  11  -3   2   74.19    6.60
 -12   3  -2   83.79    8.50
 -12   3  -2   70.69    6.00
 -12   3  -2   78.19    9.20
  12  -3   2   85.09    7.30
  12  -3   2   89.29   10.30
 -13   3  -2   15.00    5.70
 -13   3  -2   17.00    5.40
  13  -3   2    5.90    4.10
  13  -3   2   12.50    4.60
  11   2  -2    0.00    3.90
  11   2  -2    3.00    4.90
 -11  -2   2    6.90    5.90
  10   2  -2  139.69   11.30
  10   2  -2  135.29   10.80
 -10  -2   2  153.08   11.20
 -10  -2   2  129.59   12.00
   9   2  -2  313.17   16.50
   9   2  -2  313.27   16.30
  -9  -2   2  296.27   17.30
  -9  -2   2  325.47   15.80
   8   2  -2    4.70    3.00
   8   2  -2    7.40    3.80
  -8  -2   2    5.90    4.20
  -8  -2   2    7.10    3.30
   7   2  -2    3.80    2.60
   7   2  -2   -1.20    1.90
  -7  -2   2    0.30    3.30
  -7  -2   2    2.10    1.00
  -7  -2   2    2.50    2.30
   6   2  -2 3237.98   89.19
   6   2  -2 3284.87   89.49
  -6  -2   2 3304.37   88.29
  -6  -2   2 3313.37   90.59
  -6  -2   2 3142.29   84.69
   5   2  -2 2012.50   58.19
   5   2  -2 2038.50   55.19
  -5  -2   2 2183.78   65.69
  -5  -2   2 2022.90   52.99
  -5  -2   2 2102.29   59.09
  -5  -2   2 2017.40   56.99
   4   2  -2  293.17    8.50
   4   2  -2  282.97   11.90
   4   2  -2  286.37   11.50
   4   2  -2  271.67   10.80
  -4  -2   2  274.87   11.90
  -4  -2   2  287.47    8.40
  -4  -2   2  270.27   10.90
  -4  -2   2  288.77   12.30
   3   2  -2 4280.67  108.49
   3   2  -2 4170.58  110.89
   3   2  -2 4315.37  111.39
   3   2  -2 4435.56  112.39
  -3  -2   2 4295.77  112.59
  -3  -2   2 4315.97  108.59
  -3  -2   2 4304.07  112.39
  -3  -2   2 4285.57  111.59
  -3  -2   2 4176.88  110.99
   2   2  -2 2193.68   57.69
   2   2  -2 2118.19   54.89
   2   2  -2 2105.19   56.59
   2   2  -2 2101.39   56.69
  -2  -2   2 2152.28   55.09
  -2  -2   2 2149.19   56.89
  -2  -2   2 2189.58   56.69
  -2  -2   2 2175.18   57.89
   1   2  -2 3819.72   96.19
   1   2  -2 3765.22   97.19
  -1  -2   2 3759.82   97.29
  -1  -2   2 3719.73   95.69
  -1  -2   2 3775.42   96.19
   0   2  -2   14.00    0.80
   0   2  -2   14.10    1.40
   0   2  -2   14.30    1.00
   0   2  -2   13.70    1.30
   0   2  -2   13.50    1.40
   0   2  -2    9.70    1.30
   0  -2   2   12.00    1.00
   0  -2   2   14.90    1.40
   0  -2   2   14.10    1.30
   0  -2   2   13.30    1.20
  -1   2  -2 2301.17   60.39
  -1   2  -2 2433.76   60.49
  -1   2  -2 2428.06   61.79
   1  -2   2 2425.16   60.39
   1  -2   2 2291.47   61.39
   1  -2   2 2455.75   61.89
   1  -2   2 2397.66   60.69
  -2   2  -2   15.90    1.40
  -2   2  -2   16.60    1.70
  -2   2  -2   18.00    1.50
   2  -2   2   16.90    1.70
   2  -2   2   16.90    1.40
  -3   2  -2   94.39    4.20
  -3   2  -2   92.79    3.40
  -3   2  -2   93.99    4.40
  -3   2  -2   88.69    4.30
   3  -2   2   91.79    4.20
   3  -2   2   91.49    4.40
   3  -2   2   95.99    3.40
   3  -2   2   90.69    3.20
   3  -2   2   90.89    4.40
  -4   2  -2  560.04   17.70
  -4   2  -2  537.05   16.90
  -4   2  -2  556.24   16.40
  -4   2  -2  543.05   17.10
   4  -2   2  574.54   17.20
   4  -2   2  579.04   17.80
   4  -2   2  581.34   16.00
  -5   2  -2  511.35   16.30
  -5   2  -2  470.75   15.50
  -5   2  -2  494.45   15.70
   5  -2   2  501.55   16.90
   5  -2   2  489.15   15.00
   5  -2   2  482.25   15.90
   5  -2   2  484.95   15.20
   5  -2   2  519.85   15.90
  -6   2  -2   25.30    3.40
  -6   2  -2   26.70    4.10
  -6   2  -2   22.80    3.00
  -6   2  -2   23.80    3.60
  -6   2  -2   25.00    3.10
   6  -2   2   20.60    3.60
   6  -2   2   23.20    3.10
   6  -2   2   26.20    3.30
   6  -2   2   23.50    3.00
  -7   2  -2  944.31   26.20
  -7   2  -2  833.32   27.40
  -7   2  -2  851.21   25.80
  -7   2  -2  866.11   27.30
  -7   2  -2  905.31   27.50
   7  -2   2  849.52   25.90
   7  -2   2  880.01   26.60
   7  -2   2  860.21   28.60
   7  -2   2  852.71   26.20
  -8   2  -2  282.37   12.80
  -8   2  -2  312.57   13.60
  -8   2  -2  290.67   11.20
  -8   2  -2  303.37   13.00
  -8   2  -2  281.27   11.20
   8  -2   2  300.47   12.30
   8  -2   2  300.57   12.10
   8  -2   2  279.07   13.80
  -9   2  -2  668.43   23.90
  -9   2  -2  627.84   20.90
  -9   2  -2  674.63   21.00
  -9   2  -2  686.83   24.40
   9  -2   2  665.83   25.30
   9  -2   2  655.53   22.80
 -10   2  -2  175.78   11.00
 -10   2  -2  181.78    8.30
 -10   2  -2  168.98    8.30
 -10   2  -2  180.28   11.30
  10  -2   2  171.48   11.40
  10  -2   2  169.68    9.90
 -11   2  -2  122.29   10.00
 -11   2  -2  126.89    6.70
 -11   2  -2  144.49   10.60
  11  -2   2  147.59    9.50
  11  -2   2  137.99   10.80
 -12   2  -2    2.30    4.20
 -12   2  -2   -0.20    2.30
 -12   2  -2   -4.70    2.80
  12  -2   2   -4.70    3.00
 -13   2  -2   42.40    7.60
 -13   2  -2   33.70    8.20
  13  -2   2   42.00    6.50
  13  -2   2   31.00    6.90
  12   1  -2   18.30    6.30
  12   1  -2   20.20    5.10
 -12  -1   2   10.80    6.80
 -12  -1   2   16.20    5.90
  11   1  -2  119.49   10.80
  11   1  -2  119.69    9.90
 -11  -1   2  122.29   11.90
 -11  -1   2   96.39    9.50
  10   1  -2   68.29    8.90
  10   1  -2   64.09    8.10
 -10  -1   2   57.79    3.80
 -10  -1   2   70.29    8.30
 -10  -1   2   64.79    9.90
 -10  -1   2   60.19    3.40
   9   1  -2  997.30   33.60
   9   1  -2  991.10   34.50
  -9  -1   2  952.20   35.10
  -9  -1   2  953.90   27.10
  -9  -1   2  956.70   26.50
   8   1  -2  151.68    9.90
   8   1  -2  139.19    9.30
  -8  -1   2  134.39    6.10
  -8  -1   2  132.59    5.60
  -8  -1   2  156.38    9.40
  -8  -1   2  151.68   10.50
   7   1  -2    7.80    3.20
   7   1  -2    7.60    2.90
  -7  -1   2    5.20    1.40
  -7  -1   2    7.40    1.70
  -7  -1   2    6.40    3.10
  -7  -1   2    6.20    2.70
   6   1  -2  299.27   10.10
   6   1  -2  318.57   13.40
   6   1  -2  300.97   13.20
  -6  -1   2  302.87   12.60
  -6  -1   2  311.57   10.20
  -6  -1   2  310.67    9.80
  -6  -1   2  318.97   14.00
   5   1  -2  232.78    7.60
   5   1  -2  208.58    9.10
   5   1  -2  211.28    9.90
   5   1  -2  215.18   10.00
  -5  -1   2  218.08   10.40
  -5  -1   2  208.08   10.10
  -5  -1   2  221.98    7.30
  -5  -1   2  223.18   10.20
  -5  -1   2  228.28    9.60
   4   1  -2  924.61   27.30
   4   1  -2  876.21   26.90
   4   1  -2  889.91   26.20
   4   1  -2  884.61   24.40
  -4  -1   2  916.21   24.30
  -4  -1   2  976.30   26.70
  -4  -1   2  877.91   27.30
  -4  -1   2  892.61   27.60
  -4  -1   2  874.21   27.00
   3   1  -2 1095.19   31.70
   3   1  -2 1168.18   31.10
   3   1  -2 1084.09   31.40
  -3  -1   2 1164.08   31.20
  -3  -1   2 1111.39   32.10
  -3  -1   2 1109.29   29.60
  -3  -1   2 1120.19   31.50
   1   1  -2 1403.06   36.20
   1   1  -2 1412.06   36.20
   1   1  -2 1400.66   36.50
  -1  -1   2 1374.96   36.20
  -1  -1   2 1414.56   36.40
  -1  -1   2 1380.86   36.20
  -1  -1   2 1402.46   37.60
  -4   1  -2 8450.95  214.58
  -4   1  -2 8372.36  213.48
   4  -1   2 8350.16  213.28
  -5   1  -2  689.23   21.90
  -5   1  -2  679.53   20.20
  -5   1  -2  746.53   23.40
  -5   1  -2  681.13   22.90
  -5   1  -2  703.83   22.00
  -5   1  -2  694.43   20.30
   5  -1   2  682.13   22.80
   5  -1   2  712.83   21.70
   5  -1   2  714.73   21.80
   5  -1   2  727.53   20.60
   5  -1   2  712.43   21.20
  -6   1  -2  886.61   25.10
  -6   1  -2  874.41   27.30
  -6   1  -2  912.01   27.70
  -6   1  -2  888.11   27.50
  -6   1  -2  863.71   25.10
   6  -1   2  852.41   26.30
   6  -1   2  898.31   27.20
   6  -1   2  879.41   25.20
   6  -1   2  881.61   28.60
  -7   1  -2 1125.29   35.20
  -7   1  -2 1176.88   32.20
  -7   1  -2 1193.68   35.50
  -7   1  -2 1164.48   32.10
  -7   1  -2 1068.29   35.00
   7  -1   2 1161.48   34.20
   7  -1   2 1155.98   34.80
   7  -1   2 1146.29   36.50
  -8   1  -2  512.25   19.60
  -8   1  -2  497.65   19.40
  -8   1  -2  485.25   15.80
  -8   1  -2  524.05   16.00
   8  -1   2  485.15   20.40
   8  -1   2  509.05   19.00
  -9   1  -2   32.80    3.20
  -9   1  -2   26.90    3.10
  -9   1  -2   37.80    6.20
  -9   1  -2   30.90    5.80
   9  -1   2   35.30    6.50
   9  -1   2   32.50    5.20
 -10   1  -2   12.60    4.80
 -10   1  -2   16.40    2.80
 -10   1  -2   18.70    2.80
 -10   1  -2   15.20    4.80
  10  -1   2   20.80    5.20
  10  -1   2   16.10    4.30
 -11   1  -2  268.77    9.50
 -11   1  -2  269.77   15.70
 -11   1  -2  264.87   15.30
  11  -1   2  281.27   14.60
  11  -1   2  267.97   16.30
 -12   1  -2    9.50    5.40
 -12   1  -2    6.40    4.70
  12  -1   2   16.80    4.90
  12  -1   2    9.10    4.80
  12   0  -2   21.00    5.70
 -12   0   2   23.00    6.10
  11   0  -2  474.05   20.70
  11   0  -2  468.05   21.90
 -11   0   2  479.85   15.10
 -11   0   2  481.65   21.20
 -11   0   2  490.05   23.40
  10   0  -2  215.58   13.10
  10   0  -2  201.78   12.00
 -10   0   2  206.18    9.00
 -10   0   2  230.18   12.40
 -10   0   2  199.28   13.60
 -10   0   2  222.48    8.50
   9   0  -2  206.38   11.20
   9   0  -2  184.48   11.30
  -9   0   2  183.18    7.70
  -9   0   2  172.28   11.70
  -9   0   2  181.38    8.30
  -9   0   2  219.78   11.60
   8   0  -2    4.30    2.80
   8   0  -2    4.20    2.30
  -8   0   2    4.00    2.00
  -8   0   2    5.40    1.70
  -8   0   2    4.30    2.30
  -8   0   2    5.10    3.30
   7   0  -2  231.78   11.20
   7   0  -2  264.17   12.10
   7   0  -2  250.17    9.30
  -7   0   2  240.48    9.40
  -7   0   2  233.08   11.90
  -7   0   2  242.28    8.80
  -7   0   2  252.77   11.30
   6   0  -2 1059.19   31.80
   6   0  -2  995.70   28.80
   6   0  -2 1023.70   31.20
   6   0  -2 1023.90   30.30
  -6   0   2  956.70   31.60
  -6   0   2 1029.80   28.40
  -6   0   2 1057.09   30.80
  -6   0   2 1046.70   32.00
  -6   0   2 1034.00   29.10
   5   0  -2  362.26   13.50
   5   0  -2  379.46   13.00
   5   0  -2  392.86   14.00
   5   0  -2  349.17   11.80
  -5   0   2  373.06   12.10
  -5   0   2  379.56   14.20
  -5   0   2  379.66   13.20
  -5   0   2  392.66   11.80
  -5   0   2  366.26   13.90
   4   0  -2  200.68    8.50
   4   0  -2  218.78    8.20
   4   0  -2  214.98    7.50
   4   0  -2  211.38    8.60
  -4   0   2  219.98    8.30
  -4   0   2  222.18    8.90
  -4   0   2  234.28    9.20
  -4   0   2  225.08    7.50
  -4   0   2  225.28    9.00
   3   0  -2   96.19    4.60
   3   0  -2   91.59    4.10
   3   0  -2   92.19    3.90
   3   0  -2   90.29    4.50
  -3   0   2   85.49    4.50
  -3   0   2   94.39    4.60
  -3   0   2   93.99    3.80
  -3   0   2   91.89    4.20
   2   0  -2  203.08    6.80
   2   0  -2  226.38    7.30
   2   0  -2  218.98    7.10
   2   0  -2  206.98    6.50
  -2   0   2  197.68    7.00
  -2   0   2  198.78    6.90
  -2   0   2  203.88    7.10
  -2   0   2  201.48    6.50
   1   0  -2  932.91   25.00
   1   0  -2 1008.10   25.40
   1   0  -2  952.00   25.30
   1   0  -2  934.31   24.80
  -1   0   2  894.31   25.00
  -1   0   2 1002.70   25.50
  -1   0   2  965.00   25.40
  -1   0   2 1016.50   24.80
  -2   0  -2 1443.86   38.20
  -2   0  -2 1440.86   37.10
  -2   0  -2 1433.36   39.00
  -2   0  -2 1397.76   38.00
   2   0   2 1452.85   38.10
   2   0   2 1480.25   38.80
   2   0   2 1414.86   39.00
   2   0   2 1387.96   37.90
   2   0   2 1462.15   37.30
  -3   0  -2   12.10    1.90
  -3   0  -2   10.30    2.10
  -3   0  -2   12.30    2.00
  -3   0  -2   10.40    1.20
   3   0   2    6.60    1.40
   3   0   2   10.90    2.20
   3   0   2    9.70    1.30
   3   0   2    9.40    2.00
   3   0   2    8.00    1.50
  -4   0  -2  331.17   12.80
  -4   0  -2  348.97   13.50
  -4   0  -2  362.66   12.70
  -4   0  -2  329.37   12.70
   4   0   2  355.66   12.30
   4   0   2  374.56   13.70
   4   0   2  378.76   13.30
   4   0   2  382.66   11.60
   4   0   2  348.37   13.20
  -5   0  -2 1593.04   45.80
  -5   0  -2 1528.05   44.70
  -5   0  -2 1550.14   41.40
  -5   0  -2 1630.64   45.20
  -5   0  -2 1582.14   44.50
  -5   0  -2 1524.05   41.10
   5   0   2 1528.35   43.70
   5   0   2 1578.44   44.90
   5   0   2 1621.44   41.50
   5   0   2 1608.84   45.70
   5   0   2 1518.45   43.70
  -6   0  -2   79.39    6.30
  -6   0  -2   97.29    4.30
  -6   0  -2   92.79    6.70
  -6   0  -2   92.19    6.20
  -6   0  -2   99.89    4.10
   6   0   2   82.09    6.60
   6   0   2   72.19    6.00
   6   0   2   96.29    6.10
  -7   0  -2   11.60    3.30
  -7   0  -2    4.00    1.30
  -7   0  -2    4.00    1.20
  -7   0  -2    4.90    2.30
   7   0   2    4.80    3.30
   7   0   2    3.30    2.60
  -8   0  -2  630.04   23.00
  -8   0  -2  587.54   17.40
  -8   0  -2  619.74   17.60
  -8   0  -2  606.74   23.50
   8   0   2  633.34   24.50
   8   0   2  647.04   23.30
  -9   0  -2  266.77    8.50
  -9   0  -2  273.77   14.80
  -9   0  -2  255.97   13.70
  -9   0  -2  261.47    8.40
   9   0   2  267.47   15.30
   9   0   2  290.17   14.30
 -10   0  -2   21.90    5.40
 -10   0  -2   12.10    4.70
  10   0   2   32.70    6.10
  10   0   2   14.00    4.60
 -11   0  -2   12.10    4.40
 -11   0  -2   25.90    6.70
  11   0   2   19.00    5.90
  11   0   2   16.40    4.70
 -12   0  -2   66.29    9.60
  12   0   2   49.00    8.80
  12   0   2   63.39    8.50
  13  -1  -2   80.69   10.50
  13  -1  -2  101.19    9.20
 -13   1   2   91.59    9.50
 -13   1   2   93.19   12.10
  12  -1  -2   23.70    5.50
  12  -1  -2   14.70    5.30
 -12   1   2    9.40    5.90
 -12   1   2   24.70    5.80
 -12   1   2   17.70    5.10
  11  -1  -2  107.59    9.80
 -11   1   2  123.49    6.70
 -11   1   2  103.69   10.30
 -11   1   2  124.39    7.70
 -11   1   2  110.09    9.30
  10  -1  -2  436.46   17.80
  10  -1  -2  425.06   18.80
 -10   1   2  388.46   15.30
 -10   1   2  424.96   14.70
 -10   1   2  395.36   17.80
 -10   1   2  439.66   19.70
   9  -1  -2 1053.89   33.10
   9  -1  -2 1033.10   34.40
  -9   1   2 1011.10   31.00
  -9   1   2  997.50   43.50
  -9   1   2 1031.40   33.20
  -9   1   2 1059.49   30.10
   8  -1  -2  461.65   17.30
   8  -1  -2  463.65   18.20
  -8   1   2  461.95   17.30
  -8   1   2  454.65   18.30
  -8   1   2  443.06   17.10
  -8   1   2  460.05   15.20
   7  -1  -2  854.91   27.70
   7  -1  -2  867.01   25.50
  -7   1   2  836.52   25.50
  -7   1   2  851.51   26.60
  -7   1   2  844.92   27.60
  -7   1   2  840.22   24.90
   6  -1  -2 4289.67  111.79
   6  -1  -2 4196.68  113.39
   6  -1  -2 4251.27  112.29
   6  -1  -2 4381.16  111.49
  -6   1   2 4176.28  113.19
  -6   1   2 4309.07  111.59
  -6   1   2 4606.14  111.19
  -6   1   2 4205.88  112.09
  -6   1   2 4272.77  113.29
  -6   1   2 4280.67  113.89
   5  -1  -2 8273.97  218.08
   5  -1  -2 8962.90  218.28
   5  -1  -2 8454.75  218.68
  -5   1   2 8706.23  219.38
  -5   1   2 8541.54  219.38
   4  -1  -2  128.59    5.40
   4  -1  -2  138.59    5.90
   4  -1  -2  144.19    6.30
   4  -1  -2  133.89    5.70
  -4   1   2  134.89    5.60
  -4   1   2  135.19    6.10
  -4   1   2  141.29    5.60
   3  -1  -2   24.00    2.00
   3  -1  -2   23.70    2.10
   3  -1  -2   22.70    1.70
   3  -1  -2   26.90    2.10
  -3   1   2   27.60    1.80
  -3   1   2   30.80    2.20
  -3   1   2   21.70    2.10
  -3   1   2   24.10    2.10
   0  -1  -2 2408.16   62.29
   0   1   2 2456.65   62.99
   0   1   2 2400.36   61.49
  -1  -1  -2  152.98    5.90
  -1  -1  -2  158.88    5.60
  -1  -1  -2  145.19    6.20
  -1  -1  -2  151.58    4.90
   1   1   2  153.58    6.50
   1   1   2  155.28    5.50
   1   1   2  163.68    4.90
  -2  -1  -2  610.34   18.20
  -2  -1  -2  643.84   18.70
  -2  -1  -2  609.84   16.50
  -2  -1  -2  608.04   19.20
   2   1   2  637.64   16.60
   2   1   2  627.44   19.50
   2   1   2  594.14   18.30
   2   1   2  608.74   18.00
   2   1   2  647.44   19.50
  -3  -1  -2 3424.86   92.89
  -3  -1  -2 3442.26   92.49
  -3  -1  -2 3510.35   88.79
  -3  -1  -2 3509.35   91.69
  -3  -1  -2 3659.93   92.19
   3   1   2 3707.73   89.09
   3   1   2 3480.05   91.29
   3   1   2 3450.35   93.09
   3   1   2 3423.56   92.89
  -4  -1  -2  678.73   24.20
  -4  -1  -2  679.43   21.50
  -4  -1  -2  671.23   22.60
  -4  -1  -2  691.83   17.90
   4   1   2  666.03   22.50
   4   1   2  698.03   18.20
   4   1   2  691.13   22.80
   4   1   2  667.43   21.00
   4   1   2  667.73   21.30
  -5  -1  -2  799.62   25.70
  -5  -1  -2  822.22   21.40
  -5  -1  -2  848.52   27.00
  -5  -1  -2  816.52   21.20
   5   1   2  775.12   25.30
   5   1   2  802.72   26.80
   5   1   2  823.42   27.20
  -6  -1  -2  606.24   21.50
  -6  -1  -2  617.54   22.50
   6   1   2  615.14   22.50
   6   1   2  614.54   22.80
  -7  -1  -2   45.10    6.80
  -7  -1  -2   46.30    6.00
   7   1   2   49.40    6.60
   7   1   2   43.40    6.50
  -8  -1  -2  323.07   16.20
  -8  -1  -2  318.17   15.50
   8   1   2  309.77   16.40
   8   1   2  306.67   15.50
  -9  -1  -2  542.05   23.30
  -9  -1  -2  521.15   22.10
   9   1   2  527.05   23.30
   9   1   2  514.55   22.10
 -10  -1  -2  155.98   11.70
 -10  -1  -2  166.18   13.20
  10   1   2  176.08   13.30
  10   1   2  198.48   12.80
 -11  -1  -2   43.60    7.40
 -11  -1  -2   55.99    9.80
  11   1   2   51.89    8.90
  11   1   2   50.79    8.40
  13  -2  -2  119.99    9.50
  13  -2  -2  148.89   11.90
 -13   2   2  110.89   10.20
 -13   2   2  138.89   12.50
 -13   2   2  121.99    7.70
  12  -2  -2  294.67   16.50
  12  -2  -2  301.17   14.70
 -12   2   2  307.97   17.10
 -12   2   2  323.07   12.80
 -12   2   2  305.97   16.00
  11  -2  -2   16.80    5.00
  11  -2  -2   20.70    4.30
 -11   2   2   18.90    3.40
 -11   2   2   13.70    4.60
 -11   2   2   10.90    4.70
  10  -2  -2   95.19    8.10
  10  -2  -2   83.19    6.70
 -10   2   2   98.39    7.60
 -10   2   2   92.99    6.00
 -10   2   2   91.19    8.20
   9  -2  -2   36.10    4.90
   9  -2  -2   41.00    5.80
  -9   2   2   37.00    5.20
  -9   2   2   42.80    5.50
  -9   2   2   33.90    4.80
  -9   2   2   30.70    5.10
   8  -2  -2  614.34   21.90
   8  -2  -2  640.44   20.40
   8  -2  -2  584.04   20.30
  -8   2   2  586.64   19.50
  -8   2   2  628.24   20.90
  -8   2   2  598.54   21.70
  -8   2   2  618.14   20.60
   7  -2  -2 1582.44   44.40
   7  -2  -2 1517.65   42.50
   7  -2  -2 1593.04   43.10
   7  -2  -2 1512.65   42.70
  -7   2   2 1434.46   43.60
  -7   2   2 1516.35   42.90
  -7   2   2 1499.75   42.30
  -7   2   2 1487.85   43.00
  -7   2   2 1512.15   43.80
   6  -2  -2  112.89    5.80
   6  -2  -2  111.49    5.70
   6  -2  -2  107.79    6.00
   6  -2  -2  107.09    6.30
  -6   2   2  114.79    5.90
  -6   2   2  117.79    6.40
  -6   2   2  125.69    6.10
  -6   2   2  106.99    6.60
  -6   2   2  116.99    6.40
  -6   2   2  123.59    6.50
   5  -2  -2 6308.57  157.18
   5  -2  -2 6222.88  156.38
   5  -2  -2 6053.29  155.88
   5  -2  -2 6135.99  157.38
  -5   2   2 5925.61  156.78
  -5   2   2 6054.59  157.18
  -5   2   2 6266.57  156.88
  -5   2   2 5990.40  156.68
   4  -2  -2 1464.55   39.00
   4  -2  -2 1409.76   37.50
   4  -2  -2 1419.06   38.00
   4  -2  -2 1399.76   38.70
  -4   2   2 1475.05   39.20
  -4   2   2 1459.25   37.70
  -4   2   2 1463.35   38.40
  -4   2   2 1370.16   38.90
  -4   2   2 1312.27   38.50
  -1  -2  -2 1111.99   30.30
  -1  -2  -2 1106.29   31.30
  -1  -2  -2 1095.69   31.70
  -1  -2  -2 1098.69   29.20
   1   2   2 1132.19   29.10
   1   2   2 1106.59   31.00
   1   2   2 1120.49   30.50
   1   2   2 1131.89   30.20
   1   2   2 1106.79   32.00
  -2  -2  -2  783.92   22.80
  -2  -2  -2  809.22   23.70
  -2  -2  -2  746.23   23.90
  -2  -2  -2  757.42   24.00
  -2  -2  -2  798.82   20.60
   2   2   2  777.92   22.50
   2   2   2  766.52   23.10
   2   2   2  769.32   24.40
   2   2   2  783.02   20.50
  -3  -2  -2 2805.82   74.49
  -3  -2  -2 2639.34   74.99
  -3  -2  -2 2736.03   75.19
  -3  -2  -2 2804.62   73.79
  -3  -2  -2 2938.71   69.89
   3   2   2 2709.13   74.69
   3   2   2 2719.43   75.49
   3   2   2 2769.62   75.69
  -4  -2  -2  673.63   23.60
   4   2   2  674.33   23.90
   4   2   2  735.13   24.60
   4   2   2  705.23   22.70
  -5  -2  -2  127.59    7.70
  -5  -2  -2  118.49    8.30
   5   2   2  118.49    8.40
   5   2   2  118.19    8.50
  -6  -2  -2  377.56   15.90
  -6  -2  -2  392.96   17.20
   6   2   2  390.76   17.40
   6   2   2  367.56   16.90
  -7  -2  -2   13.30    3.60
  -7  -2  -2    9.60    4.20
   7   2   2    8.70    3.50
   7   2   2    9.30    4.10
  -8  -2  -2  842.32   30.30
  -8  -2  -2  826.12   31.70
   8   2   2  877.81   32.40
   8   2   2  829.62   31.20
  -9  -2  -2  135.69   11.50
  -9  -2  -2  136.39   10.50
   9   2   2  117.09   10.60
   9   2   2  136.19   11.10
 -10  -2  -2   67.09    9.10
 -10  -2  -2   41.80    8.70
  10   2   2   38.20    7.30
  10   2   2   52.49    8.60
 -11  -2  -2  117.59   11.00
 -11  -2  -2  107.69   13.10
  11   2   2  128.39   11.50
  11   2   2  114.79   13.40
  13  -3  -2   -0.50    3.50
  13  -3  -2   -1.70    3.10
 -13   3   2   -0.60    3.00
 -13   3   2    1.10    4.10
 -13   3   2    3.50    3.50
  12  -3  -2  237.68   14.10
  12  -3  -2  225.28   12.00
 -12   3   2  247.98   11.40
 -12   3   2  223.98   13.00
 -12   3   2  232.48   14.30
  11  -3  -2  816.32   27.10
  11  -3  -2  820.72   29.90
 -11   3   2  810.42   26.30
 -11   3   2  813.22   29.70
 -11   3   2  789.32   29.90
  10  -3  -2  130.49   15.80
  10  -3  -2  109.39    7.20
 -10   3   2  111.49    7.20
 -10   3   2  128.59    9.10
 -10   3   2  112.19    7.90
   9  -3  -2  179.48   10.30
   9  -3  -2  185.38    9.00
  -9   3   2  180.08   10.20
  -9   3   2  190.48    9.20
  -9   3   2  183.88    9.60
   8  -3  -2 1511.85   45.10
   8  -3  -2 1585.94   45.20
  -8   3   2 1533.45   44.60
  -8   3   2 1432.66   45.30
  -8   3   2 1592.84   44.00
   7  -3  -2 1755.52   46.90
   7  -3  -2 1739.53   46.90
   7  -3  -2 1699.83   48.50
   7  -3  -2 1667.23   48.10
  -7   3   2 1680.23   48.30
  -7   3   2 1730.53   47.90
  -7   3   2 1663.33   47.60
  -7   3   2 1752.52   47.30
  -7   3   2 1665.23   47.80
   6  -3  -2 3075.89   81.79
   6  -3  -2 3028.90   79.79
   6  -3  -2 3020.00   81.59
   6  -3  -2 3049.09   80.09
  -6   3   2 3043.90   80.79
  -6   3   2 3070.59   81.39
  -6   3   2 2973.70   80.89
  -6   3   2 3077.49   80.29
  -6   3   2 3308.87   82.39
  -6   3   2 3002.20   82.19
   5  -3  -2   24.00    3.20
   5  -3  -2   18.50    1.90
   5  -3  -2   26.50    3.40
   5  -3  -2   20.40    2.40
  -5   3   2   24.20    3.50
  -5   3   2   27.20    3.10
  -5   3   2   25.40    3.30
  -5   3   2   20.10    2.70
  -5   3   2   23.10    3.10
  -5   3   2   24.00    2.10
   4  -3  -2 1458.85   38.70
   4  -3  -2 1496.45   39.60
   4  -3  -2 1522.45   40.40
   4  -3  -2 1461.05   41.00
  -4   3   2 1441.56   40.50
  -4   3   2 1463.65   41.20
  -4   3   2 1521.75   38.80
  -4   3   2 1500.55   39.80
  -4   3   2 1480.15   40.90
   3  -3  -2 6176.78  152.58
  -3   3   2 5730.03  152.48
   2  -3  -2  103.09    5.00
   2  -3  -2  108.49    4.60
   2  -3  -2  111.79    4.80
  -2   3   2  106.59    5.00
  -2   3   2   99.09    4.40
  -2   3   2  111.49    3.50
  -2   3   2  107.69    3.50
  -2   3   2  110.19    4.70
   1  -3  -2  560.94   14.90
   1  -3  -2  525.15   16.40
   1  -3  -2  517.65   15.90
   1  -3  -2  533.95   15.90
  -1   3   2  527.15   16.00
  -1   3   2  539.75   17.20
  -1   3   2  557.14   16.00
  -1   3   2  532.15   15.70
  -1   3   2  544.35   14.90
   0  -3  -2 4604.84  117.99
   0  -3  -2 4602.74  118.69
   0  -3  -2 4498.55  117.19
   0  -3  -2 4640.54  118.69
   0  -3  -2 4453.55  116.49
   0  -3  -2 4613.34  116.49
   0   3   2 4607.84  117.69
   0   3   2 4493.75  116.99
   0   3   2 4586.64  116.39
  -1  -3  -2   23.60    3.60
  -1  -3  -2   26.40    3.60
  -1  -3  -2   23.90    2.30
  -1  -3  -2   19.30    1.80
  -1  -3  -2   25.00    3.30
   1   3   2   27.80    2.60
   1   3   2   23.60    1.70
   1   3   2   29.40    3.90
   1   3   2   23.30    2.30
   1   3   2   22.80    3.00
  -2  -3  -2   98.89    6.30
  -2  -3  -2  101.49    6.20
  -2  -3  -2   99.79    5.50
  -2  -3  -2  104.69    3.90
  -2  -3  -2   97.59    6.40
   2   3   2  102.59    5.30
   2   3   2   98.09    5.30
   2   3   2   93.59    5.70
   2   3   2   94.69    6.80
   2   3   2  111.09    6.80
   2   3   2  116.19    3.70
   2   3   2  100.39    3.80
  -3  -3  -2   67.99    5.70
  -3  -3  -2   64.49    4.90
  -3  -3  -2   53.69    5.10
   3   3   2   57.09    4.30
   3   3   2   57.39    4.60
   3   3   2   57.69    5.50
   3   3   2   54.29    7.20
  -4  -3  -2  799.62   27.70
  -4  -3  -2  816.92   26.20
   4   3   2  823.92   28.20
   4   3   2  814.52   28.40
  -5  -3  -2 1157.98   35.60
  -5  -3  -2 1169.78   37.60
   5   3   2 1081.79   37.50
   5   3   2 1163.28   37.80
  -6  -3  -2  212.48   12.60
  -6  -3  -2  237.38   12.10
   6   3   2  201.88   12.50
   6   3   2  207.78   12.70
  -7  -3  -2  116.39    9.30
  -7  -3  -2  113.59   10.00
   7   3   2  126.99   10.20
   7   3   2  135.99   10.70
  -8  -3  -2  477.55   22.30
  -8  -3  -2  442.66   20.00
   8   3   2  457.15   21.50
   8   3   2  420.86   21.20
  -9  -3  -2  255.17   15.50
  -9  -3  -2  279.97   17.40
   9   3   2  289.37   17.20
   9   3   2  261.87   16.30
 -10  -3  -2   13.30    6.70
 -10  -3  -2   14.20    5.10
  10   3   2   21.20    6.80
  10   3   2   18.00    5.70
  14  -4  -2   46.20    6.40
  14  -4  -2   65.59   10.60
 -14   4   2   72.69   13.20
 -14   4   2   55.59    9.30
 -14   4   2   62.59    7.30
  13  -4  -2   34.80    5.50
  13  -4  -2   50.79    9.20
 -13   4   2   37.70    6.20
 -13   4   2   37.80    5.70
 -13   4   2   46.20    7.60
  12  -4  -2   32.80    5.10
  12  -4  -2   28.70    5.50
 -12   4   2   34.50    5.80
 -12   4   2   35.60    5.30
 -12   4   2   34.00    7.10
  11  -4  -2  255.57   13.50
  11  -4  -2  250.47   11.40
 -11   4   2  250.17   13.40
 -11   4   2  241.98   11.80
 -11   4   2  249.08   12.60
  10  -4  -2   51.99    4.80
  10  -4  -2   56.69    5.90
 -10   4   2   47.40    5.90
 -10   4   2   44.30    5.70
 -10   4   2   68.69    7.60
   9  -4  -2   30.70    3.80
   9  -4  -2   29.10    4.90
  -9   4   2   36.10    5.20
  -9   4   2   22.60    4.00
  -9   4   2   19.40    3.80
   8  -4  -2  337.77   12.20
   8  -4  -2  340.67   12.20
   8  -4  -2  336.87   13.80
  -8   4   2  316.87   13.00
  -8   4   2  313.67   12.50
  -8   4   2  323.67   13.10
  -8   4   2  327.27   13.40
   7  -4  -2  731.73   21.90
   7  -4  -2  732.53   22.00
   7  -4  -2  780.02   24.00
  -7   4   2  758.42   22.40
  -7   4   2  687.43   22.60
  -7   4   2  743.43   23.80
  -7   4   2  710.53   22.70
   6  -4  -2 4041.70  103.59
   6  -4  -2 3963.40  106.09
   6  -4  -2 3975.00  103.19
  -6   4   2 4040.00  103.49
  -6   4   2 3864.61  104.09
  -6   4   2 4251.07  105.99
  -6   4   2 3865.31  103.99
  -6   4   2 4105.39  106.49
   5  -4  -2 1544.65   41.20
   5  -4  -2 1574.64   42.40
   5  -4  -2 1459.35   43.10
   5  -4  -2 1497.35   40.40
  -5   4   2 1577.34   40.60
  -5   4   2 1530.05   42.70
  -5   4   2 1497.45   43.50
  -5   4   2 1521.75   41.40
  -5   4   2 1534.75   41.30
  -5   4   2 1555.44   43.20
   4  -4  -2  676.53   18.60
   4  -4  -2  665.23   21.40
   4  -4  -2  688.13   19.90
  -4   4   2  674.03   20.60
  -4   4   2  665.73   19.50
  -4   4   2  726.23   22.00
  -4   4   2  684.23   19.70
  -4   4   2  711.33   18.70
  -4   4   2  652.13   21.10
   3  -4  -2 4444.66  121.39
   3  -4  -2 4600.04  120.79
   3  -4  -2 4588.84  120.39
   3  -4  -2 4716.93  120.49
  -3   4   2 4769.82  119.99
  -3   4   2 4760.82  118.59
  -3   4   2 4667.13  120.49
  -3   4   2 4626.64  119.89
  -3   4   2 4738.53  121.39
  -3   4   2 4796.02  118.59
  -3   4   2 4903.51  121.99
   2  -4  -2 4406.66  111.89
   2  -4  -2 4242.18  112.79
   2  -4  -2 4023.20  112.39
   2  -4  -2 4319.57  112.39
   2  -4  -2 4482.45  110.79
  -2   4   2 4439.06  112.89
  -2   4   2 4421.96  112.49
  -2   4   2 4465.05  111.09
  -2   4   2 4190.38  111.69
  -2   4   2 4574.14  112.69
  -2   4   2 4310.87  111.79
   1  -4  -2 8496.25  218.28
  -1   4   2 8625.94  217.08
  -1   4   2 8491.65  216.98
   0  -4  -2  490.65   15.40
   0  -4  -2  510.55   15.60
   0  -4  -2  498.55   17.10
   0  -4  -2  497.25   16.30
   0   4   2  503.55   16.00
   0   4   2  533.85   18.20
   0   4   2  514.05   15.30
   0   4   2  505.05   15.50
   0   4   2  520.15   17.80
   0   4   2  539.95   15.80
  -1  -4  -2 4409.26  113.99
  -1  -4  -2 4372.16  114.79
  -1  -4  -2 4230.78  110.59
  -1  -4  -2 4357.56  112.19
  -1  -4  -2 4287.57  114.09
   1   4   2 4334.97  111.89
   1   4   2 4493.25  115.89
   1   4   2 4278.97  110.19
   1   4   2 4362.16  110.69
   1   4   2 4211.48  112.09
   1   4   2 4207.88  113.09
   1   4   2 4358.16  115.09
  -2  -4  -2 1761.92   48.90
  -2  -4  -2 1776.92   50.69
  -2  -4  -2 1656.13   50.99
   2   4   2 1795.92   52.59
   2   4   2 1784.32   47.40
   2   4   2 1768.32   51.89
   2   4   2 1783.92   48.60
  -3  -4  -2  136.99    8.80
  -3  -4  -2  127.49    7.50
  -3  -4  -2  140.59    8.40
   3   4   2  132.69    8.80
   3   4   2  131.39    9.10
  -4  -4  -2   36.30    6.30
  -4  -4  -2   33.00    4.60
   4   4   2   35.10    6.40
   4   4   2   33.80    6.00
  -5  -4  -2  373.66   17.40
  -5  -4  -2  354.76   15.50
   5   4   2  352.66   17.10
   5   4   2  338.87   17.40
  -6  -4  -2  335.47   17.50
  -6  -4  -2  337.57   15.80
   6   4   2  328.87   17.60
   6   4   2  384.06   27.30
  -7  -4  -2    2.50    3.30
  -7  -4  -2    3.00    4.30
   7   4   2    7.80    4.10
   7   4   2   -3.30    3.80
  -8  -4  -2   67.69    8.40
   8   4   2   50.89    8.70
   8   4   2   53.99    8.60
  -9  -4  -2  210.18   16.30
   9   4   2  177.48   25.70
   9   4   2  207.38   15.20
  14  -5  -2   26.70    4.80
  14  -5  -2   35.80    7.00
 -14   5   2   43.50    7.00
 -14   5   2   30.10    5.80
 -14   5   2   40.70    7.40
  13  -5  -2   85.19    8.70
  13  -5  -2   76.89    6.70
 -13   5   2   82.59    7.90
 -13   5   2   80.79    7.70
 -13   5   2   67.59    8.90
  12  -5  -2  382.26   17.70
  12  -5  -2  353.56   14.60
 -12   5   2  386.56   17.50
 -12   5   2  357.96   16.40
 -12   5   2  358.06   15.90
  11  -5  -2   51.49    6.80
  11  -5  -2   69.19    5.60
 -11   5   2   65.29    7.50
 -11   5   2   67.49    6.30
 -11   5   2   64.29    7.30
  10  -5  -2  201.78   11.50
  10  -5  -2  236.28   10.00
 -10   5   2  220.98   10.70
 -10   5   2  223.28   11.40
 -10   5   2  226.38   11.50
   9  -5  -2 2517.65   67.89
   9  -5  -2 2598.84   70.99
  -9   5   2 2513.95   70.49
  -9   5   2 2578.14   69.69
  -9   5   2 2439.26   68.69
   8  -5  -2 1969.20   56.39
   8  -5  -2 2039.50   54.19
   8  -5  -2 1980.90   54.19
  -8   5   2 2015.10   55.29
  -8   5   2 2001.70   56.89
  -8   5   2 2005.40   54.59
  -8   5   2 1988.50   55.39
   7  -5  -2   19.70    2.80
   7  -5  -2   13.90    3.00
   7  -5  -2   28.00    3.00
  -7   5   2   20.80    3.00
  -7   5   2   18.50    2.80
  -7   5   2   22.10    3.30
  -7   5   2   21.60    4.00
   6  -5  -2  817.72   25.50
   6  -5  -2  825.72   23.70
   6  -5  -2  859.61   24.50
  -6   5   2  811.72   23.70
  -6   5   2  842.42   24.50
  -6   5   2  844.52   24.70
  -6   5   2  893.81   27.00
   5  -5  -2    9.00    1.90
   5  -5  -2    8.20    1.40
   5  -5  -2    5.40    2.00
   5  -5  -2    9.00    2.20
  -5   5   2    7.00    2.20
  -5   5   2   10.00    1.50
  -5   5   2    8.90    2.40
  -5   5   2   10.00    1.90
  -5   5   2    7.60    1.80
  -5   5   2   12.80    2.40
   4  -5  -2   27.00    2.00
   4  -5  -2   34.00    3.10
   4  -5  -2   33.00    3.00
   4  -5  -2   27.80    2.80
   4  -5  -2   23.00    3.40
  -4   5   2   30.50    2.50
  -4   5   2   35.10    3.40
  -4   5   2   31.10    2.00
  -4   5   2   29.90    1.90
  -4   5   2   27.20    2.70
  -4   5   2   27.30    2.50
  -4   5   2   26.30    3.50
   3  -5  -2  109.39    5.50
   3  -5  -2  107.69    5.90
   3  -5  -2  109.09    5.70
   3  -5  -2  117.29    9.00
  -3   5   2  104.59    5.30
  -3   5   2  104.69    6.90
  -3   5   2  111.99    4.40
  -3   5   2  110.29    5.20
  -3   5   2  110.69    4.30
  -3   5   2  113.79    6.10
  -3   5   2  112.69    5.20
   2  -5  -2  469.05   15.50
   2  -5  -2  459.75   16.00
   2  -5  -2  498.75   14.10
   2  -5  -2  464.15   16.20
  -2   5   2  479.35   15.30
  -2   5   2  494.85   14.50
  -2   5   2  486.95   14.30
  -2   5   2  502.55   16.70
  -2   5   2  487.75   15.90
  -2   5   2  489.55   16.30
   1  -5  -2   98.49    4.70
   1  -5  -2   97.39    6.00
   1  -5  -2   93.99    5.20
   1  -5  -2   94.79    6.00
   1  -5  -2  102.99    5.50
  -1   5   2  110.79    6.80
  -1   5   2  102.19    4.80
  -1   5   2  105.59    5.30
  -1   5   2  102.39    5.60
  -1   5   2   94.49    5.30
  -1   5   2   99.29    5.20
   0  -5  -2 1254.37   34.70
   0  -5  -2 1239.58   37.50
   0  -5  -2 1238.98   36.80
   0  -5  -2 1203.68   34.40
   0   5   2 1209.68   35.80
   0   5   2 1243.28   34.60
   0   5   2 1266.97   34.10
   0   5   2 1238.78   37.80
   0   5   2 1233.28   35.00
   0   5   2 1248.08   34.60
  -1  -5  -2  250.37   10.40
  -1  -5  -2  263.67   12.40
  -1  -5  -2  253.77   11.60
   1   5   2  249.97    9.10
   1   5   2  251.37   10.00
   1   5   2  238.68   12.60
   1   5   2  240.28    8.50
   1   5   2  280.97   12.80
  -2  -5  -2  965.20   31.80
  -2  -5  -2  911.91   30.40
  -2  -5  -2  962.30   28.90
   2   5   2  957.70   31.80
   2   5   2  911.21   25.70
   2   5   2  922.31   25.20
   2   5   2  938.11   32.40
  -3  -5  -2 1059.29   43.20
  -3  -5  -2  933.81   31.90
  -3  -5  -2  956.80   30.40
   3   5   2  959.00   33.10
   3   5   2  926.91   33.60
  -4  -5  -2  323.27   14.60
  -4  -5  -2  359.16   17.40
   4   5   2  337.57   16.80
   4   5   2  359.06   17.80
  -5  -5  -2    2.80    3.10
  -5  -5  -2    6.40    4.00
   5   5   2    2.10    3.50
   5   5   2    0.90    3.50
  -6  -5  -2  239.08   13.30
  -6  -5  -2  215.48   14.90
   6   5   2  259.27   15.30
   6   5   2  204.98   14.50
  -7  -5  -2  166.38   11.50
  -7  -5  -2  177.78   14.00
   7   5   2  157.58   12.60
   7   5   2  147.49   13.00
  -8  -5  -2  268.27   15.80
  -8  -5  -2  281.67   19.20
   8   5   2  252.87   17.00
   8   5   2  303.67   18.60
  -9  -5  -2   68.89   12.30
  -9  -5  -2   52.49    8.90
   9   5   2   60.69    9.50
   9   5   2   53.19    9.10
  14  -6  -2   52.09    8.00
  14  -6  -2   38.90    5.50
 -14   6   2   51.09    8.40
 -14   6   2   58.89    7.80
 -14   6   2   55.59    7.50
  13  -6  -2    1.50    3.60
  13  -6  -2    5.60    2.70
 -13   6   2    5.90    4.30
 -13   6   2    5.80    3.80
 -13   6   2    4.10    4.10
  12  -6  -2  457.85   20.10
  12  -6  -2  449.06   16.70
 -12   6   2  449.56   18.40
 -12   6   2  454.65   19.10
 -12   6   2  471.75   19.40
  11  -6  -2  215.48    9.90
  11  -6  -2  218.68   12.40
 -11   6   2  237.98   12.20
 -11   6   2  228.68   12.30
 -11   6   2  225.88   11.10
  10  -6  -2    1.70    3.60
  10  -6  -2    2.60    2.10
 -10   6   2    3.60    3.40
 -10   6   2    4.90    2.40
 -10   6   2    4.80    2.30
   9  -6  -2  608.84   19.40
   9  -6  -2  623.74   22.00
  -9   6   2  601.74   20.40
  -9   6   2  586.54   22.10
  -9   6   2  615.94   20.10
   8  -6  -2  137.79    8.00
   8  -6  -2  125.29    6.20
   8  -6  -2  132.59    6.60
  -8   6   2  115.59    6.60
  -8   6   2  125.19    6.50
  -8   6   2  136.49    8.40
  -8   6   2  132.39    7.00
   7  -6  -2 1746.03   46.70
   7  -6  -2 1726.93   47.40
   7  -6  -2 1728.83   48.90
  -7   6   2 1826.42   47.00
  -7   6   2 1685.23   50.09
  -7   6   2 1705.43   47.60
  -7   6   2 1711.03   47.50
   6  -6  -2   38.90    4.50
   6  -6  -2   28.20    2.60
   6  -6  -2   33.00    3.70
  -6   6   2   31.00    2.60
  -6   6   2   30.50    3.40
  -6   6   2   27.80    4.20
  -6   6   2   31.20    3.50
   5  -6  -2    3.80    1.20
   5  -6  -2    1.70    1.40
   5  -6  -2    3.70    1.70
   5  -6  -2    3.20    1.70
  -5   6   2    4.70    1.20
  -5   6   2    6.00    1.50
  -5   6   2    3.80    1.60
  -5   6   2    6.90    2.30
  -5   6   2    5.20    1.30
   4  -6  -2   46.90    7.60
   4  -6  -2   41.30    3.80
   4  -6  -2   46.70    3.80
  -4   6   2   41.30    3.30
  -4   6   2   40.10    2.60
  -4   6   2   40.80    3.20
  -4   6   2   43.30    2.70
   3  -6  -2 1081.49   32.40
   3  -6  -2 1081.89   32.80
   3  -6  -2 1136.49   31.90
   3  -6  -2 1091.39   32.70
  -3   6   2 1117.29   30.00
  -3   6   2 1112.69   30.00
  -3   6   2 1126.79   32.60
  -3   6   2 1096.29   31.30
  -3   6   2 1078.69   31.50
  -3   6   2 1064.29   32.90
   2  -6  -2  411.06   15.20
   2  -6  -2  396.76   14.60
   2  -6  -2  431.36   13.00
   2  -6  -2  416.46   15.70
   2  -6  -2  399.26   18.00
  -2   6   2  404.06   14.30
  -2   6   2  408.86   14.90
  -2   6   2  406.46   13.30
  -2   6   2  422.66   13.20
  -2   6   2  412.56   14.50
   1  -6  -2   93.29    6.50
   1  -6  -2   99.19    5.80
   1  -6  -2   99.29    5.90
   1  -6  -2  106.59    7.00
   1  -6  -2  107.69    5.30
  -1   6   2  105.39    5.60
  -1   6   2   95.69    7.20
  -1   6   2  105.89    6.00
  -1   6   2   99.09    5.30
   0  -6  -2 1021.20   29.60
   0  -6  -2 1050.09   32.30
   0  -6  -2  996.50   32.80
   0   6   2  982.50   29.40
   0   6   2 1028.10   33.30
   0   6   2 1020.30   33.90
   0   6   2 1008.40   28.70
   0   6   2  978.20   29.30
  -1  -6  -2 1025.30   32.70
  -1  -6  -2  983.60   33.30
  -1  -6  -2 1013.20   32.00
   1   6   2  981.30   27.90
   1   6   2 1040.00   34.80
   1   6   2 1015.20   33.80
   1   6   2  985.10   28.70
  -2  -6  -2  354.16   16.60
  -2  -6  -2  325.67   13.60
  -2  -6  -2  350.16   15.50
   2   6   2  333.77   16.90
   2   6   2  323.47   10.80
   2   6   2  339.17   16.30
   2   6   2  324.57   10.30
  -3  -6  -2   28.40    6.00
  -3  -6  -2   28.20    5.70
  -3  -6  -2   20.00    4.00
   3   6   2   26.90    6.20
   3   6   2   18.00    4.80
  -4  -6  -2  131.39    9.00
  -4  -6  -2  140.29   11.10
   4   6   2  140.89   11.70
   4   6   2  149.69   11.40
  -5  -6  -2   13.50    4.20
  -5  -6  -2    9.60    4.80
   5   6   2   12.90    4.80
   5   6   2    7.80    5.30
  -6  -6  -2   -3.20    3.80
  -6  -6  -2   -3.10    2.60
   6   6   2   -3.00    3.70
   6   6   2    8.30    4.70
  -7  -6  -2   23.30    5.70
  -7  -6  -2   18.20    7.30
   7   6   2   45.20    7.80
   7   6   2   32.60    6.90
  -8  -6  -2   24.60    8.20
  -8  -6  -2   21.60    6.20
   8   6   2   28.80    8.20
   8   6   2   19.10    7.20
  14  -7  -2   85.29   10.20
  14  -7  -2   96.49    8.00
 -14   7   2  100.89   10.90
 -14   7   2  102.69    8.90
 -14   7   2   97.69    9.50
  13  -7  -2  133.69   10.30
  13  -7  -2  125.49    7.90
 -13   7   2  143.99   10.30
 -13   7   2  135.39   10.30
 -13   7   2  130.89    9.30
  12  -7  -2   57.29    7.60
  12  -7  -2   57.39    5.40
 -12   7   2   71.29    8.10
 -12   7   2   54.89    6.50
 -12   7   2   57.09    7.40
  11  -7  -2  151.08    7.80
  11  -7  -2  170.48   10.30
 -11   7   2  152.58   10.40
 -11   7   2  139.99    8.50
 -11   7   2  138.89    9.00
  10  -7  -2  200.58   11.00
  10  -7  -2  185.78    8.60
 -10   7   2  186.38    9.20
 -10   7   2  175.88   10.80
 -10   7   2  190.48    9.60
   9  -7  -2   44.80    4.10
   9  -7  -2   58.09    5.80
  -9   7   2   46.90    6.20
  -9   7   2   56.89    4.80
   8  -7  -2  279.17   12.40
   8  -7  -2  301.27   12.70
   8  -7  -2  283.37   10.70
  -8   7   2  304.77   13.90
  -8   7   2  301.17   11.00
  -8   7   2  291.97   11.40
  -8   7   2  278.27   12.50
   7  -7  -2  321.47   12.20
   7  -7  -2  318.27   11.20
   7  -7  -2  323.37   13.00
  -7   7   2  315.67   11.80
  -7   7   2  319.47   11.10
  -7   7   2  347.47   14.70
  -7   7   2  328.77   11.90
   6  -7  -2  552.64   18.00
   6  -7  -2  514.05   16.30
   6  -7  -2  538.25   18.30
  -6   7   2  572.84   20.00
  -6   7   2  518.55   16.90
  -6   7   2  537.15   15.90
  -6   7   2  525.85   16.10
  -6   7   2  529.85   17.00
   5  -7  -2  362.46   13.50
   5  -7  -2  350.46   13.20
   5  -7  -2  360.56   13.60
  -5   7   2  344.37   12.20
  -5   7   2  364.36   14.60
  -5   7   2  355.66   11.30
  -5   7   2  338.17   12.20
  -5   7   2  369.56   11.40
   4  -7  -2   35.70    3.60
   4  -7  -2   29.70    4.00
   4  -7  -2   31.80    4.40
  -4   7   2   28.80    3.50
  -4   7   2   31.50    2.60
  -4   7   2   29.60    3.50
  -4   7   2   28.60    2.50
  -4   7   2   27.70    4.10
   3  -7  -2  669.13   22.80
   3  -7  -2  685.03   21.60
   3  -7  -2  677.53   22.50
   3  -7  -2  672.13   19.40
  -3   7   2  673.53   19.80
  -3   7   2  629.84   21.70
  -3   7   2  667.33   19.80
   2  -7  -2  678.53   23.90
   2  -7  -2  687.23   22.30
   2  -7  -2  698.53   20.60
   2  -7  -2  687.23   23.50
  -2   7   2  712.03   22.40
  -2   7   2  731.63   25.00
  -2   7   2  672.23   20.80
  -2   7   2  687.93   22.90
  -2   7   2  675.03   21.10
   1  -7  -2   26.40    4.80
   1  -7  -2   18.60    2.80
   1  -7  -2   13.70    3.30
   1  -7  -2   18.30    3.90
  -1   7   2   13.30    2.60
  -1   7   2   20.00    3.40
  -1   7   2    9.20    2.90
  -1   7   2   17.90    3.00
  -1   7   2   19.20    4.10
   0  -7  -2   86.49    7.80
   0  -7  -2   79.09    6.70
   0  -7  -2   84.49    6.40
   0   7   2   84.89    5.50
   0   7   2   95.29    8.60
   0   7   2   88.79    7.80
   0   7   2   86.19    5.10
  -1  -7  -2  163.98   11.00
  -1  -7  -2  187.78   11.20
  -1  -7  -2  187.98    9.40
   1   7   2  191.48   12.50
   1   7   2  188.08   11.80
   1   7   2  171.78    7.70
   1   7   2  182.48    7.40
  -2  -7  -2  158.98   10.80
  -2  -7  -2  155.28    9.00
  -2  -7  -2  178.98   11.80
   2   7   2  161.08   12.10
   2   7   2  160.68    6.20
   2   7   2  159.38    6.60
   2   7   2  156.78   11.20
  -3  -7  -2   32.20    5.30
  -3  -7  -2   17.50    5.70
  -3  -7  -2   28.50    6.00
   3   7   2   23.70    5.80
   3   7   2   31.70    8.00
  -4  -7  -2   11.80    5.10
  -4  -7  -2   11.00    3.90
   4   7   2   10.00    4.50
   4   7   2   12.70    4.90
  -5  -7  -2   77.49   11.30
  -5  -7  -2   92.49    8.70
   5   7   2  105.89   12.60
   5   7   2  100.99   12.30
  -6  -7  -2  152.98   11.40
  -6  -7  -2  128.99   13.40
   6   7   2  169.48   13.50
   6   7   2  142.29   13.00
  -7  -7  -2   21.50    6.10
  -7  -7  -2    8.80    5.70
   7   7   2   28.40    7.00
   7   7   2   17.60    7.30
  14  -8  -2    9.10    4.00
  14  -8  -2    2.60    3.80
 -14   8   2    4.90    4.10
 -14   8   2    1.50    3.30
 -14   8   2    2.80    4.30
  13  -8  -2  376.06   14.50
  13  -8  -2  379.76   18.20
 -13   8   2  328.87   17.10
 -13   8   2  343.57   16.30
 -13   8   2  342.97   15.70
  12  -8  -2  299.67   14.80
  12  -8  -2  293.47   12.20
 -12   8   2  277.17   15.10
 -12   8   2  262.97   12.80
  11  -8  -2   25.10    3.90
  11  -8  -2   29.90    5.40
 -11   8   2   23.50    4.10
 -11   8   2   24.40    5.70
 -11   8   2   30.80    4.70
  10  -8  -2   78.09    5.70
  10  -8  -2   89.89    7.20
 -10   8   2   79.79    5.90
 -10   8   2   79.29    7.90
 -10   8   2   84.79    6.30
   9  -8  -2   50.99    6.10
   9  -8  -2   50.99    4.90
   9  -8  -2   50.89    4.60
  -9   8   2   45.90    4.60
  -9   8   2   40.70    6.00
   8  -8  -2  201.38    9.30
   8  -8  -2  215.38   10.40
   8  -8  -2  206.78    8.60
  -8   8   2  184.08    7.70
  -8   8   2  207.08    9.10
  -8   8   2  200.78   11.60
  -8   8   2  197.58    8.40
   7  -8  -2   15.80    2.50
   7  -8  -2   14.30    3.00
   7  -8  -2   12.20    2.90
  -7   8   2   13.30    2.10
  -7   8   2   13.70    4.00
  -7   8   2   16.10    2.30
  -7   8   2   18.40    3.20
   6  -8  -2   16.40    3.30
   6  -8  -2   10.90    2.80
   6  -8  -2   12.50    3.10
  -6   8   2   14.70    2.30
  -6   8   2   18.80    2.30
  -6   8   2   17.50    2.90
  -6   8   2   14.10    3.50
   5  -8  -2  286.27   12.00
   5  -8  -2  301.27   12.60
   5  -8  -2  293.97   12.50
  -5   8   2  293.67   10.10
  -5   8   2  277.07   11.10
  -5   8   2  299.37   10.30
  -5   8   2  307.67   13.50
   4  -8  -2  118.69    7.10
   4  -8  -2  131.39    7.90
   4  -8  -2  135.19    8.10
  -4   8   2  113.59    5.60
  -4   8   2  118.29    6.60
  -4   8   2  112.79    7.60
  -4   8   2  119.89    5.80
   3  -8  -2  467.65   18.50
   3  -8  -2  471.15   18.20
   3  -8  -2  498.45   15.20
   3  -8  -2  460.55   16.90
  -3   8   2  454.75   15.50
  -3   8   2  491.25   17.70
  -3   8   2  457.15   19.30
  -3   8   2  469.95   15.60
   2  -8  -2 1719.43   46.40
   2  -8  -2 1664.93   50.59
   2  -8  -2 1752.62   50.39
   2  -8  -2 1682.23   48.50
  -2   8   2 1649.04   51.49
  -2   8   2 1731.53   48.10
  -2   8   2 1701.33   47.20
  -2   8   2 1605.14   46.60
   1  -8  -2  904.91   27.90
   1  -8  -2  936.51   31.40
   1  -8  -2  933.01   32.10
  -1   8   2  963.90   33.10
  -1   8   2  913.91   31.10
  -1   8   2  948.71   33.60
  -1   8   2  910.31   29.80
   0  -8  -2  556.94   21.80
   0  -8  -2  523.05   22.40
   0  -8  -2  560.54   19.10
   0   8   2  535.55   18.50
   0   8   2  531.15   17.70
   0   8   2  540.05   23.50
   0   8   2  557.24   23.20
  -1  -8  -2    1.20    3.10
  -1  -8  -2    1.90    3.30
  -1  -8  -2   -2.60    2.10
   1   8   2    2.40    1.50
   1   8   2    1.00    3.20
   1   8   2    6.50    1.90
   1   8   2   -0.60    3.40
  -2  -8  -2  700.03   24.90
  -2  -8  -2  736.13   28.10
  -2  -8  -2  737.93   29.30
   2   8   2  680.73   28.80
   2   8   2  734.23   30.10
   2   8   2  675.53   20.70
   2   8   2  695.63   20.20
  -3  -8  -2  259.37   16.30
  -3  -8  -2  256.67   15.20
   3   8   2  269.47   17.20
   3   8   2  241.08   15.50
  -4  -8  -2   42.00    6.60
  -4  -8  -2   51.09   13.60
   4   8   2   36.80    7.90
   4   8   2   49.20    8.60
  -5  -8  -2   14.60    6.40
  -5  -8  -2    7.80    4.00
   5   8   2    8.00    5.70
   5   8   2    1.80    4.80
  -6  -8  -2  107.19   11.20
  -6  -8  -2  115.69   15.50
   6   8   2  124.89   12.70
   6   8   2  129.99   13.00
 -14   9   2   76.29    9.70
 -14   9   2   68.49    8.40
  13  -9  -2   -1.70    3.00
  13  -9  -2    4.20    4.90
 -13   9   2   -1.20    3.90
 -13   9   2   11.80    4.80
  12  -9  -2  112.69    9.10
  12  -9  -2  113.89    7.40
 -12   9   2  119.49   10.30
 -12   9   2  112.29    7.70
 -12   9   2  112.19    9.00
  11  -9  -2  334.57   15.50
  11  -9  -2  324.17   13.50
 -11   9   2  355.36   17.40
 -11   9   2  326.27   13.50
 -11   9   2  343.57   14.30
  10  -9  -2    2.90    2.30
  10  -9  -2    6.20    3.30
 -10   9   2   -0.20    1.70
 -10   9   2    0.00    2.80
 -10   9   2    2.50    2.60
   9  -9  -2  207.38   10.00
   9  -9  -2  225.58   11.30
  -9   9   2  205.38   12.20
  -9   9   2  204.58    9.70
   8  -9  -2 1081.49   32.50
   8  -9  -2 1089.39   33.40
   8  -9  -2 1007.50   30.60
  -8   9   2 1100.19   31.60
  -8   9   2  978.70   35.00
  -8   9   2 1052.69   30.00
  -8   9   2 1076.29   30.40
   7  -9  -2  497.25   18.80
   7  -9  -2  528.75   19.10
  -7   9   2  533.85   16.60
  -7   9   2  542.15   21.10
  -7   9   2  532.65   17.70
   6  -9  -2   32.90    4.70
   6  -9  -2   34.60    5.00
   6  -9  -2   31.10    4.90
  -6   9   2   31.10    5.20
  -6   9   2   42.10    4.80
  -6   9   2   27.80    2.90
  -6   9   2   34.10    3.20
   5  -9  -2  881.61   29.40
   5  -9  -2  899.31   29.40
   5  -9  -2  918.71   28.80
  -5   9   2  897.11   29.90
  -5   9   2  886.31   26.00
  -5   9   2  919.91   27.70
  -5   9   2  907.31   27.50
   4  -9  -2  242.48   12.40
   4  -9  -2  257.97   11.90
   4  -9  -2  264.57   12.90
  -4   9   2  289.87   14.50
  -4   9   2  261.37   10.00
  -4   9   2  229.78   11.90
  -4   9   2  264.07   10.20
   3  -9  -2 1757.22   54.09
   3  -9  -2 1828.22   52.19
   3  -9  -2 1807.12   49.50
   3  -9  -2 1797.32   53.79
  -3   9   2 1889.91   50.39
  -3   9   2 1821.42   52.29
  -3   9   2 1817.72   55.59
  -3   9   2 1792.02   50.09
   2  -9  -2    3.20    2.80
   2  -9  -2    0.80    3.30
   2  -9  -2    5.40    3.40
   2  -9  -2    2.00    1.90
  -2   9   2   -0.70    2.20
  -2   9   2    2.00    2.50
  -2   9   2    1.70    3.20
  -2   9   2    0.30    3.50
   1  -9  -2  474.45   20.30
   1  -9  -2  473.45   20.90
   1  -9  -2  460.85   16.90
  -1   9   2  478.95   21.50
  -1   9   2  479.55   17.00
  -1   9   2  459.05   21.70
   0  -9  -2  136.99   11.20
   0  -9  -2  156.38    8.90
   0   9   2  154.98   11.70
  -1  -9  -2  120.89   10.10
  -1  -9  -2  139.99    8.80
  -1  -9  -2  121.49   11.30
   1   9   2  122.29    6.90
   1   9   2  122.99    6.20
   1   9   2  122.69   11.60
   1   9   2  114.29   10.70
  -2  -9  -2   20.30    6.40
  -2  -9  -2   26.90    6.10
   2   9   2   26.80    3.30
   2   9   2   16.50    6.50
   2   9   2   39.10    7.50
   2   9   2   27.00    2.70
  -3  -9  -2    7.60    5.00
  -3  -9  -2    0.90    3.30
   3   9   2    4.00    5.50
   3   9   2    1.70    4.50
  -4  -9  -2   47.80    7.20
  -4  -9  -2   47.30    9.80
   4   9   2   54.09    9.10
   4   9   2   55.19   11.10
   5   9   2   55.59   10.10
   5   9   2   48.50   10.10
  13 -10  -2   41.90    5.90
  13 -10  -2   58.59    7.80
 -13  10   2   37.60    6.40
 -13  10   2   50.39    9.40
 -13  10   2   40.20    5.60
  12 -10  -2    2.30    3.30
  12 -10  -2    1.60    3.00
 -12  10   2   -3.70    2.80
 -12  10   2    0.40    3.70
 -12  10   2   -0.30    2.50
  11 -10  -2   79.69    6.60
  11 -10  -2   91.09    7.50
 -11  10   2   83.79    6.30
 -11  10   2   78.99    8.30
  10 -10  -2   78.89    6.50
  10 -10  -2   85.89    7.30
 -10  10   2   64.49    8.40
 -10  10   2   74.79    6.20
 -10  10   2   88.89    5.90
   9 -10  -2   18.90    4.10
   9 -10  -2   13.70    3.60
  -9  10   2   12.60    3.30
  -9  10   2   17.00    3.70
  -9  10   2   16.40    4.40
   8 -10  -2    1.80    2.90
   8 -10  -2    6.70    2.90
  -8  10   2    6.20    2.70
  -8  10   2    3.70    3.50
  -8  10   2    5.00    2.00
  -8  10   2    7.30    2.20
   7 -10  -2  588.24   21.00
   7 -10  -2  594.64   21.00
   7 -10  -2  560.34   20.80
  -7  10   2  538.45   19.00
  -7  10   2  597.24   23.00
  -7  10   2  562.94   17.80
  -7  10   2  526.85   17.80
   6 -10  -2  391.56   15.70
   6 -10  -2  344.67   15.40
   6 -10  -2  382.86   17.20
  -6  10   2  415.46   17.20
  -6  10   2  333.47   12.80
  -6  10   2  381.06   15.40
  -6  10   2  378.76   13.00
   5 -10  -2    5.80    3.50
   5 -10  -2   -1.50    2.60
   5 -10  -2    5.60    2.90
  -5  10   2    7.10    3.10
  -5  10   2    5.10    3.30
  -5  10   2    3.00    2.50
  -5  10   2    3.70    1.90
  -5  10   2    2.30    1.80
   4 -10  -2   78.39    7.30
   4 -10  -2   76.69    6.70
   4 -10  -2   76.49    7.20
  -4  10   2   79.19    7.00
  -4  10   2   97.79    8.80
   3 -10  -2  140.79   10.30
   3 -10  -2  141.29   10.30
   3 -10  -2  135.49    9.00
   3 -10  -2  148.09    7.40
  -3  10   2  154.98   11.40
  -3  10   2  138.99   11.30
  -3  10   2  155.48    9.20
  -3  10   2  142.89    7.80
   2 -10  -2  452.45   16.00
   2 -10  -2  436.76   19.90
   2 -10  -2  447.06   19.60
  -2  10   2  420.36   16.30
  -2  10   2  407.36   22.20
  -2  10   2  423.36   16.70
   1 -10  -2   23.50    6.00
   1 -10  -2   15.60    3.60
   1 -10  -2    9.50    4.60
  -1  10   2   20.60    6.40
  -1  10   2   15.80    3.40
  -1  10   2   18.60    4.00
  -1  10   2   15.80    4.70
   0 -10  -2    9.60    3.30
   0 -10  -2    8.80    5.00
   0 -10  -2    6.60    4.20
   0  10   2    9.30    2.80
   0  10   2    6.60    4.70
   0  10   2    9.10    4.80
  -1 -10  -2  243.98   16.60
  -1 -10  -2  282.17   16.00
  -1 -10  -2  248.28   14.30
   1  10   2  188.98   15.00
   1  10   2  223.68    9.40
   1  10   2  242.48   15.60
  -2 -10  -2  202.18   12.00
  -2 -10  -2  188.88   15.70
   2  10   2  191.68   15.70
   2  10   2  186.98   14.60
  -3 -10  -2   10.90    4.40
  -3 -10  -2   -7.30    5.00
   3  10   2   -1.90    5.60
   3  10   2    8.40    5.80
  -4 -10  -2   54.29   10.90
   4  10   2   39.20    8.70
   4  10   2   49.40    9.10
  13 -11  -2    7.80    4.00
  13 -11  -2   10.50    4.40
 -13  11   2   17.70    4.20
 -13  11   2    4.50    5.40
  12 -11  -2    1.20    3.40
 -12  11   2    1.00    3.40
 -12  11   2   -1.50    4.30
 -12  11   2    1.70    2.80
  11 -11  -2    7.40    3.20
  11 -11  -2    7.90    3.60
 -11  11   2   10.30    3.10
 -11  11   2   13.10    3.50
 -11  11   2   13.90    5.00
  10 -11  -2  205.58   11.50
  10 -11  -2  191.98   10.70
 -10  11   2  198.68   10.00
 -10  11   2  211.98   13.70
 -10  11   2  189.88    9.00
   9 -11  -2  433.36   18.10
   9 -11  -2  469.05   18.80
  -9  11   2  450.25   16.90
  -9  11   2  460.65   15.80
  -9  11   2  481.05   21.20
   8 -11  -2  540.05   20.80
   8 -11  -2  542.95   20.90
  -8  11   2  572.74   23.40
  -8  11   2  540.25   19.20
   7 -11  -2   75.49    6.90
   7 -11  -2   70.79    7.10
   7 -11  -2   62.99    6.60
  -7  11   2   68.69    8.40
  -7  11   2   69.99    5.60
  -7  11   2   66.39    5.80
  -7  11   2   69.89    6.70
   6 -11  -2    3.60    3.40
   6 -11  -2    2.30    2.80
   6 -11  -2    3.90    3.20
  -6  11   2   -2.10    1.90
  -6  11   2    2.00    3.40
   5 -11  -2  634.14   24.20
   5 -11  -2  609.34   24.00
   5 -11  -2  608.44   22.70
  -5  11   2  624.64   19.90
  -5  11   2  617.84   21.90
  -5  11   2  605.84   25.70
   4 -11  -2   56.99    7.80
   4 -11  -2   67.49    6.80
   4 -11  -2   80.99    9.50
  -4  11   2   76.99   10.30
  -4  11   2   78.19   12.30
  -4  11   2   72.19    5.50
  -4  11   2   67.49    6.70
   3 -11  -2   39.40    6.30
   3 -11  -2   36.20    6.30
   3 -11  -2   32.20    4.30
   3 -11  -2   43.70    7.60
  -3  11   2   54.19    9.10
  -3  11   2   47.30    6.10
  -3  11   2   38.60    7.60
  -3  11   2   44.40    5.40
   2 -11  -2   73.49    9.10
   2 -11  -2   86.49   10.90
   2 -11  -2   75.59    6.10
  -2  11   2   66.99   10.20
  -2  11   2   76.49    6.60
  -2  11   2   74.89   10.10
  -2  11   2   75.79    6.50
   1 -11  -2    0.60    2.80
   1 -11  -2    8.10    4.30
   1 -11  -2    5.30    4.60
  -1  11   2    2.30    4.10
  -1  11   2    3.10    3.20
  -1  11   2    1.70    2.50
  -1  11   2    2.70    3.50
   0 -11  -2    6.60    3.50
   0 -11  -2    0.60    3.60
   0 -11  -2    5.70    3.80
   0  11   2    3.50    2.60
   0  11   2    1.50    5.00
   0  11   2   -7.30    3.10
  -1 -11  -2    7.80    4.90
  -1 -11  -2    8.60    4.10
   1  11   2   20.30    6.90
   1  11   2   11.80    6.00
  -2 -11  -2   48.50   10.30
  -2 -11  -2   68.49    8.50
   2  11   2   78.59   12.50
   2  11   2   64.19   11.20
  12 -12  -2  144.79    9.90
  12 -12  -2  146.69   10.60
 -12  12   2  147.79   12.50
 -12  12   2  114.39    8.70
  11 -12  -2   31.60    6.10
  11 -12  -2   18.60    4.90
 -11  12   2   23.60    4.60
 -11  12   2   32.80    7.00
  10 -12  -2   12.60    4.00
  10 -12  -2   11.00    4.20
 -10  12   2    1.40    3.00
 -10  12   2    4.50    3.80
 -10  12   2   10.90    2.80
   9 -12  -2   11.30    4.00
  -9  12   2    3.50    3.10
  -9  12   2    5.90    3.90
  -9  12   2    4.90    2.50
   8 -12  -2  187.48   11.10
   8 -12  -2  199.88   11.90
  -8  12   2  182.38    9.60
  -8  12   2  195.38   13.00
  -8  12   2  181.58    8.40
   7 -12  -2    0.80    3.00
   7 -12  -2    1.90    3.10
   7 -12  -2   -1.10    3.10
  -7  12   2   -0.30    2.60
  -7  12   2   -0.70    2.70
  -7  12   2    3.20    2.20
   6 -12  -2   12.30    5.00
   6 -12  -2   12.30    4.40
   6 -12  -2   13.50    4.30
  -6  12   2   22.30    5.50
  -6  12   2    6.50    2.40
  -6  12   2   13.50    5.10
  -6  12   2    5.10    2.90
   5 -12  -2   88.19    8.00
   5 -12  -2   81.59    8.50
   5 -12  -2   90.09    8.90
  -5  12   2  100.79   11.80
  -5  12   2  110.29   10.50
  -5  12   2  103.89    8.90
  -5  12   2  101.29    7.70
  -5  12   2  108.69    6.60
   4 -12  -2   74.29    9.70
   4 -12  -2   63.89    8.40
   4 -12  -2   54.19    7.10
  -4  12   2   62.09    5.70
  -4  12   2   75.99   10.90
  -4  12   2   68.19   10.20
  -4  12   2   72.89    7.00
   3 -12  -2   52.19    5.30
   3 -12  -2   45.60    7.70
   3 -12  -2   48.10    8.60
  -3  12   2   46.70    8.50
  -3  12   2   49.90    6.00
  -3  12   2   42.90    8.20
   2 -12  -2    0.30    4.80
   2 -12  -2    7.60    4.10
   2 -12  -2    6.80    3.20
  -2  12   2    6.20    5.60
  -2  12   2    3.10    3.40
  -2  12   2    1.70    4.80
  -2  12   2    0.50    3.10
   1 -12  -2  191.98   10.80
   1 -12  -2  196.18   16.60
   1 -12  -2  182.98   13.60
  -1  12   2  179.18   15.50
  -1  12   2  186.18   14.60
  -1  12   2  193.68   10.00
  -1  12   2  188.48   11.50
   0 -12  -2   61.59    7.20
   0 -12  -2   71.09   10.00
   0 -12  -2   84.29   12.30
   0  12   2   59.59   10.80
   0  12   2   73.39    6.00
   0  12   2   60.59   13.20
   0  12   2   62.79    8.00
  -1 -12  -2   90.79   13.80
  -1 -12  -2   87.69    8.30
   1  12   2  102.79   12.80
  11 -13  -2  142.19   10.90
 -11  13   2  128.29    8.80
 -11  13   2  152.48   12.40
 -10  13   2  197.18   10.60
 -10  13   2  196.38   14.00
   9 -13  -2   -0.30    3.60
   9 -13  -2   -1.20    3.50
  -9  13   2    0.30    3.00
  -9  13   2   -1.10    2.20
   8 -13  -2   21.70    5.10
   8 -13  -2   19.40    5.20
  -8  13   2   18.00    5.80
  -8  13   2   23.80    4.70
  -8  13   2   24.30    3.80
   7 -13  -2  140.89   10.70
   7 -13  -2  130.69   10.00
   7 -13  -2  131.19    9.80
  -7  13   2  144.39   11.10
  -7  13   2  117.29   11.40
  -7  13   2  111.39    7.00
  -7  13   2   99.89   12.90
  -7  13   2  129.49    8.50
   6 -13  -2  117.69    9.30
   6 -13  -2  111.59    9.70
   6 -13  -2  123.49   10.30
  -6  13   2  108.09    9.40
  -6  13   2  112.69    6.80
  -6  13   2  121.79   11.80
  -6  13   2  131.39   12.30
  -6  13   2  109.29    8.40
   5 -13  -2   25.20    6.20
   5 -13  -2   22.30    5.30
   5 -13  -2   30.10    6.90
  -5  13   2   29.20    7.20
  -5  13   2   24.70    7.20
  -5  13   2   18.60    4.90
  -5  13   2   20.80    4.00
  -5  13   2   28.40    5.40
   4 -13  -2    4.00    3.70
   4 -13  -2   13.60    5.30
   4 -13  -2    1.10    4.10
  -4  13   2   -9.50    2.80
  -4  13   2    2.90    5.80
  -4  13   2    4.20    3.10
  -4  13   2    3.90    4.30
   3 -13  -2   23.30    4.30
   3 -13  -2    7.30    5.00
   3 -13  -2   21.00    6.00
  -3  13   2   34.10    7.30
  -3  13   2   28.80    5.80
  -3  13   2   36.50    5.30
  -3  13   2   17.00    6.40
   2 -13  -2  125.09    8.20
   2 -13  -2   97.89   12.80
  -2  13   2  117.59   20.90
  -2  13   2  145.59    9.60
  -2  13   2  122.49    8.70
   1 -13  -2    7.90    5.70
   1 -13  -2    7.90    4.10
   1 -13  -2    7.90    5.30
  -1  13   2    3.90    4.00
  -1  13   2   16.60    7.60
  -1  13   2    3.40    5.00
  -1  13   2    9.70    3.70
   9 -14  -2  148.19   10.80
   9 -14  -2  141.99   10.80
  -9  14   2  144.09    9.60
  -9  14   2  138.19   11.60
  -9  14   2  121.79   11.90
   8 -14  -2    8.60    5.20
   8 -14  -2   10.50    4.70
   8 -14  -2   10.20    4.80
  -8  14   2    5.90    3.40
  -8  14   2    8.40    5.30
  -8  14   2    5.60    4.80
  -8  14   2    7.00    5.60
   7 -14  -2    7.20    4.50
   7 -14  -2   10.20    4.80
  -7  14   2    3.00    5.40
  -7  14   2    7.60    8.20
  -7  14   2   -3.60    5.70
   6 -14  -2    8.90    5.00
   6 -14  -2   15.00    4.70
   6 -14  -2   12.50    5.20
  -6  14   2    4.10    6.00
  -6  14   2   14.20    3.50
  -6  14   2   11.50    3.80
  -6  14   2    8.30    6.30
  -6  14   2   13.50    4.70
   5 -14  -2   20.90    6.90
   5 -14  -2   24.50    5.80
   5 -14  -2   15.70    5.50
  -5  14   2   23.20    5.70
  -5  14   2   20.60    6.00
  -5  14   2   10.40    5.60
  -5  14   2   16.00    5.00
  -5  14   2   19.20    4.10
   4 -14  -2   21.40    6.70
  -4  14   2   13.70    5.30
  -4  14   2   20.20    4.30
  -4  14   2   22.50    6.80
  -4  14   2   19.60    7.60
  -4  15  -3  113.99   11.60
  -4  15  -3   96.49    9.40
  -4  15  -3  108.39   10.90
  -4  15  -3  119.19    9.60
  -5  15  -3   49.99    9.00
  -5  15  -3   63.99    9.10
  -5  15  -3   52.89    7.20
  -5  15  -3   55.29    8.40
   5 -15   3   56.79    8.30
  -6  15  -3   44.00    6.10
  -6  15  -3   37.60    7.60
  -6  15  -3   40.60    7.60
  -6  15  -3   49.00    6.80
  -6  15  -3   35.60    7.50
   6 -15   3   44.20    7.10
   6 -15   3   47.70    7.00
  -7  15  -3    7.90    5.50
  -7  15  -3    4.90    4.70
  -7  15  -3   -3.30    4.00
  -7  15  -3    1.80    2.90
  -7  15  -3    9.60    4.30
   7 -15   3    1.70    3.80
   7 -15   3    8.00    4.30
  -8  15  -3   80.89   10.30
  -8  15  -3   79.29    7.80
  -8  15  -3   90.09   11.50
   8 -15   3   79.89    7.80
   8 -15   3   77.99    8.00
  -9  15  -3   89.59    8.00
  -9  15  -3   85.49   11.50
  -9  15  -3   85.49   10.60
   9 -15   3   91.69    8.20
  -1  14  -3  107.79    8.40
  -1  14  -3   91.39   14.70
  -1  14  -3  107.09    9.40
  -1  14  -3   83.89   10.90
   1 -14   3   91.59   12.20
   1 -14   3   99.09    8.30
  -2  14  -3   82.49    8.40
  -2  14  -3  110.09   11.10
  -2  14  -3   99.59    8.60
  -2  14  -3   78.39   10.00
   2 -14   3   95.79    8.20
   2 -14   3   94.89   12.10
  -3  14  -3  127.29   11.70
  -3  14  -3  149.39   11.90
  -3  14  -3  133.99    9.80
  -3  14  -3  127.09    9.90
   3 -14   3  131.09   11.20
  -4  14  -3  104.29    8.60
  -4  14  -3   72.09    9.90
  -4  14  -3   96.29    9.50
  -4  14  -3   92.39    8.90
   4 -14   3   91.59    9.10
  -5  14  -3   44.00    7.10
  -5  14  -3   41.20    6.20
  -5  14  -3   46.00    7.80
   5 -14   3   48.90    7.50
   5 -14   3   44.70    7.30
   5 -14   3   56.49    7.10
  -6  14  -3   73.29    9.60
  -6  14  -3   61.19    7.50
  -6  14  -3   83.49    8.60
  -6  14  -3   68.69    8.70
  -6  14  -3   67.79    6.00
   6 -14   3   72.69    9.50
   6 -14   3   66.59    6.90
   6 -14   3   70.99    7.40
  -7  14  -3   16.50    4.10
  -7  14  -3   12.70    5.00
  -7  14  -3   23.80    4.10
  -7  14  -3   21.50    5.10
  -7  14  -3   22.90    5.80
   7 -14   3   26.30    5.10
   7 -14   3   32.70    7.00
   7 -14   3   19.60    4.30
  -8  14  -3   34.00    5.80
  -8  14  -3   38.90    7.80
  -8  14  -3   32.80    5.50
  -8  14  -3   39.70    5.00
   8 -14   3   39.30    5.80
   8 -14   3   26.60    6.50
  -9  14  -3  188.48   14.10
  -9  14  -3  191.28   11.00
   9 -14   3  204.18   11.30
 -10  14  -3   15.10    4.60
 -10  14  -3   20.30    6.10
  10 -14   3   29.40    5.60
 -11  14  -3   -0.40    3.20
 -11  14  -3    0.40    5.20
  11 -14   3   -4.80    3.50
   1  13  -3    9.80    4.90
   1  13  -3   -2.00    4.10
   1  13  -3    0.40    5.40
  -1 -13   3    8.70    7.10
   0  13  -3  107.79    8.00
   0  13  -3  121.29   11.20
   0  13  -3  111.99   13.60
   0  13  -3  105.69   10.00
   0 -13   3  130.49    9.60
   0 -13   3  135.69   12.50
  -1  13  -3   10.60    3.80
  -1  13  -3   13.00    5.70
  -1  13  -3   14.00    5.30
  -1  13  -3   15.60    5.10
   1 -13   3    9.30    5.90
   1 -13   3    8.00    3.50
  -2  13  -3  148.09   10.20
  -2  13  -3  147.69   10.10
  -2  13  -3  134.29   11.70
  -2  13  -3  151.58   11.50
   2 -13   3  136.59    9.60
   2 -13   3  149.59   12.00
  -3  13  -3  288.17   14.00
  -3  13  -3  274.57   15.80
  -3  13  -3  237.88   13.60
   3 -13   3  248.78   14.90
   3 -13   3  264.27   14.50
  -4  13  -3   15.60    4.90
  -4  13  -3    9.30    4.00
  -4  13  -3   13.10    4.50
  -4  13  -3    6.40    3.40
   4 -13   3    9.30    3.20
   4 -13   3   14.80    4.90
   4 -13   3   13.30    4.60
  -5  13  -3    3.20    3.80
  -5  13  -3    1.20    2.70
  -5  13  -3    5.80    3.80
  -5  13  -3    1.50    3.80
   5 -13   3    2.10    3.20
   5 -13   3    0.30    2.70
   5 -13   3    8.00    3.70
  -6  13  -3  120.49    9.80
  -6  13  -3  106.19    8.90
  -6  13  -3  116.69    9.60
  -6  13  -3  125.79    7.40
   6 -13   3  104.39    8.70
   6 -13   3  109.39   10.20
   6 -13   3  116.69    7.90
  -7  13  -3  140.59    9.40
  -7  13  -3  133.99   10.90
  -7  13  -3  133.39    6.90
   7 -13   3  112.69    7.70
   7 -13   3  135.99   11.00
   7 -13   3  124.79    8.40
  -8  13  -3    6.70    4.10
  -8  13  -3    5.50    2.50
  -8  13  -3    8.40    3.50
  -8  13  -3    9.80    5.20
   8 -13   3   12.10    5.20
   8 -13   3    5.90    3.40
  -9  13  -3   17.20    4.40
  -9  13  -3   16.80    3.90
  -9  13  -3   26.10    6.50
   9 -13   3   14.70    5.30
   9 -13   3   17.50    3.90
 -10  13  -3    2.10    4.70
 -10  13  -3    1.60    2.70
  10 -13   3    2.40    3.20
  10 -13   3    9.00    5.20
 -11  13  -3  116.79   11.40
 -11  13  -3  115.29    8.70
  11 -13   3  116.89    8.80
 -12  13  -3   87.99    8.10
 -12  13  -3   79.59   11.20
  12 -13   3   80.49    7.80
   3  12  -3   68.09   10.00
   3  12  -3   99.09   13.00
  -3 -12   3   49.30   10.90
  -3 -12   3   61.69    8.40
   2  12  -3   -3.80    3.70
   2  12  -3    4.00    4.20
  -2 -12   3    7.10    5.00
  -2 -12   3    4.80    4.40
   1  12  -3   21.30    3.90
   1  12  -3   36.50    7.20
   1  12  -3   21.10    7.40
   1  12  -3   21.50    5.80
  -1 -12   3   20.70    7.40
  -1 -12   3   25.10    5.30
   0  12  -3  112.69    9.60
   0  12  -3  124.99   10.50
   0  12  -3  119.29    7.90
   0  12  -3  109.29   11.00
   0 -12   3  130.89   12.00
   0 -12   3  121.19    8.90
  -1  12  -3  352.06   15.50
  -1  12  -3  365.06   17.00
  -1  12  -3  344.27   19.00
  -1  12  -3  344.77   17.70
   1 -12   3  402.96   19.80
   1 -12   3  336.57   15.60
   1 -12   3  380.46   16.10
  -2  12  -3   21.70    5.00
  -2  12  -3    6.90    4.90
  -2  12  -3   10.60    4.20
  -2  12  -3   13.80    4.50
   2 -12   3   18.60    4.40
   2 -12   3   20.80    5.40
   2 -12   3    9.30    3.60
  -3  12  -3   73.69    7.20
  -3  12  -3   71.49    8.90
  -3  12  -3   77.39    7.60
  -3  12  -3   69.19    6.50
   3 -12   3   75.89    7.80
   3 -12   3   73.79    7.20
  -4  12  -3  210.68   12.70
  -4  12  -3  222.48   13.10
  -4  12  -3  249.18   12.00
  -4  12  -3  234.98   13.10
   4 -12   3  219.88   10.90
   4 -12   3  253.97   13.60
   4 -12   3  227.98   12.50
  -5  12  -3  258.57   13.70
  -5  12  -3  254.27   13.50
  -5  12  -3  251.87   12.20
  -5  12  -3  250.07   14.10
   5 -12   3  249.78   11.50
   5 -12   3  258.17   14.50
   5 -12   3  269.37   12.90
  -6  12  -3   42.70    5.60
  -6  12  -3   39.20    6.70
  -6  12  -3   32.30    6.10
  -6  12  -3   50.29    6.30
  -6  12  -3   42.60    4.30
   6 -12   3   37.60    6.80
   6 -12   3   36.10    5.10
   6 -12   3   44.90    5.20
   6 -12   3   48.50    5.60
  -7  12  -3  258.07   14.60
  -7  12  -3  235.68    9.50
  -7  12  -3  233.48    9.20
  -7  12  -3  249.48   11.90
  -7  12  -3  230.58   12.30
   7 -12   3  236.28   11.20
   7 -12   3  244.78   14.30
   7 -12   3  237.08   10.40
   7 -12   3  231.28   10.70
  -8  12  -3  217.38   13.80
  -8  12  -3  230.58   10.00
  -8  12  -3  226.48   10.50
  -8  12  -3  245.58   11.60
   8 -12   3  250.97   14.70
   8 -12   3  236.08   11.30
   8 -12   3  230.18    9.90
  -9  12  -3  266.77   10.60
  -9  12  -3  257.17   13.80
  -9  12  -3  226.58   14.40
   9 -12   3  250.07   13.60
   9 -12   3  256.17   15.10
   9 -12   3  252.87    9.70
 -10  12  -3    6.80    4.50
 -10  12  -3    7.60    3.40
  10 -12   3    6.40    3.40
  10 -12   3    3.80    3.30
 -11  12  -3   79.19    7.60
 -11  12  -3   89.99    9.20
  11 -12   3   83.49    7.60
 -12  12  -3  130.39   11.70
 -12  12  -3  131.19    9.70
  12 -12   3  115.29    8.90
   4  11  -3    7.20    4.90
   4  11  -3    4.30    5.70
  -4 -11   3    8.90    7.40
  -4 -11   3    2.90    4.50
   3  11  -3  209.38   15.60
   3  11  -3  188.58   13.60
  -3 -11   3  185.28   15.90
  -3 -11   3  217.98   13.10
   2  11  -3  363.46   13.40
   2  11  -3  381.26   19.10
   2  11  -3  385.36   20.80
  -2 -11   3  352.86   23.90
  -2 -11   3  385.56   17.60
   1  11  -3    1.10    2.20
   1  11  -3    4.80    3.70
   1  11  -3    4.50    4.40
   1  11  -3   -1.90    3.20
  -1 -11   3    4.60    4.90
  -1 -11   3    1.10    3.10
   0  11  -3  169.28   11.30
   0  11  -3  150.48   10.50
   0  11  -3  141.99   11.90
   0  11  -3  171.28    9.40
   0 -11   3  183.28   10.30
   0 -11   3  163.48    9.50
   0 -11   3  166.08   12.70
  -1  11  -3  336.67   15.80
  -1  11  -3  348.27   15.00
  -1  11  -3  365.46   18.30
  -1  11  -3  356.46   16.80
   1 -11   3  357.46   15.30
   1 -11   3  340.67   14.90
   1 -11   3  360.66   18.10
  -2  11  -3  204.28   10.90
  -2  11  -3  182.58   10.60
  -2  11  -3  177.08   12.00
  -2  11  -3  190.78   11.30
   2 -11   3  169.18   11.40
   2 -11   3  195.78   10.10
   2 -11   3  191.48   10.90
  -3  11  -3    3.00    2.50
  -3  11  -3    1.00    2.20
  -3  11  -3    0.10    2.60
  -3  11  -3   -1.80    2.80
   3 -11   3   -1.40    3.10
   3 -11   3    5.20    3.10
   3 -11   3    3.50    2.20
  -4  11  -3   29.90    5.10
  -4  11  -3   26.10    5.40
  -4  11  -3   22.40    4.00
   4 -11   3   31.80    5.80
   4 -11   3   31.10    5.50
   4 -11   3   31.90    4.20
  -5  11  -3   26.00    5.10
  -5  11  -3   29.60    4.70
  -5  11  -3   21.30    4.20
  -5  11  -3   25.30    4.60
   5 -11   3   20.20    3.60
   5 -11   3   24.30    4.20
   5 -11   3   22.20    4.80
   5 -11   3   22.00    3.50
  -6  11  -3  127.29    6.30
  -6  11  -3  135.99    8.30
  -6  11  -3  135.09    6.40
  -6  11  -3  150.78    8.40
  -6  11  -3  120.69    9.80
   6 -11   3  141.89    7.60
   6 -11   3  144.79    7.80
   6 -11   3  126.19    7.40
   6 -11   3  118.39    9.60
  -7  11  -3    1.90    1.50
  -7  11  -3   -1.60    1.80
  -7  11  -3    3.10    2.20
  -7  11  -3   -0.30    2.40
  -7  11  -3    2.10    2.30
   7 -11   3   -0.30    2.00
   7 -11   3    1.60    2.00
   7 -11   3   -3.70    2.70
  -8  11  -3   32.40    3.00
  -8  11  -3   31.70    5.80
  -8  11  -3   38.10    5.00
  -8  11  -3   38.40    3.20
  -8  11  -3   42.80    4.10
   8 -11   3   47.10    5.40
   8 -11   3   41.60    3.70
   8 -11   3   31.90    6.10
  -9  11  -3  452.35   17.60
  -9  11  -3  424.46   13.30
  -9  11  -3  450.65   14.30
  -9  11  -3  444.56   20.60
   9 -11   3  442.96   20.70
   9 -11   3  460.55   17.30
   9 -11   3  436.46   13.70
 -10  11  -3  229.58   14.20
  10 -11   3  206.58   11.10
  10 -11   3  207.58   13.80
 -11  11  -3   -1.00    2.90
 -11  11  -3    4.50    3.40
  11 -11   3    0.10    2.70
  11 -11   3    2.60    3.80
 -12  11  -3   58.79    7.50
 -12  11  -3   68.39    8.70
  12 -11   3   73.89    8.40
 -13  11  -3  226.38   13.10
 -13  11  -3  234.98   15.00
  13 -11   3  224.18   12.90
   5  10  -3  173.48   12.90
   5  10  -3  125.29   12.30
  -5 -10   3  157.18   11.60
  -5 -10   3  107.39   14.60
   4  10  -3   48.60    9.40
   4  10  -3   32.70    7.10
  -4 -10   3   52.19    9.90
  -4 -10   3   37.60    6.20
   3  10  -3   12.70    2.20
   3  10  -3   11.70    5.60
   3  10  -3   26.20    6.00
  -3 -10   3   14.90    7.30
  -3 -10   3   14.30    4.70
   2  10  -3   80.29   10.40
   2  10  -3   74.79    4.90
   2  10  -3   88.79   10.10
   2  10  -3   81.39    5.30
  -2 -10   3   77.89   10.70
  -2 -10   3   89.59    7.60
   1  10  -3  642.74   24.90
   1  10  -3  657.23   27.30
  -1 -10   3  675.63   27.50
  -1 -10   3  553.84   26.00
  -1 -10   3  640.34   25.60
   0  10  -3    3.20    2.90
   0  10  -3   10.80    3.40
   0  10  -3    3.40    3.50
   0  10  -3    5.20    2.50
   0 -10   3    4.10    3.70
   0 -10   3    3.10    2.50
   0 -10   3    4.50    2.50
  -1  10  -3   57.49    6.40
  -1  10  -3   54.19    6.80
  -1  10  -3   58.59    6.00
  -1  10  -3   40.80    6.30
   1 -10   3   49.99    5.30
   1 -10   3   68.99    8.50
   1 -10   3   53.19    5.30
  -2  10  -3  487.45   19.30
  -2  10  -3  496.55   20.40
  -2  10  -3  495.95   18.60
  -2  10  -3  487.65   18.90
   2 -10   3  475.75   18.80
   2 -10   3  483.05   17.70
   2 -10   3  470.25   19.70
  -3  10  -3   30.70    5.30
  -3  10  -3   15.40    3.30
  -3  10  -3   29.20    5.00
  -3  10  -3   21.70    4.60
   3 -10   3   17.40    4.40
   3 -10   3   27.80    5.10
   3 -10   3   37.90    3.90
  -4  10  -3   66.49    6.10
  -4  10  -3   60.19    5.30
  -4  10  -3   56.49    6.00
   4 -10   3   54.09    6.50
   4 -10   3   55.49    4.60
   4 -10   3   64.39    5.50
   4 -10   3   70.19    6.60
  -5  10  -3  165.48    8.40
  -5  10  -3  138.99    9.40
  -5  10  -3  133.89    6.50
  -5  10  -3  146.59    8.30
   5 -10   3  151.88    7.50
   5 -10   3  142.99    7.50
   5 -10   3  145.99    9.80
   5 -10   3  131.09    7.30
  -6  10  -3  638.44   18.50
  -6  10  -3  626.14   20.80
  -6  10  -3  634.44   21.20
  -6  10  -3  673.23   24.50
  -6  10  -3  598.54   18.40
   6 -10   3  656.83   20.60
   6 -10   3  610.24   24.00
   6 -10   3  599.44   19.60
   6 -10   3  588.34   19.40
  -7  10  -3  764.32   27.90
  -7  10  -3  726.63   21.10
  -7  10  -3  754.22   23.20
  -7  10  -3  730.23   24.50
   7 -10   3  750.52   22.30
   7 -10   3  789.92   28.40
   7 -10   3  751.92   23.90
  -8  10  -3   73.09    5.90
  -8  10  -3   74.19    4.60
  -8  10  -3   70.59    3.70
  -8  10  -3   83.19   14.30
   8 -10   3   63.89   12.20
   8 -10   3   69.89    4.10
   8 -10   3   74.19    5.70
  -9  10  -3  218.18   13.30
  -9  10  -3  228.68   11.10
   9 -10   3  205.98   10.40
   9 -10   3  200.18   12.90
 -10  10  -3  803.32   30.10
 -10  10  -3  760.82   26.70
  10 -10   3  790.02   29.00
  10 -10   3  781.82   30.00
 -11  10  -3   72.09    6.80
 -11  10  -3   67.79    9.40
  11 -10   3   74.19    9.40
  11 -10   3   72.09    6.90
 -12  10  -3    2.80    4.00
 -12  10  -3   11.80    3.80
  12 -10   3    8.50    3.90
 -13  10  -3  138.29   11.50
 -13  10  -3  112.99    9.30
  13 -10   3  105.19    9.40
   6   9  -3    2.60    4.80
   6   9  -3   -3.20    4.00
  -6  -9   3    1.60    4.20
  -6  -9   3    6.20    4.80
   5   9  -3   54.49    8.70
   5   9  -3   54.39    9.00
  -5  -9   3   86.19   12.80
  -5  -9   3   49.30    7.50
   4   9  -3  253.57   16.50
   4   9  -3  297.07   15.80
  -4  -9   3  257.77   14.20
  -4  -9   3  288.57   18.20
   3   9  -3   -0.80    3.30
   3   9  -3    8.40    1.90
   3   9  -3    3.40    3.10
   3   9  -3    7.60    1.70
  -3  -9   3   15.00    4.10
  -3  -9   3    6.30    4.40
   2   9  -3  134.29   12.00
   2   9  -3  113.99    6.20
   2   9  -3  123.49    9.30
   2   9  -3  112.69    5.90
  -2  -9   3  123.29   10.90
  -2  -9   3  114.49    8.30
  -2  -9   3  118.39    6.50
   1   9  -3  212.58   11.70
   1   9  -3  233.68   13.30
   1   9  -3  199.28    9.30
   1   9  -3  189.78    8.70
  -1  -9   3  212.28   10.90
  -1  -9   3  198.08   12.80
  -1  -9   3  211.78    9.70
   0   9  -3    9.70    2.90
   0   9  -3   19.20    4.90
   0   9  -3   13.20    3.90
   0   9  -3   12.70    3.30
   0   9  -3   15.70    3.60
   0  -9   3   14.40    3.20
   0  -9   3   13.30    3.50
   0  -9   3    8.20    3.80
  -1   9  -3  718.53   25.10
  -1   9  -3  712.93   26.40
  -1   9  -3  732.83   24.40
  -1   9  -3  735.73   24.90
   1  -9   3  727.73   24.40
   1  -9   3  718.03   26.40
   1  -9   3  747.93   24.00
  -2   9  -3  691.73   23.20
  -2   9  -3  682.13   23.50
  -2   9  -3  712.23   24.80
   2  -9   3  698.43   22.40
   2  -9   3  672.53   23.60
   2  -9   3  649.74   23.90
  -3   9  -3  411.46   16.40
  -3   9  -3  403.66   14.30
  -3   9  -3  383.16   13.40
  -3   9  -3  419.86   15.80
  -3   9  -3  397.76   16.10
  -3   9  -3  374.66   14.80
   3  -9   3  387.96   15.50
   3  -9   3  404.76   13.90
   3  -9   3  387.06   16.30
  -4   9  -3  500.75   17.40
  -4   9  -3  492.75   16.30
  -4   9  -3  502.65   19.30
  -4   9  -3  471.75   17.70
   4  -9   3  483.25   17.10
   4  -9   3  495.05   19.40
   4  -9   3  492.15   16.20
   4  -9   3  500.85   16.90
  -5   9  -3  509.95   15.70
  -5   9  -3  552.64   18.00
  -5   9  -3  520.75   17.90
  -5   9  -3  544.95   20.50
   5  -9   3  534.15   16.90
   5  -9   3  506.75   18.20
   5  -9   3  473.45   19.70
   5  -9   3  479.85   16.60
  -6   9  -3   57.09    4.20
  -6   9  -3   51.89    3.00
  -6   9  -3   54.99    4.80
  -6   9  -3   47.90    6.20
   6  -9   3   57.19    4.40
   6  -9   3   48.80    3.80
   6  -9   3   48.60    6.50
  -7   9  -3 1570.84   41.80
  -7   9  -3 1618.64   45.70
  -7   9  -3 1618.24   43.20
  -7   9  -3 1633.94   49.30
   7  -9   3 1533.45   42.40
   7  -9   3 1590.04   44.90
   7  -9   3 1587.94   49.10
  -8   9  -3  532.85   21.80
  -8   9  -3  537.05   19.10
   8  -9   3  552.94   18.80
   8  -9   3  512.45   21.70
  -9   9  -3  115.09    9.30
  -9   9  -3  120.29    7.70
   9  -9   3  105.69    7.20
   9  -9   3   98.39    9.80
 -10   9  -3   31.30    4.90
 -10   9  -3   34.20    6.30
  10  -9   3   29.80    5.60
  10  -9   3   40.60    5.60
 -11   9  -3  125.69    9.00
 -11   9  -3  146.49   10.80
  11  -9   3  146.79    9.60
  11  -9   3  125.69   10.40
 -12   9  -3  150.68   11.30
 -12   9  -3  151.18   10.20
  12  -9   3  161.98   10.50
 -13   9  -3   -1.40    4.00
 -13   9  -3    3.20    3.30
  13  -9   3    4.40    4.00
   7   8  -3  141.39   12.70
   7   8  -3  112.79   11.30
  -7  -8   3  127.99   10.70
  -7  -8   3  150.88   15.30
   6   8  -3   30.30    6.50
   6   8  -3   27.00    6.20
  -6  -8   3   33.60    9.00
  -6  -8   3   17.40    5.00
   5   8  -3   39.90    7.00
   5   8  -3   41.20    8.00
  -5  -8   3   38.10    8.80
  -5  -8   3   39.50    6.20
   4   8  -3  283.47   15.10
   4   8  -3  284.47   16.50
  -4  -8   3  279.37   14.20
  -4  -8   3  278.07   17.00
   3   8  -3  596.14   17.40
   3   8  -3  599.94   25.10
   3   8  -3  585.84   17.90
   3   8  -3  657.83   24.20
  -3  -8   3  589.64   22.40
  -3  -8   3  613.54   26.00
  -3  -8   3  576.34   18.00
   2   8  -3   18.90    2.70
   2   8  -3   13.00    2.50
   2   8  -3    8.80    3.40
   2   8  -3   19.20    4.90
  -2  -8   3   11.80    3.50
  -2  -8   3   12.40    2.60
  -2  -8   3   14.10    4.60
   1   8  -3   76.29    6.60
   1   8  -3   79.09    7.40
   1   8  -3   76.79    5.20
  -1  -8   3   75.79    6.10
  -1  -8   3   77.29    5.40
   0   8  -3  270.07   11.30
   0   8  -3  295.77   14.00
   0   8  -3  288.27   12.80
   0   8  -3  261.17   10.80
   0   8  -3  268.57   10.40
   0   8  -3  271.97   13.70
   0  -8   3  272.07   11.70
   0  -8   3  262.87   13.50
   0  -8   3  269.37   11.40
  -1   8  -3 1274.57   35.80
  -1   8  -3 1312.27   39.90
  -1   8  -3 1245.68   37.40
  -1   8  -3 1322.87   38.50
  -1   8  -3 1256.27   38.20
   1  -8   3 1249.28   39.30
   1  -8   3 1298.27   37.40
   1  -8   3 1325.77   38.30
  -2   8  -3 1253.47   35.10
  -2   8  -3 1283.07   37.40
  -2   8  -3 1271.77   38.50
  -2   8  -3 1340.37   37.90
  -2   8  -3 1239.58   36.60
   2  -8   3 1273.07   35.70
   2  -8   3 1241.98   40.30
   2  -8   3 1278.27   36.60
   2  -8   3 1262.37   38.20
  -3   8  -3  321.47   12.40
  -3   8  -3  320.27   12.90
  -3   8  -3  319.77   11.90
  -3   8  -3  333.27   12.90
  -3   8  -3  304.37   11.50
   3  -8   3  303.77   13.50
   3  -8   3  334.57   11.30
   3  -8   3  300.67   11.90
   3  -8   3  320.27   12.50
  -4   8  -3  106.39    6.20
  -4   8  -3  106.49    7.20
  -4   8  -3  110.49    5.60
  -4   8  -3  119.09    6.50
  -4   8  -3  111.19    5.20
   4  -8   3  109.99    7.40
   4  -8   3  111.79    5.50
   4  -8   3  111.09    5.70
   4  -8   3  111.59    5.80
  -5   8  -3 1793.12   47.80
  -5   8  -3 1763.52   48.70
  -5   8  -3 1716.03   45.80
  -5   8  -3 1714.23   51.19
  -5   8  -3 1726.23   48.10
   5  -8   3 1730.43   47.60
   5  -8   3 1797.72   47.00
   5  -8   3 1751.42   51.59
  -6   8  -3  971.10   28.80
  -6   8  -3  950.70   25.40
  -6   8  -3  920.21   31.20
  -6   8  -3  976.70   26.80
   6  -8   3  937.01   26.00
   6  -8   3  926.51   31.30
  -7   8  -3  174.58    8.60
  -7   8  -3  156.98    6.10
  -7   8  -3  168.98   10.20
   7  -8   3  176.98    8.30
   7  -8   3  175.68    7.60
   7  -8   3  182.28   10.60
  -8   8  -3  507.45   20.10
  -8   8  -3  471.25   17.50
   8  -8   3  489.55   17.50
   8  -8   3  468.35   19.70
  -9   8  -3  174.68   11.00
  -9   8  -3  165.08    9.20
   9  -8   3  155.68    9.00
   9  -8   3  165.68   10.90
 -10   8  -3  666.93   23.80
 -10   8  -3  642.64   25.20
  10  -8   3  667.93   25.60
  10  -8   3  679.13   23.90
 -11   8  -3  169.98   10.40
 -11   8  -3  171.48   11.30
  11  -8   3  159.88    6.10
  11  -8   3  159.18   10.20
  11  -8   3  145.69    6.00
  11  -8   3  181.98   11.80
 -12   8  -3   75.59    7.40
 -12   8  -3   88.29    8.30
  12  -8   3   73.49    3.90
  12  -8   3   56.49    7.70
 -13   8  -3   29.50    6.10
 -13   8  -3   26.20    6.30
  13  -8   3   21.80    5.40
   8   7  -3   87.99   11.30
   8   7  -3   78.79   10.10
  -8  -7   3   64.99    9.30
  -8  -7   3   84.29   13.20
   7   7  -3   18.20    5.10
   7   7  -3   18.50    6.60
  -7  -7   3   10.70    4.90
  -7  -7   3   10.50    6.90
   6   7  -3  154.08   11.80
   6   7  -3  166.58   12.80
  -6  -7   3  162.88   11.40
  -6  -7   3  193.18   14.80
   5   7  -3  252.47   14.10
   5   7  -3  238.08   14.90
  -5  -7   3  271.27   14.20
  -5  -7   3  248.08   16.20
   4   7  -3  125.19    9.90
   4   7  -3  118.79    8.90
   4   7  -3  140.79    5.20
  -4  -7   3  129.19    8.80
  -4  -7   3  118.49   10.90
   3   7  -3   84.69    4.50
   3   7  -3   81.29    4.10
   3   7  -3   89.79    7.30
   3   7  -3   92.29    8.30
  -3  -7   3   95.39    4.80
  -3  -7   3   80.59    8.10
  -3  -7   3   86.99    7.00
   2   7  -3   10.70    3.90
   2   7  -3   10.20    3.20
   2   7  -3   13.60    2.10
  -2  -7   3   14.30    4.00
  -2  -7   3    8.10    1.90
  -2  -7   3   11.80    3.30
   1   7  -3 1469.85   46.00
   1   7  -3 1520.85   41.90
   1   7  -3 1507.45   44.40
   1   7  -3 1517.05   41.70
  -1  -7   3 1493.05   46.30
  -1  -7   3 1583.94   44.00
  -1  -7   3 1518.95   44.00
  -1  -7   3 1495.45   42.30
   0   7  -3    8.40    1.80
   0   7  -3    8.60    2.50
   0   7  -3   10.70    2.30
   0   7  -3    6.00    3.30
   0  -7   3    9.50    2.30
   0  -7   3   11.70    3.30
   0  -7   3    9.50    2.40
  -1   7  -3   63.69    4.80
  -1   7  -3   65.39    3.80
  -1   7  -3   59.89    4.50
  -1   7  -3   57.79    5.30
  -1   7  -3   66.09    4.80
   1  -7   3   69.09    5.10
   1  -7   3   60.09    5.20
  -2   7  -3 1093.59   29.60
  -2   7  -3 1086.29   32.20
  -2   7  -3 1090.59   30.90
  -2   7  -3 1028.10   31.80
  -2   7  -3 1044.30   31.20
  -2   7  -3 1050.69   31.10
  -2   7  -3 1043.80   31.40
   2  -7   3 1064.09   31.90
   2  -7   3 1092.69   32.60
   2  -7   3 1072.99   29.90
   2  -7   3 1120.09   31.00
  -3   7  -3 1437.46   42.20
  -3   7  -3 1428.76   39.40
  -3   7  -3 1462.05   40.70
  -3   7  -3 1507.95   41.20
  -3   7  -3 1460.75   39.70
  -3   7  -3 1457.45   40.90
   3  -7   3 1459.25   41.50
   3  -7   3 1502.75   39.50
   3  -7   3 1442.46   40.10
   3  -7   3 1434.76   42.60
  -4   7  -3   38.90    3.10
  -4   7  -3   39.10    2.60
  -4   7  -3   39.20    3.20
  -4   7  -3   40.30    3.60
  -4   7  -3   40.70    3.50
   4  -7   3   35.60    4.20
   4  -7   3   33.10    4.50
   4  -7   3   43.80    3.20
   4  -7   3   37.30    2.90
  -5   7  -3    0.80    1.60
  -5   7  -3    3.60    1.60
  -5   7  -3    4.90    1.00
  -5   7  -3    3.00    1.50
  -5   7  -3    2.20    1.20
   5  -7   3    4.70    2.40
   5  -7   3    2.60    1.00
   5  -7   3    2.80    1.30
   5  -7   3    2.50    1.80
  -6   7  -3 1096.29   33.90
  -6   7  -3 1067.79   31.50
  -6   7  -3 1027.10   28.40
  -6   7  -3 1062.39   27.90
  -6   7  -3 1056.09   31.70
   6  -7   3 1105.19   28.20
   6  -7   3 1051.99   30.80
   6  -7   3 1083.89   34.10
  -7   7  -3 1304.27   39.20
  -7   7  -3 1436.06   42.00
   7  -7   3 1346.77   41.70
   7  -7   3 1348.37   39.00
  -8   7  -3   18.70    4.30
  -8   7  -3   21.20    4.00
   8  -7   3   19.60    1.50
   8  -7   3   19.40    3.90
   8  -7   3   18.40    3.60
  -9   7  -3  443.76   17.10
  -9   7  -3  414.96   18.00
   9  -7   3  440.76   13.80
   9  -7   3  469.15   17.50
   9  -7   3  426.36   18.30
 -10   7  -3  185.48    7.60
 -10   7  -3  202.48   10.70
 -10   7  -3  198.78   11.60
  10  -7   3  208.28   11.30
  10  -7   3  197.78   11.60
  10  -7   3  193.08    6.70
  10  -7   3  195.88    7.30
 -11   7  -3   99.59    5.90
 -11   7  -3  119.09    9.20
 -11   7  -3  107.69    8.40
  11  -7   3  107.49    8.80
  11  -7   3   99.79    5.60
  11  -7   3  107.69    4.70
  11  -7   3  116.09    9.30
 -12   7  -3   59.39    7.40
 -12   7  -3   42.60    7.10
  12  -7   3   39.70    6.80
  12  -7   3   51.39    3.60
 -13   7  -3   60.89    8.60
 -13   7  -3   78.39    8.30
  13  -7   3   70.19    8.40
   9   6  -3   73.69   10.60
   9   6  -3  106.89   14.40
  -9  -6   3   85.29   14.10
  -9  -6   3   97.49    9.70
   8   6  -3   20.40    6.50
   8   6  -3   11.60    4.20
  -8  -6   3   18.70    4.90
  -8  -6   3   20.10    6.80
   7   6  -3   93.39   11.30
   7   6  -3   94.09    9.10
  -7  -6   3   89.29   12.10
  -7  -6   3   80.99    7.90
   6   6  -3   87.09    8.90
   6   6  -3   90.89    8.60
  -6  -6   3  101.09    9.80
  -6  -6   3   97.49    8.20
   5   6  -3   21.10    5.40
   5   6  -3   20.60    4.60
  -5  -6   3   25.30    4.80
  -5  -6   3   24.80    6.50
   4   6  -3  226.58   11.70
   4   6  -3  195.08   12.00
  -4  -6   3  203.18   12.60
  -4  -6   3  211.38   11.00
   3   6  -3  533.85   21.40
   3   6  -3  535.65   15.60
   3   6  -3  550.44   20.20
  -3  -6   3  551.74   19.70
  -3  -6   3  531.65   16.30
  -3  -6   3  534.45   21.90
   2   6  -3  405.96   12.80
   2   6  -3  409.56   17.10
   2   6  -3  408.06   15.70
   2   6  -3  406.06   14.00
  -2  -6   3  383.96   16.90
  -2  -6   3  405.56   15.70
  -2  -6   3  429.16   15.60
  -2  -6   3  416.46   13.60
   1   6  -3 2167.78   59.99
   1   6  -3 2350.56   64.89
   1   6  -3 2244.88   60.29
   1   6  -3 2355.86   62.59
   1   6  -3 2266.87   66.59
  -1  -6   3 2339.97   60.99
  -1  -6   3 2227.48   65.79
  -1  -6   3 2188.88   61.89
  -1  -6   3 2290.37   61.99
  -1  -6   3 2287.57   64.29
   0   6  -3 3416.56   89.39
   0   6  -3 3491.25   89.79
   0   6  -3 3287.47   87.29
   0   6  -3 3331.77   89.29
   0   6  -3 3255.47   88.29
   0   6  -3 3452.15   90.99
   0  -6   3 3300.47   90.69
   0  -6   3 3434.36   88.99
   0  -6   3 3382.56   91.09
   0  -6   3 3441.16   89.09
  -1   6  -3 2402.26   64.29
  -1   6  -3 2437.76   64.49
  -1   6  -3 2471.95   64.29
  -1   6  -3 2348.17   64.59
  -1   6  -3 2390.26   62.39
  -1   6  -3 2460.95   64.39
  -1   6  -3 2484.55   65.59
   1  -6   3 2335.67   65.09
   1  -6   3 2389.16   62.79
   1  -6   3 2447.46   64.09
   1  -6   3 2254.17   64.69
  -2   6  -3  537.55   18.30
  -2   6  -3  531.25   17.30
  -2   6  -3  548.65   17.40
  -2   6  -3  540.55   16.60
  -2   6  -3  543.45   17.00
  -2   6  -3  517.85   15.50
   2  -6   3  533.55   15.80
   2  -6   3  540.35   18.30
   2  -6   3  561.04   16.90
  -3   6  -3 2271.27   60.29
  -3   6  -3 2291.57   62.99
  -3   6  -3 2383.96   60.09
  -3   6  -3 2384.66   61.79
  -3   6  -3 2321.07   60.99
   3  -6   3 2246.18   63.29
   3  -6   3 2264.17   60.09
  -4   6  -3  938.81   25.80
  -4   6  -3  960.60   29.70
  -4   6  -3 1027.30   26.60
  -4   6  -3  999.40   27.90
  -4   6  -3  963.50   27.50
  -4   6  -3  976.90   28.20
   4  -6   3  977.50   28.40
   4  -6   3  904.71   29.70
   4  -6   3  978.90   27.10
   4  -6   3  984.90   26.10
  -5   6  -3  753.42   23.50
  -5   6  -3  771.22   23.60
  -5   6  -3  798.82   20.40
  -5   6  -3  792.02   20.90
   5  -6   3  814.02   23.10
   5  -6   3  759.92   23.60
   5  -6   3  792.72   20.70
  -6   6  -3   13.10    2.70
  -6   6  -3   10.90    2.80
  -6   6  -3   17.30    3.50
   6  -6   3   16.10    3.60
   6  -6   3   10.00    2.30
  -7   6  -3  400.56   16.00
  -7   6  -3  391.86   14.70
   7  -6   3  381.36   10.80
   7  -6   3  407.46   14.70
   7  -6   3  394.56   16.10
  -8   6  -3  413.36   16.50
  -8   6  -3  409.76   15.50
  -8   6  -3  386.66   14.10
   8  -6   3  384.16   15.30
   8  -6   3  392.26   16.30
   8  -6   3  382.76   11.90
  -9   6  -3  440.26   17.10
  -9   6  -3  426.16   17.70
  -9   6  -3  420.26   14.00
   9  -6   3  488.05   18.00
   9  -6   3  431.86   12.80
   9  -6   3  446.66   18.10
   9  -6   3  431.46   13.60
 -10   6  -3   47.10    4.30
 -10   6  -3   40.80    5.80
 -10   6  -3   37.70    5.60
  10  -6   3   46.10    6.30
  10  -6   3   47.50    3.80
  10  -6   3   39.10    3.00
  10  -6   3   44.60    6.40
 -11   6  -3  160.98    8.50
 -11   6  -3  155.38    8.60
 -11   6  -3  182.08   11.00
 -11   6  -3  159.78   10.20
  11  -6   3  161.08   10.80
  11  -6   3  158.38    7.80
  11  -6   3  159.68    6.90
 -12   6  -3  204.48   11.80
 -12   6  -3  196.68   12.30
  12  -6   3  223.08   13.30
  12  -6   3  215.78    8.80
 -13   6  -3   24.10    5.50
 -13   6  -3   27.10    6.20
  13  -6   3   22.00    3.60
  13  -6   3   14.80    5.10
  10   5  -3  122.59   12.00
  10   5  -3  143.29   12.60
 -10  -5   3  136.99   11.80
 -10  -5   3  131.59   16.30
   9   5  -3    0.00    4.60
   9   5  -3    7.90    4.40
  -9  -5   3   -2.60    4.90
  -9  -5   3    8.30    3.70
   8   5  -3   40.30    7.10
   8   5  -3   31.40    7.10
  -8  -5   3   38.40    6.40
  -8  -5   3   43.80    8.50
   7   5  -3   90.19    8.70
   7   5  -3   81.39    9.70
  -7  -5   3   71.09    7.40
  -7  -5   3   69.49    9.60
   6   5  -3    2.20    2.80
   6   5  -3    2.30    2.70
  -6  -5   3    3.30    2.80
  -6  -5   3    7.80    4.50
   5   5  -3   21.70    4.40
   5   5  -3   17.00    4.20
  -5  -5   3   25.40    4.60
  -5  -5   3   21.30    5.10
   4   5  -3  343.27   10.10
   4   5  -3  336.87   14.40
   4   5  -3  317.37   15.40
  -4  -5   3  300.77   15.40
  -4  -5   3  331.37   10.70
  -4  -5   3  341.67   14.10
   3   5  -3 1287.97   34.50
   3   5  -3 1338.57   38.90
   3   5  -3 1308.87   40.40
  -3  -5   3 1285.87   35.20
  -3  -5   3 1295.07   38.80
  -3  -5   3 1287.57   40.70
   2   5  -3 1769.42   46.60
   2   5  -3 1721.03   49.99
   2   5  -3 1830.02   51.59
   2   5  -3 1832.52   49.60
  -2  -5   3 1741.33   47.10
  -2  -5   3 1776.42   49.50
  -2  -5   3 1716.03   51.39
  -2  -5   3 1716.63   51.09
   1   5  -3  282.57   11.10
   1   5  -3  287.37   12.20
   1   5  -3  287.17    9.90
   1   5  -3  293.67    9.90
   1   5  -3  289.37   11.10
   1   5  -3  292.57   11.60
  -1  -5   3  292.27   12.30
  -1  -5   3  286.37   11.00
  -1  -5   3  302.27   12.60
  -1  -5   3  302.07   10.50
  -1  -5   3  292.67   11.00
   0   5  -3 1347.67   35.60
   0   5  -3 1334.27   37.50
   0   5  -3 1314.67   37.30
   0   5  -3 1320.67   36.90
   0   5  -3 1364.96   36.80
   0   5  -3 1381.96   38.50
   0  -5   3 1322.47   37.00
   0  -5   3 1322.67   36.70
   0  -5   3 1329.77   38.20
   0  -5   3 1340.17   37.20
   0  -5   3 1303.67   38.50
  -1   5  -3 7285.37  190.28
  -1   5  -3 7653.93  190.98
  -1   5  -3 7444.96  190.68
  -1   5  -3 7651.13  190.18
   1  -5   3 7501.95  191.18
   1  -5   3 7285.47  190.98
  -2   5  -3 1025.60   29.50
  -2   5  -3 1075.69   28.40
  -2   5  -3 1011.00   27.70
  -2   5  -3 1054.99   28.60
  -2   5  -3  984.80   28.70
  -2   5  -3 1009.30   27.10
   2  -5   3 1000.70   27.00
   2  -5   3  987.40   28.90
   2  -5   3  976.10   29.60
  -3   5  -3  101.79    3.80
  -3   5  -3  104.99    5.00
  -3   5  -3  112.29    4.70
  -3   5  -3  107.79    6.00
  -3   5  -3  104.69    5.20
  -3   5  -3  106.69    4.30
   3  -5   3  109.99    4.40
   3  -5   3  131.49    6.60
   3  -5   3  115.19    5.50
  -4   5  -3   11.90    2.00
  -4   5  -3    7.90    2.20
  -4   5  -3    7.60    1.70
   4  -5   3   11.90    2.10
   4  -5   3   14.00    3.00
   4  -5   3   11.50    1.90
  -5   5  -3   10.20    2.30
  -5   5  -3   11.90    2.10
  -5   5  -3   12.90    2.40
   5  -5   3   17.40    2.60
   5  -5   3    8.70    1.80
   5  -5   3   10.60    2.60
  -6   5  -3  460.65   16.50
  -6   5  -3  482.55   13.00
  -6   5  -3  492.25   17.30
   6  -5   3  455.35   12.60
   6  -5   3  466.15   17.40
   6  -5   3  463.25   12.80
   6  -5   3  493.65   17.30
   6  -5   3  487.15   16.20
  -7   5  -3   11.10    3.00
  -7   5  -3   21.60    3.50
  -7   5  -3   23.90    3.60
   7  -5   3   18.40    3.60
   7  -5   3   16.60    3.40
   7  -5   3   19.80    2.30
  -8   5  -3 1100.29   34.10
  -8   5  -3 1085.29   31.40
  -8   5  -3 1131.39   34.80
   8  -5   3 1187.88   35.10
   8  -5   3 1108.19   30.80
   8  -5   3 1138.99   35.00
   8  -5   3 1113.69   30.20
  -9   5  -3  813.02   25.70
  -9   5  -3  714.33   25.10
  -9   5  -3  699.53   22.60
   9  -5   3  735.33   25.80
   9  -5   3  731.33   25.30
   9  -5   3  765.42   21.40
   9  -5   3  704.43   21.80
 -10   5  -3  310.37   12.90
 -10   5  -3  326.57   15.10
 -10   5  -3  301.97   12.70
 -10   5  -3  317.47   14.20
  10  -5   3  329.47   11.60
  10  -5   3  337.87   12.10
  10  -5   3  330.47   14.60
  10  -5   3  317.27   15.40
 -11   5  -3   88.89    7.20
 -11   5  -3   97.99    8.20
 -11   5  -3   89.39    7.50
  11  -5   3  100.79    6.10
  11  -5   3   80.39    8.30
  11  -5   3  102.69    6.90
 -12   5  -3  375.76   16.20
 -12   5  -3  368.96   18.00
 -12   5  -3  379.96   16.30
  12  -5   3  397.56   14.50
  12  -5   3  371.96   18.50
 -13   5  -3  154.88    9.90
 -13   5  -3  177.38   13.80
  13  -5   3  159.48    9.00
  10   4  -3  229.78   15.20
  10   4  -3  156.68   13.20
 -10  -4   3  177.68   15.90
 -10  -4   3  203.78   13.70
   9   4  -3   52.39    8.30
   9   4  -3   49.90    8.20
  -9  -4   3   81.99    9.60
   8   4  -3   25.30    5.20
   8   4  -3   40.50    7.20
  -8  -4   3   27.90    7.20
  -8  -4   3   31.90    6.20
   7   4  -3   11.40    3.90
   7   4  -3   12.30    4.40
  -7  -4   3   15.80    4.90
   6   4  -3 1480.95   47.70
   6   4  -3 1528.65   46.80
  -6  -4   3 1560.04   46.30
  -6  -4   3 1539.15   49.30
   5   4  -3 3209.08   90.89
   5   4  -3 3487.95   90.29
   5   4  -3 3043.50   83.29
  -5  -4   3 3305.37   89.19
  -5  -4   3 3354.86   83.69
  -5  -4   3 3283.87   92.29
   4   4  -3  571.74   20.90
   4   4  -3  543.05   19.70
   4   4  -3  532.75   15.40
  -4  -4   3  528.05   21.00
  -4  -4   3  563.24   19.40
  -4  -4   3  568.24   15.90
  -4  -4   3  537.35   19.80
   3   4  -3  138.99    8.40
   3   4  -3  137.29    7.30
   3   4  -3  131.39    5.00
   3   4  -3  135.39    7.90
   3   4  -3  142.99    9.20
  -3  -4   3  129.89    9.00
  -3  -4   3  133.59    5.40
  -3  -4   3  135.59    8.20
  -3  -4   3  127.49    8.20
   2   4  -3 4581.94  116.39
   2   4  -3 4444.96  118.69
   2   4  -3 4522.85  119.49
   2   4  -3 4668.13  118.79
   2   4  -3 4622.54  120.39
  -2  -4   3 4639.54  116.99
  -2  -4   3 4572.84  120.59
  -2  -4   3 4689.23  118.79
  -2  -4   3 4524.95  120.69
  -2  -4   3 4423.86  118.69
   0   4  -3  144.09    6.30
   0   4  -3  151.58    6.80
   0   4  -3  159.18    5.90
   0   4  -3  162.38    6.80
   0   4  -3  149.09    6.10
   0   4  -3  144.29    5.10
   0   4  -3  151.48    6.50
   0  -4   3  139.99    6.80
   0  -4   3  157.18    6.30
   0  -4   3  159.48    5.90
   0  -4   3  155.58    6.40
  -1   4  -3  944.71   27.10
  -1   4  -3  961.90   27.50
  -1   4  -3  978.70   25.60
  -1   4  -3  975.70   26.30
  -1   4  -3  963.70   27.60
  -1   4  -3  992.00   27.30
  -1   4  -3  961.20   26.80
   1  -4   3 1042.00   25.80
   1  -4   3 1012.30   28.10
   1  -4   3  950.70   27.60
   1  -4   3  976.10   27.10
   1  -4   3  995.50   27.50
  -2   4  -3   44.30    3.20
  -2   4  -3   44.20    2.40
  -2   4  -3   42.20    2.20
  -2   4  -3   40.50    2.80
  -2   4  -3   49.00    2.90
   2  -4   3   42.00    2.90
   2  -4   3   50.69    3.60
   2  -4   3   47.60    2.50
   2  -4   3   47.40    2.20
  -3   4  -3 1045.20   28.70
  -3   4  -3 1024.10   29.30
  -3   4  -3 1068.99   30.30
   3  -4   3 1088.19   28.50
   3  -4   3 1043.40   29.40
   3  -4   3 1056.79   30.70
  -4   4  -3  170.78    7.20
  -4   4  -3  177.08    7.30
  -4   4  -3  179.58    7.90
   4  -4   3  180.28    7.30
   4  -4   3  186.58    7.10
   4  -4   3  169.88    8.00
  -5   4  -3 1435.16   40.30
  -5   4  -3 1442.46   40.00
  -5   4  -3 1403.26   44.10
   5  -4   3 1438.66   39.80
   5  -4   3 1455.95   41.10
   5  -4   3 1393.66   36.50
   5  -4   3 1436.96   39.90
   5  -4   3 1472.25   36.80
  -6   4  -3 3216.38   86.69
  -6   4  -3 3118.99   86.09
   6  -4   3 3181.78   86.19
   6  -4   3 3437.96   86.99
  -7   4  -3  921.31   27.70
  -7   4  -3 1061.19   30.50
  -7   4  -3  927.51   29.70
  -7   4  -3 1033.10   30.30
   7  -4   3  957.20   27.20
   7  -4   3 1002.10   30.70
   7  -4   3  975.10   30.30
   7  -4   3  975.30   27.00
  -8   4  -3  109.49    7.40
  -8   4  -3  135.79    8.80
  -8   4  -3  115.99    6.30
  -8   4  -3  114.49    7.20
   8  -4   3  115.49    5.70
   8  -4   3  111.29    7.30
   8  -4   3  124.39    8.10
   8  -4   3  113.49    5.60
  -9   4  -3  182.98    9.20
  -9   4  -3  201.98   10.10
  -9   4  -3  214.18   11.10
  -9   4  -3  192.08    9.40
   9  -4   3  198.78    8.60
   9  -4   3  196.68   10.00
   9  -4   3  191.18   11.10
   9  -4   3  207.88    8.80
 -10   4  -3 1312.67   40.20
 -10   4  -3 1373.56   40.40
 -10   4  -3 1379.86   46.00
 -10   4  -3 1379.96   40.50
  10  -4   3 1375.76   38.70
  10  -4   3 1263.07   38.70
 -11   4  -3  287.47   14.60
 -11   4  -3  202.28   11.80
 -11   4  -3  255.67   12.20
  11  -4   3  255.67   11.20
  11  -4   3  261.27   14.60
 -12   4  -3  137.89   10.10
 -12   4  -3  155.28   11.20
 -12   4  -3  130.79    8.60
  12  -4   3  151.78   11.40
  12  -4   3  138.29    8.50
 -13   4  -3   18.30    5.30
 -13   4  -3   22.60    4.70
 -13   4  -3   20.10    5.30
  13  -4   3   17.80    5.80
  13  -4   3   20.60    4.70
  11   3  -3   36.00    7.90
  11   3  -3   43.90   12.10
 -11  -3   3   38.20    8.70
 -11  -3   3   26.90    6.20
  10   3  -3   42.90    7.40
  10   3  -3   31.40    6.20
 -10  -3   3   48.30    9.60
 -10  -3   3   58.29    8.10
   9   3  -3  227.68   13.70
   9   3  -3  227.88   13.90
  -9  -3   3  206.98   12.80
  -9  -3   3  209.08   15.10
   8   3  -3  202.58   13.60
  -8  -3   3  189.78   13.30
  -8  -3   3  184.08   11.50
   7   3  -3  815.12   29.50
   7   3  -3  853.31   30.30
  -7  -3   3  905.61   29.40
  -7  -3   3  803.52   31.20
  -7  -3   3  857.11   23.00
  -7  -3   3  845.12   22.70
   6   3  -3   38.70    5.90
   6   3  -3   41.40    2.70
   6   3  -3   44.80    6.50
  -6  -3   3   42.40    2.60
  -6  -3   3   39.80    3.10
  -6  -3   3   43.20    5.50
   5   3  -3 4857.91  127.19
   5   3  -3 4823.72  125.99
   5   3  -3 4619.54  120.79
  -5  -3   3 4745.83  127.79
  -5  -3   3 4789.52  125.39
  -5  -3   3 4704.63  120.89
   4   3  -3 1640.24   50.29
   4   3  -3 1675.23   46.70
   4   3  -3 1633.94   42.80
  -4  -3   3 1666.83   43.10
  -4  -3   3 1594.64   46.80
  -4  -3   3 1616.34   48.10
   3   3  -3  392.16   11.40
   3   3  -3  400.06   13.70
   3   3  -3  391.26   13.60
   3   3  -3  373.86   14.40
  -3  -3   3  358.16   13.50
  -3  -3   3  373.66   11.60
  -3  -3   3  380.26   14.90
  -3  -3   3  373.26   14.60
  -3  -3   3  400.56   13.70
   2   3  -3 2534.45   66.29
   2   3  -3 2562.14   68.09
   2   3  -3 2594.14   67.79
   2   3  -3 2577.44   69.19
  -2  -3   3 2559.54   69.59
  -2  -3   3 2523.05   67.89
  -2  -3   3 2730.43   68.29
  -2  -3   3 2541.15   69.29
  -2  -3   3 2549.44   66.59
   0   3  -3 3868.41   98.89
   0   3  -3 3865.01   97.49
   0   3  -3 4047.59   96.99
   0   3  -3 3925.21   98.59
   0   3  -3 3714.13   98.89
   0  -3   3 3655.53   97.39
   0  -3   3 3831.22   98.79
   0  -3   3 3841.92   99.09
  -1   3  -3  124.09    4.50
  -1   3  -3  111.09    5.00
  -1   3  -3  122.09    4.80
  -1   3  -3  109.99    4.90
  -1   3  -3  121.09    3.60
   1  -3   3  121.69    4.60
   1  -3   3  125.19    5.40
   1  -3   3  125.59    3.60
   1  -3   3  123.29    5.10
  -2   3  -3   91.09    4.10
  -2   3  -3   89.59    2.70
  -2   3  -3   87.69    3.50
   2  -3   3   81.89    4.00
   2  -3   3   92.79    4.70
   2  -3   3   90.79    3.00
   2  -3   3   88.29    3.30
  -3   3  -3   47.90    3.00
  -3   3  -3   51.89    3.00
  -3   3  -3   50.79    3.40
   3  -3   3   46.50    3.40
   3  -3   3   41.70    2.90
   3  -3   3   54.19    3.00
  -4   3  -3 1283.87   36.10
  -4   3  -3 1303.67   35.80
  -4   3  -3 1344.37   36.10
   4  -3   3 1247.28   33.20
   4  -3   3 1314.87   36.50
   4  -3   3 1282.77   35.60
   4  -3   3 1277.17   35.80
   4  -3   3 1299.57   33.40
  -5   3  -3 2173.58   59.09
  -5   3  -3 2229.88   59.79
  -5   3  -3 2140.49   58.89
   5  -3   3 2258.77   59.59
   5  -3   3 2122.49   58.69
   5  -3   3 2256.77   57.39
   5  -3   3 2163.68   59.49
  -6   3  -3  256.07   10.50
  -6   3  -3  268.27   11.70
  -6   3  -3  270.17    9.80
  -6   3  -3  292.97   11.30
   6  -3   3  276.57   10.90
   6  -3   3  253.87    9.10
   6  -3   3  280.77   11.60
   6  -3   3  269.77    9.40
  -7   3  -3  720.43   23.10
  -7   3  -3  702.33   22.40
  -7   3  -3  687.43   22.20
  -7   3  -3  723.33   23.40
  -7   3  -3  671.13   21.80
   7  -3   3  755.92   22.90
   7  -3   3  703.13   21.20
   7  -3   3  713.03   24.10
   7  -3   3  657.83   20.90
  -8   3  -3  979.20   30.60
  -8   3  -3 1095.99   31.30
  -8   3  -3 1027.00   32.20
  -8   3  -3  987.90   30.40
  -8   3  -3  965.90   30.10
   8  -3   3 1006.20   29.80
   8  -3   3 1064.49   33.30
   8  -3   3  945.41   29.40
   8  -3   3 1013.40   30.70
  -9   3  -3    3.40    2.70
  -9   3  -3    4.10    2.10
  -9   3  -3    1.80    2.10
  -9   3  -3    1.90    2.30
  -9   3  -3    0.00    2.50
   9  -3   3   -1.00    1.80
   9  -3   3    5.80    2.90
   9  -3   3    5.70    2.70
   9  -3   3    0.90    2.10
 -10   3  -3  107.49    8.10
 -10   3  -3  111.59    7.10
 -10   3  -3   95.39    8.30
  10  -3   3  108.79    7.30
  10  -3   3  114.69    9.40
 -11   3  -3  473.35   17.20
 -11   3  -3  458.05   20.60
 -11   3  -3  486.75   20.00
  11  -3   3  460.35   21.50
  11  -3   3  491.95   18.30
 -12   3  -3  103.79    9.50
 -12   3  -3   78.19    6.50
 -12   3  -3   98.39    9.50
  12  -3   3   92.09    9.60
  12  -3   3   84.59    7.40
 -13   3  -3    6.50    4.60
 -13   3  -3    2.60    4.30
  13  -3   3    2.80    4.20
  13  -3   3    0.50    4.30
 -12  -2   3   33.50    9.00
  11   2  -3  149.79   12.10
  11   2  -3  137.59   11.30
 -11  -2   3  126.49   12.70
 -11  -2   3  128.19   10.90
  10   2  -3  239.98   14.90
  10   2  -3  262.27   15.30
 -10  -2   3  288.17   17.80
 -10  -2   3  276.97   14.90
   9   2  -3    9.60    4.50
   9   2  -3    4.80    3.70
  -9  -2   3    4.40    2.80
  -9  -2   3   20.60    6.50
  -9  -2   3    5.20    1.40
  -9  -2   3    8.60    1.80
   8   2  -3  110.49    8.80
   8   2  -3   91.19    8.20
  -8  -2   3  113.39    4.70
  -8  -2   3  103.49    5.00
  -8  -2   3  103.89    9.40
  -8  -2   3  108.49    8.30
   7   2  -3  229.48   12.10
   7   2  -3  227.18    8.00
   7   2  -3  211.78   11.50
  -7  -2   3  211.48   11.00
  -7  -2   3  209.58   12.20
  -7  -2   3  220.38    7.60
  -7  -2   3  219.98    8.10
   6   2  -3 1004.20   32.00
   6   2  -3  997.90   27.20
   6   2  -3  995.50   31.70
  -6  -2   3  961.90   32.70
  -6  -2   3  984.70   26.90
  -6  -2   3  966.90   30.80
   5   2  -3  485.15   14.70
   5   2  -3  528.15   18.70
   5   2  -3  489.95   17.80
  -5  -2   3  472.95   18.00
  -5  -2   3  501.85   17.50
  -5  -2   3  498.15   19.00
  -5  -2   3  520.85   14.60
   4   2  -3  468.65   15.90
   4   2  -3  473.65   16.30
   4   2  -3  460.45   13.80
   4   2  -3  475.75   17.00
  -4  -2   3  494.35   16.20
  -4  -2   3  476.25   17.30
  -4  -2   3  488.55   16.70
  -4  -2   3  461.55   17.20
  -4  -2   3  480.15   13.90
   3   2  -3  425.16   14.10
   3   2  -3  444.36   15.10
   3   2  -3  433.86   12.60
   3   2  -3  435.46   14.10
  -3  -2   3  428.26   15.20
  -3  -2   3  438.86   12.60
  -3  -2   3  397.26   14.10
  -3  -2   3  426.06   14.10
  -3  -2   3  416.26   15.00
   2   2  -3   27.00    2.70
   2   2  -3   21.00    2.10
   2   2  -3   25.20    1.80
   2   2  -3   19.60    2.30
  -2  -2   3   23.60    2.20
  -2  -2   3   27.80    3.30
  -2  -2   3   23.70    2.20
  -2  -2   3   23.80    1.80
   1   2  -3  125.19    4.50
   1   2  -3  128.29    4.70
   1   2  -3  123.69    5.30
   1   2  -3  138.39    5.20
  -1  -2   3  124.19    5.00
  -1  -2   3  120.69    5.40
  -1  -2   3  128.09    4.60
  -1  -2   3  125.59    4.90
  -1   2  -3  239.78    8.10
  -1   2  -3  232.98    7.80
  -1   2  -3  249.28    6.90
  -1   2  -3  246.58    6.80
   1  -2   3  246.58    8.30
   1  -2   3  240.58    6.70
   1  -2   3  246.58    7.10
  -2   2  -3   76.99    3.60
  -2   2  -3   74.39    3.70
  -2   2  -3   77.49    3.40
  -2   2  -3   76.99    2.50
   2  -2   3   68.19    3.70
   2  -2   3   72.19    2.40
   2  -2   3   68.19    3.20
  -3   2  -3   12.30    1.90
  -3   2  -3   13.00    2.00
  -3   2  -3   11.80    2.00
  -3   2  -3   10.60    1.10
   3  -2   3    9.40    1.00
   3  -2   3   13.90    1.90
   3  -2   3    7.90    1.60
   3  -2   3   16.50    1.40
  -4   2  -3 4371.86  109.19
  -4   2  -3 4203.68  109.59
  -4   2  -3 4230.98  110.19
   4  -2   3 4056.49  107.79
   4  -2   3 4246.48  108.49
   4  -2   3 4153.18  109.19
   4  -2   3 4343.67  110.19
   4  -2   3 4263.77  109.59
  -5   2  -3 2322.67   59.99
  -5   2  -3 2110.09   61.59
  -5   2  -3 2270.27   60.99
   5  -2   3 2329.57   59.89
   5  -2   3 2250.47   60.59
   5  -2   3 2177.18   59.09
   5  -2   3 2237.58   61.69
   5  -2   3 2329.07   60.49
  -6   2  -3  143.09    7.00
  -6   2  -3  140.69    7.50
  -6   2  -3  136.29    6.40
   6  -2   3  132.79    6.30
   6  -2   3  134.29    6.80
   6  -2   3  143.69    6.80
   6  -2   3  149.49    8.40
  -7   2  -3  177.48    7.90
  -7   2  -3  181.78    9.10
  -7   2  -3  184.78    9.60
  -7   2  -3  187.18    9.10
  -7   2  -3  191.28    8.30
   7  -2   3  186.68   10.30
   7  -2   3  178.98    8.20
   7  -2   3  194.38    8.80
   7  -2   3  177.08    8.20
  -8   2  -3  901.31   28.90
  -8   2  -3  831.92   25.70
  -8   2  -3  872.41   27.90
  -8   2  -3  854.61   25.70
   8  -2   3  857.61   29.60
   8  -2   3  855.01   26.00
   8  -2   3  838.62   27.10
   8  -2   3  854.81   26.60
  -9   2  -3  120.39    8.60
  -9   2  -3  135.19    6.80
  -9   2  -3  118.39    6.70
  -9   2  -3  141.99    9.30
   9  -2   3  134.99    8.20
   9  -2   3  128.79    9.60
 -10   2  -3   45.80    4.70
 -10   2  -3   56.19    7.90
 -10   2  -3   48.80    6.70
 -10   2  -3   42.20    4.50
  10  -2   3   51.49    6.20
  10  -2   3   48.00    7.70
 -11   2  -3   36.20    6.50
 -11   2  -3   36.80    6.60
 -11   2  -3   33.90    4.30
  11  -2   3   34.40    6.00
  11  -2   3   31.60    6.30
 -12   2  -3    8.00    5.00
  12   1  -3   58.89    9.80
  12   1  -3   32.90    6.80
 -12  -1   3   41.00    9.00
 -12  -1   3   48.70    8.30
  11   1  -3   88.49    8.80
  11   1  -3   98.79    9.70
 -11  -1   3   82.29    4.70
 -11  -1   3   90.59    8.90
 -11  -1   3   92.59   12.30
  10   1  -3  240.68   14.10
  10   1  -3  248.08   13.70
 -10  -1   3  224.38    9.40
 -10  -1   3  230.38   15.20
 -10  -1   3  240.88    8.70
 -10  -1   3  243.88   13.50
   9   1  -3  385.06   17.60
  -9  -1   3  400.66   17.40
  -9  -1   3  430.76   20.00
  -9  -1   3  401.76   13.80
  -9  -1   3  395.06   12.90
   8   1  -3   -0.40    1.80
   8   1  -3    2.40    1.60
   8   1  -3    1.10    2.50
  -8  -1   3    1.90    1.60
  -8  -1   3    0.50    2.40
  -8  -1   3    1.60    2.70
  -8  -1   3    1.40    1.20
   7   1  -3  740.83   25.20
   7   1  -3  711.93   25.00
   7   1  -3  728.33   21.30
  -7  -1   3  763.42   26.40
  -7  -1   3  731.63   20.80
  -7  -1   3  668.33   21.30
  -7  -1   3  689.83   24.00
   6   1  -3  852.31   26.30
   6   1  -3  786.02   25.90
   6   1  -3  740.13   22.60
  -6  -1   3  821.42   25.30
  -6  -1   3  737.73   26.30
  -6  -1   3  797.02   22.40
   5   1  -3   33.20    4.20
   5   1  -3   25.60    2.40
   5   1  -3   24.70    3.40
   5   1  -3   25.40    3.60
  -5  -1   3   30.60    2.30
  -5  -1   3   33.10    4.40
  -5  -1   3   32.00    3.90
  -5  -1   3   28.60    3.90
  -5  -1   3   27.00    4.10
   4   1  -3  393.56   12.00
   4   1  -3  379.46   13.00
   4   1  -3  403.76   13.70
   4   1  -3  369.86   13.80
  -4  -1   3  387.76   14.40
  -4  -1   3  397.66   14.50
  -4  -1   3  403.56   13.30
  -4  -1   3  395.26   12.00
  -4  -1   3  392.96   13.80
   3   1  -3  591.54   18.30
   3   1  -3  580.34   17.40
   3   1  -3  581.44   17.70
   3   1  -3  593.04   16.70
  -3  -1   3  605.74   17.60
  -3  -1   3  572.94   17.80
  -3  -1   3  591.54   16.70
  -3  -1   3  572.74   18.40
  -3  -1   3  589.34   18.40
   2   1  -3 2193.98   56.79
   2   1  -3 2157.88   57.49
   2   1  -3 2132.39   56.59
   2   1  -3 2272.67   56.99
  -2  -1   3 2104.79   57.69
  -2  -1   3 2307.27   56.99
  -2  -1   3 2177.68   56.99
  -2  -1   3 2155.88   56.59
  -1  -1   3 3337.97   85.59
   0   1  -3   83.79    3.50
   0   1  -3   88.79    3.30
   0   1  -3   80.69    2.60
   0   1  -3   80.29    3.10
   0   1  -3   85.49    3.50
   0  -1   3   89.29    3.80
   0  -1   3   87.79    3.60
   0  -1   3   83.09    3.20
   0  -1   3   81.69    2.60
  -1   1  -3 2120.49   55.99
  -1   1  -3 2176.18   55.49
  -1   1  -3 2167.58   55.99
  -1   1  -3 2217.98   56.29
   1  -1   3 2187.08   55.99
   1  -1   3 2236.58   56.49
   1  -1   3 2116.89   55.99
  -2   1  -3 3851.41   97.79
  -2   1  -3 3700.43   98.79
   2  -1   3 3989.70   98.99
  -3   1  -3   15.30    1.90
  -3   1  -3   13.40    2.00
  -3   1  -3   14.70    2.30
  -3   1  -3   16.90    2.00
   3  -1   3   15.20    2.20
   3  -1   3   13.00    1.80
   3  -1   3   14.40    1.90
   3  -1   3   16.40    1.80
   3  -1   3   14.40    2.40
  -4   1  -3  966.20   26.70
  -4   1  -3  960.00   28.90
  -4   1  -3  986.50   28.20
   4  -1   3  942.51   27.90
   4  -1   3 1007.30   27.20
   4  -1   3  973.00   27.10
   4  -1   3  937.71   27.80
  -5   1  -3  249.48   10.30
  -5   1  -3  239.88    8.50
  -5   1  -3  237.18    9.80
  -5   1  -3  257.17   11.10
   5  -1   3  242.78   10.90
   5  -1   3  233.28    9.70
   5  -1   3  239.08    8.90
   5  -1   3  236.28    9.90
   5  -1   3  227.78    9.10
  -6   1  -3 1348.47   37.80
  -6   1  -3 1403.86   40.80
  -6   1  -3 1401.66   42.80
   6  -1   3 1388.46   39.50
   6  -1   3 1400.56   40.40
   6  -1   3 1405.26   38.40
   6  -1   3 1396.06   41.90
  -7   1  -3  558.24   17.40
  -7   1  -3  572.24   20.50
  -7   1  -3  542.95   20.10
  -7   1  -3  545.85   17.00
   7  -1   3  575.14   19.10
   7  -1   3  589.34   21.70
   7  -1   3  543.25   19.80
   7  -1   3  568.04   17.60
  -8   1  -3  168.08    7.00
  -8   1  -3  162.38    9.90
  -8   1  -3  171.38    7.20
  -8   1  -3  172.78   10.10
   8  -1   3  161.08    9.50
   8  -1   3  169.08   10.80
  -9   1  -3    6.50    2.00
  -9   1  -3    2.90    3.10
  -9   1  -3    3.50    1.80
  -9   1  -3    4.20    3.40
   9  -1   3    3.90    3.30
   9  -1   3    1.90    2.70
 -10   1  -3  224.58   13.30
 -10   1  -3  201.38   12.30
 -10   1  -3  194.18    7.90
 -10   1  -3  203.28    7.90
  10  -1   3  202.18   11.70
  10  -1   3  199.68   13.40
 -11   1  -3   30.70    3.10
 -11   1  -3   48.00    8.10
 -11   1  -3   29.50    6.30
  11  -1   3   28.30    6.70
  11  -1   3   30.00    6.00
 -12   1  -3   -3.30    3.90
 -12   1  -3   -0.90    3.80
  12  -1   3   -0.90    4.30
  12  -1   3   -4.40    3.70
  12   0  -3  218.68   13.10
  12   0  -3  227.58   20.40
 -12   0   3  175.58   16.80
 -12   0   3  183.68   12.70
  11   0  -3   88.89   10.50
  11   0  -3   84.49    8.40
 -11   0   3   74.39    8.80
 -11   0   3   66.29    5.00
 -11   0   3   69.89   10.00
  10   0  -3   55.89    7.50
  10   0  -3   82.79    8.00
 -10   0   3   66.29    9.00
 -10   0   3   57.29    4.50
 -10   0   3   57.79    5.40
 -10   0   3   57.49    7.30
   9   0  -3  583.74   22.20
   9   0  -3  585.44   23.00
  -9   0   3  596.74   24.00
  -9   0   3  586.84   18.50
  -9   0   3  610.44   24.90
  -9   0   3  586.34   22.10
   8   0  -3  201.98   10.60
   8   0  -3  206.68   11.10
   8   0  -3  201.28    8.70
  -8   0   3  216.78    8.40
  -8   0   3  195.08   11.60
  -8   0   3  183.78    8.60
  -8   0   3  214.08   10.70
   7   0  -3  130.99    8.10
   7   0  -3  133.39    6.40
   7   0  -3  132.99    7.90
  -7   0   3  125.69    6.50
  -7   0   3  137.09    6.20
  -7   0   3  131.09    8.50
  -7   0   3  133.29    7.60
   6   0  -3   11.60    2.70
   6   0  -3    8.90    2.10
   6   0  -3   12.50    2.10
   6   0  -3   10.10    2.50
  -6   0   3   10.80    2.50
  -6   0   3   11.90    2.90
  -6   0   3    8.10    2.50
  -6   0   3    8.40    1.70
   5   0  -3 1485.35   42.40
   5   0  -3 1643.94   44.40
   5   0  -3 1536.25   43.20
   5   0  -3 1604.94   44.20
  -5   0   3 1523.45   44.50
  -5   0   3 1609.54   44.80
  -5   0   3 1582.34   44.80
  -5   0   3 1569.94   42.30
  -5   0   3 1628.24   43.50
   4   0  -3  325.97   10.90
   4   0  -3  328.47   11.70
   4   0  -3  319.77   11.10
   4   0  -3  342.67   11.90
  -4   0   3  348.37   12.30
  -4   0   3  344.17   10.90
  -4   0   3  332.97   11.30
  -4   0   3  354.16   12.30
  -4   0   3  346.77   12.10
   3   0  -3 1379.96   36.50
   3   0  -3 1314.67   36.70
   3   0  -3 1381.56   36.20
   3   0  -3 1320.87   36.00
  -3   0   3 1315.47   36.10
  -3   0   3 1406.46   36.10
  -3   0   3 1334.67   37.10
  -3   0   3 1350.06   36.70
  -1   0  -3   72.09    3.20
  -1   0  -3   67.19    3.00
  -1   0  -3   69.39    3.30
  -1   0  -3   73.09    3.70
   1   0   3   69.69    3.10
   1   0   3   70.79    3.70
   1   0   3   70.59    3.10
   1   0   3   67.49    3.00
  -2   0  -3  813.72   23.40
  -2   0  -3  839.42   22.60
  -2   0  -3  830.72   24.40
  -2   0  -3  838.62   23.50
   2   0   3  839.42   22.80
   2   0   3  862.41   24.70
   2   0   3  850.21   23.30
   2   0   3  831.52   23.30
  -3   0  -3 7409.76  188.28
   3   0   3 7226.78  188.38
   3   0   3 7383.36  187.98
  -4   0  -3 3541.95   94.19
  -4   0  -3 3512.45   94.39
  -4   0  -3 3707.63   94.09
  -4   0  -3 3407.66   95.29
  -4   0  -3 3631.64   91.59
   4   0   3 3713.13   95.19
   4   0   3 3556.34   95.49
   4   0   3 3628.94   93.79
   4   0   3 3517.05   93.49
   4   0   3 3628.34   92.09
  -5   0  -3   16.40    3.60
  -5   0  -3    8.90    2.60
  -5   0  -3   11.60    1.60
   5   0   3   14.30    2.00
   5   0   3   14.30    3.20
   5   0   3    7.30    2.50
  -6   0  -3  602.24   17.10
  -6   0  -3  592.94   17.60
  -6   0  -3  611.84   21.10
  -6   0  -3  615.04   21.50
   6   0   3  594.94   21.40
   6   0   3  593.94   20.20
   6   0   3  613.44   22.40
   6   0   3  605.74   17.60
  -7   0  -3  286.77   13.20
  -7   0  -3  266.77    8.70
  -7   0  -3  259.47    8.90
  -7   0  -3  260.07   12.60
   7   0   3  262.87   13.50
   7   0   3  273.47   13.00
  -8   0  -3  278.37   14.30
  -8   0  -3  288.27   14.10
  -8   0  -3  276.67    8.90
  -8   0  -3  283.27    9.30
   8   0   3  302.47   14.20
   8   0   3  294.47   15.20
  -9   0  -3  201.48   12.40
  -9   0  -3  191.28    7.00
  -9   0  -3  198.58   12.20
   9   0   3  189.98   11.70
   9   0   3  184.88   13.10
 -10   0  -3  104.99    9.30
 -10   0  -3  106.29    9.80
  10   0   3   88.99    8.50
  10   0   3  129.99   11.00
 -11   0  -3   44.30    8.30
 -11   0  -3   33.70    7.50
  11   0   3   28.40    6.30
  11   0   3   30.10    7.40
 -12   0  -3   17.80    9.40
 -12   0  -3   12.90    6.70
  12   0   3   18.20    5.80
  12   0   3   12.80    7.20
  13  -1  -3   36.10    7.70
  13  -1  -3   21.80    5.40
 -13   1   3   40.80    9.00
 -13   1   3   27.20    7.70
  12  -1  -3  147.19   10.50
  12  -1  -3  161.88   12.00
 -12   1   3  167.78   11.80
 -12   1   3  152.18   12.40
 -12   1   3  157.28    8.10
  11  -1  -3  216.18   12.20
  11  -1  -3  229.08   13.60
 -11   1   3  214.28    9.70
 -11   1   3  195.78   13.60
 -11   1   3  227.88   12.80
  10  -1  -3  297.87   15.30
  10  -1  -3  274.57   14.00
 -10   1   3  308.87   14.60
 -10   1   3  338.37   13.80
 -10   1   3  333.97   16.70
   9  -1  -3   84.59    7.30
   9  -1  -3   81.49    5.70
   9  -1  -3   94.79    7.10
  -9   1   3   79.19    9.00
  -9   1   3   76.39    6.50
  -9   1   3   77.39    5.20
  -9   1   3   85.79    6.20
   8  -1  -3   84.49    6.80
   8  -1  -3   99.29    6.00
   8  -1  -3   94.39    6.60
  -8   1   3   94.39    6.60
  -8   1   3   90.69    5.40
  -8   1   3   86.09    5.80
  -8   1   3   85.89    7.10
   7  -1  -3  545.25   20.30
   7  -1  -3  605.14   20.00
  -7   1   3  597.24   21.10
  -7   1   3  611.84   18.70
  -7   1   3  567.64   21.30
   6  -1  -3 1647.44   48.60
   6  -1  -3 1664.83   47.70
   6  -1  -3 1746.73   50.99
   6  -1  -3 1749.62   48.60
  -6   1   3 1809.72   48.20
  -6   1   3 1780.12   48.10
  -6   1   3 1813.92   47.60
  -6   1   3 1786.82   49.50
  -6   1   3 1775.12   50.99
  -6   1   3 1702.43   49.30
   5  -1  -3   95.89    5.40
   5  -1  -3   98.79    5.30
   5  -1  -3  100.59    5.70
   5  -1  -3   97.59    4.90
  -5   1   3  103.89    5.90
  -5   1   3   91.19    5.60
  -5   1   3  100.59    5.10
  -5   1   3  105.09    6.00
  -5   1   3  110.99    5.30
   4  -1  -3 1613.74   42.80
   4  -1  -3 1682.03   44.00
   4  -1  -3 1644.14   43.80
   4  -1  -3 1675.93   43.80
  -4   1   3 1622.74   44.00
  -4   1   3 1589.44   43.50
  -4   1   3 1578.14   42.90
  -4   1   3 1546.85   44.10
  -4   1   3 1621.34   44.10
   3  -1  -3 2132.89   56.29
   3  -1  -3 2134.59   56.59
   3  -1  -3 2123.09   55.89
   3  -1  -3 2236.88   56.49
  -3   1   3 2161.88   56.69
  -3   1   3 2131.89   56.49
  -3   1   3 2088.69   55.29
  -3   1   3 2207.88   56.69
  -1  -1  -3 2151.88   55.49
  -1  -1  -3 2092.39   56.69
  -1  -1  -3 2222.68   57.59
  -1  -1  -3 2131.39   55.99
   1   1   3 2189.68   55.59
   1   1   3 2214.68   56.29
   1   1   3 2154.68   57.69
   1   1   3 2098.99   55.79
   1   1   3 2125.89   56.39
  -2  -1  -3 1647.74   47.20
  -2  -1  -3 1689.73   44.40
  -2  -1  -3 1711.43   46.50
  -2  -1  -3 1692.43   46.00
   2   1   3 1802.12   47.90
   2   1   3 1749.32   45.80
   2   1   3 1716.93   46.10
  -3  -1  -3    4.40    1.90
  -3  -1  -3    5.40    1.80
  -3  -1  -3    5.90    1.90
  -3  -1  -3    3.50    1.80
   3   1   3    4.80    1.60
   3   1   3    2.50    1.80
   3   1   3    5.20    1.00
   3   1   3    4.80    2.10
   3   1   3   12.40    2.20
  -4  -1  -3   49.40    4.70
  -4  -1  -3   54.39    4.50
  -4  -1  -3   60.09    3.20
  -4  -1  -3   53.99    4.90
  -4  -1  -3   56.19    4.60
   4   1   3   57.89    2.90
   4   1   3   54.99    4.10
   4   1   3   53.69    4.20
   4   1   3   56.09    5.20
   4   1   3   54.29    5.00
  -5  -1  -3  104.19    6.70
  -5  -1  -3   99.89    3.70
  -5  -1  -3  106.49    7.10
   5   1   3   92.89    7.00
   5   1   3   98.79    4.00
   5   1   3  100.49    6.20
   5   1   3  109.39    7.50
  -6  -1  -3    6.50    2.70
  -6  -1  -3    7.90    1.10
  -6  -1  -3    2.40    3.00
   6   1   3    3.10    3.10
   6   1   3    6.30    3.20
  -7  -1  -3  169.68   10.70
  -7  -1  -3  177.28   10.20
   7   1   3  165.08   10.70
  -8  -1  -3  416.26   18.80
  -8  -1  -3  413.76   18.10
   8   1   3  384.26   18.20
   8   1   3  421.46   19.60
  -9  -1  -3  333.27   17.20
  -9  -1  -3  289.27   15.70
   9   1   3  306.57   17.30
   9   1   3  335.47   16.80
 -10  -1  -3   19.70    5.00
 -10  -1  -3    9.90    5.10
  10   1   3   20.90    5.70
  10   1   3   10.10    4.70
 -11  -1  -3   30.80    6.70
  11   1   3   34.70    7.60
  11   1   3   20.70    7.10
  13  -2  -3   84.49   10.20
  13  -2  -3  100.79    8.60
 -13   2   3   87.99    9.10
 -13   2   3   71.99    6.80
 -13   2   3   91.69   11.50
  12  -2  -3   24.00    6.00
  12  -2  -3   17.50    4.30
 -12   2   3   18.60    5.50
 -12   2   3   21.60    4.80
 -12   2   3   21.90    4.30
  11  -2  -3  266.17   14.30
  11  -2  -3  231.28   12.30
 -11   2   3  241.28   14.40
 -11   2   3  250.87   13.30
 -11   2   3  245.08   11.10
  10  -2  -3  276.97   13.10
  10  -2  -3  290.37   14.60
 -10   2   3  305.87   12.10
 -10   2   3  286.17   14.70
 -10   2   3  276.87   13.40
   9  -2  -3  158.38    9.60
   9  -2  -3  163.08    9.10
  -9   2   3  175.08    8.40
  -9   2   3  154.98    9.90
  -9   2   3  167.68    9.10
   8  -2  -3   60.29    5.00
   8  -2  -3   53.29    5.40
   8  -2  -3   52.09    4.60
  -8   2   3   59.29    5.10
  -8   2   3   51.19    4.50
  -8   2   3   48.00    5.80
  -8   2   3   51.59    4.70
   7  -2  -3  121.59    6.80
   7  -2  -3  115.19    6.20
   7  -2  -3  119.39    7.30
   7  -2  -3  126.29    6.90
  -7   2   3  134.79    7.60
  -7   2   3  141.99    7.00
  -7   2   3  109.99    7.10
  -7   2   3  140.49    7.00
  -7   2   3  135.29    7.20
   6  -2  -3 4617.14  113.79
   6  -2  -3 4372.06  112.29
   6  -2  -3 4217.28  111.39
   6  -2  -3 4429.96  112.99
  -6   2   3 4248.57  112.89
  -6   2   3 4077.99  114.49
  -6   2   3 4451.55  111.99
  -6   2   3 4175.48  112.29
  -6   2   3 4280.27  113.19
   5  -2  -3  506.05   15.80
   5  -2  -3  487.35   16.30
   5  -2  -3  496.75   15.00
   5  -2  -3  510.75   16.50
  -5   2   3  489.35   16.10
  -5   2   3  516.65   16.30
  -5   2   3  478.55   16.70
  -5   2   3  507.75   15.20
  -5   2   3  511.85   16.40
   4  -2  -3 5094.89  139.49
   4  -2  -3 5613.44  138.79
  -4   2   3 5399.56  139.59
  -4   2   3 5467.05  138.99
  -4   2   3 5463.25  139.49
  -4   2   3 5558.04  139.19
   3  -2  -3 5572.94  142.59
   0  -2  -3  903.61   25.50
   0  -2  -3  889.71   24.00
   0  -2  -3  901.61   24.90
   0  -2  -3  869.41   24.30
   0   2   3  893.21   25.00
   0   2   3  894.41   26.30
   0   2   3  875.91   24.30
   0   2   3  884.41   24.60
   0   2   3  879.61   23.80
  -1  -2  -3 1143.19   31.40
  -1  -2  -3 1178.88   30.70
  -1  -2  -3 1148.79   33.20
  -1  -2  -3 1183.98   33.30
  -1  -2  -3 1110.29   32.50
   1   2   3 1146.09   31.80
   1   2   3 1163.68   33.70
   1   2   3 1150.18   32.20
   1   2   3 1154.38   30.60
   1   2   3 1122.39   31.20
  -2  -2  -3 1294.67   36.40
  -2  -2  -3 1274.57   38.20
  -2  -2  -3 1331.37   38.10
  -2  -2  -3 1306.47   34.50
  -2  -2  -3 1366.46   37.60
   2   2   3 1330.97   37.00
   2   2   3 1273.87   36.50
   2   2   3 1335.07   36.20
   2   2   3 1328.57   38.90
   2   2   3 1297.07   38.50
  -3  -2  -3 1685.93   45.50
  -3  -2  -3 1558.44   46.80
  -3  -2  -3 1588.54   46.80
  -3  -2  -3 1638.84   42.10
  -3  -2  -3 1599.64   46.10
   3   2   3 1657.53   47.70
   3   2   3 1612.84   44.90
   3   2   3 1678.23   45.80
   3   2   3 1640.84   42.20
   3   2   3 1624.94   47.70
  -4  -2  -3    8.10    2.70
  -4  -2  -3   10.70    1.10
  -4  -2  -3    8.80    2.50
   4   2   3   10.50    1.10
   4   2   3   25.80    4.40
  -5  -2  -3 1845.02   51.79
  -5  -2  -3 1767.52   52.99
   5   2   3 1749.43   53.39
   5   2   3 1793.42   53.69
  -6  -2  -3   38.10    5.70
  -6  -2  -3   40.30    5.40
   6   2   3   53.89    7.30
   6   2   3   27.50    5.20
  -7  -2  -3  459.15   18.80
  -7  -2  -3  418.96   19.60
   7   2   3  476.05   20.50
   7   2   3  435.96   20.20
  -8  -2  -3   14.80    4.40
  -8  -2  -3   13.60    4.90
   8   2   3   12.60    4.50
   8   2   3   18.70    5.70
  -9  -2  -3   66.19    8.80
  -9  -2  -3   70.39    9.70
   9   2   3   75.89    9.40
   9   2   3   62.99    9.00
 -10  -2  -3  158.28   19.10
  10   2   3  195.08   14.00
  13  -3  -3  121.29   10.70
  13  -3  -3  112.59    9.00
 -13   3   3  124.69    8.70
 -13   3   3  132.69   10.10
 -13   3   3  145.79   11.80
  12  -3  -3  279.27   13.60
  12  -3  -3  299.17   15.70
 -12   3   3  273.17   12.70
 -12   3   3  256.67   15.30
 -12   3   3  266.97   14.10
  11  -3  -3   15.20    3.80
  11  -3  -3   16.60    4.50
 -11   3   3   12.60    3.80
 -11   3   3   16.20    4.00
 -11   3   3   16.80    5.00
  10  -3  -3   -0.70    2.00
 -10   3   3   -1.80    3.00
 -10   3   3    0.30    2.20
 -10   3   3    0.50    2.20
   9  -3  -3    5.00    2.70
   9  -3  -3    8.80    2.90
  -9   3   3   11.00    3.10
  -9   3   3    7.90    3.20
  -9   3   3   10.60    3.00
   8  -3  -3  315.17   13.50
   8  -3  -3  304.57   12.00
   8  -3  -3  299.37   12.60
  -8   3   3  313.17   13.30
  -8   3   3  311.27   12.60
   7  -3  -3  855.51   27.10
   7  -3  -3  883.21   26.00
  -7   3   3  883.11   28.60
  -7   3   3  848.42   26.90
  -7   3   3  868.01   29.10
  -7   3   3  866.61   25.70
  -7   3   3  859.41   26.80
   6  -3  -3  257.77   10.80
   6  -3  -3  258.17    9.70
   6  -3  -3  255.27    9.00
  -6   3   3  242.88   10.30
  -6   3   3  273.37    9.40
  -6   3   3  251.97   10.20
  -6   3   3  231.38   10.50
  -6   3   3  274.97   10.40
   5  -3  -3  238.18   10.30
   5  -3  -3  274.77   10.20
   5  -3  -3  276.97    9.60
   5  -3  -3  275.77    8.70
  -5   3   3  246.88   10.60
  -5   3   3  285.17   10.10
  -5   3   3  266.07   10.50
  -5   3   3  267.67    8.80
  -5   3   3  271.97   10.50
  -5   3   3  266.47    9.80
   4  -3  -3 1387.26   37.30
   4  -3  -3 1337.37   38.50
   4  -3  -3 1377.66   35.60
   4  -3  -3 1399.06   37.80
  -4   3   3 1381.86   35.80
  -4   3   3 1282.07   37.80
  -4   3   3 1413.96   38.50
  -4   3   3 1426.36   37.60
  -4   3   3 1370.26   37.30
   3  -3  -3 2395.36   63.69
   3  -3  -3 2355.76   62.99
   3  -3  -3 2530.25   60.79
   3  -3  -3 2453.15   63.19
   3  -3  -3 2295.37   63.89
  -3   3   3 2315.17   63.19
  -3   3   3 2370.26   62.89
  -3   3   3 2491.15   60.79
  -3   3   3 2510.05   60.69
  -3   3   3 2342.37   62.69
  -3   3   3 2410.26   63.89
   1  -3  -3 4687.13  123.29
   1  -3  -3 4715.13  121.69
   1  -3  -3 4889.71  124.59
   1  -3  -3 4828.42  123.99
  -1   3   3 4927.71  121.69
  -1   3   3 4613.04  122.99
  -1   3   3 4953.90  125.19
  -1   3   3 4772.42  123.29
  -1   3   3 4889.01  123.19
   0  -3  -3 6275.97  166.68
   0  -3  -3 6677.03  168.48
   0   3   3 6615.24  166.38
   0   3   3 6454.95  167.28
   0   3   3 6700.03  167.88
   0   3   3 6656.63  169.78
  -1  -3  -3 1686.93   47.40
  -1  -3  -3 1721.63   45.20
  -1  -3  -3 1700.63   46.80
  -1  -3  -3 1614.94   44.00
  -1  -3  -3 1655.53   47.20
   1   3   3 1659.03   43.80
   1   3   3 1692.13   45.60
   1   3   3 1620.54   47.70
   1   3   3 1680.33   44.80
   1   3   3 1646.64   47.50
  -2  -3  -3  602.44   20.90
  -2  -3  -3  593.34   20.20
  -2  -3  -3  592.24   19.00
  -2  -3  -3  598.74   20.80
  -2  -3  -3  590.14   16.90
   2   3   3  601.04   20.00
   2   3   3  616.94   19.80
   2   3   3  597.44   21.30
   2   3   3  612.04   19.20
   2   3   3  598.14   21.60
   2   3   3  605.04   16.70
  -3  -3  -3  806.22   26.70
  -3  -3  -3  773.22   21.10
  -3  -3  -3  812.62   26.10
  -3  -3  -3  792.12   24.80
   3   3   3  801.12   27.30
   3   3   3  759.02   24.20
   3   3   3  777.72   21.00
   3   3   3  794.12   27.50
  -4  -3  -3  508.55   18.00
  -4  -3  -3  448.46   19.10
  -4  -3  -3  482.15   18.60
   4   3   3  476.65   19.80
   4   3   3  510.05   20.50
  -5  -3  -3   15.20    5.00
  -5  -3  -3   14.80    3.70
   5   3   3   16.80    4.50
   5   3   3   20.60    5.20
  -6  -3  -3  159.18   11.00
  -6  -3  -3  138.99    9.60
   6   3   3  129.09   10.30
   6   3   3  148.79   10.60
  -7  -3  -3  499.85   22.70
  -7  -3  -3  548.05   21.70
   7   3   3  484.55   22.70
   7   3   3  499.55   22.90
  -8  -3  -3   52.49    8.00
  -8  -3  -3   41.10    7.70
   8   3   3   37.00    7.30
   8   3   3   53.39    8.70
  -9  -3  -3   51.29    7.90
  -9  -3  -3   43.80    9.20
   9   3   3   49.20    8.80
   9   3   3   53.29    9.10
 -10  -3  -3   40.90    7.60
 -10  -3  -3   42.00    9.20
  10   3   3   51.79    8.70
  10   3   3   65.09   10.60
  14  -4  -3    0.40    3.50
  14  -4  -3    2.10    4.00
 -14   4   3   -0.30    4.00
 -14   4   3   -1.00    3.40
 -14   4   3    1.90    3.70
  13  -4  -3    9.80    6.30
  13  -4  -3   20.20    4.50
 -13   4   3   15.30    4.70
 -13   4   3   20.70    5.40
  12  -4  -3   53.99    6.40
  12  -4  -3   65.29    8.40
 -12   4   3   68.59    9.00
 -12   4   3   53.59    6.70
 -12   4   3   71.39    7.10
  11  -4  -3  628.54   22.10
  11  -4  -3  660.63   24.80
 -11   4   3  668.73   25.00
 -11   4   3  615.54   22.90
 -11   4   3  629.34   22.70
  10  -4  -3   71.09    5.70
  10  -4  -3   62.19    7.90
 -10   4   3   67.79    5.90
 -10   4   3   82.69    6.20
 -10   4   3   83.89    7.30
   9  -4  -3  829.92   25.60
   9  -4  -3  822.62   27.60
  -9   4   3  808.02   27.20
  -9   4   3  824.82   25.90
  -9   4   3  813.12   26.80
   8  -4  -3 2935.61   79.59
   8  -4  -3 3108.19   80.29
   8  -4  -3 3031.10   82.09
  -8   4   3 3063.99   81.89
  -8   4   3 2920.41   81.29
  -8   4   3 3022.10   80.09
   7  -4  -3  876.31   25.90
   7  -4  -3  891.11   27.50
   7  -4  -3  875.11   25.10
  -7   4   3  883.31   26.70
  -7   4   3  895.81   25.60
  -7   4   3  857.51   26.70
  -7   4   3  853.51   27.40
   6  -4  -3  547.85   18.30
   6  -4  -3  570.14   17.50
   6  -4  -3  547.55   16.40
  -6   4   3  536.65   17.70
  -6   4   3  584.94   16.80
  -6   4   3  571.24   18.00
   5  -4  -3  902.91   25.20
   5  -4  -3  958.50   27.00
   5  -4  -3  915.91   28.60
   5  -4  -3  958.90   27.60
  -5   4   3  947.91   27.10
  -5   4   3  990.40   29.20
  -5   4   3  947.41   28.50
  -5   4   3  937.31   27.10
  -5   4   3  942.21   25.50
  -5   4   3  937.21   28.00
   4  -4  -3 2238.88   58.19
   4  -4  -3 2298.27   60.49
   4  -4  -3 2258.47   60.59
   4  -4  -3 2230.18   61.79
  -4   4   3 2239.58   57.99
  -4   4   3 2341.17   58.19
  -4   4   3 2253.37   60.09
  -4   4   3 2439.26   61.99
  -4   4   3 2294.27   62.19
  -4   4   3 2234.68   60.89
  -4   4   3 2241.98   59.99
   3  -4  -3 1754.32   48.30
   3  -4  -3 1744.13   48.60
   3  -4  -3 1728.33   47.80
   3  -4  -3 1746.13   47.60
  -3   4   3 1780.52   45.10
  -3   4   3 1761.02   48.80
  -3   4   3 1737.93   47.30
  -3   4   3 1827.22   45.20
  -3   4   3 1857.31   48.60
  -3   4   3 1748.13   47.20
   2  -4  -3  104.59    5.60
   2  -4  -3  105.09    5.60
   2  -4  -3  119.99    3.90
   2  -4  -3  106.49    5.30
   2  -4  -3  103.89    5.80
  -2   4   3  103.39    5.10
  -2   4   3  104.49    5.40
  -2   4   3  107.49    5.30
  -2   4   3  106.59    3.90
  -2   4   3  110.19    4.00
   1  -4  -3  273.07    8.50
   1  -4  -3  253.67    9.60
   1  -4  -3  256.57   10.80
   1  -4  -3  246.28    9.60
   1  -4  -3  247.48   10.20
  -1   4   3  255.17   10.10
  -1   4   3  261.57    9.30
  -1   4   3  265.37   11.20
  -1   4   3  253.07    8.30
   0  -4  -3 1050.99   30.00
   0  -4  -3 1106.59   31.20
   0  -4  -3 1065.39   29.90
   0  -4  -3 1083.09   32.60
   0  -4  -3 1062.09   32.00
   0   4   3 1069.39   29.70
   0   4   3 1079.09   30.60
   0   4   3 1066.69   29.70
   0   4   3 1088.89   31.30
   0   4   3 1072.49   33.20
  -1  -4  -3  165.48    8.80
  -1  -4  -3  176.28    7.50
  -1  -4  -3  158.78    6.60
  -1  -4  -3  167.98    8.80
  -1  -4  -3  171.98    9.20
   1   4   3  170.78    6.70
   1   4   3  170.78    7.30
   1   4   3  181.38    6.50
   1   4   3  161.08    9.40
   1   4   3  154.28    7.90
   1   4   3  174.58    7.70
  -2  -4  -3   37.40    4.30
  -2  -4  -3   27.80    2.30
  -2  -4  -3   46.70    5.60
  -2  -4  -3   44.00    5.70
   2   4   3   33.20    2.50
   2   4   3   30.00    2.20
   2   4   3   35.70    5.60
   2   4   3   34.90    4.00
   2   4   3   26.40    5.20
  -3  -4  -3  115.39    8.10
  -3  -4  -3  131.59    7.60
  -3  -4  -3  135.69    9.10
   3   4   3  123.59    4.30
   3   4   3  128.09    4.60
   3   4   3  126.89    8.90
   3   4   3  135.69    9.60
  -4  -4  -3 1395.96   42.20
  -4  -4  -3 1286.17   40.20
  -4  -4  -3 1359.66   43.40
   4   4   3 1315.97   43.30
   4   4   3 1337.47   43.90
  -5  -4  -3  692.33   25.10
  -5  -4  -3  698.93   27.50
   5   4   3  709.23   27.70
   5   4   3  733.43   28.40
  -6  -4  -3   45.70   10.30
  -6  -4  -3   22.90    6.20
   6   4   3   21.00    5.30
   6   4   3   30.00    7.00
  -7  -4  -3  174.58   11.70
  -7  -4  -3  178.98   13.40
   7   4   3  152.68   12.40
   7   4   3  176.28   13.20
  -8  -4  -3  416.86   20.00
  -8  -4  -3  412.56   22.90
   8   4   3  425.96   22.20
   8   4   3  437.76   22.20
  -9  -4  -3  145.19   11.70
  -9  -4  -3  143.89   14.10
   9   4   3  124.89   12.50
   9   4   3  134.59   13.10
  14  -5  -3   17.20    5.00
  14  -5  -3   13.90    4.10
 -14   5   3   20.10    5.00
 -14   5   3   15.10    4.90
 -14   5   3   19.50    6.50
  13  -5  -3   30.30    5.20
  13  -5  -3   24.00    5.30
 -13   5   3   25.20    5.40
 -13   5   3   23.00    5.30
 -13   5   3   36.10    7.30
  12  -5  -3   16.20    5.00
  12  -5  -3    4.70    3.20
 -12   5   3   12.40    4.90
 -12   5   3   10.30    3.50
  11  -5  -3   93.99    6.50
  11  -5  -3   95.29    8.10
 -11   5   3   89.09    8.10
 -11   5   3  105.69    8.10
 -11   5   3   82.59    6.70
  10  -5  -3   95.19    6.30
 -10   5   3   99.79    6.60
 -10   5   3   89.39    7.00
 -10   5   3   87.89    7.10
   9  -5  -3  973.10   31.80
   9  -5  -3 1018.50   29.70
  -9   5   3  986.70   31.00
  -9   5   3 1013.60   30.20
  -9   5   3  960.60   31.60
   8  -5  -3   15.20    2.60
   8  -5  -3   15.80    3.00
   8  -5  -3    8.60    2.90
  -8   5   3    7.50    2.90
  -8   5   3    9.90    2.70
  -8   5   3   10.50    2.50
   7  -5  -3 1949.41   53.19
   7  -5  -3 1919.21   51.69
   7  -5  -3 1863.91   50.49
  -7   5   3 1865.21   52.29
  -7   5   3 1893.91   50.79
  -7   5   3 1900.31   52.29
  -7   5   3 1907.81   54.09
   6  -5  -3 1296.57   36.80
   6  -5  -3 1273.17   35.80
   6  -5  -3 1261.17   34.20
  -6   5   3 1285.97   34.40
  -6   5   3 1322.67   38.00
  -6   5   3 1271.47   36.00
  -6   5   3 1221.08   35.80
   5  -5  -3   17.20    1.50
   5  -5  -3   29.20    3.40
   5  -5  -3   16.10    2.70
  -5   5   3   16.60    2.50
  -5   5   3   18.70    3.30
  -5   5   3   17.40    1.50
  -5   5   3   11.40    2.20
  -5   5   3   14.60    1.60
   4  -5  -3  124.29    6.50
   4  -5  -3  139.49    6.50
   4  -5  -3  121.69    7.00
   4  -5  -3  125.49    6.30
  -4   5   3  142.89    7.20
  -4   5   3  120.69    6.90
  -4   5   3  127.29    6.40
  -4   5   3  123.79    4.50
  -4   5   3  120.99    4.30
  -4   5   3  122.09    5.80
  -4   5   3  124.09    5.90
   3  -5  -3 1555.94   43.00
   3  -5  -3 1565.94   43.70
   3  -5  -3 1562.44   42.40
   3  -5  -3 1524.25   43.50
  -3   5   3 1479.95   42.20
  -3   5   3 1459.35   41.40
  -3   5   3 1522.65   43.70
  -3   5   3 1609.64   43.40
  -3   5   3 1578.34   42.10
  -3   5   3 1519.75   42.00
   2  -5  -3 1952.40   54.49
   2  -5  -3 1915.51   52.99
   2  -5  -3 1984.10   50.79
   2  -5  -3 1975.60   54.09
  -2   5   3 1908.61   52.69
  -2   5   3 1993.40   53.19
  -2   5   3 1899.41   52.89
  -2   5   3 1944.51   50.99
  -2   5   3 2011.70   51.29
  -2   5   3 1951.00   55.49
   1  -5  -3  233.08   10.90
   1  -5  -3  263.47    9.90
   1  -5  -3  249.68   10.00
   1  -5  -3  252.07    8.70
   1  -5  -3  245.58   10.80
  -1   5   3  232.78    9.40
  -1   5   3  239.18    9.80
  -1   5   3  232.68    9.80
  -1   5   3  228.88   11.30
  -1   5   3  242.98    9.30
  -1   5   3  245.08    8.60
   0  -5  -3  169.78    7.30
   0  -5  -3  165.78    9.10
   0  -5  -3  166.58    7.20
   0  -5  -3  169.18    8.90
   0   5   3  160.08    9.40
   0   5   3  161.48    7.00
   0   5   3  156.88    6.70
   0   5   3  165.18    7.30
  -1  -5  -3 1305.97   36.60
  -1  -5  -3 1349.07   40.40
  -1  -5  -3 1358.26   38.10
  -1  -5  -3 1279.87   40.90
   1   5   3 1375.76   36.90
   1   5   3 1294.57   37.50
   1   5   3 1354.96   42.50
   1   5   3 1346.17   36.10
   1   5   3 1314.07   41.50
  -2  -5  -3 1800.12   55.19
  -2  -5  -3 1908.21   52.49
  -2  -5  -3 1765.62   49.20
  -2  -5  -3 1908.81   54.69
   2   5   3 1882.91   56.09
   2   5   3 1892.31   56.89
   2   5   3 1892.51   49.40
   2   5   3 1847.82   48.70
  -3  -5  -3  238.38   12.60
  -3  -5  -3  228.28   12.90
  -3  -5  -3  221.28   10.90
   3   5   3  231.48    7.00
   3   5   3  215.28    7.20
   3   5   3  244.88   14.00
   3   5   3  229.08   13.10
  -4  -5  -3   93.19    7.50
  -4  -5  -3  103.99    9.20
  -4  -5  -3  102.29    8.60
   4   5   3   94.19    9.00
   4   5   3  115.19    9.40
  -5  -5  -3  230.68   12.70
  -5  -5  -3  242.38   14.80
   5   5   3  261.57   15.40
   5   5   3  218.78   21.80
  -6  -5  -3  339.67   16.60
  -6  -5  -3  353.56   19.20
   6   5   3  291.57   17.90
   6   5   3  320.57   18.20
  -7  -5  -3   43.00    7.10
  -7  -5  -3   52.39   15.50
   7   5   3   30.60    7.10
   7   5   3   49.80    8.70
  -8  -5  -3   -2.60    5.00
   8   5   3   -0.90    4.60
   8   5   3   -0.40    3.80
  14  -6  -3   14.80    4.20
  14  -6  -3   14.30    4.00
 -14   6   3   27.60    6.10
 -14   6   3   16.70    4.70
 -14   6   3   12.80    5.10
  13  -6  -3  216.68   11.30
  13  -6  -3  261.37   14.60
 -13   6   3  228.68   13.10
 -13   6   3  239.78   12.80
 -13   6   3  231.78   14.00
  12  -6  -3  462.35   20.40
  12  -6  -3  482.75   17.70
 -12   6   3  476.15   19.90
 -12   6   3  473.75   20.30
 -12   6   3  496.55   19.00
  11  -6  -3    9.40    3.40
  11  -6  -3    8.80    2.80
 -11   6   3    7.60    3.00
 -11   6   3    1.50    3.20
  10  -6  -3  249.78   12.80
  10  -6  -3  250.67   10.70
 -10   6   3  250.57   12.70
 -10   6   3  258.17   11.10
 -10   6   3  245.48   11.90
   9  -6  -3  685.03   22.10
   9  -6  -3  712.43   22.80
   9  -6  -3  713.83   24.80
  -9   6   3  736.23   25.60
  -9   6   3  767.12   22.90
  -9   6   3  730.53   24.00
   8  -6  -3 3172.78   83.19
   8  -6  -3 3098.29   81.89
   8  -6  -3 3157.48   84.89
  -8   6   3 3155.58   82.19
  -8   6   3 3108.89   83.79
  -8   6   3 3094.69   85.99
   7  -6  -3    9.60    1.60
   7  -6  -3    0.50    1.90
  -7   6   3    8.80    1.80
  -7   6   3    2.60    2.40
  -7   6   3    6.50    2.30
   6  -6  -3  225.28   10.00
   6  -6  -3  237.08    9.80
   6  -6  -3  216.18    7.90
  -6   6   3  231.88    9.30
  -6   6   3  235.48   11.10
  -6   6   3  246.48    8.00
  -6   6   3  242.98    9.50
  -6   6   3  233.58    7.70
   5  -6  -3   11.80    2.70
   5  -6  -3    8.20    2.40
   5  -6  -3    7.30    2.20
  -5   6   3    4.10    2.10
  -5   6   3    9.40    2.20
  -5   6   3    5.60    1.80
  -5   6   3    8.20    1.30
  -5   6   3    6.90    1.30
   4  -6  -3   21.30    3.40
   4  -6  -3   13.10    2.60
   4  -6  -3   18.80    3.20
  -4   6   3   14.20    2.60
  -4   6   3   17.90    1.60
  -4   6   3   21.10    3.00
  -4   6   3   16.90    3.40
  -4   6   3   20.50    1.80
   3  -6  -3  419.16   15.80
   3  -6  -3  446.56   16.20
   3  -6  -3  434.66   12.70
   3  -6  -3  447.66   15.10
   3  -6  -3  424.86   17.20
  -3   6   3  416.36   15.90
  -3   6   3  431.16   14.70
  -3   6   3  445.96   12.90
  -3   6   3  408.16   15.40
  -3   6   3  429.56   13.00
   2  -6  -3  511.65   17.90
   2  -6  -3  527.15   17.80
   2  -6  -3  546.55   15.80
   2  -6  -3  507.65   18.60
   2  -6  -3  507.35   19.00
  -2   6   3  530.75   17.60
  -2   6   3  524.05   18.20
  -2   6   3  525.75   15.90
  -2   6   3  555.44   20.20
   1  -6  -3    3.60    2.30
   1  -6  -3    4.90    2.80
   1  -6  -3    3.80    1.90
   1  -6  -3    4.10    1.50
   1  -6  -3    5.60    2.40
  -1   6   3    4.40    1.90
  -1   6   3    3.60    1.70
  -1   6   3    4.50    1.50
  -1   6   3    4.40    2.50
   0  -6  -3  141.29    8.80
   0  -6  -3  134.69    6.80
   0  -6  -3  135.09    6.90
   0  -6  -3  128.59    8.70
   0   6   3  140.79    7.00
   0   6   3  144.29    6.50
   0   6   3  138.79    9.40
   0   6   3  123.59    6.50
  -1  -6  -3    2.30    2.30
  -1  -6  -3    4.30    2.20
  -1  -6  -3   -1.80    4.10
   1   6   3    2.70    1.50
   1   6   3    3.90    3.00
   1   6   3    1.20    2.40
   1   6   3    2.40    1.20
  -2  -6  -3    9.50    2.60
  -2  -6  -3   15.10    4.40
  -2  -6  -3   12.80    4.00
   2   6   3   14.70    4.50
   2   6   3   10.40    3.50
   2   6   3   14.20    2.30
   2   6   3   11.90    1.70
  -3  -6  -3 1297.47   42.60
  -3  -6  -3 1264.27   38.80
  -3  -6  -3 1262.07   41.10
   3   6   3 1250.37   43.30
   3   6   3 1217.08   33.00
   3   6   3 1313.17   43.00
   3   6   3 1197.18   32.50
  -4  -6  -3   46.80    8.40
  -4  -6  -3   47.40    6.30
   4   6   3   40.40    7.30
   4   6   3   50.79    7.40
  -5  -6  -3   20.90    6.40
  -5  -6  -3   21.80    5.40
   5   6   3   19.20    5.40
   5   6   3   22.20    7.10
  -6  -6  -3  220.28   13.50
   6   6   3  210.18   15.30
   6   6   3  212.88   15.70
  -7  -6  -3   12.60    4.50
  -7  -6  -3   23.20    7.10
   7   6   3   -4.20    4.60
  -8  -6  -3  159.28   15.30
  -8  -6  -3  165.28   13.10
   8   6   3  182.68   26.00
   8   6   3  143.89   14.40
  14  -7  -3   67.69    8.40
  14  -7  -3   68.39    6.80
 -14   7   3   73.59    7.70
 -14   7   3   65.89    8.90
 -14   7   3   86.79    8.80
  13  -7  -3   16.70    5.60
  13  -7  -3    5.00    3.10
 -13   7   3    7.80    4.70
 -13   7   3    4.30    3.40
 -13   7   3    8.30    4.60
  12  -7  -3  222.08   10.90
  12  -7  -3  224.18   12.90
 -12   7   3  242.18   12.90
 -12   7   3  226.18   11.50
 -12   7   3  263.27   14.00
  11  -7  -3  166.28    8.70
  11  -7  -3  144.49   10.30
 -11   7   3  178.38   10.20
 -11   7   3  179.08   11.30
 -11   7   3  161.08    8.90
  10  -7  -3   24.70    3.80
  10  -7  -3   29.70    5.00
 -10   7   3   21.10    4.20
 -10   7   3   22.80    3.70
   9  -7  -3   57.99    5.40
   9  -7  -3   59.19    5.00
   9  -7  -3   49.10    4.30
  -9   7   3   64.19    4.60
  -9   7   3   66.59    7.70
  -9   7   3   58.69    5.30
   8  -7  -3  176.18    8.50
   8  -7  -3  166.18    7.10
   8  -7  -3  182.18    9.40
  -8   7   3  173.48    7.30
  -8   7   3  157.88    9.80
  -8   7   3  151.78    8.00
   7  -7  -3  109.49    6.80
   7  -7  -3  108.69    6.50
   7  -7  -3   95.99    4.80
  -7   7   3   99.49    4.80
  -7   7   3  102.79    6.10
  -7   7   3   98.09    7.50
  -7   7   3   96.59    4.50
   6  -7  -3  188.78    9.10
   6  -7  -3  184.38    8.90
   6  -7  -3  180.18    6.90
  -6   7   3  186.18    8.20
  -6   7   3  181.98    6.70
  -6   7   3  182.68    6.60
  -6   7   3  191.28   10.10
   5  -7  -3  250.47   10.90
   5  -7  -3  279.47   11.10
   5  -7  -3  252.97   11.10
  -5   7   3  232.98   11.40
  -5   7   3  253.97    8.40
  -5   7   3  255.37   10.00
  -5   7   3  237.48    8.10
   4  -7  -3  908.41   28.80
   4  -7  -3  910.51   29.10
   4  -7  -3  893.21   27.90
  -4   7   3  911.01   25.40
  -4   7   3  923.41   25.20
  -4   7   3  939.71   29.00
  -4   7   3  919.31   27.40
   3  -7  -3 2019.10   56.09
   3  -7  -3 1930.11   54.29
   3  -7  -3 1989.00   55.59
   3  -7  -3 1950.01   51.39
  -3   7   3 1982.20   51.79
  -3   7   3 1991.30   54.79
  -3   7   3 1846.42   51.59
  -3   7   3 1899.31   57.19
   2  -7  -3  427.06   17.20
   2  -7  -3  428.96   17.60
   2  -7  -3  444.16   14.10
   2  -7  -3  423.06   16.00
  -2   7   3  446.46   18.60
  -2   7   3  448.16   16.10
  -2   7   3  452.65   14.40
  -2   7   3  440.86   14.60
   1  -7  -3    4.10    2.80
   1  -7  -3    1.90    1.90
   1  -7  -3    4.20    2.90
   1  -7  -3    0.40    1.70
   1  -7  -3    2.70    1.70
  -1   7   3    1.90    2.10
  -1   7   3    4.60    3.10
  -1   7   3    3.50    1.80
  -1   7   3    6.20    1.90
   0  -7  -3 1575.24   48.80
   0  -7  -3 1623.24   46.50
   0  -7  -3 1623.04   49.80
   0   7   3 1661.33   50.89
   0   7   3 1616.94   44.50
   0   7   3 1601.24   45.50
   0   7   3 1588.54   51.29
  -1  -7  -3  952.90   33.00
  -1  -7  -3  950.40   34.10
  -1  -7  -3  966.10   30.30
   1   7   3  976.00   35.60
   1   7   3 1010.60   27.90
   1   7   3  970.40   28.80
   1   7   3  968.50   34.70
  -2  -7  -3   86.89    8.80
  -2  -7  -3   91.89    8.30
  -2  -7  -3   81.59    6.70
   2   7   3   99.29   10.00
   2   7   3   80.99    4.70
   2   7   3   97.69    8.90
   2   7   3   89.49    4.40
  -3  -7  -3  414.36   17.20
  -3  -7  -3  442.16   20.80
  -3  -7  -3  344.87   18.00
   3   7   3  406.96   20.40
   3   7   3  390.56   20.70
  -4  -7  -3   32.10    7.60
  -4  -7  -3   29.90    5.50
   4   7   3   41.30    7.60
   4   7   3   49.40    9.20
  -5  -7  -3   22.70    7.00
  -5  -7  -3   23.00    5.20
   5   7   3   24.30    6.50
   5   7   3   26.90    6.90
  -6  -7  -3    1.90    3.80
  -6  -7  -3    5.40    6.40
   6   7   3   14.90    6.70
  -7  -7  -3   25.30    9.00
  -7  -7  -3   10.90    5.60
   7   7   3   31.20    7.20
   7   7   3   22.40    7.20
  14  -8  -3  108.19    9.60
  14  -8  -3   92.89    7.60
 -14   8   3   83.19   11.30
 -14   8   3   78.29    9.60
 -14   8   3   91.59    8.00
  13  -8  -3   59.19    5.90
  13  -8  -3   55.79   10.60
 -13   8   3   60.49    8.20
 -13   8   3   49.90    7.60
 -13   8   3   60.09    6.60
  12  -8  -3    4.10    3.00
  12  -8  -3    4.70    3.10
 -12   8   3    0.70    3.20
 -12   8   3    4.30    3.30
 -12   8   3    6.00    2.70
  11  -8  -3  337.97   13.70
  11  -8  -3  337.27   15.50
 -11   8   3  342.97   14.70
 -11   8   3  318.77   13.20
 -11   8   3  320.77   16.10
  10  -8  -3  576.74   21.80
  10  -8  -3  605.84   20.40
 -10   8   3  566.14   19.20
 -10   8   3  592.74   20.90
 -10   8   3  617.04   23.70
   9  -8  -3   42.90    3.80
   9  -8  -3   53.99    5.00
  -9   8   3   48.20    5.60
   8  -8  -3  247.28   11.80
   8  -8  -3  262.97   11.50
   8  -8  -3  251.77    9.60
  -8   8   3  267.47   13.50
  -8   8   3  249.28    9.00
  -8   8   3  261.87    9.50
  -8   8   3  253.97   11.00
   7  -8  -3  187.58    9.30
   7  -8  -3  175.88    7.20
   7  -8  -3  157.98    8.80
  -7   8   3  188.38    8.60
  -7   8   3  170.58    6.90
  -7   8   3  195.58   10.90
  -7   8   3  177.88    6.80
   6  -8  -3  215.98   10.30
   6  -8  -3  196.18   10.10
   6  -8  -3  202.08   10.00
  -6   8   3  200.18   11.00
  -6   8   3  192.38    7.20
  -6   8   3  217.28    9.30
  -6   8   3  193.48    7.30
   5  -8  -3    0.10    2.00
   5  -8  -3    0.10    2.10
   5  -8  -3    4.50    2.20
  -5   8   3    0.60    1.10
  -5   8   3    2.00    2.00
  -5   8   3    2.50    2.10
  -5   8   3    2.90    1.20
   4  -8  -3    2.80    2.10
   4  -8  -3    0.50    1.90
   4  -8  -3    3.10    2.20
  -4   8   3    1.00    1.00
  -4   8   3    0.60    2.10
  -4   8   3    1.80    1.30
  -4   8   3    1.00    1.90
   3  -8  -3  862.71   24.50
   3  -8  -3  864.31   28.90
   3  -8  -3  842.22   27.40
   3  -8  -3  851.01   29.00
  -3   8   3  828.22   24.90
  -3   8   3  880.21   25.10
  -3   8   3  830.42   30.10
  -3   8   3  865.91   27.50
   2  -8  -3  407.96   17.30
   2  -8  -3  389.86   13.60
   2  -8  -3  382.46   17.30
   2  -8  -3  378.06   15.60
  -2   8   3  406.56   15.20
  -2   8   3  416.46   14.10
  -2   8   3  395.26   14.20
  -2   8   3  414.86   18.60
   1  -8  -3   18.90    4.40
   1  -8  -3   13.30    3.20
   1  -8  -3   11.40    4.30
  -1   8   3   11.50    4.60
  -1   8   3   16.70    3.30
  -1   8   3   20.20    4.60
   0  -8  -3   73.39    7.50
   0  -8  -3   73.09    5.60
   0  -8  -3   70.69    9.10
   0   8   3   75.59    9.50
   0   8   3   68.49    4.90
   0   8   3   46.30    7.60
   0   8   3   56.89    5.30
  -1  -8  -3  424.46   21.90
  -1  -8  -3  452.95   17.40
  -1  -8  -3  454.15   21.30
   1   8   3  521.35   32.70
   1   8   3  473.75   23.50
   1   8   3  451.05   14.90
   1   8   3  442.26   19.80
  -2  -8  -3  166.58   10.00
  -2  -8  -3  190.08   13.60
  -2  -8  -3  176.98   12.10
   2   8   3  147.09   12.70
   2   8   3  160.28    6.50
   2   8   3  167.58   12.90
   2   8   3  163.68    7.20
  -3  -8  -3   64.69    6.70
  -3  -8  -3   57.59    8.50
  -3  -8  -3   65.19   10.30
   3   8   3   57.49    9.60
   3   8   3   68.49    9.50
  -4  -8  -3   32.50    8.30
  -4  -8  -3   41.20    6.60
   4   8   3   51.59    9.70
   4   8   3   45.30    9.30
  -5  -8  -3  200.08   13.00
  -5  -8  -3  195.68   16.00
   5   8   3  164.48   25.20
  -6  -8  -3   96.99   14.70
  -6  -8  -3   81.49    9.80
   6   8   3   86.29   12.20
   6   8   3   75.29   12.30
  13  -9  -3  236.58   11.80
  13  -9  -3  244.38   14.00
 -13   9   3  219.18   11.30
 -13   9   3  248.48   14.90
 -13   9   3  221.28   12.70
  12  -9  -3   77.89    7.60
  12  -9  -3   86.49    7.30
 -12   9   3   94.49    7.80
 -12   9   3  103.89    9.20
 -12   9   3   95.39    6.70
  11  -9  -3    1.60    2.60
  11  -9  -3    0.40    2.80
 -11   9   3    0.80    3.90
 -11   9   3    2.50    2.10
 -11   9   3    2.40    3.00
  10  -9  -3   14.30    3.40
  10  -9  -3   14.30    3.90
 -10   9   3   14.50    3.70
 -10   9   3   14.50    5.10
   9  -9  -3   67.89    5.90
   9  -9  -3   83.79    7.00
   9  -9  -3   54.99    4.70
  -9   9   3   65.09    6.50
  -9   9   3   64.59    4.30
  -9   9   3   66.99    4.50
  -9   9   3   78.89    7.80
   8  -9  -3  364.16   14.80
  -8   9   3  367.96   13.90
  -8   9   3  325.17   16.00
  -8   9   3  374.96   12.20
  -8   9   3  340.27   11.70
   7  -9  -3   64.49    5.70
   7  -9  -3   76.19    6.50
  -7   9   3   61.09    5.10
  -7   9   3   76.59    7.30
  -7   9   3   67.09    4.00
  -7   9   3   65.49    4.10
   6  -9  -3  389.96   17.70
   6  -9  -3  400.06   16.20
   6  -9  -3  381.06   15.60
  -6   9   3  398.76   14.90
  -6   9   3  405.96   12.80
  -6   9   3  371.56   16.50
  -6   9   3  381.86   12.40
   5  -9  -3   24.70    4.60
   5  -9  -3   28.20    4.70
   5  -9  -3   35.40    5.60
  -5   9   3   38.20    4.90
  -5   9   3   30.40    2.90
  -5   9   3   23.30    4.80
  -5   9   3   27.30    3.10
   4  -9  -3  655.93   23.60
   4  -9  -3  643.54   22.30
   4  -9  -3  645.74   23.70
  -4   9   3  633.74   21.50
  -4   9   3  607.64   19.10
  -4   9   3  631.64   22.60
  -4   9   3  633.44   25.10
  -4   9   3  587.24   19.20
   3  -9  -3   27.40    3.30
   3  -9  -3   22.70    4.90
   3  -9  -3   35.30    5.50
   3  -9  -3   31.50    5.10
  -3   9   3   24.20    4.40
  -3   9   3   21.10    3.20
  -3   9   3   26.00    3.50
  -3   9   3   32.30    6.10
   2  -9  -3  839.32   29.50
   2  -9  -3  815.32   27.60
   2  -9  -3  781.92   29.60
   2  -9  -3  806.92   24.80
  -2   9   3  813.72   25.70
  -2   9   3  805.72   30.80
  -2   9   3  836.32   32.00
  -2   9   3  809.92   26.30
   1  -9  -3  547.25   22.90
   1  -9  -3  525.75   18.60
   1  -9  -3  559.64   23.50
  -1   9   3  548.65   27.70
  -1   9   3  538.15   24.10
  -1   9   3  545.55   18.80
   0  -9  -3  603.94   24.40
   0  -9  -3  568.14   20.20
   0  -9  -3  571.84   24.60
   0   9   3  588.64   26.60
   0   9   3  541.65   18.70
   0   9   3  578.24   25.60
  -1  -9  -3   12.90    3.40
  -1  -9  -3   11.30    5.00
  -1  -9  -3   11.10    5.20
   1   9   3    8.20    5.50
   1   9   3    9.30    4.60
   1   9   3   13.30    2.90
   1   9   3   10.20    2.30
  -2  -9  -3   57.49    8.70
  -2  -9  -3   57.69    6.70
  -2  -9  -3   60.39   14.60
   2   9   3   54.89    3.70
   2   9   3   55.79    9.10
   2   9   3   51.59    8.90
  -3  -9  -3  115.99   14.70
  -3  -9  -3  107.89    9.10
   3   9   3  104.89   12.90
   3   9   3  133.89   12.80
  -4  -9  -3   21.20    5.40
  -4  -9  -3   25.00    8.40
   4   9   3   32.00    7.70
   4   9   3   14.90    7.70
  -5  -9  -3    2.90    6.90
  13 -10  -3    0.60    3.90
  13 -10  -3    3.70    3.50
 -13  10   3   -2.80    4.20
 -13  10   3    0.90    4.10
 -13  10   3   -0.80    2.90
  12 -10  -3    5.40    3.60
  12 -10  -3    2.20    3.50
 -12  10   3    0.10    3.80
 -12  10   3    2.70    2.60
 -12  10   3    2.70    3.70
  11 -10  -3  209.18   12.00
  11 -10  -3  192.28   10.60
 -11  10   3  189.08   10.60
 -11  10   3  210.08    9.50
 -11  10   3  209.28   13.50
  10 -10  -3    3.40    3.40
  10 -10  -3    5.90    3.10
 -10  10   3    4.60    3.90
 -10  10   3    8.60    4.30
 -10  10   3    5.70    2.90
   9 -10  -3  111.99    8.20
   9 -10  -3  106.29    7.80
  -9  10   3   94.19    6.90
  -9  10   3   98.09    8.70
  -9  10   3  100.89    5.50
  -9  10   3  100.99    5.60
   8 -10  -3  596.54   22.00
   8 -10  -3  581.84   21.80
  -8  10   3  613.44   18.30
  -8  10   3  558.64   23.30
  -8  10   3  586.54   18.90
  -8  10   3  605.24   20.60
   7 -10  -3  810.42   27.20
   7 -10  -3  762.82   26.60
   7 -10  -3  789.62   27.30
  -7  10   3  791.32   22.80
  -7  10   3  719.23   22.70
  -7  10   3  796.22   25.30
  -7  10   3  809.92   28.60
   6 -10  -3   14.20    4.10
   6 -10  -3   20.10    5.10
   6 -10  -3   18.70    4.30
  -6  10   3   20.70    3.00
  -6  10   3   21.70    4.00
  -6  10   3   24.50    3.10
   5 -10  -3  201.58   11.90
   5 -10  -3  225.58   12.20
  -5  10   3  209.28   11.60
  -5  10   3  196.98   10.10
  -5  10   3  181.78    8.30
  -5  10   3  206.78    8.30
   4 -10  -3  617.94   24.10
   4 -10  -3  607.04   24.00
  -4  10   3  584.44   31.10
  -4  10   3  608.44   19.70
  -4  10   3  606.54   19.50
  -4  10   3  629.44   22.00
  -4  10   3  641.74   23.00
   3 -10  -3  511.75   20.10
   3 -10  -3  507.45   16.90
   3 -10  -3  523.35   22.10
   3 -10  -3  520.75   22.10
  -3  10   3  494.65   22.70
  -3  10   3  464.15   25.50
  -3  10   3  524.15   17.70
  -3  10   3  504.65   19.30
   2 -10  -3    2.60    3.50
   2 -10  -3    0.60    2.00
   2 -10  -3   -0.30    3.50
  -2  10   3    4.20    3.90
  -2  10   3    2.70    2.40
  -2  10   3    2.10    3.30
  -2  10   3   -1.50    2.10
   1 -10  -3    5.50    3.60
   1 -10  -3    1.80    2.70
   1 -10  -3    0.80    4.10
  -1  10   3    3.40    2.50
  -1  10   3   11.70    4.90
  -1  10   3    2.60    3.70
   0 -10  -3    5.40    4.70
   0 -10  -3    5.80    3.30
   0 -10  -3    4.20    4.50
   0  10   3    8.70    2.90
   0  10   3    7.50    5.60
   0  10   3    5.50    4.70
  -1 -10  -3   20.30    4.70
  -1 -10  -3    3.90    4.20
  -1 -10  -3    9.50    5.70
   1  10   3   23.80    7.00
   1  10   3   11.90    3.20
   1  10   3    3.10    4.90
  -2 -10  -3    4.00    3.80
  -2 -10  -3    8.60    5.20
  -2 -10  -3   -0.20    5.20
   2  10   3    3.30    4.50
   2  10   3    6.70    5.90
  -3 -10  -3   -3.20    3.40
  -3 -10  -3   11.50    5.60
   3  10   3   13.70    5.80
   3  10   3   -4.20    5.30
 -13  11   3    3.90    3.60
  12 -11  -3   10.70    4.10
  12 -11  -3    9.10    4.40
 -12  11   3    9.00    4.10
 -12  11   3   11.70    3.60
 -12  11   3    4.70    5.20
  11 -11  -3   21.40    4.50
  11 -11  -3   25.50    5.60
 -11  11   3   20.50    3.60
 -11  11   3   17.80    6.00
 -11  11   3   18.10    4.40
  10 -11  -3   66.89    7.60
  10 -11  -3   78.09    7.30
 -10  11   3   66.59    9.10
 -10  11   3   66.59    6.20
   9 -11  -3  245.38   12.90
   9 -11  -3  247.38   12.80
  -9  11   3  243.48    9.60
  -9  11   3  242.58   14.20
  -9  11   3  235.38   11.50
   8 -11  -3    3.70    3.20
   8 -11  -3   -0.50    2.50
  -8  11   3   -0.50    3.10
  -8  11   3    0.50    2.30
  -8  11   3    0.30    1.60
   7 -11  -3   35.10    5.70
   7 -11  -3   41.20    6.50
   7 -11  -3   27.90    5.30
  -7  11   3   27.50    5.90
  -7  11   3   41.10    5.50
  -7  11   3   33.70    3.20
  -7  11   3   34.40    3.80
   6 -11  -3  147.39   10.10
   6 -11  -3  117.59    9.00
   6 -11  -3  130.29    9.00
  -6  11   3  112.99    6.30
  -6  11   3  133.39    8.20
  -6  11   3  131.89    9.70
  -6  11   3  120.79   11.00
  -6  11   3  126.99    6.20
   5 -11  -3  117.69    9.30
   5 -11  -3   92.19    8.00
   5 -11  -3   82.79   10.70
  -5  11   3   91.29    6.10
  -5  11   3  105.69   10.50
  -5  11   3  119.19    9.00
  -5  11   3  102.39    6.60
  -5  11   3  112.19    7.90
   4 -11  -3   26.80    5.50
   4 -11  -3   20.30    4.90
   4 -11  -3   28.20    6.30
  -4  11   3   10.50    5.20
  -4  11   3   22.30    6.50
  -4  11   3   27.80    5.10
  -4  11   3   26.00    5.80
  -4  11   3   24.10    3.80
   3 -11  -3  152.98   11.80
   3 -11  -3  163.28   10.60
   3 -11  -3  159.58    8.10
   3 -11  -3  166.38   11.90
  -3  11   3  176.98   13.60
  -3  11   3  166.68    9.90
  -3  11   3  156.58    8.60
  -3  11   3  173.88   12.90
   2 -11  -3   38.10    4.90
   2 -11  -3   38.30    7.60
   2 -11  -3   44.60    7.70
  -2  11   3   45.60    5.90
  -2  11   3   26.90    7.00
  -2  11   3   34.00    7.00
  -2  11   3   36.60    5.20
   1 -11  -3    3.00    2.80
   1 -11  -3   -1.10    4.10
   1 -11  -3    5.50    3.90
  -1  11   3    2.60    2.80
  -1  11   3   -3.00    3.40
  -1  11   3    1.50    2.60
  -1  11   3    4.40    4.40
   0 -11  -3    5.80    4.60
   0 -11  -3    7.40    3.80
   0 -11  -3    8.70    5.50
   0  11   3    4.10    2.40
   0  11   3   -2.30    4.50
   0  11   3    6.10    4.90
  -1 -11  -3  166.78   11.00
  -1 -11  -3  177.88   15.00
  -1 -11  -3  170.38   13.60
   1  11   3  138.59   14.60
  -2 -11  -3  135.59   10.40
  -2 -11  -3  138.09   14.30
   2  11   3  145.09   14.40
   2  11   3  112.69   14.50
  12 -12  -3   14.50    5.00
  12 -12  -3   10.80    4.50
 -12  12   3   20.10    4.50
 -12  12   3   14.70    5.50
  11 -12  -3    6.00    3.60
  11 -12  -3    2.30    3.70
 -11  12   3    3.70    3.50
 -11  12   3    0.10    4.30
  10 -12  -3  104.69    8.40
  10 -12  -3   93.29    9.70
 -10  12   3  100.69    7.80
   9 -12  -3  389.96   18.00
   9 -12  -3  381.86   17.40
  -9  12   3  374.76   13.10
  -9  12   3  392.96   19.30
  -9  12   3  373.76   15.80
   8 -12  -3   47.00    6.90
   8 -12  -3   66.89    8.20
  -8  12   3   61.09    4.40
  -8  12   3   51.89    8.20
  -8  12   3   62.89    6.40
   7 -12  -3    9.20    3.70
   7 -12  -3   15.30    4.50
   7 -12  -3    6.40    4.00
  -7  12   3   11.60    5.10
  -7  12   3   11.30    2.60
  -7  12   3   14.10    5.00
  -7  12   3    7.50    3.10
   6 -12  -3  150.68   10.20
   6 -12  -3  171.38   11.60
   6 -12  -3  169.88   11.70
  -6  12   3  177.78    8.20
  -6  12   3  155.98   12.90
  -6  12   3  177.48   10.10
  -6  12   3  199.68   12.20
   5 -12  -3  202.58   12.00
   5 -12  -3  185.18   12.80
   5 -12  -3  203.28   13.10
  -5  12   3  189.68   10.90
  -5  12   3  214.28   14.80
  -5  12   3  186.98    8.90
  -5  12   3  163.08   13.70
  -5  12   3  192.28   11.70
   4 -12  -3    8.80    5.10
   4 -12  -3    6.90    4.30
   4 -12  -3    9.60    4.20
  -4  12   3   11.60    3.00
  -4  12   3   12.10    3.90
  -4  12   3    9.50    4.40
  -4  12   3    6.30    5.20
  -4  12   3   14.20    5.80
   3 -12  -3    3.20    2.40
   3 -12  -3    1.90    3.90
   3 -12  -3    7.80    6.10
  -3  12   3    2.60    5.00
  -3  12   3    1.20    3.30
  -3  12   3    2.50    2.60
  -3  12   3    3.90    4.90
   2 -12  -3  121.19    7.80
   2 -12  -3  129.59   11.60
   2 -12  -3  148.69   13.20
  -2  12   3  125.89   15.00
  -2  12   3  125.69   12.10
  -2  12   3  128.79    8.70
  -2  12   3  111.09    8.40
   1 -12  -3    5.80    3.40
   1 -12  -3   -3.20    4.20
  -1  12   3   -2.80    2.90
  -1  12   3    1.20    4.90
  -1  12   3    7.00    3.10
   0 -12  -3   -1.20    6.00
   0 -12  -3   -6.00    4.40
   0 -12  -3    4.20    3.90
   0  12   3    8.80    5.30
   0  12   3    1.20    3.50
   0  12   3   -3.40    5.20
  10 -13  -3   15.40    4.90
  10 -13  -3    7.40    4.50
 -10  13   3    7.60    4.80
 -10  13   3    6.80    3.60
   9 -13  -3   29.10    9.70
   9 -13  -3   50.99    7.60
  -9  13   3   43.70    7.40
  -9  13   3   38.10    5.80
   8 -13  -3   33.90    6.00
   8 -13  -3   30.80    6.50
  -8  13   3   30.70    8.60
  -8  13   3   39.60    8.50
  -8  13   3   26.00    4.90
   7 -13  -3   16.70    4.70
   7 -13  -3   21.60    6.10
   7 -13  -3   28.30    5.80
  -7  13   3   19.60    6.30
  -7  13   3   24.50    4.30
  -7  13   3   12.00    4.50
  -7  13   3   24.50    5.10
   6 -13  -3    4.90    4.60
   6 -13  -3    8.30    4.70
   6 -13  -3    4.80    3.50
  -6  13   3   10.40    4.30
  -6  13   3    8.70    2.60
  -6  13   3    4.70    5.70
  -6  13   3    4.80    4.90
  -6  13   3   11.70    5.00
   5 -13  -3  118.19   10.60
   5 -13  -3  121.19    9.80
   5 -13  -3  122.29   10.90
  -5  13   3  119.49    7.20
  -5  13   3  100.99   12.50
  -5  13   3  120.69    9.80
  -5  13   3  134.49   12.50
  -5  13   3  119.19    9.30
   4 -13  -3   18.00    6.20
   4 -13  -3    5.70    4.00
   4 -13  -3    6.90    4.80
  -4  13   3   10.70    3.10
  -4  13   3    8.00    5.60
  -4  13   3    6.10    3.70
  -4  13   3   15.50    7.50
  -4  13   3    6.30    4.30
   3 -13  -3   99.19   12.70
  -3  13   3   93.69    8.20
  -3  13   3   89.69    7.20
  -3  13   3  101.39   13.40
   2 -13  -3   -8.70    4.40
   2 -13  -3   -1.20    4.70
   2 -13  -3    2.00    3.20
  -2  13   3    2.40    6.20
  -2  13   3   -3.40    2.90
  -2  13   3   -4.00    3.10
  -2  13   3    0.50    5.70
   7 -14  -3   26.90    6.50
   7 -14  -3   16.60    5.20
   7 -14  -3   36.00    7.30
  -7  14   3   34.20    7.20
  -7  14   3   43.30    9.40
  -7  14   3   42.00    6.50
  -7  14   3   22.20    7.30
   6 -14  -3   47.80    8.10
  -6  14   3   45.20    6.90
  -6  14   3   37.70    9.10
  -6  14   3   52.59    9.90
  -3  15  -4   20.90    6.20
  -3  15  -4   24.50    6.30
  -3  15  -4   34.30    6.90
  -3  15  -4   33.40    7.80
   3 -15   4   29.60    7.10
  -4  15  -4    5.60    5.00
  -4  15  -4   -1.80    4.10
  -4  15  -4   -5.80    3.50
  -4  15  -4   -7.70    3.60
   4 -15   4   -1.90    4.60
  -5  15  -4   84.49   10.30
  -5  15  -4   86.49    8.10
  -5  15  -4   91.79    9.60
  -5  15  -4  102.09   10.10
   5 -15   4   91.39    9.00
   5 -15   4   92.89    9.60
  -6  15  -4   32.50    6.30
  -6  15  -4   24.00    5.80
  -6  15  -4   19.60    5.30
  -6  15  -4   31.80    6.90
  -6  15  -4   44.20    5.70
   6 -15   4   35.70    5.80
   6 -15   4   36.20    7.10
   6 -15   4   41.40    6.90
  -7  15  -4   85.39    8.00
  -7  15  -4  124.59   11.10
  -7  15  -4   88.19   10.30
  -7  15  -4   82.09    6.20
  -7  15  -4   80.79    9.10
   7 -15   4   84.79    7.90
   7 -15   4   78.49    8.20
   7 -15   4   80.79   10.20
  -8  15  -4   16.20    6.00
  -8  15  -4   12.90    4.50
  -8  15  -4   13.00    5.20
   8 -15   4   13.70    4.30
   8 -15   4   20.50    6.90
  -9  15  -4   38.80    6.20
  -9  15  -4   41.90    7.90
   9 -15   4   43.50    6.20
   9 -15   4   33.00    7.10
  -1  14  -4   13.90    6.40
  -1  14  -4    6.20    4.10
  -1  14  -4    9.60    5.00
  -1  14  -4    4.80    4.50
   1 -14   4   13.60    4.70
   1 -14   4    6.50    5.50
  -2  14  -4   30.50    7.00
  -2  14  -4   29.40    6.20
  -2  14  -4   28.50    5.40
  -2  14  -4   23.70    5.90
   2 -14   4   24.80    5.10
  -3  14  -4  139.09   10.40
  -3  14  -4  143.89   11.10
  -3  14  -4  136.29   10.50
  -3  14  -4  147.09   11.80
   3 -14   4  149.29   11.70
   3 -14   4  128.29   10.90
  -4  14  -4  148.29   11.20
  -4  14  -4  124.09   10.80
  -4  14  -4  130.39   10.40
  -4  14  -4  136.89    9.80
   4 -14   4  156.28   11.60
   4 -14   4  133.09   10.90
  -5  14  -4   59.59    8.30
  -5  14  -4   66.09    6.90
  -5  14  -4   72.99    8.70
  -5  14  -4   52.59    8.90
   5 -14   4   50.49    7.20
   5 -14   4   48.50    7.70
  -6  14  -4    1.00    3.50
  -6  14  -4    1.60    2.70
  -6  14  -4    2.90    3.80
  -6  14  -4   -2.70    3.70
   6 -14   4    3.10    4.30
   6 -14   4    5.00    3.40
  -7  14  -4   30.90    6.10
  -7  14  -4   39.00    5.60
  -7  14  -4   42.90    6.50
  -7  14  -4   42.00    7.90
  -7  14  -4   30.40    4.30
   7 -14   4   26.20    6.30
   7 -14   4   43.60    5.90
   7 -14   4   32.50    4.90
  -8  14  -4   36.20    8.00
  -8  14  -4   28.00    5.20
  -8  14  -4   23.40    4.70
   8 -14   4   30.10    6.30
   8 -14   4   27.00    4.80
  -9  14  -4   32.60    7.30
  -9  14  -4   43.80    6.20
   9 -14   4   43.80    6.00
   9 -14   4   28.30    6.00
 -10  14  -4    6.90    3.80
 -10  14  -4   -0.50    4.70
  10 -14   4    3.80    3.60
  10 -14   4   -0.80    4.60
 -11  14  -4   18.80    6.70
 -11  14  -4   24.70    5.10
  11 -14   4   23.10    4.90
  11 -14   4   24.20    7.40
   1  13  -4   20.60    6.70
   1  13  -4   33.00    7.10
   1  13  -4   20.40   10.10
  -1 -13   4   22.80    8.30
  -1 -13   4   19.20    7.10
   0  13  -4    3.60    4.00
   0  13  -4   -3.50    4.60
   0  13  -4   10.20    4.60
   0  13  -4    5.30    3.20
   0 -13   4   -1.20    3.20
   0 -13   4   -3.70    4.00
  -1  13  -4   72.29    6.90
  -1  13  -4   65.69    8.60
  -1  13  -4   76.59    9.10
  -1  13  -4   65.09   10.00
   1 -13   4   84.69    7.50
   1 -13   4   78.49    7.80
   1 -13   4   81.79   10.60
  -2  13  -4  148.19   10.30
  -2  13  -4  138.69   10.50
  -2  13  -4  138.39   11.40
   2 -13   4  131.39   11.70
   2 -13   4  140.99   11.90
   2 -13   4  146.79    9.50
  -3  13  -4    7.00    3.50
  -3  13  -4   -9.10    6.10
  -3  13  -4    2.60    3.30
  -3  13  -4    5.30    3.50
   3 -13   4    8.10    4.40
   3 -13   4    5.50    4.00
  -4  13  -4  124.39    9.60
  -4  13  -4  140.49   10.30
  -4  13  -4  123.99    8.90
  -4  13  -4  121.89   10.00
   4 -13   4  118.99    9.50
   4 -13   4  131.19   10.30
  -5  13  -4  133.69   10.10
  -5  13  -4  169.68   10.70
  -5  13  -4  155.48    9.60
  -5  13  -4  147.79   11.00
   5 -13   4  157.38   10.20
   5 -13   4  158.38    9.00
   5 -13   4  141.69   11.40
  -6  13  -4   39.10    5.90
  -6  13  -4   43.80    4.40
  -6  13  -4   45.10    7.30
  -6  13  -4   44.60    6.90
  -6  13  -4   47.00    6.20
   6 -13   4   33.80    6.70
   6 -13   4   47.60    6.00
   6 -13   4   45.30    5.50
  -7  13  -4    4.30    3.00
  -7  13  -4   -1.20    1.90
  -7  13  -4    0.50    3.60
  -7  13  -4    5.50    3.50
   7 -13   4   -0.80    2.80
   7 -13   4    2.20    2.70
   7 -13   4    0.60    3.90
  -8  13  -4  273.27   16.10
  -8  13  -4  244.48   12.60
  -8  13  -4  274.87   11.40
   8 -13   4  266.97   12.40
   8 -13   4  270.97   16.10
  -9  13  -4  134.89   11.40
  -9  13  -4  138.09    9.20
   9 -13   4  135.39    8.80
   9 -13   4  137.29   11.90
 -10  13  -4   15.80    4.20
 -10  13  -4   19.20    5.60
  10 -13   4   15.10    4.90
  10 -13   4   20.10    4.10
 -11  13  -4    3.50    3.60
 -11  13  -4    3.70    5.20
  11 -13   4    3.30    2.80
  11 -13   4    4.60    5.10
 -12  13  -4   81.49    8.20
 -12  13  -4   73.49   11.00
  12 -13   4   84.59    8.00
   3  12  -4  120.09   11.00
   3  12  -4  114.39   14.20
  -3 -12   4  132.39   16.10
  -3 -12   4  114.39   10.20
   2  12  -4  146.09   11.90
   2  12  -4  116.09   10.70
   2  12  -4  126.89   12.60
  -2 -12   4  141.29   10.60
  -2 -12   4  130.89   13.00
   1  12  -4   53.39    8.10
   1  12  -4   67.29    5.90
   1  12  -4   77.49    9.80
   1  12  -4   60.09    9.90
  -1 -12   4   67.39   10.70
  -1 -12   4   68.69    6.90
   0  12  -4   18.10    4.90
   0  12  -4   23.20    5.80
   0  12  -4   22.50    4.50
   0  12  -4   22.50    6.10
   0 -12   4   21.30    7.00
   0 -12   4   18.50    4.70
   0 -12   4   13.90    3.70
  -1  12  -4  148.59    9.60
  -1  12  -4  146.49   10.50
  -1  12  -4  163.68   12.30
  -1  12  -4  154.78   10.70
   1 -12   4  148.69   11.80
   1 -12   4  151.78    9.90
   1 -12   4  141.89    9.60
  -2  12  -4  466.25   19.50
  -2  12  -4  432.56   18.50
  -2  12  -4  443.36   20.40
  -2  12  -4  434.16   18.70
   2 -12   4  442.36   18.80
   2 -12   4  444.46   20.40
   2 -12   4  429.36   17.60
  -3  12  -4  177.38   11.10
  -3  12  -4  189.28   12.00
  -3  12  -4  198.28   11.70
  -3  12  -4  195.58   15.90
   3 -12   4  185.08   11.70
   3 -12   4  190.18   11.90
  -4  12  -4   70.89    7.40
  -4  12  -4   79.49   10.00
  -4  12  -4   78.99    7.40
  -4  12  -4   73.69    6.90
   4 -12   4   74.49    8.80
   4 -12   4   77.99    7.20
   4 -12   4   77.39    5.90
  -5  12  -4    4.80    3.40
  -5  12  -4    6.40    3.80
  -5  12  -4    8.40    3.50
  -5  12  -4    5.10    2.70
   5 -12   4    6.90    4.40
   5 -12   4   11.30    2.90
   5 -12   4   11.30    3.50
  -6  12  -4  199.38   11.70
  -6  12  -4  218.68   13.40
  -6  12  -4  207.28   11.00
  -6  12  -4  215.68    9.00
   6 -12   4  211.08   10.00
   6 -12   4  208.58   10.00
   6 -12   4  241.98   14.20
  -7  12  -4  322.17   12.90
  -7  12  -4  309.47   13.90
  -7  12  -4  313.07   14.00
  -7  12  -4  298.07   16.30
   7 -12   4  291.87   16.30
   7 -12   4  294.47   11.60
   7 -12   4  314.97   12.90
  -8  12  -4   36.20    3.90
  -8  12  -4   29.60    3.00
  -8  12  -4   36.20    7.00
   8 -12   4   37.10    4.90
   8 -12   4   44.60    8.00
  -9  12  -4   40.80    5.80
  -9  12  -4   28.60    6.20
   9 -12   4   46.50    5.60
   9 -12   4   42.10    7.20
 -10  12  -4  101.89   10.40
 -10  12  -4   95.69    7.90
  10 -12   4   91.29   11.30
[truncated: 832,111 more chars]
