# Supplementary material for: Comparing the Electronic Structure and Hydride Atom Transfer Reactivities of Nickel(III) vs Cu(III) Complexes
Source: JACS Au. 2025 Jun 23;5(7):3275–87. doi: 10.1021/jacsau.5c00430 (PMC12308396; doi:10.1021/jacsau.5c00430)
Supplement: Supplementary file 2 [file au5c00430_si_002.zip › Crystal Structures/SkCu3ox_0ma_a.cif]

 
data_SkCu3ox_0ma_a
 
_audit_creation_method            'SHELXL-2019/1'
_shelx_SHELXL_version_number      '2019/1'
_chemical_name_systematic         ?
_chemical_name_common             ?
_chemical_melting_point           ?
_chemical_formula_moiety         'C24 H29 Cu N4 O5'
_chemical_formula_sum            'C24 H29 Cu N4 O5' 
_chemical_formula_weight          517.05

loop_
 _atom_type_symbol
 _atom_type_description
 _atom_type_scat_dispersion_real
 _atom_type_scat_dispersion_imag
 _atom_type_scat_source
 'C'  'C'   0.0033   0.0016
 'International Tables Vol C Tables 4.2.6.8 and 6.1.1.4'
 'H'  'H'   0.0000   0.0000
 'International Tables Vol C Tables 4.2.6.8 and 6.1.1.4'
 'Cu'  'Cu'   0.3201   1.2651
 'International Tables Vol C Tables 4.2.6.8 and 6.1.1.4'
 'N'  'N'   0.0061   0.0033
 'International Tables Vol C Tables 4.2.6.8 and 6.1.1.4'
 'O'  'O'   0.0106   0.0060
 'International Tables Vol C Tables 4.2.6.8 and 6.1.1.4'
 
_space_group_crystal_system       monoclinic
_space_group_IT_number            14
_space_group_name_H-M_alt         'P 21/n'
_space_group_name_Hall            '-P 2yn'
 
_shelx_space_group_comment
;
The symmetry employed for this shelxl refinement is uniquely defined
by the following loop, which should always be used as a source of
symmetry information in preference to the above space-group names.
They are only intended as comments.
;
 
loop_
 _space_group_symop_operation_xyz
 'x, y, z'
 '-x+1/2, y+1/2, -z+1/2'
 '-x, -y, -z'
 'x-1/2, -y-1/2, z-1/2'
 
_cell_length_a                    10.3392(6)
_cell_length_b                    19.0036(10)
_cell_length_c                    11.9093(6)
_cell_angle_alpha                 90
_cell_angle_beta                  91.778(2)
_cell_angle_gamma                 90
_cell_volume                      2338.8(2)
_cell_formula_units_Z             4
_cell_measurement_temperature     100(2)
_cell_measurement_reflns_used     9963
_cell_measurement_theta_min       2.24
_cell_measurement_theta_max       24.48
 
_exptl_crystal_description       'Block'
_exptl_crystal_colour            'Black'
_exptl_crystal_density_meas       ?
_exptl_crystal_density_method     ?
_exptl_crystal_density_diffrn     1.468          
_exptl_crystal_F_000              1080
_exptl_transmission_factor_min    0.6876
_exptl_transmission_factor_max    0.7395
_exptl_crystal_size_max           ?
_exptl_crystal_size_mid           ?
_exptl_crystal_size_min           ?
_exptl_absorpt_coefficient_mu     0.977
_shelx_estimated_absorpt_T_min    ?
_shelx_estimated_absorpt_T_max    ?
_exptl_absorpt_correction_type    'none'
_exptl_absorpt_correction_T_min   ?
_exptl_absorpt_correction_T_max   ?
_exptl_absorpt_process_details    ?
_exptl_absorpt_special_details    ?
_diffrn_ambient_temperature       100(2)
_diffrn_radiation_wavelength      0.71073
_diffrn_radiation_type            MoK\a
_diffrn_source                    ?
_diffrn_measurement_device_type   'Bruker APEX-II CCD'
_diffrn_measurement_method        '\f and \w scans'
_diffrn_detector_area_resol_mean  ?
_diffrn_reflns_number             88774
_diffrn_reflns_av_unetI/netI      0.0311
_diffrn_reflns_av_R_equivalents   0.0960
_diffrn_reflns_limit_h_min        -12
_diffrn_reflns_limit_h_max        12
_diffrn_reflns_limit_k_min        -22
_diffrn_reflns_limit_k_max        22
_diffrn_reflns_limit_l_min        -14
_diffrn_reflns_limit_l_max        14
_diffrn_reflns_theta_min          2.019
_diffrn_reflns_theta_max          24.795
_diffrn_reflns_theta_full         24.795
_diffrn_measured_fraction_theta_max   0.983
_diffrn_measured_fraction_theta_full  0.983
_diffrn_reflns_Laue_measured_fraction_max    0.983
_diffrn_reflns_Laue_measured_fraction_full   0.983
_diffrn_reflns_point_group_measured_fraction_max   0.983
_diffrn_reflns_point_group_measured_fraction_full  0.983
_reflns_number_total              3952
_reflns_number_gt                 3478
_reflns_threshold_expression      'I > 2\s(I)'
_reflns_Friedel_coverage          0.000
_reflns_Friedel_fraction_max      .
_reflns_Friedel_fraction_full     .
 
_reflns_special_details
;
 Reflections were merged by SHELXL according to the crystal
 class for the calculation of statistics and refinement.
 
 _reflns_Friedel_fraction is defined as the number of unique
 Friedel pairs measured divided by the number that would be
 possible theoretically, ignoring centric projections and
 systematic absences.
;
 
_computing_data_collection        'Bruker APEX2'
_computing_cell_refinement        'Bruker SAINT'
_computing_data_reduction         'Bruker SAINT'
_computing_structure_solution     'SHELXS-97 (Sheldrick 2008)'
_computing_structure_refinement   'SHELXL-2019/1 (Sheldrick, 2019)'
_computing_molecular_graphics     'Bruker SHELXTL'
_computing_publication_material   'Bruker SHELXTL'
_refine_special_details           ?
_refine_ls_structure_factor_coef  Fsqd
_refine_ls_matrix_type            full
_refine_ls_weighting_scheme       calc
_refine_ls_weighting_details
'w=1/[\s^2^(Fo^2^)+(0.1022P)^2^+17.4651P] where P=(Fo^2^+2Fc^2^)/3'
_atom_sites_solution_primary      ?
_atom_sites_solution_secondary    ?
_atom_sites_solution_hydrogens    mixed
_refine_ls_hydrogen_treatment     mixed
_refine_ls_extinction_method      none
_refine_ls_extinction_coef        .
_refine_ls_number_reflns          3952
_refine_ls_number_parameters      318
_refine_ls_number_restraints      0
_refine_ls_R_factor_all           0.0621
_refine_ls_R_factor_gt            0.0559
_refine_ls_wR_factor_ref          0.1721
_refine_ls_wR_factor_gt           0.1664
_refine_ls_goodness_of_fit_ref    0.946
_refine_ls_restrained_S_all       0.946
_refine_ls_shift/su_max           0.001
_refine_ls_shift/su_mean          0.000
 
loop_
 _atom_site_label
 _atom_site_type_symbol
 _atom_site_fract_x
 _atom_site_fract_y
 _atom_site_fract_z
 _atom_site_U_iso_or_equiv
 _atom_site_adp_type
 _atom_site_occupancy
 _atom_site_site_symmetry_order  
 _atom_site_calc_flag
 _atom_site_refinement_flags_posn
 _atom_site_refinement_flags_adp
 _atom_site_refinement_flags_occupancy
 _atom_site_disorder_assembly
 _atom_site_disorder_group
O1 O 0.0724(3) 0.77710(19) 0.8881(3) 0.0215(8) Uani 1 1 d . . . . .
O2 O 0.1815(3) 0.67335(18) 0.9616(3) 0.0214(8) Uani 1 1 d . . . . .
H1A H 0.121(6) 0.719(3) 0.935(5) 0.032 Uiso 1 1 d . U . . .
Cu1 Cu 0.23555(5) 0.70809(3) 0.73655(4) 0.0102(2) Uani 1 1 d . . . . .
O3 O 0.0845(3) 0.74539(17) 0.4308(3) 0.0206(8) Uani 1 1 d . . . . .
O4 O 0.2173(3) 0.53204(17) 0.5544(3) 0.0176(7) Uani 1 1 d . . . . .
O5 O 0.4340(3) 0.75902(17) 0.7463(3) 0.0130(7) Uani 1 1 d . . . . .
H1 H 0.470(6) 0.762(3) 0.805(5) 0.019 Uiso 1 1 d . U . . .
N1 N 0.1509(4) 0.78981(19) 0.8014(3) 0.0135(8) Uani 1 1 d . . . . .
N2 N 0.2671(4) 0.6628(2) 0.8810(3) 0.0143(8) Uani 1 1 d . . . . .
N3 N 0.1988(4) 0.74680(19) 0.5943(3) 0.0116(8) Uani 1 1 d . . . . .
N4 N 0.2767(4) 0.62196(19) 0.6699(3) 0.0128(8) Uani 1 1 d . . . . .
C1 C 0.1478(4) 0.8520(2) 0.7582(4) 0.0140(9) Uani 1 1 d . . . . .
C2 C 0.0689(5) 0.9085(3) 0.8087(4) 0.0199(10) Uani 1 1 d . . . . .
H2A H 0.045903 0.943631 0.751199 0.030 Uiso 1 1 calc R U . . .
H2B H 0.118943 0.931071 0.869950 0.030 Uiso 1 1 calc R U . . .
H2C H -0.010184 0.888093 0.838202 0.030 Uiso 1 1 calc R U . . .
C3 C 0.2262(4) 0.8674(2) 0.6603(4) 0.0145(9) Uani 1 1 d . . . . .
C4 C 0.2785(5) 0.9343(3) 0.6458(4) 0.0191(10) Uani 1 1 d . . . . .
H4 H 0.262661 0.970058 0.699469 0.023 Uiso 1 1 calc R U . . .
C5 C 0.3529(5) 0.9494(3) 0.5544(5) 0.0226(11) Uani 1 1 d . . . . .
H5 H 0.388852 0.995041 0.545933 0.027 Uiso 1 1 calc R U . . .
C6 C 0.3747(5) 0.8976(3) 0.4753(4) 0.0191(10) Uani 1 1 d . . . . .
H6 H 0.426771 0.907822 0.412970 0.023 Uiso 1 1 calc R U . . .
C7 C 0.3216(4) 0.8311(2) 0.4859(4) 0.0155(9) Uani 1 1 d . . . . .
H7 H 0.335676 0.796345 0.430308 0.019 Uiso 1 1 calc R U . . .
C8 C 0.2472(4) 0.8154(2) 0.5786(4) 0.0123(9) Uani 1 1 d . . . . .
C9 C 0.1256(4) 0.7142(2) 0.5155(4) 0.0165(10) Uani 1 1 d . . . . .
C10 C 0.0876(4) 0.6376(2) 0.5390(4) 0.0169(10) Uani 1 1 d . . . . .
C11 C -0.0186(5) 0.6368(3) 0.6292(5) 0.0237(11) Uani 1 1 d . . . . .
H11A H -0.053689 0.588484 0.633981 0.028 Uiso 1 1 calc R U . . .
H11B H 0.022787 0.648189 0.703022 0.028 Uiso 1 1 calc R U . . .
C12 C -0.1312(6) 0.6875(3) 0.6080(7) 0.0466(18) Uani 1 1 d . . . . .
H12A H -0.192963 0.682846 0.668298 0.070 Uiso 1 1 calc R U . . .
H12B H -0.174474 0.676275 0.535793 0.070 Uiso 1 1 calc R U . . .
H12C H -0.098482 0.735854 0.606182 0.070 Uiso 1 1 calc R U . . .
C13 C 0.0336(6) 0.6032(3) 0.4299(5) 0.0295(13) Uani 1 1 d . . . . .
H13A H 0.002421 0.555400 0.448299 0.035 Uiso 1 1 calc R U . . .
H13B H -0.042320 0.630787 0.402699 0.035 Uiso 1 1 calc R U . . .
C14 C 0.1268(7) 0.5969(3) 0.3347(5) 0.0413(17) Uani 1 1 d . . . . .
H14A H 0.080509 0.579591 0.267240 0.062 Uiso 1 1 calc R U . . .
H14B H 0.196233 0.563998 0.356114 0.062 Uiso 1 1 calc R U . . .
H14C H 0.164103 0.643237 0.319300 0.062 Uiso 1 1 calc R U . . .
C15 C 0.2014(4) 0.5927(2) 0.5863(4) 0.0137(9) Uani 1 1 d . . . . .
C16 C 0.4005(4) 0.5972(2) 0.6970(4) 0.0129(9) Uani 1 1 d . . . . .
C17 C 0.4846(4) 0.5754(2) 0.6138(4) 0.0133(9) Uani 1 1 d . . . . .
H17 H 0.454905 0.574651 0.537519 0.016 Uiso 1 1 calc R U . . .
C18 C 0.6090(5) 0.5550(2) 0.6407(4) 0.0162(10) Uani 1 1 d . . . . .
H18 H 0.664131 0.539604 0.583234 0.019 Uiso 1 1 calc R U . . .
C19 C 0.6548(4) 0.5569(2) 0.7519(4) 0.0160(10) Uani 1 1 d . . . . .
H19 H 0.741179 0.543089 0.770209 0.019 Uiso 1 1 calc R U . . .
C20 C 0.5745(5) 0.5789(2) 0.8353(4) 0.0158(10) Uani 1 1 d . . . . .
H20 H 0.606462 0.580149 0.910886 0.019 Uiso 1 1 calc R U . . .
C21 C 0.4470(4) 0.5994(2) 0.8106(4) 0.0134(9) Uani 1 1 d . . . . .
C22 C 0.3629(4) 0.6197(2) 0.9011(4) 0.0143(9) Uani 1 1 d . . . . .
C23 C 0.3836(5) 0.5930(3) 1.0188(4) 0.0185(10) Uani 1 1 d . . . . .
H23A H 0.444780 0.553613 1.018847 0.028 Uiso 1 1 calc R U . . .
H23B H 0.300951 0.577076 1.047813 0.028 Uiso 1 1 calc R U . . .
H23C H 0.418711 0.630893 1.066505 0.028 Uiso 1 1 calc R U . . .
C24 C 0.5305(4) 0.7520(3) 0.6631(4) 0.0190(10) Uani 1 1 d . . . . .
H24A H 0.564004 0.798575 0.644159 0.029 Uiso 1 1 calc R U . . .
H24B H 0.491999 0.729991 0.595567 0.029 Uiso 1 1 calc R U . . .
H24C H 0.601462 0.722514 0.692815 0.029 Uiso 1 1 calc R U . . .
 
loop_
 _atom_site_aniso_label
 _atom_site_aniso_U_11
 _atom_site_aniso_U_22
 _atom_site_aniso_U_33
 _atom_site_aniso_U_23
 _atom_site_aniso_U_13
 _atom_site_aniso_U_12
O1 0.0237(18) 0.0237(18) 0.0179(18) 0.0047(14) 0.0115(14) 0.0063(15)
O2 0.0244(18) 0.0242(19) 0.0161(17) 0.0050(14) 0.0105(14) 0.0067(15)
Cu1 0.0122(3) 0.0088(3) 0.0094(3) 0.00060(19) 0.0001(2) 0.00149(19)
O3 0.0279(18) 0.0145(17) 0.0186(18) 0.0028(14) -0.0115(15) -0.0020(14)
O4 0.0200(17) 0.0098(16) 0.0227(18) -0.0008(13) -0.0039(14) 0.0023(13)
O5 0.0124(15) 0.0163(16) 0.0103(16) 0.0001(13) 0.0004(12) 0.0000(13)
N1 0.0143(19) 0.014(2) 0.0121(19) -0.0006(15) 0.0016(15) 0.0019(15)
N2 0.0155(19) 0.0156(19) 0.0122(19) -0.0029(15) 0.0034(15) 0.0014(16)
N3 0.0153(18) 0.0075(18) 0.0119(18) 0.0011(14) -0.0039(15) 0.0002(14)
N4 0.0150(19) 0.0107(18) 0.0125(19) 0.0004(15) -0.0016(15) 0.0023(15)
C1 0.013(2) 0.015(2) 0.014(2) -0.0015(18) -0.0030(17) 0.0006(18)
C2 0.025(3) 0.015(2) 0.020(3) -0.0020(19) 0.002(2) 0.005(2)
C3 0.013(2) 0.015(2) 0.015(2) -0.0021(18) -0.0017(18) 0.0019(18)
C4 0.017(2) 0.017(2) 0.023(3) -0.004(2) -0.003(2) -0.0008(19)
C5 0.020(2) 0.017(2) 0.031(3) 0.007(2) -0.005(2) -0.0034(19)
C6 0.016(2) 0.024(3) 0.018(2) 0.008(2) -0.0011(19) 0.0003(19)
C7 0.016(2) 0.016(2) 0.014(2) -0.0003(18) -0.0038(18) 0.0015(18)
C8 0.011(2) 0.012(2) 0.013(2) 0.0022(18) -0.0029(17) 0.0020(17)
C9 0.014(2) 0.016(2) 0.020(3) -0.0022(19) -0.0017(19) 0.0019(18)
C10 0.016(2) 0.010(2) 0.024(3) 0.0032(19) -0.0081(19) -0.0022(18)
C11 0.014(2) 0.018(2) 0.039(3) 0.006(2) 0.002(2) 0.001(2)
C12 0.026(3) 0.031(3) 0.083(5) 0.020(3) 0.010(3) 0.010(3)
C13 0.038(3) 0.011(2) 0.038(3) -0.003(2) -0.028(3) 0.002(2)
C14 0.069(5) 0.029(3) 0.024(3) -0.010(2) -0.026(3) 0.016(3)
C15 0.014(2) 0.016(2) 0.012(2) 0.0038(18) -0.0002(17) -0.0021(18)
C16 0.018(2) 0.005(2) 0.015(2) 0.0027(17) -0.0024(18) -0.0021(17)
C17 0.017(2) 0.013(2) 0.010(2) -0.0001(17) 0.0017(17) -0.0005(18)
C18 0.020(2) 0.012(2) 0.017(2) -0.0009(18) 0.0035(19) 0.0012(18)
C19 0.012(2) 0.013(2) 0.023(2) 0.0033(19) -0.0046(18) 0.0006(18)
C20 0.021(2) 0.011(2) 0.015(2) 0.0020(18) -0.0040(19) -0.0045(18)
C21 0.019(2) 0.009(2) 0.012(2) -0.0005(17) 0.0037(18) -0.0021(17)
C22 0.017(2) 0.012(2) 0.013(2) 0.0014(18) -0.0020(18) -0.0027(18)
C23 0.024(3) 0.018(2) 0.013(2) 0.0037(19) 0.0023(19) 0.004(2)
C24 0.014(2) 0.023(3) 0.020(2) 0.003(2) 0.0038(19) 0.0023(19)
 
_geom_special_details
;
 All esds (except the esd in the dihedral angle between two l.s. planes)
 are estimated using the full covariance matrix.  The cell esds are taken
 into account individually in the estimation of esds in distances, angles
 and torsion angles; correlations between esds in cell parameters are only
 used when they are defined by crystal symmetry.  An approximate (isotropic)
 treatment of cell esds is used for estimating esds involving l.s. planes.
;
 
loop_
 _geom_bond_atom_site_label_1
 _geom_bond_atom_site_label_2
 _geom_bond_distance
 _geom_bond_site_symmetry_2
 _geom_bond_publ_flag
O1 N1 1.354(5) . ?
O2 N2 1.341(5) . ?
Cu1 N4 1.874(4) . ?
Cu1 N3 1.875(4) . ?
Cu1 N2 1.942(4) . ?
Cu1 N1 1.954(4) . ?
Cu1 O5 2.268(3) . ?
O3 C9 1.233(6) . ?
O4 C15 1.227(6) . ?
O5 C24 1.434(5) . ?
N1 C1 1.289(6) . ?
N2 C22 1.301(6) . ?
N3 C9 1.340(6) . ?
N3 C8 1.410(6) . ?
N4 C15 1.363(6) . ?
N4 C16 1.392(6) . ?
C1 C3 1.469(6) . ?
C1 C2 1.487(6) . ?
C3 C4 1.395(7) . ?
C3 C8 1.409(6) . ?
C4 C5 1.382(7) . ?
C5 C6 1.387(8) . ?
C6 C7 1.385(7) . ?
C7 C8 1.398(7) . ?
C9 C10 1.537(6) . ?
C10 C13 1.544(7) . ?
C10 C15 1.544(6) . ?
C10 C11 1.559(7) . ?
C11 C12 1.526(7) . ?
C13 C14 1.515(9) . ?
C16 C17 1.401(6) . ?
C16 C21 1.422(6) . ?
C17 C18 1.372(7) . ?
C18 C19 1.393(7) . ?
C19 C20 1.379(7) . ?
C20 C21 1.397(7) . ?
C21 C22 1.458(6) . ?
C22 C23 1.499(6) . ?
 
loop_
 _geom_angle_atom_site_label_1
 _geom_angle_atom_site_label_2
 _geom_angle_atom_site_label_3
 _geom_angle
 _geom_angle_site_symmetry_1
 _geom_angle_site_symmetry_3
 _geom_angle_publ_flag
N4 Cu1 N3 90.13(16) . . ?
N4 Cu1 N2 87.37(16) . . ?
N3 Cu1 N2 176.37(16) . . ?
N4 Cu1 N1 166.49(16) . . ?
N3 Cu1 N1 87.97(16) . . ?
N2 Cu1 N1 93.84(16) . . ?
N4 Cu1 O5 100.22(14) . . ?
N3 Cu1 O5 92.09(14) . . ?
N2 Cu1 O5 90.95(14) . . ?
N1 Cu1 O5 93.22(14) . . ?
C24 O5 Cu1 124.9(3) . . ?
C1 N1 O1 117.4(4) . . ?
C1 N1 Cu1 125.2(3) . . ?
O1 N1 Cu1 116.5(3) . . ?
C22 N2 O2 118.5(4) . . ?
C22 N2 Cu1 123.2(3) . . ?
O2 N2 Cu1 118.1(3) . . ?
C9 N3 C8 121.9(4) . . ?
C9 N3 Cu1 123.1(3) . . ?
C8 N3 Cu1 114.8(3) . . ?
C15 N4 C16 122.1(4) . . ?
C15 N4 Cu1 122.2(3) . . ?
C16 N4 Cu1 114.6(3) . . ?
N1 C1 C3 119.5(4) . . ?
N1 C1 C2 120.5(4) . . ?
C3 C1 C2 120.0(4) . . ?
C4 C3 C8 119.1(4) . . ?
C4 C3 C1 120.3(4) . . ?
C8 C3 C1 120.6(4) . . ?
C5 C4 C3 120.9(5) . . ?
C4 C5 C6 119.6(5) . . ?
C7 C6 C5 120.8(5) . . ?
C6 C7 C8 119.8(4) . . ?
C7 C8 C3 119.7(4) . . ?
C7 C8 N3 120.6(4) . . ?
C3 C8 N3 119.6(4) . . ?
O3 C9 N3 121.6(4) . . ?
O3 C9 C10 121.4(4) . . ?
N3 C9 C10 116.9(4) . . ?
C9 C10 C13 109.6(4) . . ?
C9 C10 C15 113.2(4) . . ?
C13 C10 C15 109.0(4) . . ?
C9 C10 C11 108.9(4) . . ?
C13 C10 C11 109.3(4) . . ?
C15 C10 C11 106.8(4) . . ?
C12 C11 C10 115.5(5) . . ?
C14 C13 C10 116.1(5) . . ?
O4 C15 N4 122.0(4) . . ?
O4 C15 C10 120.9(4) . . ?
N4 C15 C10 116.9(4) . . ?
N4 C16 C17 121.5(4) . . ?
N4 C16 C21 119.4(4) . . ?
C17 C16 C21 118.9(4) . . ?
C18 C17 C16 121.1(4) . . ?
C17 C18 C19 120.2(4) . . ?
C20 C19 C18 119.9(4) . . ?
C19 C20 C21 121.2(4) . . ?
C20 C21 C16 118.7(4) . . ?
C20 C21 C22 119.9(4) . . ?
C16 C21 C22 121.3(4) . . ?
N2 C22 C21 119.8(4) . . ?
N2 C22 C23 118.1(4) . . ?
C21 C22 C23 122.0(4) . . ?
 
_refine_diff_density_max    2.136
_refine_diff_density_min   -0.539
_refine_diff_density_rms    0.142

_shelx_res_file
;
TITL SkCu3ox_0ma_a.res in P2(1)/n
    SkCu3ox_0ma_a.res
    created by SHELXL-2019/1 at 11:34:01 on 18-Nov-2023
REM Old TITL SkCu3ox_0ma in P2(1)/n
REM SHELXT solution in P2(1)/n: R1 0.114, Rweak 0.011, Alpha 0.070
REM <I/s>   0.282 for  142 systematic absences,  Orientation as input
REM Formula found by SHELXT:  C24 Cu N4 O5
CELL  0.71073  10.3392  19.0036  11.9093   90.000   91.778   90.000
ZERR   4.000   0.0006   0.0010   0.0006    0.000    0.002    0.000
LATT  1
SYMM 1/2-X, 1/2+Y, 1/2-Z
SFAC C H CU N O
UNIT 96 116 4 16 20
OMIT -8 4 1
OMIT 6 1 1
OMIT 1 16 6
OMIT 1 4 6
OMIT -4 6 11
OMIT 10 9 4
OMIT 7 12 7
OMIT 6 6 1
OMIT 0 2 7
OMIT 3 5 11
OMIT 9 6 5
OMIT -10 5 3
OMIT 5 9 9
OMIT -10 7 3
OMIT -3 4 10
OMIT 1 4 13
OMIT 2 14 5
OMIT 4 6 3
OMIT 4 8 10
OMIT 1 11 6
OMIT -10 10 3
OMIT 9 3 5
OMIT -10 9 3
ACTA
LIST 4
OMIT 2 4 5
OMIT 5 1 2
OMIT 4 7 3
OMIT 1 14 6
OMIT 5 3 2
OMIT -3 1 10
OMIT 9 0 5
OMIT 4 3 3
OMIT 0 5 7
OMIT -2 7 9
OMIT -3 3 10
OMIT 0 10 7
OMIT 3 1 11
OMIT 2 3 12
OMIT 2 15 5
OMIT -3 2 4
OMIT -9 8 2
OMIT 5 1 9
OMIT 1 15 6
OMIT 8 13 6
OMIT 1 6 0
OMIT 4 1 10
OMIT -3 0 3
OMIT 8 0 6
OMIT 4 9 3
OMIT -2 1 5
OMIT -2 9 9
OMIT 8 7 6
OMIT 0 4 7
OMIT -1 10 8
TEMP -173.150
L.S. 40
BOND
REM LIST 6
FMAP 2
PLAN 20
WGHT    0.102200   17.465080
FVAR       0.28401
O1    5    0.072397    0.777105    0.888091    11.00000    0.02370    0.02369 =
         0.01792    0.00467    0.01148    0.00634
O2    5    0.181477    0.673346    0.961569    11.00000    0.02438    0.02417 =
         0.01612    0.00503    0.01045    0.00671
H1A   2    0.120982    0.719283    0.934811    11.00000   -1.50000
CU1   3    0.235547    0.708090    0.736550    11.00000    0.01221    0.00884 =
         0.00942    0.00060    0.00006    0.00149
O3    5    0.084463    0.745395    0.430831    11.00000    0.02792    0.01447 =
         0.01858    0.00276   -0.01153   -0.00196
O4    5    0.217290    0.532037    0.554371    11.00000    0.02004    0.00982 =
         0.02268   -0.00077   -0.00393    0.00231
O5    5    0.433962    0.759016    0.746333    11.00000    0.01236    0.01632 =
         0.01031    0.00010    0.00039    0.00003
H1    2    0.470272    0.761700    0.805398    11.00000   -1.50000
N1    4    0.150882    0.789811    0.801414    11.00000    0.01426    0.01433 =
         0.01211   -0.00062    0.00162    0.00192
N2    4    0.267135    0.662815    0.881003    11.00000    0.01546    0.01557 =
         0.01217   -0.00287    0.00343    0.00135
N3    4    0.198824    0.746802    0.594333    11.00000    0.01528    0.00750 =
         0.01190    0.00110   -0.00390    0.00025
N4    4    0.276723    0.621963    0.669888    11.00000    0.01504    0.01075 =
         0.01252    0.00039   -0.00164    0.00231
C1    1    0.147807    0.851998    0.758170    11.00000    0.01271    0.01517 =
         0.01379   -0.00150   -0.00297    0.00063
C2    1    0.068888    0.908517    0.808687    11.00000    0.02503    0.01517 =
         0.01966   -0.00201    0.00239    0.00537
AFIX 137
H2A   2    0.045903    0.943631    0.751199    11.00000   -1.50000
H2B   2    0.118943    0.931071    0.869950    11.00000   -1.50000
H2C   2   -0.010184    0.888093    0.838202    11.00000   -1.50000
AFIX   0
C3    1    0.226242    0.867395    0.660340    11.00000    0.01335    0.01501 =
         0.01507   -0.00210   -0.00169    0.00194
C4    1    0.278466    0.934334    0.645805    11.00000    0.01714    0.01657 =
         0.02331   -0.00424   -0.00339   -0.00078
AFIX  43
H4    2    0.262661    0.970058    0.699469    11.00000   -1.20000
AFIX   0
C5    1    0.352872    0.949425    0.554449    11.00000    0.01961    0.01679 =
         0.03118    0.00691   -0.00463   -0.00336
AFIX  43
H5    2    0.388852    0.995041    0.545933    11.00000   -1.20000
AFIX   0
C6    1    0.374723    0.897597    0.475264    11.00000    0.01568    0.02357 =
         0.01809    0.00846   -0.00115    0.00030
AFIX  43
H6    2    0.426771    0.907822    0.412970    11.00000   -1.20000
AFIX   0
C7    1    0.321602    0.831134    0.485897    11.00000    0.01588    0.01620 =
         0.01430   -0.00027   -0.00378    0.00155
AFIX  43
H7    2    0.335676    0.796345    0.430308    11.00000   -1.20000
AFIX   0
C8    1    0.247218    0.815359    0.578630    11.00000    0.01142    0.01228 =
         0.01302    0.00218   -0.00293    0.00199
C9    1    0.125570    0.714225    0.515452    11.00000    0.01355    0.01588 =
         0.01979   -0.00220   -0.00172    0.00189
C10   1    0.087641    0.637560    0.539018    11.00000    0.01574    0.01039 =
         0.02418    0.00324   -0.00808   -0.00220
C11   1   -0.018577    0.636819    0.629156    11.00000    0.01354    0.01842 =
         0.03929    0.00582    0.00166    0.00061
AFIX  23
H11A  2   -0.053689    0.588484    0.633981    11.00000   -1.20000
H11B  2    0.022787    0.648189    0.703022    11.00000   -1.20000
AFIX   0
C12   1   -0.131196    0.687479    0.607962    11.00000    0.02646    0.03113 =
         0.08275    0.01955    0.01036    0.00992
AFIX 137
H12A  2   -0.192963    0.682846    0.668298    11.00000   -1.50000
H12B  2   -0.174474    0.676275    0.535793    11.00000   -1.50000
H12C  2   -0.098482    0.735854    0.606182    11.00000   -1.50000
AFIX   0
C13   1    0.033564    0.603163    0.429871    11.00000    0.03776    0.01110 =
         0.03776   -0.00333   -0.02785    0.00231
AFIX  23
H13A  2    0.002421    0.555400    0.448299    11.00000   -1.20000
H13B  2   -0.042320    0.630787    0.402699    11.00000   -1.20000
AFIX   0
C14   1    0.126838    0.596949    0.334731    11.00000    0.06909    0.02867 =
         0.02433   -0.01015   -0.02570    0.01621
AFIX 137
H14A  2    0.080509    0.579591    0.267240    11.00000   -1.50000
H14B  2    0.196233    0.563998    0.356114    11.00000   -1.50000
H14C  2    0.164103    0.643237    0.319300    11.00000   -1.50000
AFIX   0
C15   1    0.201416    0.592739    0.586283    11.00000    0.01355    0.01585 =
         0.01166    0.00384   -0.00021   -0.00210
C16   1    0.400515    0.597226    0.696973    11.00000    0.01813    0.00491 =
         0.01537    0.00271   -0.00244   -0.00208
C17   1    0.484579    0.575383    0.613809    11.00000    0.01749    0.01268 =
         0.00992   -0.00013    0.00173   -0.00050
AFIX  43
H17   2    0.454905    0.574651    0.537519    11.00000   -1.20000
AFIX   0
C18   1    0.609012    0.555034    0.640650    11.00000    0.02036    0.01191 =
         0.01661   -0.00086    0.00352    0.00125
AFIX  43
H18   2    0.664131    0.539604    0.583234    11.00000   -1.20000
AFIX   0
C19   1    0.654795    0.556926    0.751858    11.00000    0.01208    0.01267 =
         0.02282    0.00329   -0.00463    0.00065
AFIX  43
H19   2    0.741179    0.543089    0.770209    11.00000   -1.20000
AFIX   0
C20   1    0.574504    0.578920    0.835257    11.00000    0.02063    0.01124 =
         0.01517    0.00201   -0.00401   -0.00447
AFIX  43
H20   2    0.606462    0.580149    0.910886    11.00000   -1.20000
AFIX   0
C21   1    0.446989    0.599433    0.810554    11.00000    0.01900    0.00942 =
         0.01189   -0.00051    0.00366   -0.00212
C22   1    0.362853    0.619710    0.901135    11.00000    0.01749    0.01238 =
         0.01291    0.00143   -0.00201   -0.00270
C23   1    0.383621    0.593012    1.018756    11.00000    0.02448    0.01797 =
         0.01309    0.00366    0.00230    0.00363
AFIX 137
H23A  2    0.444780    0.553613    1.018847    11.00000   -1.50000
H23B  2    0.300951    0.577076    1.047813    11.00000   -1.50000
H23C  2    0.418711    0.630893    1.066505    11.00000   -1.50000
AFIX   0
C24   1    0.530502    0.751966    0.663129    11.00000    0.01439    0.02314 =
         0.01976    0.00261    0.00380    0.00231
AFIX 137
H24A  2    0.564004    0.798575    0.644159    11.00000   -1.50000
H24B  2    0.491999    0.729991    0.595567    11.00000   -1.50000
H24C  2    0.601462    0.722514    0.692815    11.00000   -1.50000
REM #####
REM #####
AFIX   0
HKLF 4


REM  SkCu3ox_0ma_a.res in P2(1)/n
REM wR2 = 0.1721, GooF = S = 0.946, Restrained GooF = 0.946 for all data
REM R1 = 0.0559 for 3478 Fo > 4sig(Fo) and 0.0621 for all 3952 data
REM 318 parameters refined using 0 restraints

END

WGHT      0.1100     10.5552

REM Highest difference peak  2.136,  deepest hole -0.539,  1-sigma level  0.142
Q1    1   0.3790  0.7084  0.8808  11.00000  0.05    2.14
Q2    1   0.0214  0.7925  0.5231  11.00000  0.05    2.06
Q3    1  -0.0535  0.7082  0.4472  11.00000  0.05    1.97
Q4    1   0.0934  0.7081  0.5944  11.00000  0.05    1.95
Q5    1   0.3044  0.7914  0.8052  11.00000  0.05    1.68
Q6    1   0.1639  0.7916  0.6642  11.00000  0.05    1.66
Q7    1   0.2658  0.7497  0.6377  11.00000  0.05    0.80
Q8    1   0.3474  0.7490  0.7168  11.00000  0.05    0.71
Q9    1   0.4810  0.7484  0.8548  11.00000  0.05    0.63
Q10   1   0.1988  0.7378  0.5394  11.00000  0.05    0.59
Q11   1   0.1235  0.7586  0.4773  11.00000  0.05    0.54
Q12   1   0.1531  0.6132  0.5544  11.00000  0.05    0.54
Q13   1   0.4213  0.6087  0.8548  11.00000  0.05    0.52
Q14   1   0.2130  0.6607  0.8161  11.00000  0.05    0.51
Q15   1   0.2632  0.8945  0.6413  11.00000  0.05    0.50
Q16   1   0.3963  0.7477  0.7894  11.00000  0.05    0.49
Q17   1   0.0583  0.5678  0.4221  11.00000  0.05    0.49
Q18   1  -0.0836  0.5915  0.2754  11.00000  0.05    0.48
Q19   1   0.6243  0.5950  0.9960  11.00000  0.05    0.47
Q20   1   0.0469  0.7411  0.4051  11.00000  0.05    0.47
;
_shelx_res_checksum   88562

_shelx_hkl_file
;
  -1   0  -1 3177.58  229.78
   1   0   1 3179.38  230.08
  -2   0  -2 1110.59   80.79
  -2   0  -2 1099.29   80.19
  -2   0  -2 1087.79   79.59
  -2   0  -2 1068.49   80.99
  -2   0  -2 1131.49   80.59
  -2   0  -2 1152.28   79.69
  -2   0  -2 1109.89   81.69
   2   0   2 1145.19   80.79
   2   0   2 1148.59   80.19
   2   0   2 1093.99   78.89
   2   0   2 1124.69   79.69
   2   0   2 1139.39   79.69
   2   0   2 1047.70   81.39
   2   0   2 1076.69   80.89
   2   0   2 1107.89   80.59
  -3   0  -3  407.96   34.30
  -3   0  -3  417.36   32.40
  -3   0  -3  404.56   32.90
  -3   0  -3  413.56   33.20
  -3   0  -3  414.76   31.60
  -3   0  -3  464.95   34.10
   3   0   3  433.36   33.10
   3   0   3  412.46   32.30
   3   0   3  402.26   30.80
   3   0   3  431.36   34.50
   3   0   3  401.96   31.10
   3   0   3  412.56   33.10
   3   0   3  438.56   31.80
   3   0   3  406.76   31.60
  -4   0  -4  103.29   12.30
  -4   0  -4   94.89   11.30
  -4   0  -4   94.09    9.50
  -4   0  -4  105.69   13.10
  -4   0  -4   98.29   13.10
  -4   0  -4   93.29   13.60
  -4   0  -4  110.99   15.60
   4   0   4  107.09   15.30
   4   0   4   92.49   13.10
   4   0   4   89.09    9.00
   4   0   4   93.59    9.90
   4   0   4   98.59    9.80
   4   0   4  122.89   14.10
   4   0   4   98.59   10.10
   4   0   4  102.79    9.90
   4   0   4  105.39   12.50
  -5   0  -5  279.57   25.80
  -5   0  -5  276.97   24.80
  -5   0  -5  319.17   29.30
  -5   0  -5  297.27   27.30
  -5   0  -5  289.47   23.70
  -5   0  -5  310.07   23.80
  -5   0  -5  280.47   26.20
   5   0   5  273.67   28.00
   5   0   5  325.77   24.20
   5   0   5  278.27   26.30
   5   0   5  318.87   26.70
   5   0   5  275.17   23.70
   5   0   5  269.87   24.70
   5   0   5  278.87   24.00
  -6   0  -6    6.90    3.10
  -6   0  -6    6.80    5.80
  -6   0  -6   11.10    5.90
  -6   0  -6    4.40    5.50
  -6   0  -6   11.30    7.30
  -6   0  -6    3.50    3.70
  -6   0  -6    2.60    3.00
   6   0   6    6.30    3.50
   6   0   6    0.30    2.20
   6   0   6   -2.80    2.90
   6   0   6    3.10    5.10
   6   0   6    8.60    3.80
   6   0   6   -3.50    2.60
   6   0   6   11.50    5.90
  -7   0  -7   28.40    5.70
  -7   0  -7   23.90    6.50
  -7   0  -7   55.09   12.60
  -7   0  -7   30.70    9.60
   7   0   7   15.30    5.80
   7   0   7   33.90    9.30
   7   0   7   17.70    6.30
   7   0   7   23.70    6.90
   7   0   7   27.00    6.40
   7   0   7   30.80    8.30
  -8   0  -8   12.20    3.90
  -8   0  -8   17.40    6.50
  -8   0  -8   16.50    4.00
   8   0   8    7.80    7.20
   8   0   8   23.30    7.20
   8   0   8   22.50    7.80
   8   0   8   16.30    4.60
   8   0   8   25.90    7.30
   8   0   8   14.80    6.10
   8   0   8   26.10    5.10
  -9   0  -9   23.40    8.70
  -9   0  -9   37.50   11.90
   9   0   9   36.60   11.40
   9   0   9   11.50    5.90
   9   0   9   17.60    7.00
   9   0   9   22.50    7.00
   8   0   9   -3.10    3.50
   8   0   9   -2.00    4.70
   8   0   9    2.90    5.10
   8   0   9    1.40    4.30
   8   0   9   -3.00    2.80
  -8   0  -9   -1.10    4.40
  -8   0  -9   -1.00    3.00
   7   0   8    0.40    3.50
   7   0   8    2.70    4.50
   7   0   8   -2.30    1.90
   7   0   8    4.00    4.50
   7   0   8    1.00    3.10
   7   0   8   -1.40    2.30
  -7   0  -8   -0.70    2.90
  -7   0  -8   -0.80    3.00
  -7   0  -8   -1.70    3.00
  -7   0  -8    5.90    6.40
   6   0   7   -3.50    3.50
   6   0   7   -0.60    2.30
   6   0   7   -2.70    3.10
   6   0   7    2.70    3.10
   6   0   7   -1.50    3.70
   6   0   7    4.30    3.20
   6   0   7   -1.90    2.70
  -6   0  -7    2.10    5.10
  -6   0  -7    0.60    2.20
  -6   0  -7   -2.80    3.40
  -6   0  -7    1.70    3.50
  -6   0  -7   -2.10    2.10
   5   0   6    3.40    3.50
   5   0   6    0.70    2.90
   5   0   6   -4.30    2.10
   5   0   6    0.20    2.50
   5   0   6   -1.30    1.90
   5   0   6    2.50    2.60
   5   0   6   -0.50    3.40
   5   0   6    1.10    2.30
  -5   0  -6    0.10    2.00
  -5   0  -6   -0.40    2.60
  -5   0  -6    3.30    5.00
  -5   0  -6    0.60    2.70
  -5   0  -6    3.40    2.80
  -5   0  -6    3.70    2.50
   4   0   5    2.80    2.20
   4   0   5    0.70    2.80
   4   0   5   -1.00    1.60
   4   0   5    2.30    3.20
   4   0   5   -0.50    3.10
   4   0   5   -0.70    1.70
   4   0   5    2.90    2.40
   4   0   5   -3.10    1.60
   4   0   5   -1.70    2.40
  -4   0  -5   -0.50    2.50
  -4   0  -5    4.80    2.50
  -4   0  -5    4.10    4.00
  -4   0  -5    0.30    2.00
  -4   0  -5   -0.80    1.70
  -4   0  -5    1.10    3.20
   3   0   4    2.80    3.60
   3   0   4    5.00    3.50
   3   0   4    2.40    2.40
   3   0   4   -1.90    1.60
   3   0   4   -1.10    1.50
   3   0   4   -4.80    1.60
   3   0   4   -3.10    1.40
   3   0   4   -1.90    1.50
  -3   0  -4   -2.00    2.90
  -3   0  -4   -0.80    2.20
  -3   0  -4   -0.30    1.60
  -3   0  -4   -2.80    1.40
  -3   0  -4   -4.80    2.90
  -3   0  -4    0.40    3.00
   2   0   3   -1.20    1.40
   2   0   3   -2.10    1.70
   2   0   3    1.10    1.40
   2   0   3   -0.90    3.00
   2   0   3   -0.30    1.90
   2   0   3   -3.70    1.80
   2   0   3    1.30    1.80
   2   0   3    1.60    1.80
   2   0   3   -0.50    2.40
   2   0   3   -1.20    1.40
  -2   0  -3   -1.40    2.70
  -2   0  -3    0.50    1.70
  -2   0  -3   -1.90    1.50
  -2   0  -3    1.00    1.80
  -2   0  -3   -0.90    2.70
  -2   0  -3   -1.20    2.20
   1   0   2   -0.50    1.90
   1   0   2   -1.20    1.40
   1   0   2   -2.10    1.60
   1   0   2   -0.70    1.10
   1   0   2    0.60    1.50
   1   0   2   -0.60    1.30
   1   0   2    0.60    1.30
   1   0   2    0.70    1.20
   1   0   2    0.80    1.10
   1   0   2    0.10    1.30
   1   0   2   -0.40    1.90
  -1   0  -2   -0.30    1.20
  -1   0  -2    0.60    1.40
  -1   0  -2   -1.80    0.90
  -1   0  -2   -2.60    1.10
  -1   0  -2    1.00    1.50
  -1   0  -2    1.60    2.10
  -1   0  -2    0.70    2.00
  -1   0   0    0.90    1.30
  -1   0   0    0.80    1.40
  -1   0   0    0.10    0.50
  -1   0   0   -0.40    0.80
  -1   0   0   -0.20    1.10
  -1   0   0    0.20    0.80
  -1   0   0    0.60    0.70
  -1   0   0   -0.60    0.80
   1   0   0   -0.30    0.90
   1   0   0    1.00    1.20
   1   0   0    0.70    0.80
  -2   0  -1    0.50    1.70
  -2   0  -1    0.10    0.80
  -2   0  -1    0.20    2.00
  -2   0  -1    0.30    1.60
  -2   0  -1    0.50    2.60
  -2   0  -1    0.80    0.90
  -2   0  -1    1.70    1.70
  -2   0  -1    0.50    2.30
  -2   0  -1   -2.00    1.60
   2   0   1    2.00    2.10
   2   0   1   -0.90    1.50
   2   0   1    0.20    1.00
   2   0   1   -2.20    1.40
   2   0   1    1.10    1.50
   2   0   1   -0.10    1.80
   2   0   1   -3.50    1.60
   2   0   1   -1.90    1.10
   2   0   1    0.50    2.20
   2   0   1   -0.80    1.60
  -3   0  -2   -1.10    2.90
  -3   0  -2    0.70    2.40
  -3   0  -2   -1.40    2.00
  -3   0  -2    1.60    1.90
  -3   0  -2    1.20    2.50
  -3   0  -2    0.30    1.80
  -3   0  -2    3.40    2.90
  -3   0  -2    1.10    1.80
   3   0   2   -0.60    1.70
   3   0   2   -2.10    1.70
   3   0   2    2.10    3.10
   3   0   2   -0.20    1.20
   3   0   2   -1.60    1.90
   3   0   2    0.30    1.70
   3   0   2    0.90    1.70
   3   0   2   -1.20    1.50
   3   0   2    1.20    2.40
   3   0   2   -2.60    2.30
  -4   0  -3   -2.80    2.40
  -4   0  -3   -3.50    2.30
  -4   0  -3    0.80    1.90
  -4   0  -3    2.20    3.00
  -4   0  -3   -2.40    2.40
  -4   0  -3    1.20    3.30
   4   0   3    1.40    2.30
   4   0   3   -0.80    2.20
   4   0   3    4.30    3.80
   4   0   3   -0.80    2.10
   4   0   3    2.00    3.20
   4   0   3   -0.70    1.40
   4   0   3   -2.50    1.60
   4   0   3    1.40    2.50
   4   0   3    0.10    2.60
   4   0   3    0.40    2.10
  -5   0  -4   -1.50    2.70
  -5   0  -4   -0.90    3.80
  -5   0  -4    1.80    2.10
  -5   0  -4    0.30    3.10
  -5   0  -4    0.20    3.20
  -5   0  -4    1.70    2.90
   5   0   4    0.40    1.90
   5   0   4   -2.90    1.70
   5   0   4    3.40    3.60
   5   0   4    1.90    3.50
   5   0   4    1.80    3.30
   5   0   4   -1.40    1.70
   5   0   4   -0.80    2.10
   5   0   4    3.60    2.40
   5   0   4   -0.20    2.20
  -6   0  -5   -0.10    2.10
  -6   0  -5    1.30    2.20
  -6   0  -5   -0.20    2.70
  -6   0  -5   -0.20    4.10
  -6   0  -5    3.10    3.60
  -6   0  -5    0.80    4.10
   6   0   5    1.30    3.80
   6   0   5    0.20    4.00
   6   0   5   -5.50    2.00
   6   0   5   -3.90    1.80
   6   0   5    0.00    2.00
   6   0   5   -2.60    2.10
   6   0   5    2.90    2.20
  -7   0  -6   -0.60    4.20
  -7   0  -6    0.30    4.20
  -7   0  -6    0.50    3.80
  -7   0  -6    0.50    4.90
  -7   0  -6    0.00    2.70
  -7   0  -6   -1.40    1.90
   7   0   6    6.20    5.90
   7   0   6   -2.60    2.80
   7   0   6    1.30    3.40
   7   0   6   -1.60    3.90
   7   0   6    6.00    4.20
   7   0   6    4.30    3.40
   7   0   6    0.20    2.70
  -8   0  -7    4.70    4.60
  -8   0  -7    0.20    2.60
  -8   0  -7    5.00    6.10
  -8   0  -7    0.70    2.60
   8   0   7   -1.60    3.20
   8   0   7   -1.70    3.10
   8   0   7    2.30    5.20
   8   0   7   -0.10    3.00
   8   0   7   -3.00    2.20
   8   0   7    7.80    3.70
   8   0   7   -2.30    2.50
  -9   0  -8   -2.60    5.20
  -9   0  -8    5.50    5.00
   9   0   8    3.80    4.50
   9   0   8    3.60    3.60
   9   0   8   -1.60    3.90
   9   0   8    0.70    5.20
   9   0   8    1.40    2.60
   9   0   8    5.30    4.00
   9   0   8    4.50    2.90
   8   0  10   15.80    8.10
   8   0  10   10.70    6.40
   8   0  10   21.10    7.30
   8   0  10   23.20   13.50
   8   0  10   17.00    8.30
  -8   0 -10    3.70   10.00
  -8   0 -10   28.90   10.60
   7   0   9   56.79   11.60
   7   0   9   66.79   12.10
   7   0   9   56.39    8.00
   7   0   9   40.60    9.20
   7   0   9   58.19    8.30
   7   0   9   49.20   11.80
  -7   0  -9   46.90    6.90
  -7   0  -9   54.79    7.10
  -7   0  -9   44.10   13.20
  -7   0  -9   58.69   13.50
   6   0   8   20.00    8.00
   6   0   8   38.60    7.50
   6   0   8   28.50    6.40
   6   0   8   22.70    7.20
   6   0   8   28.10    7.20
   6   0   8   26.20    8.40
  -6   0  -8   19.20    7.90
  -6   0  -8   17.60    8.40
  -6   0  -8   35.70    6.80
  -6   0  -8   23.30    5.10
   5   0   7    9.40    3.70
   5   0   7    9.40    4.40
   5   0   7   10.30    4.20
   5   0   7   19.70    4.90
   5   0   7    9.00    4.80
   5   0   7   20.80    5.70
   5   0   7   10.50    5.70
  -5   0  -7   22.40    5.20
  -5   0  -7   19.80    5.00
  -5   0  -7    4.90    3.20
  -5   0  -7    9.80    5.90
  -5   0  -7   12.10    6.80
   4   0   6  402.16   33.90
   4   0   6  363.56   33.40
   4   0   6  409.36   31.20
   4   0   6  388.56   35.40
   4   0   6  389.56   31.70
   4   0   6  385.46   31.10
   4   0   6  355.26   33.00
   4   0   6  384.26   30.80
   4   0   6  379.86   30.90
  -4   0  -6  358.86   34.20
  -4   0  -6  402.36   34.00
  -4   0  -6  397.06   30.90
  -4   0  -6  409.56   30.80
  -4   0  -6  404.16   30.90
   3   0   5  604.44   48.40
   3   0   5  603.34   44.80
   3   0   5  562.74   46.80
   3   0   5  606.14   45.10
   3   0   5  575.14   44.30
   3   0   5  583.24   45.20
   3   0   5  585.74   45.00
   3   0   5  646.04   44.90
   3   0   5  587.04   45.00
  -3   0  -5  605.94   47.40
  -3   0  -5  607.14   48.20
  -3   0  -5  584.84   44.90
  -3   0  -5  588.84   44.50
   2   0   4 1112.09   79.29
   2   0   4 1073.19   79.49
   2   0   4 1110.79   79.09
   2   0   4 1142.49   79.09
   2   0   4 1095.69   79.69
   2   0   4 1095.19   79.59
   2   0   4 1055.49   81.69
   2   0   4 1030.10   81.39
   2   0   4 1155.58   78.99
   2   0   4 1077.89   78.89
  -2   0  -4 1092.99   78.79
  -2   0  -4 1063.09   79.09
  -2   0  -4 1068.99   81.09
  -2   0  -4 1141.49   79.59
  -2   0  -4 1055.09   81.59
  -2   0  -4 1082.99   79.29
   1   0   3  326.07   23.90
   1   0   3  306.17   23.30
   1   0   3  326.87   25.20
   1   0   3  309.27   23.30
   1   0   3  335.97   23.70
   1   0   3  325.37   22.40
   1   0   3  288.57   23.60
   1   0   3  309.97   23.70
   1   0   3  306.87   24.90
   1   0   3  294.97   22.90
  -1   0  -3  297.87   23.60
  -1   0  -3  307.87   22.50
  -1   0  -3  276.87   24.40
  -1   0  -3  291.07   22.50
  -1   0  -3  270.67   23.40
  -1   0  -3  306.47   23.70
  -1   0  -3  334.37   25.20
   0   0   2  258.57   19.10
   0   0   2  231.58   18.70
   0   0   2  248.58   19.00
   0   0   2  248.38   19.50
   0   0   2  240.88   19.10
   0   0   2  239.18   18.60
   0   0   2  256.87   17.60
   0   0   2  224.08   18.80
   0   0  -2  242.18   17.60
   0   0  -2  235.48   18.50
   0   0  -2  230.08   19.10
   0   0  -2  254.87   19.00
   0   0  -2  257.67   18.80
   0   0  -2  239.08   19.00
   0   0  -2  243.48   18.70
  -1   0   1 9201.78  686.73
   1   0  -1 9999.00  687.73
  -2   0   0 1303.47   92.79
  -2   0   0 1252.07   93.49
  -2   0   0 1301.67   93.49
  -2   0   0 1343.27   94.39
  -2   0   0 1330.17   94.39
  -2   0   0 1333.47   93.69
  -2   0   0 1277.77   93.39
  -2   0   0 1242.68   93.19
   2   0   0 1311.37   92.29
   2   0   0 1275.27   93.39
   2   0   0 1332.47   93.69
   2   0   0 1271.67   93.39
   2   0   0 1294.67   94.19
   2   0   0 1278.17   93.59
   2   0   0 1335.87   93.69
   2   0   0 1332.97   93.49
   2   0   0 1296.67   92.89
   2   0   0 1319.37   94.49
  -3   0  -1 1487.35  106.19
  -3   0  -1 1537.65  107.49
  -3   0  -1 1451.75  106.39
  -3   0  -1 1484.35  107.69
  -3   0  -1 1495.85  107.39
  -3   0  -1 1334.67  107.29
  -3   0  -1 1472.85  107.49
  -3   0  -1 1484.75  108.69
  -3   0  -1 1519.95  108.99
   3   0   1 1564.14  109.39
   3   0   1 1451.25  106.69
   3   0   1 1418.06  108.49
   3   0   1 1541.15  107.69
   3   0   1 1497.95  108.69
   3   0   1 1513.35  105.59
   3   0   1 1519.45  107.69
   3   0   1 1455.85  107.99
   3   0   1 1562.14  107.59
   3   0   1 1526.75  107.49
   3   0   1 1558.34  107.99
  -4   0  -2   87.09   10.40
  -4   0  -2   72.59    9.60
  -4   0  -2   99.49   12.40
  -4   0  -2  109.59   10.10
  -4   0  -2   70.69   11.60
  -4   0  -2   78.99    8.90
  -4   0  -2   84.79   12.20
   4   0   2   88.29   10.40
   4   0   2   77.89    7.20
   4   0   2   77.29    9.90
   4   0   2  110.69    9.30
   4   0   2   71.79    9.50
   4   0   2   92.69   11.80
   4   0   2   78.49    8.00
   4   0   2   87.29   10.20
   4   0   2   70.79   11.80
   4   0   2   77.49   11.50
  -5   0  -3   54.09    8.50
  -5   0  -3   53.39   10.60
  -5   0  -3   56.69   10.20
  -5   0  -3   67.49   10.50
  -5   0  -3   84.99    9.80
  -5   0  -3   78.49    9.40
  -5   0  -3   51.79   11.00
   5   0   3   67.39   11.00
   5   0   3   58.49   11.00
   5   0   3   52.79    6.10
   5   0   3   86.49   19.30
   5   0   3   71.99    9.50
   5   0   3   60.09    9.00
   5   0   3   53.39    8.50
   5   0   3   72.99    9.60
   5   0   3   60.49    7.30
  -6   0  -4   14.10    6.90
  -6   0  -4   13.40    4.20
  -6   0  -4   24.90    7.40
  -6   0  -4   13.20    6.00
  -6   0  -4   28.90    7.40
   6   0   4   19.80    5.70
   6   0   4   11.30    5.20
   6   0   4   23.90    5.10
   6   0   4   18.00    6.70
   6   0   4   23.00    5.50
   6   0   4   18.40    4.20
   6   0   4   19.50    5.00
   6   0   4   24.30    5.70
  -7   0  -5   64.59   12.30
  -7   0  -5   38.90    7.60
  -7   0  -5   43.40   12.50
  -7   0  -5   66.99   13.00
  -7   0  -5   55.09    9.00
  -7   0  -5   51.89   11.30
   7   0   5   73.69   14.30
   7   0   5   47.40    7.10
   7   0   5   53.39    7.30
   7   0   5   49.50    9.50
   7   0   5   59.99   11.90
   7   0   5   60.89    9.70
   7   0   5   70.39    9.90
   7   0   5   41.90    8.10
  -8   0  -6   51.89   12.20
  -8   0  -6   25.30    8.90
  -8   0  -6   38.30    6.90
  -8   0  -6   30.50   11.60
  -8   0  -6   31.20    9.00
  -8   0  -6   35.50    7.00
   8   0   6   45.90    8.00
   8   0   6   50.69    9.90
   8   0   6   32.50    5.70
   8   0   6   35.50    7.00
   8   0   6   27.00    5.30
   8   0   6   50.19   12.00
   8   0   6   24.70    6.40
  -9   0  -7    5.60    3.80
  -9   0  -7    6.30    6.10
  -9   0  -7   -3.90    4.00
   9   0   7   -0.20    2.90
   9   0   7   -1.40    3.90
   9   0   7    5.80    7.40
   9   0   7    0.30    3.30
   7   0  10   -0.30    4.10
   7   0  10   -1.50    2.10
   7   0  10   -2.70    2.20
   7   0  10    6.40    7.00
   7   0  10    4.10    4.40
  -7   0 -10   -0.90    4.90
  -7   0 -10   -4.00    5.20
   6   0   9    1.80    4.00
   6   0   9   -0.60    3.90
   6   0   9   -3.70    2.90
   6   0   9    1.70    3.00
   6   0   9   -1.80    3.20
   6   0   9    1.90    3.50
  -6   0  -9   -1.90    2.20
  -6   0  -9    0.00    2.40
  -6   0  -9    2.40    5.50
  -6   0  -9   -2.40    4.10
   5   0   8    3.50    3.70
   5   0   8   -1.50    2.50
   5   0   8    0.40    2.80
   5   0   8    1.30    2.50
   5   0   8   -0.10    2.60
   5   0   8   -2.30    3.90
   5   0   8    1.30    3.00
  -5   0  -8   -0.80    2.40
  -5   0  -8   -5.10    2.90
  -5   0  -8   -0.50    4.30
  -5   0  -8    2.80    2.90
   4   0   7   -0.40    2.20
   4   0   7    3.40    2.60
   4   0   7    2.30    2.80
   4   0   7    4.40    3.90
   4   0   7    3.10    2.90
   4   0   7   -1.30    2.30
   4   0   7    3.90    3.10
  -4   0  -7   -1.70    4.10
  -4   0  -7   -0.10    3.20
  -4   0  -7    3.40    2.60
  -4   0  -7   -2.30    1.80
   3   0   6    0.70    2.30
   3   0   6   -1.20    1.90
   3   0   6   -2.00    1.50
   3   0   6   -2.80    1.90
   3   0   6    1.00    2.30
   3   0   6   -0.60    2.00
   3   0   6   14.00    5.60
   3   0   6   -2.00    1.70
   3   0   6    0.30    3.60
  -3   0  -6    0.70    2.10
  -3   0  -6   -4.10    1.90
  -3   0  -6   -0.30    3.40
  -3   0  -6    0.40    2.20
   2   0   5    3.90    2.60
   2   0   5   -1.70    2.00
   2   0   5   -1.50    1.90
   2   0   5    3.10    2.60
   2   0   5   -2.00    2.40
   2   0   5   -2.30    2.10
   2   0   5   -0.90    1.70
   2   0   5   -0.60    1.90
   2   0   5    1.30    1.90
  -2   0  -5   -0.80    2.00
  -2   0  -5    0.50    2.40
  -2   0  -5    0.00    3.30
  -2   0  -5    0.60    2.10
  -2   0  -5    1.10    3.20
  -2   0  -5   -0.70    2.00
   1   0   4    1.80    1.60
   1   0   4    1.80    2.90
   1   0   4   -0.80    1.90
   1   0   4    2.80    2.30
   1   0   4    0.30    2.10
   1   0   4    5.60    3.00
   1   0   4    0.30    2.10
   1   0   4   -2.00    1.80
  -1   0  -4   -0.90    2.90
  -1   0  -4   -0.30    2.30
  -1   0  -4    0.10    2.00
  -1   0  -4    0.30    1.90
  -1   0  -4    1.30    2.30
  -1   0  -4   -0.10    2.20
  -1   0  -4    1.50    1.70
  -1   0  -4   -0.70    1.50
   0   0   3   -2.30    2.00
   0   0   3   -1.00    1.90
   0   0   3    0.10    2.40
   0   0   3    0.70    2.30
   0   0   3   -0.80    2.00
   0   0   3    1.10    2.10
   0   0   3    2.50    2.40
   0   0   3    0.20    1.10
   0   0  -3    0.50    2.20
   0   0  -3   -2.80    1.60
   0   0  -3   -0.50    0.90
   0   0  -3    0.20    2.60
   0   0  -3    0.30    2.80
   0   0  -3    0.30    2.30
   0   0  -3    0.50    2.00
  -1   0   2    1.10    1.70
  -1   0   2   -1.80    2.00
  -1   0   2    1.40    2.60
  -1   0   2   -0.30    2.00
  -1   0   2    0.60    2.10
  -1   0   2   -1.20    1.90
  -1   0   2    0.10    1.80
  -1   0   2   -0.60    1.60
  -1   0   2    1.20    2.20
   1   0  -2   -0.90    2.30
   1   0  -2   -6.20    1.50
   1   0  -2   -0.10    2.20
   1   0  -2   -2.00    2.10
   1   0  -2    1.50    1.70
   1   0  -2    0.10    2.20
   1   0  -2    0.90    1.70
   1   0  -2    1.70    1.90
  -2   0   1   -0.50    2.20
  -2   0   1   -2.40    2.50
  -2   0   1   -1.80    1.60
  -2   0   1    1.50    2.20
  -2   0   1    0.20    1.80
  -2   0   1    1.70    2.30
  -2   0   1    0.70    2.40
  -2   0   1   -1.40    2.20
  -2   0   1    0.90    2.10
   2   0  -1    2.50    3.00
   2   0  -1   -4.40    1.90
   2   0  -1   -3.60    1.90
   2   0  -1   -0.70    2.00
   2   0  -1    0.60    2.70
   2   0  -1    1.10    2.10
   2   0  -1    0.80    2.70
   2   0  -1    0.40    2.30
  -3   0   0   -2.30    2.70
  -3   0   0   -4.20    2.00
  -3   0   0   -0.50    2.20
  -3   0   0   -2.30    1.90
  -3   0   0   -2.60    1.10
  -3   0   0    0.20    2.20
  -3   0   0   -0.80    1.40
  -3   0   0   -2.00    2.00
  -3   0   0   -3.00    1.30
   3   0   0    1.70    2.40
   3   0   0    1.90    1.50
   3   0   0    1.60    2.40
   3   0   0   -1.10    2.00
   3   0   0    4.70    3.70
   3   0   0   -2.90    1.90
   3   0   0   -0.80    2.40
   3   0   0    0.70    1.70
   3   0   0    1.80    3.00
   3   0   0    0.10    2.10
  -4   0  -1    0.00    1.60
  -4   0  -1    3.00    3.30
  -4   0  -1    0.10    1.50
  -4   0  -1    1.10    2.00
  -4   0  -1   -1.70    2.00
  -4   0  -1    2.40    3.00
  -4   0  -1   -0.10    2.30
  -4   0  -1    2.00    2.30
  -4   0  -1   -0.90    2.00
  -4   0  -1   -1.00    3.40
   4   0   1    4.50    3.80
   4   0   1   -0.80    2.50
   4   0   1    0.70    2.30
   4   0   1    1.50    2.30
   4   0   1    0.90    1.80
   4   0   1   -2.40    1.90
   4   0   1    0.10    2.20
   4   0   1   -0.20    2.30
   4   0   1    3.30    3.30
  -5   0  -2    1.40    4.00
  -5   0  -2   -0.70    3.10
  -5   0  -2   -2.40    1.90
  -5   0  -2    2.10    3.00
  -5   0  -2    1.80    3.50
  -5   0  -2    1.00    2.60
  -5   0  -2    2.80    2.70
  -5   0  -2   -1.70    2.40
   5   0   2   -2.00    2.70
   5   0   2    5.60    4.70
   5   0   2    1.70    2.90
   5   0   2    4.20    2.80
   5   0   2   -4.20    2.30
   5   0   2   -1.20    1.80
   5   0   2   -1.90    2.20
   5   0   2   -1.80    1.90
   5   0   2    0.60    2.40
  -6   0  -3    3.10    2.80
  -6   0  -3    3.50    3.20
  -6   0  -3   -2.60    3.70
  -6   0  -3    0.40    2.50
  -6   0  -3    4.40    3.50
  -6   0  -3   -2.00    1.80
  -6   0  -3    0.50    2.70
  -6   0  -3    2.80    4.50
   6   0   3   -0.10    1.90
   6   0   3    1.90    2.60
   6   0   3    1.50    3.20
   6   0   3   -5.70    3.20
   6   0   3   -2.10    2.90
   6   0   3   -1.60    2.00
   6   0   3    1.30    2.90
   6   0   3    0.10    2.40
  -7   0  -4   -0.20    2.40
  -7   0  -4   -1.80    3.10
  -7   0  -4   -2.20    3.40
  -7   0  -4   -0.90    3.60
   7   0   4    0.80    3.90
   7   0   4    2.70    5.20
   7   0   4   -0.70    2.60
   7   0   4    3.60    3.30
   7   0   4    0.70    2.30
   7   0   4   -0.20    2.60
   7   0   4   -1.00    3.40
   7   0   4    2.00    3.40
  -8   0  -5    3.70    5.10
  -8   0  -5   -1.60    4.10
  -8   0  -5   -1.60    2.60
  -8   0  -5   -0.30    5.50
  -8   0  -5    0.30    3.10
   8   0   5    2.70    3.30
   8   0   5    0.70    3.20
   8   0   5    2.60    3.90
   8   0   5   -1.80    2.40
   8   0   5    1.40    4.30
   8   0   5    1.60    5.40
   8   0   5    0.50    3.10
  -9   0  -6   -3.40    3.60
  -9   0  -6    2.30    6.80
  -9   0  -6    3.90    3.70
  -9   0  -6    1.30    4.70
   9   0   6    5.90    7.10
   9   0   6    2.80    3.70
   9   0   6    3.70    3.40
   9   0   6   -0.70    4.70
   9   0   6   -4.40    2.60
 -10   0  -7    2.20    5.70
 -10   0  -7   -5.00    3.60
 -10   0  -7   -1.20    2.50
  10   0   7    8.10    6.20
  10   0   7    0.70    4.10
  10   0   7    5.40    6.90
  10   0   7    0.00    3.50
  10   0   7   -0.30    2.80
   7   0  11    2.00    3.10
   7   0  11   -2.20    4.10
   7   0  11   -1.60    4.20
  -7   0 -11    1.50    7.10
  -7   0 -11   -4.30    4.60
   6   0  10   69.99   15.50
   6   0  10  112.39   13.30
   6   0  10  116.39   15.50
   6   0  10  103.39   15.40
   6   0  10  105.79   12.40
   6   0  10  101.99   12.70
  -6   0 -10  101.49   12.00
  -6   0 -10  109.79   19.70
  -6   0 -10   60.29   16.50
  -6   0 -10  102.59   14.70
   5   0   9   44.00    7.20
   5   0   9   25.90    7.20
   5   0   9   35.60    7.60
   5   0   9   32.50   10.20
   5   0   9   23.60    6.40
   5   0   9   46.90    9.10
  -5   0  -9   46.20    8.10
  -5   0  -9   48.10    8.00
  -5   0  -9   80.89   16.90
  -5   0  -9   28.30   10.90
   4   0   8   27.50    6.30
   4   0   8   28.00    5.30
   4   0   8   31.80    7.00
   4   0   8   41.70    9.60
   4   0   8   41.30    8.10
   4   0   8   19.00    6.20
   4   0   8   28.50    6.50
   4   0   8   25.40    6.30
   4   0   8   42.90   10.40
  -4   0  -8   12.10    5.00
  -4   0  -8   39.10    7.80
  -4   0  -8   30.60    9.00
  -4   0  -8   32.00   10.20
   3   0   7   60.09    9.60
   3   0   7   88.19   11.00
   3   0   7   63.69    6.70
   3   0   7   90.19   11.50
   3   0   7   54.49   11.90
   3   0   7   58.39   11.00
   3   0   7   67.59   10.00
   3   0   7   65.49   10.50
   3   0   7   62.79   12.80
   3   0   7   63.99   10.80
  -3   0  -7   87.79   11.30
  -3   0  -7   72.79   12.80
  -3   0  -7   61.59   13.10
   2   0   6  734.63   52.39
   2   0   6  671.13   51.49
   2   0   6  648.94   50.39
   2   0   6  692.93   52.09
   2   0   6  711.93   51.79
   2   0   6  627.74   51.89
   2   0   6  633.54   54.09
   2   0   6  708.13   51.89
   2   0   6  633.64   53.99
  -2   0  -6  653.93   51.89
  -2   0  -6  701.43   54.19
  -2   0  -6  695.33   54.69
  -2   0  -6  694.83   51.49
  -2   0  -6  667.53   51.59
  -2   0  -6  725.43   52.09
   1   0   5 1291.17   94.09
   1   0   5 1284.97   93.99
   1   0   5 1269.37   93.89
   1   0   5 1357.16   93.59
   1   0   5 1255.27   93.49
   1   0   5 1195.48   95.09
   1   0   5 1269.07   92.49
  -1   0  -5 1303.77   93.79
  -1   0  -5 1246.88   93.89
  -1   0  -5 1278.07   93.39
  -1   0  -5 1266.87   95.19
  -1   0  -5 1285.27   92.19
  -1   0  -5 1290.67   92.59
  -1   0  -5 1318.97   93.89
  -1   0  -5 1277.87   95.39
   0   0   4   74.39    8.30
   0   0   4   96.69    9.30
   0   0   4   83.39   10.90
   0   0   4   71.29   10.00
   0   0   4   87.69   10.90
   0   0   4   84.09    8.90
   0   0   4   95.49   11.00
   0   0   4   78.19    6.50
   0   0  -4   98.29   12.20
   0   0  -4   72.79    8.20
   0   0  -4   78.69   10.30
   0   0  -4   77.39    8.70
   0   0  -4   77.29    9.80
   0   0  -4   79.09    6.50
   0   0  -4   94.29   10.80
  -1   0   3   48.60    8.00
  -1   0   3   41.90    7.10
  -1   0   3   31.10    6.10
  -1   0   3   39.00    6.90
  -1   0   3   43.50    6.60
  -1   0   3   49.60    8.20
  -1   0   3   34.70    5.30
  -1   0   3   43.80    7.50
   1   0  -3   40.30    5.70
   1   0  -3   37.90    6.90
   1   0  -3   33.60    6.00
   1   0  -3   31.50    6.30
   1   0  -3   39.30    7.10
   1   0  -3   55.19    8.30
   1   0  -3   45.60    7.10
   1   0  -3   42.00    6.30
  -2   0   2  109.69   12.90
  -2   0   2   83.59   11.40
  -2   0   2  102.59   10.80
  -2   0   2  117.19   13.00
  -2   0   2  116.89   12.70
  -2   0   2  121.69   13.10
  -2   0   2  107.99   11.20
  -2   0   2  134.49   15.20
  -2   0   2  105.69   10.10
   2   0  -2   95.29    8.30
   2   0  -2  113.29   12.80
   2   0  -2  100.39   11.00
   2   0  -2   99.09   10.80
   2   0  -2  108.19   12.40
   2   0  -2  115.39   13.00
   2   0  -2  105.49   11.10
   2   0  -2   87.59    9.60
  -3   0   1 1931.11  136.99
  -3   0   1 1950.70  138.09
  -3   0   1 1945.51  138.19
  -3   0   1 1828.82  136.59
  -3   0   1 1912.11  137.69
  -3   0   1 1938.11  137.99
  -3   0   1 1918.01  138.29
  -3   0   1 1892.01  138.89
  -3   0   1 1954.20  139.29
  -3   0   1 2094.19  138.99
   3   0  -1 1952.30  138.09
   3   0  -1 1814.42  138.79
   3   0  -1 1837.62  138.19
   3   0  -1 1938.41  139.29
   3   0  -1 1808.92  137.99
   3   0  -1 1828.42  137.89
   3   0  -1 1959.30  137.99
  -4   0   0   76.19    6.90
  -4   0   0   77.49    8.60
  -4   0   0   68.69    7.80
  -4   0   0   77.79    7.40
  -4   0   0   84.29   12.20
  -4   0   0   84.69   10.80
  -4   0   0   76.69   10.60
  -4   0   0   72.49   10.20
  -4   0   0   89.69   11.30
  -4   0   0   99.39   13.40
   4   0   0   92.99   11.60
   4   0   0   82.29   10.80
   4   0   0   87.29   11.00
   4   0   0   85.09   11.00
   4   0   0  100.19   13.40
   4   0   0  111.39   12.50
   4   0   0   64.19   10.10
   4   0   0   74.09    8.20
  -5   0  -1 1406.66  105.99
  -5   0  -1 1436.26  108.49
  -5   0  -1 1388.46  107.59
  -5   0  -1 1501.55  104.19
  -5   0  -1 1477.75  106.09
  -5   0  -1 1404.16  106.29
  -5   0  -1 1439.06  105.69
  -5   0  -1 1419.76  104.69
  -5   0  -1 1438.76  103.79
  -5   0  -1 1441.06  108.29
   5   0   1 1467.05  106.19
   5   0   1 1399.36  105.99
   5   0   1 1416.76  108.59
   5   0   1 1460.95  107.29
   5   0   1 1432.76  106.19
   5   0   1 1461.15  105.99
   5   0   1 1481.75  106.49
   5   0   1 1460.75  104.89
   5   0   1 1493.95  106.79
  -6   0  -2  221.48   22.40
  -6   0  -2  197.28   19.20
  -6   0  -2  238.78   22.80
  -6   0  -2  214.98   19.90
  -6   0  -2  210.38   19.60
  -6   0  -2  227.08   19.50
  -6   0  -2  222.38   19.50
  -6   0  -2  211.88   21.80
   6   0   2  212.68   19.90
   6   0   2  222.78   20.00
   6   0   2  225.08   22.80
   6   0   2  190.48   20.20
   6   0   2  207.68   19.50
   6   0   2  228.38   19.90
   6   0   2  206.38   21.50
   6   0   2  210.38   18.60
   6   0   2  199.28   19.60
  -7   0  -3  170.58   18.10
  -7   0  -3  224.88   22.00
  -7   0  -3  161.08   18.40
  -7   0  -3  202.88   18.20
  -7   0  -3  195.58   18.90
  -7   0  -3  218.18   30.70
  -7   0  -3  186.88   18.60
   7   0   3  197.18   20.40
   7   0   3  185.38   17.60
   7   0   3  173.78   18.70
   7   0   3  211.68   19.70
   7   0   3  232.58   19.60
   7   0   3  198.18   18.90
   7   0   3  235.98   29.70
   7   0   3  207.48   19.00
  -8   0  -4  135.99   22.20
  -8   0  -4  161.88   22.40
  -8   0  -4  178.68   21.10
  -8   0  -4  133.19   15.10
  -8   0  -4  146.79   22.80
   8   0   4  150.08   15.80
   8   0   4  128.79   14.70
   8   0   4  153.08   20.70
   8   0   4  168.28   24.80
   8   0   4  145.49   18.10
   8   0   4  169.48   16.50
   8   0   4  157.98   20.00
   8   0   4  159.18   16.30
  -9   0  -5  280.17   34.00
  -9   0  -5  227.98   28.80
  -9   0  -5  216.88   21.50
  -9   0  -5  192.38   22.90
   9   0   5  174.48   28.10
   9   0   5  229.28   21.90
   9   0   5  259.27   22.80
   9   0   5  240.78   24.10
   9   0   5  254.77   22.30
   9   0   5  221.28   21.50
 -10   0  -6    9.80    4.70
 -10   0  -6    1.90    5.30
 -10   0  -6   15.60    7.80
  10   0   6    6.90    4.60
  10   0   6    3.70    4.50
  10   0   6   10.00    5.20
  10   0   6   -3.70    5.70
  10   0   6   11.20    7.10
   6   0  11   -0.40    3.00
   6   0  11    0.40    4.60
   6   0  11    1.60    3.20
  -6   0 -11    5.40   11.70
  -6   0 -11    3.40    6.70
   5   0  10    2.20    3.30
   5   0  10   -1.40    3.30
   5   0  10    2.50    3.30
   5   0  10    7.90    4.90
  -5   0 -10   -1.30    2.90
  -5   0 -10    2.10    3.20
  -5   0 -10    7.70    6.80
  -5   0 -10   -7.30    2.90
   4   0   9    1.60    3.30
   4   0   9    5.10    4.30
   4   0   9   -5.40    4.20
   4   0   9   -2.50    2.50
   4   0   9   -0.10    2.90
   4   0   9   -2.70    2.80
  -4   0  -9   -3.10    4.50
  -4   0  -9    1.50    3.50
  -4   0  -9    0.70    4.00
   3   0   8    2.90    4.60
   3   0   8    0.20    2.40
   3   0   8   -5.20    1.70
   3   0   8    0.40    2.80
   3   0   8    2.30    3.30
   3   0   8    2.10    3.70
   3   0   8   -0.50    2.80
  -3   0  -8    4.00    4.80
  -3   0  -8   -0.20    2.50
  -3   0  -8   -2.10    3.00
  -3   0  -8    2.80    3.20
  -3   0  -8    0.80    2.50
   2   0   7    0.50    3.00
   2   0   7   -0.50    2.60
   2   0   7   -3.10    3.70
   2   0   7   -0.20    2.50
   2   0   7   -0.30    3.20
   2   0   7    1.10    2.70
   2   0   7   -3.90    1.70
   2   0   7    1.80    2.90
  -2   0  -7   -2.10    2.30
  -2   0  -7   -1.20    3.10
  -2   0  -7   -1.90    1.90
  -2   0  -7    1.90    3.50
  -2   0  -7   -0.40    2.10
   1   0   6    1.60    2.40
   1   0   6   -1.00    2.40
   1   0   6    2.80    3.10
   1   0   6   -3.70    1.80
   1   0   6    0.10    2.50
   1   0   6    0.60    3.60
   1   0   6   -1.00    2.30
   1   0   6   -2.80    2.10
  -1   0  -6   -1.60    2.10
  -1   0  -6    4.00    3.20
  -1   0  -6   -1.00    1.80
  -1   0  -6   -2.70    2.60
  -1   0  -6   -0.90    2.50
  -1   0  -6   -1.80    3.00
  -1   0  -6    0.00    2.70
   0   0   5    4.10    3.10
   0   0   5    2.80    3.30
   0   0   5   -1.00    2.50
   0   0   5    0.80    2.60
   0   0   5    0.40    1.10
   0   0   5    1.30    3.00
   0   0   5    1.90    2.80
   0   0   5   -2.20    1.90
   0   0   5   -1.40    3.30
   0   0  -5   -0.50    3.10
   0   0  -5    1.80    2.50
   0   0  -5   -4.90    1.60
   0   0  -5   -0.50    2.30
   0   0  -5    3.10    2.50
  -1   0   4    3.80    3.10
  -1   0   4   -2.40    2.00
  -1   0   4   -1.10    2.60
  -1   0   4   -1.90    2.60
  -1   0   4   -1.80    2.50
  -1   0   4   -1.80    2.40
  -1   0   4    2.90    2.40
  -1   0   4   -1.10    2.00
  -1   0   4   -0.60    2.00
   1   0  -4    1.70    2.10
   1   0  -4   -2.10    2.20
   1   0  -4    4.10    3.20
   1   0  -4    0.80    2.80
   1   0  -4    1.20    2.50
   1   0  -4    1.40    3.10
   1   0  -4   -2.40    2.80
   1   0  -4   -2.90    2.20
  -2   0   3   -0.30    3.40
  -2   0   3    2.00    3.10
  -2   0   3    0.80    3.00
  -2   0   3    1.00    3.30
  -2   0   3    0.00    2.50
  -2   0   3    2.60    2.50
  -2   0   3    0.90    3.10
  -2   0   3    2.10    3.20
  -2   0   3    2.10    3.50
   2   0  -3    0.10    3.10
   2   0  -3   -0.80    1.70
   2   0  -3   -0.90    2.80
   2   0  -3   -0.40    2.50
   2   0  -3    0.60    2.70
   2   0  -3   -2.20    2.00
   2   0  -3    0.40    2.80
   2   0  -3    1.70    3.60
  -3   0   2   -0.70    2.90
  -3   0   2   -2.40    2.90
  -3   0   2   -0.20    2.80
  -3   0   2    4.60    3.70
  -3   0   2   -1.00    2.50
  -3   0   2    1.30    2.80
  -3   0   2    3.20    3.00
  -3   0   2    0.30    2.10
   3   0  -2    1.60    3.30
   3   0  -2    1.70    3.40
   3   0  -2    1.60    2.70
   3   0  -2   -3.90    2.60
   3   0  -2    0.00    2.40
   3   0  -2    4.00    3.10
   3   0  -2   -1.60    2.50
  -4   0   1    1.70    2.40
  -4   0   1    3.00    2.60
  -4   0   1    1.00    3.00
  -4   0   1   -4.80    2.50
  -4   0   1    1.00    2.60
  -4   0   1    4.60    4.00
  -4   0   1    0.40    1.90
  -4   0   1   -0.10    2.50
  -4   0   1   -1.50    2.50
  -4   0   1   -1.40    2.10
   4   0  -1   -0.50    2.50
   4   0  -1   -4.40    2.60
   4   0  -1   -0.20    2.70
   4   0  -1   -4.90    2.40
   4   0  -1   -0.10    2.10
   4   0  -1   -2.50    2.50
   4   0  -1   -1.80    2.40
  -5   0   0    1.70    2.90
  -5   0   0    0.10    2.00
  -5   0   0   -0.20    1.70
  -5   0   0   -5.10    2.80
  -5   0   0   -1.00    1.10
  -5   0   0    0.30    2.60
  -5   0   0   -2.10    2.90
  -5   0   0   -2.10    3.10
  -5   0   0   -1.40    2.30
  -5   0   0    1.50    3.50
   5   0   0    5.00    4.50
   5   0   0   -0.40    3.20
   5   0   0   -0.20    2.50
   5   0   0   -0.50    2.10
   5   0   0   -0.60    2.60
   5   0   0    0.20    2.80
   5   0   0   -0.60    2.70
   5   0   0   -0.90    2.40
  -6   0  -1   -1.60    3.40
  -6   0  -1   -0.10    4.70
  -6   0  -1    0.30    3.20
  -6   0  -1    1.30    2.10
  -6   0  -1    0.70    2.20
  -6   0  -1   -0.90    1.90
  -6   0  -1    1.00    3.00
  -6   0  -1    4.80    3.60
  -6   0  -1   -1.90    2.40
   6   0   1   -3.00    1.60
   6   0   1   -2.50    2.60
   6   0   1   -1.70    3.20
   6   0   1   -0.80    3.00
   6   0   1   -3.00    2.00
   6   0   1    3.60    3.10
   6   0   1    2.60    4.60
   6   0   1    0.20    3.20
   6   0   1    3.40    3.00
  -7   0  -2   -2.50    2.40
  -7   0  -2    4.90    5.50
  -7   0  -2    3.60    3.60
  -7   0  -2   -1.80    2.10
  -7   0  -2   -1.60    3.80
  -7   0  -2   -0.70    3.60
  -7   0  -2    6.10    4.20
  -7   0  -2    0.20    3.20
   7   0   2    0.90    3.10
   7   0   2   -1.60    3.10
   7   0   2   -4.40    2.40
   7   0   2   -1.00    2.50
   7   0   2   -0.60    3.60
   7   0   2   -0.80    2.80
   7   0   2   -5.20    1.90
  -8   0  -3   -0.30    2.80
  -8   0  -3   -0.70    3.40
  -8   0  -3   -2.00    3.50
  -8   0  -3    3.10    3.80
  -8   0  -3   -1.50    3.90
  -8   0  -3   -1.80    2.30
  -8   0  -3   -2.60    3.20
   8   0   3    2.80    4.00
   8   0   3    4.30    5.10
   8   0   3    1.20    3.50
   8   0   3    0.80    3.90
   8   0   3   -3.00    3.10
   8   0   3    2.00    3.90
   8   0   3    1.00    2.90
   8   0   3    2.10    6.40
  -9   0  -4   -3.00    5.00
  -9   0  -4   -0.50    3.10
  -9   0  -4    1.10    5.20
  -9   0  -4    2.60    4.40
   9   0   4   -6.20    4.10
   9   0   4    5.50    4.90
   9   0   4   -0.50    4.30
   9   0   4    1.60    3.90
   9   0   4   -1.20    3.50
   9   0   4    1.30    3.70
 -10   0  -5    4.40    5.60
 -10   0  -5   -0.80    4.20
 -10   0  -5   -2.20    6.40
 -10   0  -5   -1.90    3.20
  10   0   5    4.30    4.80
  10   0   5   -6.30    5.90
  10   0   5    1.80    3.50
  10   0   5   -6.80    2.50
  10   0   5    8.40    6.30
   5   0  11    5.20    4.70
   5   0  11    1.20    3.30
   5   0  11    0.40    3.40
   5   0  11   12.30    8.80
  -5   0 -11    3.40    7.80
  -5   0 -11    1.90    4.50
  -5   0 -11    1.60    4.80
   4   0  10   70.69   12.60
   4   0  10  100.99   14.20
   4   0  10  121.29   15.90
   4   0  10   78.29    8.20
   4   0  10   66.29   12.30
   4   0  10   91.79   13.50
   4   0  10  101.79   13.80
  -4   0 -10   70.79   15.30
  -4   0 -10   78.89   16.50
  -4   0 -10  109.79   16.90
   3   0   9   16.40    6.40
   3   0   9   17.70    5.90
   3   0   9   16.60    6.40
   3   0   9   23.70    6.90
   3   0   9   21.70    8.50
   3   0   9   16.00    5.90
   3   0   9   16.10    5.70
  -3   0  -9   17.10    8.40
  -3   0  -9   28.70    7.70
  -3   0  -9   19.30    6.20
  -3   0  -9   25.60    9.10
  -3   0  -9   24.70    7.30
   2   0   8  135.49   14.70
   2   0   8  135.59   16.80
   2   0   8  141.89   14.70
   2   0   8  159.18   21.60
   2   0   8  133.39   12.80
   2   0   8  136.49   17.40
   2   0   8  139.79   17.90
   2   0   8  131.39   17.20
  -2   0  -8  142.89   14.90
  -2   0  -8  158.48   21.30
  -2   0  -8  144.19   15.10
  -2   0  -8  139.19   20.20
  -2   0  -8  125.79   14.00
   1   0   7  131.09   14.50
   1   0   7  145.79   14.90
   1   0   7  120.19   14.00
   1   0   7  157.58   15.60
   1   0   7  186.88   18.70
   1   0   7  167.28   15.90
   1   0   7  135.99   13.10
   1   0   7  130.79   14.70
  -1   0  -7  169.18   20.80
  -1   0  -7  154.18   19.50
  -1   0  -7  130.39   14.50
  -1   0  -7  140.19   14.50
  -1   0  -7  130.99   14.80
  -1   0  -7  136.49   12.70
   0   0   6  572.04   46.90
   0   0   6  594.64   47.60
   0   0   6  579.74   46.50
   0   0   6  633.84   47.80
   0   0  -6  584.14   47.50
   0   0  -6  593.34   47.40
   0   0  -6  573.24   46.00
   0   0  -6  602.84   48.10
   0   0  -6  573.34   46.60
   0   0  -6  700.53   46.80
  -1   0   5  499.35   39.90
  -1   0   5  516.35   41.10
  -1   0   5  489.55   40.40
  -1   0   5  488.05   40.90
  -1   0   5  488.15   40.80
  -1   0   5  510.35   42.00
  -1   0   5  522.35   40.70
  -1   0   5  504.15   38.20
   1   0  -5  511.25   40.40
   1   0  -5  541.65   40.50
   1   0  -5  517.55   41.10
   1   0  -5  533.85   40.90
   1   0  -5  493.15   40.30
   1   0  -5  536.65   40.00
   1   0  -5  476.85   38.10
   1   0  -5  528.25   41.10
  -2   0   4  182.88   19.10
  -2   0   4  238.68   18.80
  -2   0   4  226.88   19.60
  -2   0   4  178.68   19.20
  -2   0   4  197.58   19.10
  -2   0   4  185.38   19.30
  -2   0   4  211.58   19.70
  -2   0   4  221.38   18.40
  -2   0   4  211.08   19.50
   2   0  -4  210.38   18.30
   2   0  -4  212.68   19.50
   2   0  -4  230.68   20.10
   2   0  -4  192.58   18.80
   2   0  -4  205.38   18.50
   2   0  -4  208.18   18.50
   2   0  -4  208.08   19.50
   2   0  -4  199.08   19.30
  -3   0   3   65.49   10.20
  -3   0   3   55.59    9.40
  -3   0   3   58.69    9.70
  -3   0   3   58.39   10.10
  -3   0   3   40.60    8.10
  -3   0   3   62.59    9.90
  -3   0   3   72.39   11.40
  -3   0   3   51.19    8.70
   3   0  -3   78.09    6.00
   3   0  -3   61.59    9.80
   3   0  -3   45.70    8.80
   3   0  -3   49.60    8.90
   3   0  -3   46.40    8.30
   3   0  -3   63.89   10.00
   3   0  -3   63.69    9.10
   3   0  -3   61.39    9.70
  -4   0   2 2358.66  167.18
  -4   0   2 2245.28  165.98
  -4   0   2 2301.17  166.28
  -4   0   2 2380.46  167.88
  -4   0   2 2211.38  167.78
  -4   0   2 2229.68  167.28
  -4   0   2 2331.97  168.58
  -4   0   2 2369.86  169.18
  -4   0   2 2335.07  166.08
  -4   0   2 2381.86  170.08
   4   0  -2 2366.86  167.98
   4   0  -2 2325.07  167.98
   4   0  -2 2306.97  167.58
   4   0  -2 2262.97  166.28
   4   0  -2 2209.18  167.18
   4   0  -2 2292.57  167.68
   4   0  -2 2342.37  168.68
  -5   0   1 1138.39   86.39
  -5   0   1 1165.88   84.99
  -5   0   1 1100.09   86.49
  -5   0   1 1162.48   83.99
  -5   0   1 1100.29   86.69
  -5   0   1 1199.08   87.09
  -5   0   1 1138.29   85.79
  -5   0   1 1192.78   81.99
  -5   0   1 1143.29   88.49
  -5   0   1 1160.48   87.19
  -5   0   1 1120.29   88.39
   5   0  -1 1121.59   87.09
   5   0  -1 1181.78   88.89
   5   0  -1 1172.18   87.19
   5   0  -1 1103.49   85.19
   5   0  -1 1180.98   86.79
   5   0  -1 1245.08   87.29
  -6   0   0  835.12   62.69
  -6   0   0  849.52   66.99
  -6   0   0  848.72   62.09
  -6   0   0  803.62   65.09
  -6   0   0  792.02   66.49
  -6   0   0  851.71   59.89
  -6   0   0  825.12   60.69
  -6   0   0  861.81   64.99
  -6   0   0  845.82   64.49
  -6   0   0  726.33   63.39
   6   0   0  818.22   64.69
   6   0   0  875.71   65.09
   6   0   0  798.12   64.29
   6   0   0  868.31   64.99
   6   0   0  858.41   67.39
   6   0   0  847.92   63.09
   6   0   0  791.62   64.19
   6   0   0  870.61   64.49
  -7   0  -1   38.70    8.70
  -7   0  -1   50.49   14.00
  -7   0  -1   55.19    7.00
  -7   0  -1   55.39   12.20
  -7   0  -1   57.29    8.30
  -7   0  -1   41.70    6.70
  -7   0  -1   56.29   10.70
  -7   0  -1   39.00   11.50
  -7   0  -1   38.10   11.20
  -7   0  -1   53.29   10.20
   7   0   1   42.30    9.50
   7   0   1   33.10    8.30
   7   0   1   54.99   10.60
   7   0   1   41.40    9.60
   7   0   1   35.70    9.50
   7   0   1   49.10    8.60
   7   0   1   45.90   10.00
   7   0   1   43.30   11.60
   7   0   1   40.80    9.30
  -8   0  -2   10.90    8.40
  -8   0  -2   11.30    7.70
  -8   0  -2   11.60    6.60
  -8   0  -2    0.00    5.00
  -8   0  -2   11.50    5.60
  -8   0  -2   20.50    5.80
  -8   0  -2   15.40    6.00
   8   0   2   10.00    5.00
   8   0   2   22.70    9.80
   8   0   2   15.60    5.30
   8   0   2   10.00    5.90
   8   0   2   20.70    7.00
   8   0   2    8.00    5.10
   8   0   2    9.10    6.10
  -9   0  -3  170.08   18.80
  -9   0  -3  263.07   30.50
  -9   0  -3  212.68   20.90
  -9   0  -3  200.28   28.80
  -9   0  -3  204.48   27.60
   9   0   3  173.98   23.70
   9   0   3  195.98   20.90
   9   0   3  206.98   20.40
   9   0   3  189.88   20.40
   9   0   3  194.58   19.20
   9   0   3  175.58   27.50
   9   0   3  152.28   21.50
 -10   0  -4  156.48   21.60
 -10   0  -4  131.49   22.30
 -10   0  -4   85.69   20.10
 -10   0  -4   94.19   15.60
  10   0   4  118.89   17.30
  10   0   4  104.49   15.50
  10   0   4  144.39   24.80
  10   0   4  123.09   19.50
  10   0   4  153.08   19.60
  10   0   4  111.09   16.50
  10   0   4  141.59   18.40
 -11   0  -5    3.00    6.00
 -11   0  -5   11.30   10.50
 -11   0  -5    5.00    7.80
 -11   0  -5    7.50    8.00
  11   0   5   -6.50    4.30
  11   0   5    1.60    4.20
  11   0   5    7.10    5.40
  11   0   5    8.40   10.10
   5   0  12    0.10    3.60
   5   0  12   -5.70    3.50
   5   0  12   -0.20    3.90
  -5   0 -12   -1.70    5.70
  -5   0 -12   -4.40    4.70
  -5   0 -12    4.10    4.40
   4   0  11   -3.30    3.30
   4   0  11    6.80    5.00
   4   0  11    1.50    3.70
   4   0  11    7.00    5.40
   4   0  11    4.70    4.90
  -4   0 -11   -0.50    5.60
   3   0  10   -3.10    3.90
   3   0  10    9.10    5.40
   3   0  10   -0.80    3.20
   3   0  10    2.70    3.80
   3   0  10    6.70    4.90
   3   0  10    9.70    5.20
  -3   0 -10    0.80    5.40
  -3   0 -10    4.60    7.00
  -3   0 -10    1.90    3.60
  -3   0 -10   -0.30    3.40
   2   0   9    3.20    2.60
   2   0   9    0.60    3.50
   2   0   9   -0.40    3.40
   2   0   9   -2.40    2.80
   2   0   9   -0.80    3.20
   2   0   9   -1.00    4.20
   2   0   9    0.20    3.90
   2   0   9   -0.20    3.10
  -2   0  -9   -0.70    2.90
  -2   0  -9   -0.50    3.70
  -2   0  -9   -0.40    3.10
  -2   0  -9   -3.30    4.30
   1   0   8   -3.30    2.30
   1   0   8    0.50    2.20
   1   0   8    3.10    3.70
   1   0   8    1.60    3.30
   1   0   8    1.90    4.90
   1   0   8   -3.60    2.30
   1   0   8   -3.70    2.60
   1   0   8   -5.00    2.20
  -1   0  -8    5.20    4.10
  -1   0  -8    0.60    3.10
  -1   0  -8   -3.60    3.30
  -1   0  -8   -3.50    2.10
  -1   0  -8   -4.20    2.30
  -1   0  -8    3.30    2.70
  -1   0  -8   -1.20    1.90
   0   0   7   -4.10    2.50
   0   0   7    0.70    3.50
   0   0   7    4.60    4.80
   0   0   7    2.60    3.80
   0   0   7   -3.40    2.30
   0   0   7    0.20    2.80
   0   0   7    0.50    3.60
   0   0  -7    6.90    3.60
   0   0  -7   -2.40    2.30
   0   0  -7    0.10    2.70
   0   0  -7   -0.90    3.10
   0   0  -7   -0.40    4.50
   0   0  -7   -1.20    2.90
   0   0  -7    2.70    3.00
  -1   0   6   -6.40    1.60
  -1   0   6    3.20    3.20
  -1   0   6   -0.90    2.70
  -1   0   6   -2.00    3.50
  -1   0   6    2.90    3.60
  -1   0   6    6.00    4.60
  -1   0   6    1.80    3.40
  -1   0   6    3.00    2.20
   1   0  -6   -0.60    3.20
   1   0  -6   -1.00    2.30
   1   0  -6   -2.50    2.60
   1   0  -6    0.50    2.50
   1   0  -6   -3.70    2.50
   1   0  -6   -2.50    1.90
   1   0  -6    1.60    3.60
  -2   0   5   -1.90    2.80
  -2   0   5    5.20    3.60
  -2   0   5   -0.60    3.40
  -2   0   5   -2.10    2.90
  -2   0   5    2.40    3.30
  -2   0   5   -2.00    2.30
  -2   0   5   -0.60    2.90
  -2   0   5    2.30    3.60
  -2   0   5    2.00    3.30
   2   0  -5    4.90    3.60
   2   0  -5   -6.30    2.20
   2   0  -5    6.10    4.00
   2   0  -5   -4.00    1.90
   2   0  -5    1.40    2.70
   2   0  -5   -0.60    2.90
   2   0  -5   -1.50    3.50
   2   0  -5   -1.90    2.80
  -3   0   4   -3.00    3.00
  -3   0   4    4.60    3.20
  -3   0   4   -3.50    2.70
  -3   0   4    2.40    3.70
  -3   0   4   -4.30    2.50
  -3   0   4   -8.50    2.00
  -3   0   4   -1.90    2.90
  -3   0   4   -1.00    2.80
  -3   0   4   -3.80    2.80
   3   0  -4    6.10    4.10
   3   0  -4    7.10    4.40
   3   0  -4   -2.80    2.90
   3   0  -4   -0.20    3.30
   3   0  -4   -0.60    2.70
   3   0  -4   -1.70    3.00
   3   0  -4    4.00    4.40
   3   0  -4    0.10    1.70
  -4   0   3   -0.10    3.00
  -4   0   3    0.20    3.40
  -4   0   3    1.00    4.00
  -4   0   3    7.40    4.50
  -4   0   3    2.40    3.00
  -4   0   3   -4.60    2.20
  -4   0   3    1.50    3.30
  -4   0   3    0.10    3.30
  -4   0   3   -3.60    2.60
   4   0  -3   -3.90    2.00
   4   0  -3   -6.90    2.10
   4   0  -3    3.50    3.70
   4   0  -3    1.20    2.90
   4   0  -3   -1.90    2.50
   4   0  -3   -0.30    3.60
   4   0  -3    2.00    4.10
  -5   0   2   -0.60    2.50
  -5   0   2   -3.60    2.30
  -5   0   2   -2.40    2.50
  -5   0   2    5.60    4.50
  -5   0   2    1.30    3.10
  -5   0   2    0.70    3.00
  -5   0   2   -1.40    2.30
  -5   0   2   -1.60    3.10
  -5   0   2    4.90    4.50
   5   0  -2   -0.50    2.80
   5   0  -2   -2.10    3.70
   5   0  -2    1.10    3.80
   5   0  -2    6.60    4.00
   5   0  -2    3.50    4.00
   5   0  -2    1.60    3.30
   5   0  -2   -3.90    3.10
  -6   0   1   -1.90    2.70
  -6   0   1   -1.10    2.30
  -6   0   1   -2.60    2.30
  -6   0   1    0.00    2.40
  -6   0   1    0.10    2.00
  -6   0   1   -1.70    2.80
  -6   0   1   -1.90    3.50
  -6   0   1    6.40    4.00
  -6   0   1   -1.60    3.10
  -6   0   1   -0.60    4.00
   6   0  -1    2.10    3.80
   6   0  -1    0.30    3.60
   6   0  -1    2.60    3.40
   6   0  -1    1.40    2.70
   6   0  -1   -1.60    3.00
   6   0  -1    0.50    3.40
   6   0  -1    0.30    3.40
  -7   0   0   -3.20    2.40
  -7   0   0    3.30    3.60
  -7   0   0    6.30    4.70
  -7   0   0    1.40    3.50
  -7   0   0    4.30    5.20
  -7   0   0    0.10    2.00
  -7   0   0    4.50    5.00
  -7   0   0    1.80    2.40
  -7   0   0    2.60    2.90
   7   0   0   -0.70    2.90
   7   0   0    1.90    3.60
   7   0   0    7.20    5.20
   7   0   0    0.80    2.60
   7   0   0    2.10    5.10
   7   0   0   -1.50    3.50
   7   0   0    3.40    3.70
   7   0   0   -1.20    3.00
  -8   0  -1    6.30    4.70
  -8   0  -1    5.70    3.20
  -8   0  -1   -2.90    4.00
  -8   0  -1    1.20    2.10
  -8   0  -1    8.70    5.20
  -8   0  -1    3.20    4.60
  -8   0  -1   -0.40    3.60
  -8   0  -1   -2.20    2.40
   8   0   1    0.40    4.10
   8   0   1   -1.30    2.70
   8   0   1    0.10    3.80
   8   0   1   -2.00    4.80
   8   0   1    9.00    6.10
   8   0   1   -0.80    3.50
   8   0   1   -1.30    2.50
   8   0   1    1.40    3.80
  -9   0  -2    2.10    5.00
  -9   0  -2   -3.80    3.40
  -9   0  -2    3.40    5.80
  -9   0  -2   -2.90    2.70
  -9   0  -2   -0.80    3.10
   9   0   2    2.50    4.20
   9   0   2    2.90    8.00
   9   0   2    3.70    3.80
   9   0   2   -0.60    5.60
   9   0   2    1.70    3.30
   9   0   2   -1.80    4.00
   9   0   2    5.20    4.40
 -10   0  -3    1.00    3.80
 -10   0  -3   -0.10    6.30
 -10   0  -3   -1.80    4.20
 -10   0  -3   -1.20    3.80
 -10   0  -3   -6.60    3.60
  10   0   3    1.30    4.40
  10   0   3    2.00    5.30
  10   0   3    0.50    4.50
  10   0   3   -5.80    4.40
  10   0   3    0.70    3.80
  10   0   3   -3.40    2.90
 -11   0  -4   -5.50    4.80
 -11   0  -4    3.80    4.60
 -11   0  -4    3.90    8.40
 -11   0  -4    3.10    5.00
  11   0   4    5.80    5.10
  11   0   4    3.00    6.60
  11   0   4   -1.10    4.50
  11   0   4   -2.50    3.40
  11   0   4    1.90    5.40
   4   0  12   29.10    8.20
   4   0  12   24.30    7.70
   4   0  12   23.80    7.90
   4   0  12   27.20    8.80
   4   0  12   16.30    7.50
  -4   0 -12   17.90   14.20
  -4   0 -12   17.30    9.60
   3   0  11  516.55   42.00
   3   0  11  519.05   42.70
   3   0  11  496.75   41.30
   3   0  11  461.45   41.30
   3   0  11  451.15   41.50
   3   0  11  492.85   36.90
   3   0  11  473.35   41.30
  -3   0 -11  487.65   41.20
  -3   0 -11  457.85   40.30
  -3   0 -11  484.75   46.20
  -3   0 -11  464.55   45.20
   2   0  10   35.30    8.80
   2   0  10   40.60    7.40
   2   0  10   66.69   11.90
   2   0  10   50.19   10.60
   2   0  10   36.90    9.40
   2   0  10   24.20    8.50
  -2   0 -10   38.10   11.20
  -2   0 -10   28.80   10.40
  -2   0 -10   28.20    8.40
   1   0   9  110.59   16.80
   1   0   9  133.89   17.50
   1   0   9  134.99   21.10
   1   0   9  129.29   18.00
   1   0   9  119.49   17.50
   1   0   9  140.09   18.90
   1   0   9  127.39   18.00
  -1   0  -9  132.19   19.90
  -1   0  -9  150.18   18.80
  -1   0  -9  150.68   19.00
  -1   0  -9  100.39   17.90
  -1   0  -9  134.59   18.10
  -1   0  -9  114.09   11.80
  -1   0  -9  127.69   12.00
   0   0   8  151.88   19.80
   0   0   8  163.18   19.90
   0   0   8  169.48   19.90
   0   0   8  146.59   15.90
   0   0   8  160.88   20.80
   0   0   8  192.58   24.70
   0   0  -8  131.09   14.50
   0   0  -8  131.49   14.80
   0   0  -8  154.48   19.90
   0   0  -8  126.79   17.60
   0   0  -8  152.78   20.20
   0   0  -8  179.58   21.00
  -1   0   7  451.45   38.50
  -1   0   7  519.65   40.00
  -1   0   7  439.56   39.60
  -1   0   7  405.76   39.10
  -1   0   7  529.85   35.80
  -1   0   7  481.45   39.50
  -1   0   7  496.35   42.10
  -1   0   7  449.95   39.80
   1   0  -7  548.25   39.60
   1   0  -7  463.95   39.80
   1   0  -7  452.45   38.90
   1   0  -7  457.75   39.50
   1   0  -7  448.46   39.80
   1   0  -7  438.16   39.00
   1   0  -7  444.46   38.10
  -2   0   6  183.48   18.20
  -2   0   6  167.08   17.80
  -2   0   6  193.38   18.90
  -2   0   6  168.88   21.10
  -2   0   6  194.38   18.90
  -2   0   6  171.08   17.00
  -2   0   6  164.78   17.60
  -2   0   6  200.78   23.90
   2   0  -6  159.18   17.30
   2   0  -6  141.19   15.30
   2   0  -6  172.48   18.20
   2   0  -6  179.28   17.10
   2   0  -6  161.68   17.90
   2   0  -6  154.28   16.30
   2   0  -6  186.28   18.80
   2   0  -6  159.68   17.60
  -3   0   5   74.79   12.60
  -3   0   5   66.49   12.60
  -3   0   5   84.99   14.20
  -3   0   5   73.09   13.20
  -3   0   5  105.99   15.40
  -3   0   5   82.99   13.20
  -3   0   5   89.09   12.90
  -3   0   5   71.89   12.60
  -3   0   5   85.69   12.40
   3   0  -5   89.19   13.90
   3   0  -5   76.39   11.60
   3   0  -5   63.19   11.40
   3   0  -5   94.69   14.60
   3   0  -5   68.79   11.40
   3   0  -5   99.69   15.20
   3   0  -5   77.09   10.00
   3   0  -5   82.29   13.70
  -4   0   4  413.76   34.30
  -4   0   4  392.06   33.20
  -4   0   4  405.06   32.90
  -4   0   4  320.37   30.50
  -4   0   4  374.46   32.20
  -4   0   4  380.56   32.70
  -4   0   4  365.96   33.20
  -4   0   4  340.17   31.90
  -4   0   4  368.26   32.00
   4   0  -4  359.26   32.20
   4   0  -4  374.26   31.20
   4   0  -4  390.16   27.70
   4   0  -4  388.66   32.90
   4   0  -4  383.96   33.10
   4   0  -4  358.76   32.30
   4   0  -4  335.57   32.40
   4   0  -4  351.56   32.50
  -5   0   3  904.01   72.99
  -5   0   3  958.00   75.09
  -5   0   3  949.11   73.99
  -5   0   3  973.90   73.99
  -5   0   3  950.90   71.49
  -5   0   3  977.80   72.69
  -5   0   3  912.41   73.09
  -5   0   3  924.91   72.99
  -5   0   3  978.70   71.49
  -5   0   3  944.31   71.29
   5   0  -3 1018.00   74.19
   5   0  -3  876.81   73.69
   5   0  -3  900.01   71.39
   5   0  -3  952.30   73.79
   5   0  -3  926.21   73.39
   5   0  -3  935.01   73.29
  -6   0   2  768.22   60.59
  -6   0   2  799.22   62.49
  -6   0   2  844.22   59.89
  -6   0   2  756.62   61.29
  -6   0   2  821.32   64.19
  -6   0   2  802.82   59.09
  -6   0   2  817.82   63.79
  -6   0   2  832.72   61.19
  -6   0   2  675.03   60.89
  -6   0   2  746.63   61.59
   6   0  -2  788.92   62.29
   6   0  -2  794.22   63.79
   6   0  -2  750.22   61.99
   6   0  -2  721.63   60.99
   6   0  -2  739.83   59.89
   6   0  -2  795.92   61.99
   6   0  -2  752.92   61.89
  -7   0   1  530.55   46.40
  -7   0   1  544.55   48.80
  -7   0   1  565.44   44.80
  -7   0   1  518.85   46.20
  -7   0   1  548.65   46.50
  -7   0   1  561.04   42.00
  -7   0   1  556.74   49.20
  -7   0   1  577.44   44.00
  -7   0   1  554.54   47.20
  -7   0   1  557.04   46.10
   7   0  -1  581.44   47.30
   7   0  -1  625.24   48.00
   7   0  -1  517.85   46.30
   7   0  -1  546.45   46.90
   7   0  -1  501.65   48.40
   7   0  -1  599.34   46.70
   7   0  -1  561.04   44.80
  -8   0   0  185.08   26.50
  -8   0   0  190.28   17.40
  -8   0   0  192.38   18.10
  -8   0   0  180.68   22.70
  -8   0   0  194.38   24.20
   8   0   0  175.78   18.70
   8   0   0  199.28   21.20
   8   0   0  175.18   22.80
   8   0   0  213.58   22.00
   8   0   0  209.58   25.20
   8   0   0  159.68   23.10
   8   0   0  215.48   29.30
  -9   0  -1    7.10    7.10
  -9   0  -1   -1.10    3.90
  -9   0  -1    8.20    3.00
  -9   0  -1   -2.10    3.60
  -9   0  -1    8.60    5.90
  -9   0  -1    2.20    2.60
  -9   0  -1    1.70    2.70
   9   0   1    9.10    6.10
   9   0   1   -2.20    3.50
   9   0   1    8.40    4.70
   9   0   1    6.40    5.10
   9   0   1   -2.00    5.60
   9   0   1   15.40    6.70
 -10   0  -2   60.49   13.20
 -10   0  -2   91.89   12.40
 -10   0  -2   49.40   15.20
 -10   0  -2   89.09   19.50
 -10   0  -2   77.29   15.00
  10   0   2   96.89   16.60
  10   0   2   61.29   13.80
  10   0   2   68.89   14.10
  10   0   2  107.29   17.30
  10   0   2  126.79   24.30
  10   0   2  134.69   20.20
 -11   0  -3   20.80    8.70
 -11   0  -3   11.30    9.10
 -11   0  -3   28.70   11.80
 -11   0  -3   27.70    7.60
  11   0   3   18.60    9.30
  11   0   3   17.60    7.10
  11   0   3   17.00    8.20
  11   0   3    9.40    6.40
  11   0   3   25.10    9.60
   4   0  13   -0.10    4.80
   4   0  13   -2.60    4.70
   4   0  13    4.90    5.60
   4   0  13    2.10    4.70
  -4   0 -13   12.00    9.10
  -4   0 -13   -0.40    7.30
   3   0  12   -0.40    3.40
   3   0  12   -1.30    4.10
   3   0  12    3.90    5.00
   3   0  12   -0.10    4.30
   3   0  12   -1.00    4.40
  -3   0 -12    3.20    4.10
  -3   0 -12   -1.00    5.40
  -3   0 -12   -1.30    3.80
  -3   0 -12    8.60    7.50
   2   0  11   -0.80    2.90
   2   0  11   -0.10    3.90
   2   0  11   -2.70    3.00
   2   0  11    0.90    4.20
   2   0  11    2.80    4.60
   2   0  11   -0.20    3.60
   2   0  11    1.20    5.30
  -2   0 -11    4.30    6.90
  -2   0 -11   -0.60    4.10
  -2   0 -11    1.50    5.90
  -2   0 -11    7.80    5.80
   1   0  10   -1.30    3.80
   1   0  10   -0.50    4.30
   1   0  10    3.60    4.60
   1   0  10    5.70    5.50
  -1   0 -10   -1.00    3.40
  -1   0 -10    1.10    2.40
  -1   0 -10    0.00    3.60
  -1   0 -10    0.80    4.80
  -1   0 -10    1.70    2.50
  -1   0 -10   -1.00    5.10
   0   0   9    2.70    4.20
   0   0   9    2.90    4.50
   0   0   9   -0.70    3.00
   0   0   9    0.60    3.50
   0   0   9   -1.60    3.40
   0   0   9   -1.20    5.30
   0   0  -9   -3.00    2.90
   0   0  -9   -1.70    3.40
   0   0  -9    3.60    3.60
  -1   0   8   -2.20    3.10
  -1   0   8    1.40    4.90
  -1   0   8   -3.40    2.40
  -1   0   8    2.30    3.80
  -1   0   8    2.90    4.20
  -1   0   8   -5.40    2.40
  -1   0   8    3.00    2.20
  -1   0   8   -4.90    1.80
  -1   0   8   -0.40    2.80
   1   0  -8    4.80    4.20
   1   0  -8    3.80    3.90
   1   0  -8    3.60    4.60
   1   0  -8    6.60    4.10
   1   0  -8    2.00    3.50
   1   0  -8    6.10    4.30
   1   0  -8    9.10    5.30
   1   0  -8    2.40    2.20
  -2   0   7   -1.70    3.80
  -2   0   7    1.40    3.60
  -2   0   7   -1.80    2.90
  -2   0   7    6.20    4.10
  -2   0   7    2.10    3.70
  -2   0   7    3.30    3.00
  -2   0   7    2.90    4.10
  -2   0   7    0.20    3.60
  -2   0   7    3.70    3.90
   2   0  -7   -1.70    3.00
   2   0  -7   -0.50    3.50
   2   0  -7    0.60    2.60
   2   0  -7   -1.70    3.40
   2   0  -7    6.60    4.30
   2   0  -7   -0.80    3.90
   2   0  -7   -1.10    2.60
   2   0  -7   -4.70    2.20
  -3   0   6   -1.00    3.40
  -3   0   6   -2.00    3.10
  -3   0   6    0.20    3.40
  -3   0   6   -5.10    2.50
  -3   0   6   -2.90    2.80
  -3   0   6    0.60    3.60
  -3   0   6   -0.90    3.00
  -3   0   6    4.00    4.70
  -3   0   6    3.20    4.50
   3   0  -6    6.10    4.40
   3   0  -6   -0.70    3.20
   3   0  -6   -4.80    2.10
   3   0  -6   -2.20    2.10
   3   0  -6   -1.20    3.20
   3   0  -6    0.00    3.10
   3   0  -6    4.20    3.60
   3   0  -6    3.00    3.50
  -4   0   5    0.70    3.30
  -4   0   5    0.00    3.70
  -4   0   5    1.10    4.50
  -4   0   5   -3.30    3.10
  -4   0   5    2.00    3.60
  -4   0   5    4.10    4.50
  -4   0   5    2.20    4.80
  -4   0   5    0.20    4.60
  -4   0   5    0.00    3.30
   4   0  -5    2.00    4.30
   4   0  -5   -3.20    2.50
   4   0  -5    2.20    2.30
   4   0  -5    2.40    3.70
   4   0  -5   -1.80    3.30
   4   0  -5   -2.70    3.20
   4   0  -5    3.60    4.10
   4   0  -5   -0.90    3.30
  -5   0   4    2.20    4.00
  -5   0   4   -1.90    2.60
  -5   0   4    2.20    4.50
  -5   0   4    0.50    3.20
  -5   0   4    0.00    4.10
  -5   0   4    3.10    3.90
  -5   0   4   -2.10    3.10
  -5   0   4   -1.50    2.50
  -5   0   4   -2.10    2.90
   5   0  -4   -3.70    3.00
   5   0  -4    0.30    3.70
   5   0  -4    3.00    5.20
   5   0  -4   -1.80    3.40
   5   0  -4    2.70    5.10
   5   0  -4   -3.10    2.30
   5   0  -4    5.70    4.60
  -6   0   3    0.10    3.30
  -6   0   3    2.00    4.00
  -6   0   3    6.40    5.30
  -6   0   3    1.80    3.20
  -6   0   3   -1.10    3.00
  -6   0   3   -0.70    4.40
  -6   0   3   -5.40    3.00
  -6   0   3   -0.60    2.50
  -6   0   3   -1.10    2.50
   6   0  -3    1.80    4.20
   6   0  -3    0.60    4.60
   6   0  -3   -1.00    3.30
   6   0  -3    3.60    3.80
   6   0  -3   -3.70    3.60
   6   0  -3   -0.20    3.00
   6   0  -3   -3.40    2.40
  -7   0   2   -0.20    2.30
  -7   0   2    4.80    5.20
  -7   0   2    3.80    5.70
  -7   0   2   -0.90    3.60
  -7   0   2   -3.70    2.90
  -7   0   2   11.00    5.60
  -7   0   2    2.40    3.30
  -7   0   2    2.00    4.90
  -7   0   2   -1.00    2.50
  -7   0   2   -1.40    2.80
   7   0  -2    1.70    3.60
   7   0  -2   -0.60    4.00
   7   0  -2    3.20    4.50
   7   0  -2    0.70    3.40
   7   0  -2   -3.00    3.10
   7   0  -2   -2.60    2.60
   7   0  -2   -5.00    2.50
  -8   0   1   -3.60    3.50
  -8   0   1   -0.60    2.10
  -8   0   1    0.50    3.30
  -8   0   1   -6.00    4.50
  -8   0   1    0.30    3.90
  -8   0   1    0.20    2.90
  -8   0   1    1.10    4.30
   8   0  -1   -4.20    5.00
   8   0  -1   -2.30    4.10
   8   0  -1   -3.80    3.30
   8   0  -1    5.00    5.30
   8   0  -1   -0.90    4.10
   8   0  -1   -3.60    2.30
   8   0  -1   -6.50    3.70
  -9   0   0   -0.10    3.10
  -9   0   0   -2.10    2.30
  -9   0   0   11.30    8.50
  -9   0   0   -3.00    4.00
  -9   0   0    1.10    5.50
   9   0   0    1.30    4.60
   9   0   0    5.90    5.20
   9   0   0    2.10    5.40
   9   0   0   -1.40    6.80
   9   0   0    0.40    3.90
   9   0   0   -4.60    4.60
   9   0   0    1.00    3.50
 -10   0  -1    1.00    4.40
 -10   0  -1    1.60    6.70
 -10   0  -1   -3.20    4.40
 -10   0  -1   -2.10    3.70
 -10   0  -1    1.40    2.60
  10   0   1   -0.40    4.00
  10   0   1   -0.10    5.40
  10   0   1   -2.10    4.20
  10   0   1   -1.50    3.90
  10   0   1  -11.70    3.10
  10   0   1   -1.90    5.10
 -11   0  -2   12.20    8.20
 -11   0  -2   -0.60    2.70
 -11   0  -2  -10.10    4.40
 -11   0  -2    2.70    5.70
  11   0   2    0.20    4.50
  11   0   2   -7.70    4.60
  11   0   2    1.20    5.10
  11   0   2   -8.00    9.60
  11   0   2   -4.60    4.50
   3   0  13   -1.00    4.40
   3   0  13    1.00    5.50
   3   0  13   -2.70    4.80
   3   0  13    4.10    6.30
   3   0  13   -2.10    4.30
  -3   0 -13    1.70    5.90
  -3   0 -13    5.50    7.50
  -3   0 -13   -1.60    4.30
   2   0  12  179.98   23.80
   2   0  12  153.88   22.70
   2   0  12  143.99   21.70
   2   0  12  132.19   26.60
   2   0  12  177.58   16.00
  -2   0 -12  167.38   22.80
  -2   0 -12  163.68   27.10
  -2   0 -12  134.69   24.80
   1   0  11   80.89   16.00
   1   0  11  105.09   17.60
   1   0  11  100.49   14.20
   1   0  11   83.19   15.30
   1   0  11  103.49   17.00
   1   0  11  113.39   17.50
  -1   0 -11  118.49   20.80
  -1   0 -11   78.99   15.10
  -1   0 -11   97.49   19.30
  -1   0 -11  107.89   17.40
   0   0  10  176.78   23.50
   0   0  10  188.78   25.40
   0   0  10  147.09   21.80
   0   0  10  182.38   19.90
   0   0  10  186.58   19.20
   0   0  10  179.48   24.00
   0   0  10  174.98   23.90
   0   0 -10  232.08   26.60
   0   0 -10  184.78   18.10
   0   0 -10  181.48   18.20
   0   0 -10  176.68   25.00
  -1   0   9    2.10    5.30
  -1   0   9    6.60    4.70
  -1   0   9   -1.60    4.20
  -1   0   9   -2.80    3.10
  -1   0   9    2.10    4.90
  -1   0   9    3.50    4.50
  -1   0   9    5.20    4.40
   1   0  -9    6.80    4.40
   1   0  -9    8.80    6.10
   1   0  -9    2.10    2.00
   1   0  -9   -0.90    3.60
   1   0  -9    3.30    4.70
   1   0  -9    8.40    5.80
  -2   0   8  119.89   18.30
  -2   0   8  137.69   19.70
  -2   0   8  123.69   12.90
  -2   0   8  116.19   17.30
  -2   0   8   90.69   16.40
  -2   0   8  167.48   22.20
  -2   0   8  158.98   22.30
   2   0  -8  117.39   12.10
   2   0  -8  131.49   20.00
   2   0  -8  122.59   16.70
   2   0  -8  116.69   16.50
   2   0  -8  131.09   18.00
   2   0  -8   83.89   15.20
   2   0  -8  121.99   18.00
  -3   0   7  178.08   22.80
  -3   0   7   89.29   15.70
  -3   0   7  102.09   17.60
  -3   0   7  115.09   17.60
  -3   0   7  150.28   16.50
  -3   0   7  102.19   18.20
  -3   0   7  106.59   20.60
  -3   0   7   85.19   15.20
   3   0  -7  101.89   16.30
   3   0  -7  100.29   16.90
   3   0  -7  117.19   18.90
   3   0  -7  108.39   14.80
   3   0  -7  110.89   16.60
   3   0  -7  112.59   14.70
   3   0  -7  137.89   19.70
   3   0  -7   88.99   16.60
  -4   0   6   81.79   16.70
  -4   0   6  205.58   24.80
  -4   0   6  145.89   18.30
  -4   0   6  126.29   19.00
  -4   0   6  188.08   21.20
  -4   0   6  145.39   20.00
  -4   0   6  174.78   21.80
  -4   0   6  135.59   20.60
   4   0  -6  162.18   20.20
   4   0  -6  147.49   13.50
   4   0  -6  133.69   19.40
   4   0  -6  174.38   22.10
   4   0  -6  119.69   17.80
   4   0  -6  135.89   19.90
   4   0  -6  139.49   18.50
   4   0  -6  120.89   19.20
  -5   0   5   67.09   13.20
  -5   0   5   68.99   13.60
  -5   0   5   97.19   15.10
  -5   0   5  112.79   17.60
  -5   0   5   62.19   12.50
  -5   0   5   66.49   13.80
  -5   0   5   66.09   11.80
  -5   0   5   74.89   14.70
   5   0  -5   52.69   16.40
   5   0  -5   55.09   11.20
   5   0  -5   47.60   12.10
   5   0  -5   52.29   11.80
   5   0  -5   92.29   15.70
   5   0  -5   76.59   16.00
   5   0  -5   55.09   12.80
   5   0  -5   66.79    6.40
  -6   0   4  134.89   16.40
  -6   0   4  124.29   19.30
  -6   0   4  109.79   16.90
  -6   0   4  102.89   16.90
  -6   0   4   94.19   16.30
  -6   0   4   97.69   17.10
  -6   0   4  111.49   19.50
  -6   0   4  114.89   16.10
  -6   0   4  130.19   16.20
   6   0  -4  159.98   21.80
   6   0  -4   88.09   15.80
   6   0  -4   64.39   13.60
   6   0  -4  102.09   17.80
   6   0  -4  119.79   18.30
   6   0  -4  121.49   16.70
   6   0  -4  108.09   18.30
  -7   0   3  201.68   25.70
  -7   0   3  182.98   23.60
  -7   0   3  159.38   22.00
  -7   0   3  155.18   16.90
  -7   0   3  147.99   21.60
  -7   0   3  216.58   27.10
  -7   0   3  179.08   18.50
  -7   0   3  150.88   19.30
  -7   0   3  220.38   28.80
  -7   0   3  169.48   21.60
   7   0  -3  147.29   22.60
   7   0  -3  175.78   23.90
   7   0  -3  166.18   23.80
   7   0  -3  159.78   17.60
   7   0  -3  133.49   19.80
   7   0  -3  173.18   23.10
   7   0  -3  171.98   23.60
  -8   0   2  169.68   24.80
  -8   0   2  225.78   30.60
  -8   0   2  210.88   22.70
  -8   0   2  257.17   24.60
  -8   0   2  249.18   22.20
  -8   0   2  188.78   18.50
  -8   0   2  257.17   21.40
   8   0  -2  226.78   23.80
   8   0  -2  174.68   27.20
   8   0  -2  187.08   25.70
   8   0  -2  159.28   23.80
   8   0  -2  162.38   23.00
   8   0  -2  187.88   20.90
   8   0  -2  244.68   24.90
  -9   0   1  331.17   30.10
  -9   0   1  301.27   26.30
  -9   0   1  261.47   24.80
  -9   0   1  357.06   34.40
  -9   0   1  285.47   29.30
  -9   0   1  275.17   29.20
   9   0  -1  249.28   27.60
   9   0  -1  298.47   37.60
   9   0  -1  214.98   30.80
   9   0  -1  259.97   28.40
   9   0  -1  308.57   30.10
   9   0  -1  257.87   28.30
 -10   0   0  118.99   14.20
 -10   0   0   85.89   11.80
 -10   0   0   90.29   18.50
 -10   0   0  100.69   17.80
 -10   0   0  110.89   22.30
  10   0   0  108.19   18.70
  10   0   0  106.39   21.90
  10   0   0  118.99   19.40
  10   0   0   97.49   17.50
  10   0   0   68.79   15.50
 -11   0  -1   46.80   12.50
 -11   0  -1   36.70   12.70
 -11   0  -1   45.80   12.20
  11   0   1   43.80   12.60
  11   0   1   35.40   10.60
  11   0   1   33.90   10.90
  11   0   1   56.59   17.90
  11   0   1   52.89   14.80
  11   0   1   51.09   13.20
  12   0   2   86.99   17.50
   2   0  13    5.80    6.30
   2   0  13   -5.00    3.30
   2   0  13    5.00    6.10
   2   0  13    0.80    3.40
   2   0  13   -0.90    4.10
  -2   0 -13   -3.70    5.70
  -2   0 -13    0.80    5.10
  -2   0 -13    0.00    5.20
   1   0  12    5.40    6.20
   1   0  12    7.90    6.70
   1   0  12    5.40    4.60
   1   0  12   -5.10    4.50
   1   0  12   -6.90    3.30
   1   0  12    2.80    4.80
  -1   0 -12   -5.80    4.50
  -1   0 -12    0.90    6.90
  -1   0 -12   -4.80    3.90
  -1   0 -12    1.40    4.70
   0   0  11   -3.00    3.60
   0   0  11   -0.60    4.00
   0   0  11   -0.30    3.90
   0   0  11   -0.40    3.90
   0   0  11   -0.80    4.10
   0   0  11    0.90    5.40
   0   0 -11   -4.00    3.10
   0   0 -11   -3.70    4.70
   0   0 -11    1.60    5.80
   0   0 -11   -1.60    3.00
   0   0 -11   -4.70    3.70
  -1   0  10   -0.20    4.00
  -1   0  10   -1.30    3.50
  -1   0  10   -2.20    3.50
  -1   0  10    5.80    5.00
  -1   0  10    0.60    4.20
  -1   0  10    2.40    5.10
   1   0 -10   -1.20    4.90
   1   0 -10    3.40    4.10
   1   0 -10   -1.70    3.50
   1   0 -10    4.40    5.00
  -2   0   9    3.20    4.70
  -2   0   9    0.70    4.50
  -2   0   9   -4.70    2.60
  -2   0   9    1.90    4.40
  -2   0   9   -2.90    3.70
  -2   0   9   -2.10    3.20
  -2   0   9    4.50    5.50
  -2   0   9   -5.50    2.60
   2   0  -9   -5.40    3.20
   2   0  -9    3.40    3.10
   2   0  -9   -0.60    3.90
   2   0  -9    3.70    4.90
   2   0  -9    1.80    5.30
   2   0  -9   -0.70    4.20
  -3   0   8   -2.70    3.80
  -3   0   8   -6.60    3.10
  -3   0   8    9.70    6.90
  -3   0   8    0.80    5.10
  -3   0   8    0.50    4.40
  -3   0   8   -1.20    3.10
  -3   0   8    3.70    5.10
  -3   0   8    0.30    3.90
  -3   0   8   -2.50    3.80
   3   0  -8    1.30    3.80
   3   0  -8    2.90    5.20
   3   0  -8    2.10    4.80
   3   0  -8    3.40    4.50
   3   0  -8    2.50    3.80
   3   0  -8   -2.50    3.90
   3   0  -8    0.40    3.10
  -4   0   7    6.00    4.70
  -4   0   7    0.50    3.30
  -4   0   7    1.80    5.00
  -4   0   7   -1.80    2.50
  -4   0   7   -2.10    3.10
  -4   0   7   -2.30    3.90
  -4   0   7    3.90    5.20
  -4   0   7    3.90    4.50
  -4   0   7   -3.60    2.40
   4   0  -7    3.00    4.40
   4   0  -7    6.10    4.70
   4   0  -7    1.60    2.90
   4   0  -7   -4.70    3.30
   4   0  -7   -2.30    4.50
   4   0  -7   -0.50    3.20
   4   0  -7   -4.30    2.80
   4   0  -7   -2.20    3.40
  -5   0   6   -0.60    3.80
  -5   0   6    3.20    5.10
  -5   0   6   -4.30    2.50
  -5   0   6   -5.60    3.00
  -5   0   6    1.90    4.10
  -5   0   6   -2.10    3.40
  -5   0   6   -2.50    3.00
  -5   0   6   -2.80    3.20
   5   0  -6    4.70    5.70
   5   0  -6   -1.40    3.80
   5   0  -6    3.90    4.60
   5   0  -6    0.40    3.50
   5   0  -6    0.10    2.40
   5   0  -6    0.10    4.10
   5   0  -6   -6.30    2.60
   5   0  -6   -0.20    3.80
  -6   0   5    2.10    4.80
  -6   0   5   -3.60    3.80
  -6   0   5    0.10    3.60
  -6   0   5   -1.50    3.00
  -6   0   5    1.60    4.60
  -6   0   5   -0.30    3.40
  -6   0   5    0.60    3.80
  -6   0   5    2.10    4.30
  -6   0   5    2.70    3.70
   6   0  -5    2.20    4.90
   6   0  -5   12.20    6.70
   6   0  -5    3.60    4.70
   6   0  -5    1.90    4.00
   6   0  -5    1.50    3.30
   6   0  -5   -2.50    4.10
   6   0  -5   -3.90    3.00
  -7   0   4   -0.90    3.60
  -7   0   4   -2.90    3.80
  -7   0   4   -0.70    4.40
  -7   0   4   -0.80    4.20
  -7   0   4   -4.40    2.50
  -7   0   4   -0.10    3.60
  -7   0   4    0.90    4.30
  -7   0   4    4.90    5.90
  -7   0   4    1.50    4.00
  -7   0   4   -2.20    3.10
   7   0  -4    8.60    6.20
   7   0  -4   -3.00    3.90
   7   0  -4   -0.70    5.10
   7   0  -4    0.70    3.70
   7   0  -4   -0.30    4.80
   7   0  -4   -0.80    4.10
   7   0  -4   -5.80    3.10
  -8   0   3    0.10    3.90
  -8   0   3    5.20    6.10
  -8   0   3   -2.80    4.90
  -8   0   3   -1.00    3.40
  -8   0   3   -0.50    3.10
  -8   0   3    2.10    5.10
  -8   0   3   -5.50    3.40
   8   0  -3    5.00    6.20
   8   0  -3    2.90    5.70
   8   0  -3    2.20    4.80
   8   0  -3   -2.50    3.00
   8   0  -3   -5.10    3.60
   8   0  -3   -2.70    4.40
  -9   0   2   -0.20    4.70
  -9   0   2   -1.50    4.50
  -9   0   2    3.10    5.40
  -9   0   2   -2.90    4.10
  -9   0   2    4.80    7.00
   9   0  -2   -8.80    4.40
   9   0  -2    1.00    5.30
   9   0  -2    0.40    5.00
   9   0  -2    1.90    6.30
   9   0  -2    0.80    6.10
   9   0  -2   -0.90    4.90
 -10   0   1    3.40    7.50
 -10   0   1    6.10    4.50
 -10   0   1   -2.70    2.80
 -10   0   1   -0.80    4.90
 -10   0   1    2.10    5.30
 -10   0   1   -4.90    3.40
  10   0  -1    7.50    6.10
  10   0  -1    5.10    6.40
  10   0  -1   -0.10    4.80
  10   0  -1   -7.20    4.40
  10   0  -1    0.10    5.10
  10   0  -1   -0.10    6.70
 -11   0   0   -4.10    3.80
 -11   0   0   -2.10    5.50
 -11   0   0   12.30    8.30
 -11   0   0   -3.30    4.10
 -11   0   0   -3.00    2.80
 -11   0   0    1.90    2.90
  11   0   0    0.70    5.20
  11   0   0   -0.40    5.50
  11   0   0   -3.70    3.80
  11   0   0    0.50    6.00
  11   0   0   -6.00    5.40
  11   0   0   13.20   10.50
 -12   0  -1   10.00   10.00
 -12   0  -1    8.30    7.80
 -12   0  -1    0.00    5.60
 -12   0  -1    8.30    8.70
  12   0   1   -8.70    6.00
  12   0   1    2.90    6.50
  12   0   1    3.00    6.10
  12   0   1   -2.90    4.30
  12   0   1   -2.70    7.30
  12   0   1   -0.80    5.90
   1   0  13   15.80    7.80
   1   0  13    7.50    7.10
   1   0  13    3.20    6.20
   1   0  13   14.90    6.20
   1   0  13   10.00    7.10
  -1   0 -13   20.20    9.80
  -1   0 -13   13.40    8.40
  -1   0 -13   18.00    8.60
  -1   0 -13    7.40    7.90
   0   0  12  164.18   24.40
   0   0  12  127.69   22.40
   0   0  12  170.38   22.80
   0   0  12  198.98   25.80
   0   0  12  131.89   20.90
   0   0  12  173.18   24.60
   0   0 -12  139.19   15.60
   0   0 -12  148.49   25.10
   0   0 -12  192.58   26.60
   0   0 -12  146.79   17.60
   0   0 -12  127.29   21.70
  -1   0  11   27.60    8.70
  -1   0  11   26.20    8.70
  -1   0  11   15.20    8.20
  -1   0  11   36.70   11.10
  -1   0  11   12.50    7.60
  -1   0  11   35.60   10.70
   1   0 -11   44.40   12.30
   1   0 -11    9.90    5.80
   1   0 -11   33.60   10.10
   1   0 -11   21.10    9.20
   1   0 -11   33.30    8.60
  -2   0  10  309.77   30.50
  -2   0  10  277.77   27.90
  -2   0  10  280.07   29.50
  -2   0  10  294.87   35.40
  -2   0  10  267.87   28.70
  -2   0  10  264.37   27.00
   2   0 -10  266.77   33.00
   2   0 -10  276.37   28.80
   2   0 -10  255.87   27.40
   2   0 -10  293.57   29.90
   2   0 -10  280.07   23.00
   2   0 -10  241.98   27.70
  -3   0   9  482.55   43.70
  -3   0   9  525.05   44.10
  -3   0   9  429.66   42.30
  -3   0   9  464.15   42.10
  -3   0   9  413.66   41.70
  -3   0   9  449.86   38.20
  -3   0   9  510.35   41.30
   3   0  -9  458.15   42.40
   3   0  -9  508.75   43.70
   3   0  -9  462.75   40.70
   3   0  -9  484.65   42.10
   3   0  -9  491.35   38.60
   3   0  -9  404.66   39.00
  -4   0   8  527.55   52.49
  -4   0   8  624.34   53.49
  -4   0   8  612.14   50.79
  -4   0   8  555.24   53.09
  -4   0   8  609.64   52.79
  -4   0   8  652.13   50.39
  -4   0   8  635.74   53.39
   4   0  -8  611.54   48.40
   4   0  -8  629.24   53.19
   4   0  -8  606.14   50.99
   4   0  -8  599.94   52.09
   4   0  -8  633.84   50.39
   4   0  -8  614.64   53.39
   4   0  -8  615.24   52.69
  -5   0   7  683.73   62.79
  -5   0   7  764.92   63.79
  -5   0   7  783.22   61.29
  -5   0   7  738.13   63.89
  -5   0   7  769.52   61.79
  -5   0   7  750.42   63.19
  -5   0   7  789.02   64.59
  -5   0   7  755.22   63.29
   5   0  -7  786.72   64.49
   5   0  -7  741.23   63.99
   5   0  -7  788.02   56.99
   5   0  -7  696.33   62.09
   5   0  -7  757.92   61.49
   5   0  -7  761.32   63.59
   5   0  -7  776.52   62.19
   5   0  -7  726.73   62.89
  -6   0   6  541.45   46.10
  -6   0   6  442.86   44.60
  -6   0   6  625.14   47.50
  -6   0   6  456.25   42.30
  -6   0   6  505.45   44.80
  -6   0   6  510.35   47.10
  -6   0   6  508.75   46.20
  -6   0   6  495.15   46.50
   6   0  -6  504.75   45.40
   6   0  -6  545.55   46.10
   6   0  -6  453.65   45.00
   6   0  -6  596.84   47.40
   6   0  -6  464.15   45.10
   6   0  -6  468.95   44.10
  -7   0   5  125.59   17.10
  -7   0   5   98.69   18.20
  -7   0   5  107.79   18.80
  -7   0   5   96.89   16.90
  -7   0   5   82.69   19.00
  -7   0   5  135.69   19.90
  -7   0   5  135.59   21.80
  -7   0   5  174.28   20.00
  -7   0   5  139.59   24.80
   7   0  -5  145.99   21.70
   7   0  -5  136.49   22.80
   7   0  -5  127.39   20.70
   7   0  -5  100.29   19.10
   7   0  -5  104.59   18.70
   7   0  -5  133.49   21.50
  -8   0   4    3.80    5.10
  -8   0   4   -3.80    3.60
  -8   0   4    8.10    7.30
  -8   0   4    7.90    5.30
  -8   0   4    5.20    5.40
  -8   0   4   -2.60    3.50
  -8   0   4    0.40    5.20
   8   0  -4   10.10    7.20
   8   0  -4   -6.00    3.80
   8   0  -4   -0.90    5.00
   8   0  -4    4.30    5.30
   8   0  -4   -4.90    4.70
   8   0  -4    2.00    6.70
  -9   0   3   46.00   12.10
  -9   0   3   37.00    9.10
  -9   0   3   45.30    8.90
  -9   0   3   46.50   12.60
  -9   0   3   55.89   15.40
  -9   0   3   36.90   11.40
  -9   0   3   48.80   10.70
   9   0  -3   63.19   16.80
   9   0  -3   55.49   14.20
   9   0  -3   43.30   11.90
   9   0  -3   41.10   11.40
   9   0  -3   59.89   13.90
   9   0  -3   67.39   15.20
 -10   0   2  424.26   42.50
 -10   0   2  455.95   34.90
 -10   0   2  467.85   39.80
 -10   0   2  436.46   42.90
 -10   0   2  463.85   38.60
 -10   0   2  329.77   48.00
 -10   0   2  457.05   42.90
  10   0  -2  467.75   43.70
  10   0  -2  452.55   43.10
  10   0  -2  466.35   42.70
  10   0  -2  481.05   44.70
  10   0  -2  462.95   47.10
  10   0  -2  418.76   43.20
 -11   0   1  246.38   32.60
 -11   0   1  190.08   33.10
 -11   0   1  246.98   33.50
 -11   0   1  259.77   22.90
 -11   0   1  221.78   23.00
 -11   0   1  246.68   32.10
  11   0  -1  230.98   31.90
  11   0  -1  246.88   30.90
  11   0  -1  287.27   34.50
  11   0  -1  235.28   37.00
  11   0  -1  212.38   34.30
 -12   0   0    7.60    8.30
 -12   0   0   -0.20    6.50
 -12   0   0    4.10    9.30
  12   0   0   19.10    8.90
  12   0   0   16.80    9.60
  12   0   0   12.00   10.90
  12   0   0   10.40    7.00
  12   0   0    9.30    8.30
  12   0   0    3.30    8.20
   0   0  13   -3.20    4.20
   0   0  13    0.80    5.40
   0   0  13    0.70    5.10
   0   0  13   -3.10    4.40
   0   0  13    2.80    5.40
   0   0  13   -0.90    5.10
   0   0 -13    1.30    3.50
   0   0 -13   11.90    8.60
   0   0 -13    4.90    8.30
   0   0 -13   -5.00    4.40
   0   0 -13    6.90    5.20
   0   0 -13   -0.90    6.30
  -1   0  12   -6.30    3.70
  -1   0  12    0.80    4.90
  -1   0  12   -1.00    6.10
  -1   0  12    2.00    5.50
  -1   0  12    2.90    5.50
  -1   0  12   -0.90    4.00
   1   0 -12    0.00    5.20
   1   0 -12    8.80    7.80
   1   0 -12    0.40    5.00
   1   0 -12    2.70    4.50
   1   0 -12    1.20    5.50
  -2   0  11    3.70    5.70
  -2   0  11   -3.90    4.20
  -2   0  11    4.60    6.30
  -2   0  11   -5.00    3.50
  -2   0  11    4.90    6.50
  -2   0  11    3.80    6.00
   2   0 -11    1.40    5.20
   2   0 -11    0.50    6.00
   2   0 -11    5.40    5.80
   2   0 -11   -0.60    2.00
   2   0 -11    4.90    6.20
  -3   0  10   -4.00    3.70
  -3   0  10   -2.40    5.00
  -3   0  10   -2.20    2.60
  -3   0  10    7.60    6.10
  -3   0  10    4.10    5.00
  -3   0  10    2.30    5.20
   3   0 -10    5.60    5.90
   3   0 -10   -1.80    3.20
   3   0 -10    0.70    4.70
   3   0 -10   -3.40    2.50
   3   0 -10    0.80    5.00
   3   0 -10   -1.70    4.50
  -4   0   9    4.30    5.00
  -4   0   9    4.40    7.20
  -4   0   9   -3.90    3.80
  -4   0   9   -5.20    2.90
  -4   0   9    3.30    4.00
  -4   0   9   -2.00    4.60
  -4   0   9    0.20    5.70
   4   0  -9    0.50    5.50
   4   0  -9   -0.50    5.40
   4   0  -9    0.40    3.80
   4   0  -9    4.00    5.00
   4   0  -9    7.40    6.70
  -5   0   8    2.50    4.90
  -5   0   8    1.40    5.10
  -5   0   8    4.40    5.90
  -5   0   8    3.80    5.50
  -5   0   8   -1.80    3.10
  -5   0   8    1.90    4.10
  -5   0   8    1.70    4.60
   5   0  -8    4.90    6.70
   5   0  -8   -1.90    4.40
   5   0  -8    4.20    5.30
   5   0  -8   10.90    7.00
   5   0  -8    3.90    3.20
   5   0  -8   -4.00    3.20
  -6   0   7    6.60    5.50
  -6   0   7   -4.40    4.00
  -6   0   7    0.40    4.30
  -6   0   7    4.60    6.40
  -6   0   7   -0.50    4.00
  -6   0   7   -2.50    3.10
  -6   0   7   -0.20    9.10
   6   0  -7   -5.30    4.20
   6   0  -7   -2.30    4.50
   6   0  -7    0.50    5.00
   6   0  -7    2.70    2.40
   6   0  -7   -5.90    3.70
  -7   0   6    9.10    6.10
  -7   0   6    0.40    4.50
  -7   0   6    7.80    6.10
  -7   0   6    0.10    5.70
  -7   0   6    1.60    5.40
  -7   0   6   -0.80    4.00
   7   0  -6   -4.10    3.60
   7   0  -6    8.20    6.00
   7   0  -6    4.30    5.40
   7   0  -6    7.30    7.50
   7   0  -6   -1.00    5.30
   7   0  -6    5.00    6.90
  -8   0   5   -0.70    4.70
  -8   0   5    4.40    6.30
  -8   0   5   -3.40    3.80
  -8   0   5   -1.30    5.40
  -8   0   5   -0.40    4.20
  -8   0   5    5.90    5.30
   8   0  -5   -0.20    4.50
   8   0  -5    9.50    8.20
   8   0  -5   -2.80    5.40
   8   0  -5   -1.40    3.90
   8   0  -5    0.00    5.30
   8   0  -5   -0.30    6.00
  -9   0   4   -3.30    3.60
  -9   0   4   -5.90    4.40
  -9   0   4   -1.20    3.70
  -9   0   4    6.60    8.60
  -9   0   4    2.00    5.50
  -9   0   4    3.70    5.30
   9   0  -4    1.20    7.00
   9   0  -4   -3.20    5.50
   9   0  -4   13.80    8.50
   9   0  -4    2.20    6.30
   9   0  -4   -4.30    4.50
   9   0  -4   -3.20    3.70
 -10   0   3   -4.10    3.90
 -10   0   3   -3.50    5.10
 -10   0   3   -0.10    3.30
 -10   0   3    1.50    6.40
 -10   0   3    0.60    5.30
 -10   0   3   -3.50    3.50
  10   0  -3    1.10    5.40
  10   0  -3   -2.00    5.80
  10   0  -3    5.10    8.50
  10   0  -3   -0.90    6.70
  10   0  -3   -3.30    6.20
  10   0  -3    0.00    5.00
 -11   0   2    6.60    9.30
 -11   0   2   -2.20    5.60
 -11   0   2   10.20    6.50
 -11   0   2   -1.60    6.00
 -11   0   2   -1.40    3.70
  11   0  -2   -2.10    6.80
  11   0  -2    4.10    7.10
  11   0  -2    4.80    6.40
  11   0  -2   -1.60    5.80
  11   0  -2    1.80    7.00
 -12   0   1   -7.30    4.80
 -12   0   1    1.50    5.20
 -12   0   1    2.50    4.80
 -12   0   1    5.60    9.50
 -12   0   1    2.80    6.90
 -12   0   1    1.20    3.60
  12   0  -1    0.40    5.80
  12   0  -1    5.70    7.70
  12   0  -1    4.50    7.30
  12   0  -1    0.60    5.00
  12   0  -1   11.50   10.70
  12   0  -1    3.90    9.60
   0   0  14  179.38   27.60
   0   0  14  126.89   25.70
   0   0 -14  164.28   32.50
   0   0 -14  199.08   28.30
   0   0 -14  128.19   25.10
   0   0 -14  177.98   26.20
  -1   0  13  120.69   22.90
  -1   0  13  128.89   23.40
  -1   0  13  129.49   21.20
  -1   0  13  152.98   24.50
  -1   0  13  160.28   22.10
  -1   0  13   97.39   21.00
   1   0 -13  152.08   24.10
   1   0 -13  113.39   21.10
   1   0 -13  152.78   27.50
   1   0 -13  112.99   21.10
   1   0 -13  153.18   19.30
   1   0 -13  131.19   18.60
  -2   0  12   75.49   15.60
  -2   0  12   69.99   16.50
  -2   0  12  101.69   17.70
  -2   0  12   83.29   18.10
   2   0 -12   82.59   17.80
   2   0 -12   55.89   13.50
   2   0 -12  117.99   22.10
   2   0 -12  107.59   18.90
   2   0 -12   80.09   15.40
  -3   0  11  228.88   32.10
  -3   0  11  214.28   32.10
  -3   0  11  309.97   37.10
  -3   0  11  247.98   31.90
  -3   0  11  245.18   30.20
  -3   0  11  258.37   34.00
   3   0 -11  261.47   26.20
   3   0 -11  266.97   35.00
   3   0 -11  190.08   28.60
   3   0 -11  240.28   22.30
   3   0 -11  251.27   33.90
  -4   0  10  194.38   28.50
  -4   0  10  184.58   19.90
  -4   0  10  170.38   27.00
  -4   0  10  176.58   24.60
  -4   0  10  196.88   28.60
  -4   0  10  186.08   26.50
  -4   0  10  193.98   28.20
   4   0 -10  193.88   20.40
   4   0 -10  204.58   20.40
   4   0 -10  178.38   25.90
   4   0 -10  195.78   27.10
   4   0 -10  164.18   26.90
  -5   0   9  441.36   43.50
  -5   0   9  416.96   43.60
  -5   0   9  455.05   41.70
  -5   0   9  501.05   45.00
  -5   0   9  506.35   46.10
  -5   0   9  431.36   43.90
   5   0  -9  489.95   44.50
   5   0  -9  479.35   45.00
   5   0  -9  477.75   41.60
   5   0  -9  523.05   45.00
   5   0  -9  424.76   37.70
  -6   0   8  310.57   38.70
  -6   0   8  272.97   35.60
  -6   0   8  303.87   32.20
  -6   0   8  313.37   33.50
  -6   0   8  280.07   30.10
  -6   0   8  329.27   30.20
   6   0  -8  307.57   38.40
   6   0  -8  288.17   32.10
   6   0  -8  287.17   24.50
   6   0  -8  334.47   39.60
   6   0  -8  332.77   31.60
   6   0  -8  276.37   30.80
  -7   0   7  585.94   56.29
  -7   0   7  709.03   58.49
  -7   0   7  633.24   58.89
  -7   0   7  634.94   55.89
  -7   0   7  632.94   53.99
  -7   0   7  661.13   58.29
   7   0  -7  638.24   57.39
   7   0  -7  590.74   55.29
   7   0  -7  670.13   58.29
   7   0  -7  664.73   57.09
   7   0  -7  640.84   57.29
  -8   0   6  128.09   18.90
  -8   0   6  111.09   18.00
  -8   0   6  148.39   24.40
  -8   0   6  133.19   23.30
  -8   0   6  108.19   18.70
  -8   0   6  112.59   22.40
   8   0  -6  114.99   22.00
   8   0  -6  119.59   23.00
   8   0  -6  150.58   25.00
   8   0  -6   95.49   18.20
   8   0  -6  147.99   23.50
  -9   0   5  101.99   16.80
  -9   0   5   76.29   15.00
  -9   0   5   82.59   17.70
  -9   0   5  108.19   17.00
  -9   0   5   78.29   17.60
  -9   0   5  153.58   39.10
   9   0  -5   88.29   19.90
   9   0  -5   62.79   17.80
   9   0  -5   73.39   15.70
   9   0  -5  115.09   21.00
   9   0  -5  101.69   20.60
 -10   0   4  168.38   30.10
 -10   0   4  164.28   24.70
 -10   0   4  142.19   24.10
 -10   0   4  186.08   22.80
 -10   0   4  180.48   27.90
 -10   0   4  220.68   20.10
  10   0  -4  203.28   29.50
  10   0  -4  145.79   26.30
  10   0  -4  193.08   31.60
  10   0  -4  129.19   22.70
  10   0  -4  120.59   23.10
  10   0  -4  142.69   25.80
 -11   0   3   51.09   14.20
 -11   0   3   82.29   14.00
 -11   0   3   71.49   10.50
 -11   0   3   80.49   17.90
 -11   0   3   60.89   18.60
 -11   0   3   99.59   19.90
  11   0  -3   83.79   20.00
  11   0  -3   62.29   16.00
  11   0  -3   76.39   17.70
  11   0  -3   67.59   17.50
  11   0  -3   51.79   17.90
 -12   0   2   66.49   20.30
 -12   0   2   41.90   14.50
 -12   0   2   85.09   13.30
 -12   0   2   55.69   16.60
 -12   0   2   38.40   14.20
 -12   0   2   68.19   13.70
  12   0  -2   64.89   15.90
  12   0  -2   54.49   16.20
  12   0  -2   68.59   18.00
  12   0  -2   59.39   16.30
  12   0  -2   46.40   15.70
  12   0  -2   43.00   16.70
  -1   0  14    7.40    7.60
   1   0 -14   -6.40    6.50
  -2   0  13    4.40    7.00
  -2   0  13   -7.70    5.90
  -2   0  13    1.90    5.60
  -2   0  13   -1.20    5.50
  -2   0  13    9.50    7.10
   2   0 -13   -0.20    7.10
   2   0 -13   -6.70    4.60
   2   0 -13   14.80    7.90
   2   0 -13    7.70    7.30
   2   0 -13    7.80    7.00
  -3   0  12   10.00    8.70
  -3   0  12    2.50    6.40
  -3   0  12    2.70    6.80
  -3   0  12    1.30    6.30
  -3   0  12    8.80    7.50
   3   0 -12    6.70    6.80
   3   0 -12   -3.20    5.40
   3   0 -12    5.80    7.60
   3   0 -12    2.80    3.50
  -4   0  11    2.50    6.50
  -4   0  11   -0.90    4.60
  -4   0  11   -4.10    3.80
  -4   0  11   -4.90    4.60
  -4   0  11   -2.20    4.40
  -4   0  11   -1.50    5.30
   4   0 -11   -2.60    3.40
   4   0 -11   -2.30    4.50
   4   0 -11   -2.80    5.70
   4   0 -11   -6.20    5.80
   4   0 -11   -3.70    4.80
  -5   0  10   -3.90    5.10
  -5   0  10   -3.60    4.90
  -5   0  10   -0.40    5.10
  -5   0  10   -1.40    4.10
  -5   0  10    3.60    6.10
  -5   0  10    9.10    8.30
   5   0 -10   14.00    9.10
   5   0 -10   -7.20    4.10
   5   0 -10   -1.00    5.30
   5   0 -10   -1.70    3.70
   5   0 -10    0.20    4.90
  -6   0   9    5.80    6.00
  -6   0   9   -7.20    3.90
  -6   0   9   -3.80    3.60
  -6   0   9    9.60    8.00
  -6   0   9   -1.00    4.60
  -6   0   9   -0.50    5.50
   6   0  -9   -2.50    5.00
   6   0  -9   -0.40    2.90
   6   0  -9    5.60    7.40
   6   0  -9    6.70    6.70
   6   0  -9    5.50    6.40
  -7   0   8    8.70    7.30
  -7   0   8    2.70    6.60
  -7   0   8    4.00    7.10
  -7   0   8   -2.40    4.20
  -7   0   8    2.90    4.70
   7   0  -8    2.40    6.80
   7   0  -8    3.50    6.70
   7   0  -8    4.80    7.40
   7   0  -8    0.20    6.20
   7   0  -8   -0.20    5.50
  -8   0   7    0.70    3.70
  -8   0   7   -2.30    5.20
  -8   0   7   -5.60    3.00
  -8   0   7    3.80    7.30
   8   0  -7   -1.20    7.70
   8   0  -7   -0.20    5.40
   8   0  -7    4.70    7.10
   8   0  -7   11.70    8.00
   8   0  -7    4.10    8.10
  -9   0   6   -1.10    5.90
  -9   0   6    3.90    5.20
  -9   0   6    0.90    5.10
  -9   0   6   -1.50    4.10
  -9   0   6   -3.60    5.40
  -9   0   6    6.30    7.70
   9   0  -6    5.70    7.80
   9   0  -6    6.10    7.70
   9   0  -6    2.60    7.30
   9   0  -6    9.20    8.80
   9   0  -6    0.20    5.90
 -10   0   5   -0.90    5.40
 -10   0   5   -9.50    4.40
 -10   0   5   -7.90    4.20
 -10   0   5   -5.80    3.70
 -10   0   5    1.00    4.70
  10   0  -5   -1.30    5.00
  10   0  -5   -1.60    5.10
  10   0  -5   -5.10    5.20
 -11   0   4    2.70    7.10
 -11   0   4    0.40    6.40
 -11   0   4    2.50    6.60
 -11   0   4   -0.80    4.70
 -11   0   4   -6.00    4.40
 -11   0   4    4.50    4.70
  11   0  -4    7.90    8.30
  11   0  -4   -4.10    5.30
  11   0  -4   -8.20    6.80
  11   0  -4   31.00   14.20
  11   0  -4   13.10    9.80
  -3   0  13   70.99   16.00
  -3   0  13   87.59   19.50
  -3   0  13   71.29   18.10
  -3   0  13   55.09   16.00
  -3   0  13   97.29   19.20
   3   0 -13   95.09   20.50
   3   0 -13   96.89   19.90
   3   0 -13  111.39   19.30
   3   0 -13   89.89   17.10
  -4   0  12   53.79   13.00
  -4   0  12   41.50   14.20
  -4   0  12   47.00   14.90
  -4   0  12   63.99   17.80
   4   0 -12   46.70   15.20
   4   0 -12   64.39   11.50
   4   0 -12   73.99   17.80
   4   0 -12   51.99   12.40
  -5   0  11  103.29   20.80
  -5   0  11   88.39   19.20
  -5   0  11   76.69   17.30
  -5   0  11   98.19   25.90
  -5   0  11   94.39   16.50
   5   0 -11   84.09   19.00
   5   0 -11  104.89   15.90
   5   0 -11  113.39   22.30
   5   0 -11  107.19   21.80
  -6   0  10   35.40   12.80
  -6   0  10   20.20   10.80
  -6   0  10   42.00   13.80
  -6   0  10   61.59   16.60
  -6   0  10   44.00   12.40
  -6   0  10   71.59   14.40
   6   0 -10   42.60   13.50
   6   0 -10   59.89   13.70
   6   0 -10   69.99   19.50
   6   0 -10   62.79   10.20
   6   0 -10   37.80   14.20
  -7   0   9   42.10   15.20
  -7   0   9   57.79   16.50
  -7   0   9   57.29   18.90
  -7   0   9   56.59   13.80
   7   0  -9   43.80   14.40
   7   0  -9   80.89   17.20
   7   0  -9   58.89   15.30
   7   0  -9   36.30   13.60
  -8   0   8  456.35   44.70
  -8   0   8  522.05   51.09
  -8   0   8  548.65   50.29
  -8   0   8  486.05   49.20
   8   0  -8  558.64   50.69
   8   0  -8  499.35   49.40
   8   0  -8  502.45   48.50
   8   0  -8  451.15   48.50
  -9   0   7  210.58   26.80
  -9   0   7  183.48   28.40
  -9   0   7  156.18   29.10
  -9   0   7  179.28   24.70
  -9   0   7  143.69   26.60
   9   0  -7  134.39   24.40
   9   0  -7  170.18   28.50
   9   0  -7  200.98   34.50
   9   0  -7  224.48   35.70
   9   0  -7  191.88   30.00
 -10   0   6  242.78   34.90
 -10   0   6  264.97   27.30
 -10   0   6  259.47   26.60
 -10   0   6  194.08   31.00
 -10   0   6  227.38   37.30
 -10   0   6  209.98   28.40
  10   0  -6  270.17   37.10
  10   0  -6  274.97   52.09
  10   0  -6  278.77   37.00
  10   0  -6  202.68   33.00
  10   0  -6  179.98   30.80
 -11   0   5   29.70   13.50
 -11   0   5   44.60   14.50
 -11   0   5   38.10   15.50
 -11   0   5   43.20   11.90
 -11   0   5   44.50   12.80
  11   0  -5   63.29   18.80
  11   0  -5   46.60   16.30
  11   0  -5   68.29   19.00
  11   0  -5   72.79   18.20
  11   0  -5   46.50   14.50
  -4   0  13    4.90    7.40
  -4   0  13   -6.70    4.70
  -4   0  13   -5.60    5.20
  -4   0  13   14.30   10.50
  -4   0  13    0.70    6.00
   4   0 -13    7.70    5.20
   4   0 -13   -0.10    6.20
   4   0 -13    8.10    7.50
   4   0 -13    1.10    6.90
   4   0 -13    0.80    6.80
  -5   0  12   11.20    8.30
  -5   0  12   -5.30    5.00
  -5   0  12    3.50    5.80
  -5   0  12    1.60    7.50
  -5   0  12  -10.80    4.20
  -5   0  12    3.10    6.80
   5   0 -12  -10.50    4.90
   5   0 -12   -8.40    3.00
   5   0 -12    2.30    6.60
  -6   0  11   -4.10    6.20
  -6   0  11   -9.40    4.00
  -6   0  11    5.40    6.40
  -6   0  11   24.00   11.30
  -6   0  11    2.80    5.80
   6   0 -11   10.30    9.80
   6   0 -11   -8.70    4.90
   6   0 -11   -1.30    3.50
   6   0 -11    6.90    9.10
   6   0 -11    1.00    4.80
  -7   0  10    1.00    7.40
  -7   0  10   -4.80    3.70
  -7   0  10   -3.10    5.10
   7   0 -10   -8.20    6.20
   7   0 -10   -0.70    2.80
   7   0 -10   12.20   10.30
   7   0 -10   -0.50    5.10
   7   0 -10    4.20    8.50
  -8   0   9    4.80    7.00
  -8   0   9   -5.20    5.20
  -8   0   9    0.50    6.50
  -8   0   9   -1.90    5.60
   8   0  -9   -2.40    7.60
   8   0  -9   -1.30    6.40
   8   0  -9   -4.00    6.10
   8   0  -9   -7.80    5.20
  -9   0   8    1.90    7.40
  -9   0   8   -0.80    5.80
  -9   0   8   -1.20    6.10
  -9   0   8   -4.20    6.80
  -9   0   8   -0.10    4.20
   9   0  -8   -5.20    5.50
   9   0  -8    2.60    8.70
   9   0  -8    2.00    7.80
   9   0  -8   -6.40    6.10
 -10   0   7   -0.20    6.10
 -10   0   7    0.40    6.40
 -10   0   7    2.30    8.20
 -10   0   7    2.90    6.20
 -10   0   7    3.10    7.70
  10   0  -7   -5.10    5.20
  10   0  -7    8.20    9.50
  10   0  -7   -3.50    6.60
  10   0  -7   -4.20    5.00
  10   0  -7   -4.90    7.00
 -11   0   6    9.30    9.80
 -11   0   6   -3.30    4.60
 -11   0   6   -8.80    3.70
 -11   0   6   -4.40    4.20
 -11   0   6   -2.90    5.50
 -11   0   6    7.30    8.60
  11   0  -6   11.80   11.00
  11   0  -6    2.20    7.30
  11   0  -6    1.70    8.60
  11   0  -6    3.40    8.00
  11   0  -6   -4.30    6.70
  -6   0  12  128.49   26.50
  -6   0  12  164.68   29.60
  -6   0  12  106.79   23.10
  -6   0  12  103.59   25.40
  -6   0  12  104.29   19.80
   6   0 -12  135.49   26.20
   6   0 -12  119.29   17.30
   6   0 -12  112.19   23.90
   6   0 -12  152.58   22.30
  -7   0  11  199.38   31.40
  -7   0  11  213.28   34.30
  -7   0  11  234.58   30.60
  -7   0  11  227.38   35.40
   7   0 -11  199.58   31.80
   7   0 -11  302.17   41.60
   7   0 -11  234.08   31.70
   7   0 -11  208.48   20.30
   7   0 -11  229.38   35.40
  -8   0  10  127.59   27.70
  -8   0  10  236.88   35.90
  -8   0  10  216.68   29.60
  -8   0  10  217.48   33.60
   8   0 -10  237.58   32.70
   8   0 -10  255.97   36.10
   8   0 -10  196.38   31.30
   8   0 -10  199.08   32.50
  -9   0   9  194.38   29.90
  -9   0   9  122.39   26.60
  -9   0   9  183.48   26.10
  -9   0   9  104.49   24.90
  -9   0   9  135.39   21.30
   9   0  -9  193.18   30.90
   9   0  -9  126.99   25.10
   9   0  -9  231.08   35.30
   9   0  -9  149.88   28.20
 -10   0   8   46.10   25.90
 -10   0   8   93.69   17.70
 -10   0   8   79.79   15.90
 -10   0   8   47.50   15.40
 -10   0   8   67.19   20.80
  10   0  -8   78.49   20.40
  10   0  -8   87.69   21.60
  10   0  -8   51.49   18.00
  10  -1  -8   14.10   11.80
  10  -1  -8   30.40   13.10
  10  -1  -8   38.70   14.20
  10  -1  -8   27.20   13.70
 -10   1   8   20.10   12.90
 -10   1   8   32.10   10.40
 -10   1   8   22.00    9.40
 -10   1   8   23.80   13.40
   9  -1  -9   29.10   14.00
   9  -1  -9   30.60   12.30
   9  -1  -9    4.80   10.10
   9  -1  -9   -3.20    5.60
  -9   1   9    6.70    6.60
  -9   1   9    7.60    9.10
  -9   1   9    3.70    7.00
  -9   1   9   11.90   10.00
   8  -1 -10   16.10   10.00
   8  -1 -10   29.30   13.60
   8  -1 -10    8.60   10.70
   8  -1 -10   29.70   14.70
  -8   1  10   13.90   10.90
  -8   1  10    5.80    9.00
  -8   1  10    0.50    7.40
  -8   1  10    7.20    7.30
   7  -1 -11   50.89   16.90
   7  -1 -11   17.80   11.60
   7  -1 -11   30.40    7.40
   7  -1 -11   29.90   20.30
   7  -1 -11   22.90   10.60
  -7   1  11   29.20   11.30
  -7   1  11    6.70    9.60
  -7   1  11   25.50   11.50
  -7   1  11   22.40   12.30
   6  -1 -12   49.20   16.40
   6  -1 -12   27.40   12.50
   6  -1 -12   20.70    9.30
   6  -1 -12   21.50   11.50
   6  -1 -12   28.10    8.70
  -6   1  12   18.60    9.70
  -6   1  12   27.80   13.10
  -6   1  12   31.80   13.80
  -6   1  12   43.00   16.00
  11  -1  -6   22.30   12.10
  11  -1  -6   10.30   10.80
  11  -1  -6   13.40   10.30
  11  -1  -6   25.20   13.50
  11  -1  -6   16.20   10.30
 -11   1   6    5.70    8.40
 -11   1   6    7.30    9.80
 -11   1   6   26.00   11.70
 -11   1   6   19.10    9.20
  10  -1  -7    3.60    8.60
  10  -1  -7    3.10    7.80
  10  -1  -7    9.70   10.00
  10  -1  -7   -5.50    7.50
  10  -1  -7    0.20    6.20
 -10   1   7    1.90    7.10
 -10   1   7   -0.40    5.10
 -10   1   7   -1.80    5.90
 -10   1   7   -4.70    4.40
 -10   1   7    4.40    7.10
   9  -1  -8   -1.90    5.90
   9  -1  -8    5.30    7.90
   9  -1  -8    0.90    8.20
   9  -1  -8    3.90    8.80
  -9   1   8    3.00    5.60
  -9   1   8   -5.20    4.80
  -9   1   8    5.00    8.10
  -9   1   8    4.60    8.30
  -9   1   8   -5.70    4.90
   8  -1  -9   14.50   10.60
   8  -1  -9   10.40   10.20
   8  -1  -9    8.10    8.60
   8  -1  -9    4.90    7.90
  -8   1   9   12.80   10.60
  -8   1   9   15.60   10.90
  -8   1   9    5.90    7.70
  -8   1   9   11.20    8.30
   7  -1 -10  -10.90    3.70
   7  -1 -10   -1.10    5.40
   7  -1 -10   -0.70    7.10
   7  -1 -10    9.80    4.00
   7  -1 -10   -1.10    6.20
  -7   1  10   -1.60    6.40
  -7   1  10    0.20    6.40
  -7   1  10   10.70    7.80
   6  -1 -11   -1.00    5.80
   6  -1 -11   10.20    9.80
   6  -1 -11    1.10    5.20
   6  -1 -11  -10.40    8.30
   6  -1 -11    6.50    5.10
  -6   1  11    0.60    5.20
  -6   1  11    4.80    7.40
  -6   1  11    4.90    7.80
  -6   1  11   13.90    9.30
   5  -1 -12   16.40   11.30
   5  -1 -12   18.70   10.20
   5  -1 -12   28.00    9.20
   5  -1 -12   29.30   10.60
   5  -1 -12    6.80    8.40
  -5   1  12   15.40   10.50
  -5   1  12   29.40   11.10
  -5   1  12    5.00    7.10
  -5   1  12   12.20    9.90
   4  -1 -13   -0.80    5.90
   4  -1 -13    7.70    5.00
   4  -1 -13    2.40    8.20
   4  -1 -13    5.40    7.60
  -4   1  13   27.20   12.70
  -4   1  13    8.50   10.10
  -4   1  13    5.80    7.70
  -4   1  13    3.50    6.40
  -4   1  13   11.10    7.90
  11  -1  -5   49.40   16.50
  11  -1  -5   60.69   17.50
  11  -1  -5   48.60   16.40
  11  -1  -5   14.60   12.80
  11  -1  -5   36.00   13.00
 -11   1   5   44.90   11.10
 -11   1   5   47.50   12.30
 -11   1   5   65.99   17.00
 -11   1   5   18.50   11.60
 -11   1   5   48.90   13.90
 -11   1   5   32.30   14.40
  10  -1  -6   12.40    9.70
  10  -1  -6   15.60   11.20
  10  -1  -6   16.10    9.00
  10  -1  -6   10.20   10.00
  10  -1  -6   10.90    7.20
 -10   1   6   11.00   11.10
 -10   1   6   -0.40    4.70
 -10   1   6   -0.20    6.80
 -10   1   6   -5.20    5.00
 -10   1   6    9.20    7.20
 -10   1   6   -6.60    4.60
   9  -1  -7   37.70   20.20
   9  -1  -7   13.30    8.50
   9  -1  -7   16.50   13.90
   9  -1  -7   69.09   18.20
   9  -1  -7   14.00   10.10
  -9   1   7   41.70   13.60
  -9   1   7   10.90    7.90
  -9   1   7   23.80   12.80
  -9   1   7   13.60    7.70
   8  -1  -8   20.00   10.50
   8  -1  -8   25.80   11.30
   8  -1  -8   51.89   14.80
   8  -1  -8   28.40   11.30
  -8   1   8   45.00   15.20
  -8   1   8   12.30    7.40
  -8   1   8   30.10   12.70
  -8   1   8   34.60   12.30
   7  -1  -9   -3.20    5.10
   7  -1  -9   11.80    8.30
   7  -1  -9    4.60    3.10
   7  -1  -9   -0.50    6.50
   7  -1  -9   10.20    8.80
  -7   1   9    6.20    6.70
  -7   1   9   -1.70    4.60
  -7   1   9   25.80   11.70
  -7   1   9   -0.20    6.10
   6  -1 -10   43.10   12.10
   6  -1 -10   39.80    8.60
   6  -1 -10   35.20   13.40
   6  -1 -10   30.20   12.40
   6  -1 -10   55.19   15.70
  -6   1  10   33.10   13.10
  -6   1  10   51.89   14.50
  -6   1  10   35.80   11.00
  -6   1  10   40.40   14.40
  -6   1  10   48.30   15.50
  -6   1  10   58.49   13.60
   5  -1 -11    2.10    6.00
   5  -1 -11    7.40    7.70
   5  -1 -11   16.60    6.50
   5  -1 -11   19.70    9.90
   5  -1 -11   12.80    8.60
  -5   1  11    2.20    5.30
  -5   1  11   -0.40    5.80
  -5   1  11   -2.30    5.60
  -5   1  11    1.20    5.50
   4  -1 -12   72.99   14.00
   4  -1 -12   28.20   11.50
   4  -1 -12   75.69   12.50
   4  -1 -12   70.59   16.80
   4  -1 -12   51.89   15.60
  -4   1  12   42.90   14.40
  -4   1  12   69.19   17.10
  -4   1  12   64.99   14.90
  -4   1  12   58.99   15.50
  -4   1  12   46.60   15.40
   3  -1 -13   26.10   11.80
   3  -1 -13    9.20    7.60
   3  -1 -13   24.40   11.40
  -3   1  13   15.30    8.90
  -3   1  13   13.90    8.60
  -3   1  13   25.20   11.40
  -3   1  13   38.20   14.80
  -3   1  13    5.50    6.70
  11  -1  -4    9.20   10.50
  11  -1  -4   14.00    9.40
  11  -1  -4   22.40   11.00
  11  -1  -4   -0.30    8.20
  11  -1  -4   21.60   11.20
 -11   1   4   16.30    9.60
 -11   1   4   10.40    5.90
 -11   1   4   18.70   10.90
 -11   1   4   21.40    8.10
 -11   1   4   23.80   11.00
 -11   1   4   20.50    9.30
  10  -1  -5   -2.70    4.90
  10  -1  -5   -1.80    7.00
  10  -1  -5    1.00    6.30
 -10   1   5    4.60    7.40
 -10   1   5    1.10    5.50
 -10   1   5   -0.50    5.40
 -10   1   5    2.70    5.30
 -10   1   5    5.30    8.40
 -10   1   5   -0.30    5.00
   9  -1  -6    9.60    9.70
   9  -1  -6   13.40   10.00
   9  -1  -6    8.70    7.50
   9  -1  -6    8.90    7.60
   9  -1  -6   23.40   11.50
  -9   1   6   19.10    8.20
  -9   1   6    8.70    8.10
  -9   1   6    3.10    6.90
  -9   1   6    7.60    7.80
  -9   1   6   32.50    9.90
  -9   1   6   12.50    7.40
   8  -1  -7   10.10    9.10
   8  -1  -7   21.80   10.40
   8  -1  -7   47.30   14.60
   8  -1  -7   19.80   11.10
   8  -1  -7   18.50    8.70
  -8   1   7   14.30    9.70
  -8   1   7   19.80   10.30
  -8   1   7    7.50    6.50
  -8   1   7   10.10    7.50
   7  -1  -8   40.90   13.40
   7  -1  -8   54.29   16.10
   7  -1  -8   73.69   16.20
   7  -1  -8   61.69   15.80
   7  -1  -8   37.40   13.00
  -7   1   8   42.00   12.90
  -7   1   8   44.80   12.90
  -7   1   8   76.49   14.40
  -7   1   8   92.59   19.80
   6  -1  -9    6.00    7.60
   6  -1  -9   -1.00    2.80
   6  -1  -9    3.20    6.50
   6  -1  -9    4.50    6.20
   6  -1  -9   12.60    9.00
  -6   1   9    4.70    5.40
  -6   1   9    3.40    7.20
  -6   1   9    1.60    5.30
  -6   1   9   -4.10    3.50
  -6   1   9   -4.30    5.40
  -6   1   9    5.50    6.60
   5  -1 -10    1.70    5.80
   5  -1 -10    4.70    4.90
   5  -1 -10    2.00    5.20
   5  -1 -10    5.40    6.00
   5  -1 -10   19.10    9.70
  -5   1  10    3.20    7.70
  -5   1  10    3.80    8.10
  -5   1  10   18.80   10.60
  -5   1  10    2.20    6.20
  -5   1  10    1.20    5.00
   4  -1 -11   35.50   11.40
   4  -1 -11   11.10    7.10
   4  -1 -11   30.40   11.60
   4  -1 -11   17.60    6.60
   4  -1 -11   13.60    9.40
  -4   1  11   20.30    8.90
  -4   1  11   27.20   11.70
  -4   1  11   24.60   10.00
  -4   1  11   28.80   12.10
  -4   1  11   33.40   11.80
   3  -1 -12   71.59   15.50
   3  -1 -12   56.89   15.90
   3  -1 -12   91.39   19.00
   3  -1 -12   57.19    9.00
   3  -1 -12   68.19   15.40
  -3   1  12   86.79   18.20
  -3   1  12  101.19   18.00
  -3   1  12   61.79   16.00
  -3   1  12   56.99   14.10
  -3   1  12   70.49   16.80
  -3   1  12   26.70   12.00
   2  -1 -13   49.99   14.80
   2  -1 -13   39.00   13.00
   2  -1 -13   63.29   15.00
   2  -1 -13   63.49   14.50
  -2   1  13   41.40   13.40
  -2   1  13   32.70   10.70
  -2   1  13   55.69   20.50
  -2   1  13   18.00   10.40
  -2   1  13   31.60   12.20
  -2   1  13   39.30   12.70
  12  -1  -2  168.28   27.60
  12  -1  -2  149.29   25.40
  12  -1  -2  181.98   28.80
  12  -1  -2  218.68   35.20
  12  -1  -2  171.38   27.60
 -12   1   2  145.49   30.30
 -12   1   2  173.48   28.60
 -12   1   2  144.49   25.50
 -12   1   2  138.59   24.90
 -12   1   2  183.88   18.60
  11  -1  -3  151.18   29.00
  11  -1  -3  120.99   22.60
  11  -1  -3  123.39   23.00
  11  -1  -3   87.79   20.00
  11  -1  -3  122.69   22.90
 -11   1   3  107.59   20.90
 -11   1   3  110.79   22.10
 -11   1   3  123.39   22.70
 -11   1   3  119.69   14.60
 -11   1   3  120.59   17.60
 -11   1   3  116.09   26.00
  10  -1  -4  269.57   36.30
  10  -1  -4  247.98   34.80
  10  -1  -4  242.28   32.80
  10  -1  -4  283.67   36.40
  10  -1  -4  310.27   41.30
  10  -1  -4  272.47   36.80
 -10   1   4  290.07   37.20
 -10   1   4  290.07   30.10
 -10   1   4  295.37   26.70
 -10   1   4  297.87   38.00
 -10   1   4  254.67   38.60
 -10   1   4  246.98   26.70
   9  -1  -5   54.29   13.10
   9  -1  -5   51.99   14.80
   9  -1  -5   39.10   13.50
   9  -1  -5   43.00   13.70
   9  -1  -5   51.79   13.80
  -9   1   5   23.40    9.40
  -9   1   5   79.39   18.30
  -9   1   5   59.99   12.50
  -9   1   5   81.19   18.50
   8  -1  -6   14.00    8.90
   8  -1  -6   25.60   10.30
   8  -1  -6   21.00   10.80
   8  -1  -6    8.30    7.20
   8  -1  -6   31.00   11.70
  -8   1   6   26.20   11.50
  -8   1   6   16.70    7.20
  -8   1   6   27.10    9.10
  -8   1   6   43.10   12.80
  -8   1   6   21.80   10.90
  -8   1   6   40.40   10.00
   7  -1  -7    3.40    6.10
   7  -1  -7   -1.80    5.00
   7  -1  -7   -1.20    4.90
   7  -1  -7   -4.00    3.80
   7  -1  -7    1.90    5.70
  -7   1   7    1.00    5.10
  -7   1   7   -9.10    2.80
  -7   1   7   21.30   10.00
  -7   1   7    7.10    7.80
  -7   1   7    9.00    7.40
  -7   1   7   -3.80    3.90
   6  -1  -8    1.10    6.60
   6  -1  -8    1.40    5.60
   6  -1  -8   -1.40    3.70
   6  -1  -8    3.50    3.40
   6  -1  -8   -5.80    5.10
   6  -1  -8    7.00    9.00
  -6   1   8    9.00    7.50
  -6   1   8    0.80    4.00
  -6   1   8    4.40    7.50
  -6   1   8    1.30    5.80
  -6   1   8    2.50    5.40
  -6   1   8   -5.40    5.40
   5  -1  -9   10.70    7.70
   5  -1  -9    8.70    7.40
   5  -1  -9    1.70    7.40
   5  -1  -9    9.40    6.60
   5  -1  -9   16.30    6.00
  -5   1   9   17.60    8.80
  -5   1   9   21.50   10.10
  -5   1   9   12.90    6.90
  -5   1   9   26.30   10.90
  -5   1   9   23.40    8.30
  -5   1   9   10.80    6.40
   4  -1 -10   10.10    5.40
   4  -1 -10   -0.30    4.50
   4  -1 -10    6.50    6.90
   4  -1 -10   20.60    8.00
   4  -1 -10    1.10    4.20
  -4   1  10   -6.60    3.70
  -4   1  10   13.10    6.80
  -4   1  10    4.90    6.80
  -4   1  10    8.90    6.60
  -4   1  10   17.50    9.30
  -4   1  10    8.20    4.90
  -4   1  10    0.50    5.10
   3  -1 -11   18.80    9.30
   3  -1 -11   31.80   11.50
   3  -1 -11   38.90   10.50
   3  -1 -11   27.30   11.50
   3  -1 -11   35.30    7.50
  -3   1  11   28.30    9.60
  -3   1  11   20.90    9.40
  -3   1  11   30.30   11.50
  -3   1  11   30.00   11.30
  -3   1  11   29.40   10.20
  -3   1  11   24.60    9.70
   2  -1 -12  135.99   23.70
   2  -1 -12  124.09   20.00
   2  -1 -12  138.49   20.50
  -2   1  12  108.49   20.90
  -2   1  12   89.69   20.60
  -2   1  12   93.09   17.20
  -2   1  12  108.59   20.70
  -2   1  12   85.49   17.00
  -2   1  12  112.39   21.60
   1  -1 -13  310.77   38.10
   1  -1 -13  281.87   36.20
   1  -1 -13  314.27   33.10
  -1   1  13  339.57   40.40
  -1   1  13  254.57   34.90
  -1   1  13  278.97   28.90
  -1   1  13  366.76   33.30
  -1   1  13  251.07   35.40
  -1   1  13  284.77   37.70
   0  -1 -14  179.18   28.30
   0   1  14  201.28   29.70
  12  -1  -1    5.30    6.70
  12  -1  -1    4.30    7.40
  12  -1  -1    3.10    7.10
  12  -1  -1   -4.10    4.30
  12  -1  -1   -6.00    6.40
 -12   1   1    2.30    4.10
 -12   1   1    3.10    7.50
 -12   1   1    8.70    4.70
 -12   1   1    1.20    8.60
 -12   1   1   -1.10    7.10
  11  -1  -2    1.80    5.60
  11  -1  -2   -4.20    6.40
  11  -1  -2   -1.80    4.90
  11  -1  -2   -6.70    5.00
  11  -1  -2   -4.10    4.80
  11  -1  -2    0.00    7.50
 -11   1   2   -5.90    5.30
 -11   1   2   -3.40    5.10
 -11   1   2    4.20    2.60
 -11   1   2    8.00    7.80
 -11   1   2   11.00    6.60
 -11   1   2   16.20    8.90
 -11   1   2    2.70    4.70
  10  -1  -3   44.70   12.90
  10  -1  -3   42.10   12.90
  10  -1  -3   40.40   12.40
  10  -1  -3   35.10   12.50
  10  -1  -3   37.60   14.90
  10  -1  -3   80.79   17.90
 -10   1   3   53.69   18.30
 -10   1   3   38.80    9.70
 -10   1   3   58.59   14.30
 -10   1   3   49.70   11.40
 -10   1   3   52.89   17.00
 -10   1   3   50.49    9.60
 -10   1   3   67.09   16.50
   9  -1  -4    6.60    7.40
   9  -1  -4    4.30    7.20
   9  -1  -4    5.70    5.80
   9  -1  -4    2.20    7.20
   9  -1  -4   -5.90    5.70
   9  -1  -4    7.40    7.50
  -9   1   4    6.00    7.60
  -9   1   4    0.80    5.60
  -9   1   4    9.70    8.50
  -9   1   4   -3.80    4.00
  -9   1   4   10.20    6.20
  -9   1   4   16.20    8.60
   8  -1  -5    8.20    7.30
   8  -1  -5    2.40    6.40
   8  -1  -5   -2.20    3.30
   8  -1  -5    0.10    4.40
   8  -1  -5    4.90    6.50
   8  -1  -5   -7.30    3.20
  -8   1   5    6.70    5.90
  -8   1   5   -0.20    6.20
  -8   1   5   -5.00    3.00
  -8   1   5   -3.70    4.00
  -8   1   5   -7.60    3.10
  -8   1   5   -1.60    3.30
   7  -1  -6    0.50    4.90
   7  -1  -6   13.60    8.80
   7  -1  -6   12.40    7.50
   7  -1  -6   -4.30    5.20
   7  -1  -6   -1.40    5.60
   7  -1  -6   11.70    8.10
  -7   1   6    6.00    5.50
  -7   1   6    1.30    4.80
  -7   1   6    6.30    6.10
  -7   1   6    8.30    6.40
  -7   1   6    8.20    7.00
  -7   1   6    8.80    7.40
   6  -1  -7    4.40    5.90
   6  -1  -7    7.20    7.20
   6  -1  -7   -1.20    3.90
   6  -1  -7   13.90    8.10
   6  -1  -7    6.20    3.10
   6  -1  -7    2.40    6.90
  -6   1   7   10.20    7.70
  -6   1   7   14.90    8.50
  -6   1   7    0.00    5.20
  -6   1   7   20.30    9.60
  -6   1   7    8.00    6.10
  -6   1   7    7.00    6.20
  -6   1   7   -2.30    3.20
   5  -1  -8   16.10    5.00
   5  -1  -8    0.40    5.10
   5  -1  -8    9.00    6.30
   5  -1  -8    7.20    6.80
   5  -1  -8    5.20    6.70
   5  -1  -8    4.10    5.20
  -5   1   8    8.20    5.60
  -5   1   8    4.60    6.10
  -5   1   8   -0.60    3.50
  -5   1   8   10.70    7.10
  -5   1   8   17.80    7.30
  -5   1   8    3.60    6.80
  -5   1   8    2.20    5.90
   4  -1  -9   24.20   10.00
   4  -1  -9   39.60    9.10
   4  -1  -9   52.49   10.70
   4  -1  -9   32.70   10.00
   4  -1  -9   27.70   10.80
  -4   1   9   38.90   11.90
  -4   1   9   30.20   11.50
  -4   1   9   10.30    8.60
  -4   1   9   19.80    9.50
  -4   1   9   35.40   10.60
  -4   1   9   16.20    8.10
  -4   1   9   18.80    6.80
   3  -1 -10   80.39   12.00
   3  -1 -10   61.09   14.30
   3  -1 -10   51.79   11.60
   3  -1 -10   65.79   15.50
   3  -1 -10   75.99   15.80
  -3   1  10   53.79   13.80
  -3   1  10   78.49   17.50
  -3   1  10   70.29   15.90
  -3   1  10   80.79   14.60
  -3   1  10   81.09   17.00
  -3   1  10   71.59   15.70
   2  -1 -11   37.70   11.10
   2  -1 -11   44.50   13.30
   2  -1 -11   36.50   11.40
   2  -1 -11   18.20    8.50
   2  -1 -11   33.80    9.60
  -2   1  11   18.40   10.30
  -2   1  11   35.10   10.90
  -2   1  11   35.00   11.50
  -2   1  11   26.90   10.00
  -2   1  11   22.60    9.00
  -2   1  11   34.80   10.90
   1  -1 -12    5.40    6.40
   1  -1 -12   -2.60    5.00
   1  -1 -12    2.10    6.00
  -1   1  12    5.60    6.30
  -1   1  12   -3.50    4.40
  -1   1  12   -3.50    3.60
  -1   1  12   -3.10    4.40
  -1   1  12    4.00    6.30
  -1   1  12   -2.50    3.70
   0  -1 -13   -5.10    4.70
   0  -1 -13    0.80    4.10
   0  -1 -13    4.20    4.60
   0  -1 -13    1.30    6.30
   0  -1 -13    5.80    8.30
   0   1  13   -4.40    4.60
   0   1  13    4.10    5.70
   0   1  13    6.10    7.00
   0   1  13   15.70    9.40
   0   1  13    0.60    5.20
  12  -1   0   56.19   15.00
  12  -1   0   42.50   13.30
  12  -1   0   49.90   19.50
  12  -1   0   86.39   18.70
  12  -1   0   86.19   17.50
  12  -1   0   57.89   15.10
 -12   1   0   35.70   12.30
 -12   1   0   58.19   18.40
 -12   1   0   47.70   13.40
  11  -1  -1   74.19   17.50
  11  -1  -1   70.59   15.40
  11  -1  -1   85.89   17.90
  11  -1  -1   84.89   20.60
  11  -1  -1   78.99   25.20
  11  -1  -1   97.39   18.80
 -11   1   1   71.39   11.90
 -11   1   1   70.29   19.60
 -11   1   1   94.79   19.70
 -11   1   1   53.49   14.70
 -11   1   1   78.69   11.20
 -11   1   1   65.49   18.50
  10  -1  -2  209.58   30.90
  10  -1  -2  292.57   30.90
  10  -1  -2  236.08   35.90
  10  -1  -2  282.67   29.40
  10  -1  -2  303.77   36.70
  10  -1  -2  200.08   30.40
 -10   1   2  327.17   39.10
 -10   1   2  312.57   30.90
 -10   1   2  255.67   33.10
 -10   1   2  370.76   62.39
 -10   1   2  272.27   34.80
   9  -1  -3  193.48   27.30
   9  -1  -3  214.08   31.10
   9  -1  -3  194.78   28.00
   9  -1  -3  209.88   28.70
   9  -1  -3  183.78   27.30
   9  -1  -3  208.18   27.40
  -9   1   3  187.58   20.40
  -9   1   3  176.58   25.30
  -9   1   3  187.18   19.30
  -9   1   3  174.68   30.20
  -9   1   3  212.78   28.80
  -9   1   3  204.08   25.20
  -9   1   3  218.88   27.00
   8  -1  -4    4.70    6.00
   8  -1  -4    0.50    4.50
   8  -1  -4   -0.10    5.90
   8  -1  -4    0.00    5.20
   8  -1  -4    8.40    7.50
   8  -1  -4   -0.80    5.00
  -8   1   4    5.50    6.70
  -8   1   4    3.90    5.50
  -8   1   4   20.10    8.10
  -8   1   4   -9.50    3.50
  -8   1   4   -3.40    3.10
  -8   1   4   -2.90    3.90
  -8   1   4    4.90    4.80
   7  -1  -5   27.60    9.90
   7  -1  -5   19.20    9.90
   7  -1  -5   60.89   14.40
   7  -1  -5   52.09   13.10
   7  -1  -5   32.10   10.30
   7  -1  -5   44.80   12.20
  -7   1   5   52.19   15.40
  -7   1   5   49.70   11.50
  -7   1   5   65.99   14.80
  -7   1   5   32.80    9.60
  -7   1   5   59.79   15.10
  -7   1   5   50.79   11.50
  -7   1   5   51.99   10.70
   6  -1  -6   90.19   17.30
   6  -1  -6   69.19   14.70
   6  -1  -6   54.19   13.60
   6  -1  -6   80.79   15.60
   6  -1  -6   73.09    7.10
   6  -1  -6   81.59   15.70
   6  -1  -6   88.29   16.70
  -6   1   6   86.59   16.70
  -6   1   6   94.09   19.00
  -6   1   6   91.19   16.60
  -6   1   6   66.39   15.60
  -6   1   6   89.79   17.30
  -6   1   6   81.59   22.40
  -6   1   6   56.89   14.60
  -6   1   6   92.99   15.00
  -6   1   6   91.59   17.10
   5  -1  -7  154.08   22.40
   5  -1  -7  137.59   13.80
   5  -1  -7  149.69   21.70
   5  -1  -7  157.28   23.70
   5  -1  -7  108.39   19.40
   5  -1  -7  170.08   23.60
   5  -1  -7  132.79   21.50
   5  -1  -7  135.29   22.20
  -5   1   7  182.58   25.70
  -5   1   7  139.89   22.70
  -5   1   7  154.18   20.90
  -5   1   7  109.69   19.80
  -5   1   7  158.48   23.70
  -5   1   7  169.18   21.60
  -5   1   7  122.69   21.00
  -5   1   7  170.58   24.50
   4  -1  -8   43.90   14.20
   4  -1  -8   38.90   11.10
   4  -1  -8   56.79   13.90
   4  -1  -8   26.30    8.60
   4  -1  -8   43.70   10.00
   4  -1  -8   26.50    8.40
   4  -1  -8   31.40    7.90
  -4   1   8   39.60   11.60
  -4   1   8   23.80    9.40
  -4   1   8   45.90    9.80
  -4   1   8   23.80    8.80
  -4   1   8   29.60    8.80
  -4   1   8   25.50   11.10
  -4   1   8   28.80   10.30
  -4   1   8   12.20    7.40
   3  -1  -9   72.19   14.70
   3  -1  -9   79.39   15.50
   3  -1  -9   72.29   11.70
   3  -1  -9   57.99   12.80
   3  -1  -9   61.19   14.00
   3  -1  -9   64.89   12.80
  -3   1   9   45.20   12.50
  -3   1   9   91.69   17.80
  -3   1   9   57.49   13.60
  -3   1   9   70.49   11.20
  -3   1   9   72.29   14.10
  -3   1   9   77.29   16.40
  -3   1   9   76.89   15.10
   2  -1 -10   15.50    4.30
   2  -1 -10   28.40   10.50
   2  -1 -10    8.50    6.60
   2  -1 -10   19.80    9.50
   2  -1 -10   13.70    6.70
   2  -1 -10    5.70    6.40
  -2   1  10    0.00    4.20
  -2   1  10    6.70    5.70
  -2   1  10   13.80    7.10
  -2   1  10   12.50    7.40
  -2   1  10    6.80    7.00
  -2   1  10   11.50    6.90
   1  -1 -11  301.27   29.10
   1  -1 -11  246.48   25.30
   1  -1 -11  281.27   33.80
   1  -1 -11  224.48   25.20
   1  -1 -11  253.37   32.20
  -1   1  11  283.47   29.40
  -1   1  11  281.97   27.50
  -1   1  11  227.48   25.00
  -1   1  11  235.48   31.40
  -1   1  11  283.97   33.90
  -1   1  11  279.77   28.30
   0  -1 -12  167.78   18.40
   0  -1 -12  183.28   19.00
   0  -1 -12  160.28   25.70
   0  -1 -12  170.18   26.90
   0  -1 -12  219.28   28.50
   0   1  12  151.48   23.40
   0   1  12  205.48   26.70
   0   1  12  186.88   22.30
   0   1  12  184.88   26.30
   0   1  12  184.58   26.30
   0   1  12  212.88   29.50
  -1  -1 -13  329.77   36.00
  -1  -1 -13  346.27   39.00
  -1  -1 -13  383.86   37.70
  -1  -1 -13  383.76   40.50
   1   1  13  377.46   38.40
   1   1  13  420.66   32.20
   1   1  13  349.17   37.70
   1   1  13  346.37   36.10
   1   1  13  411.86   39.00
   1   1  13  438.46   38.40
  12  -1   1    3.70    7.30
  12  -1   1   -3.00    3.90
  12  -1   1    0.90    5.20
  12  -1   1    1.30    5.60
  12  -1   1    9.90    8.50
  12  -1   1    0.40    8.30
 -12   1  -1    2.60    6.40
 -12   1  -1   15.30   10.40
 -12   1  -1   -3.70    4.30
 -12   1  -1    5.40   10.10
  11  -1   0   -2.40    4.10
  11  -1   0    4.10    6.50
  11  -1   0    8.80    7.20
  11  -1   0    2.00    7.90
  11  -1   0   -3.20    5.30
 -11   1   0    9.80    6.80
 -11   1   0    4.30    6.10
 -11   1   0   -5.20    3.10
 -11   1   0    1.50    3.50
 -11   1   0    3.30    2.50
 -11   1   0    2.20    6.90
  10  -1  -1   18.70    9.20
  10  -1  -1   23.80    9.50
  10  -1  -1    7.10    8.40
  10  -1  -1    7.40    6.50
  10  -1  -1    4.80    8.10
  10  -1  -1   13.80    8.00
 -10   1   1   23.20    6.30
 -10   1   1   29.10    7.40
 -10   1   1   19.70    8.50
 -10   1   1   18.10    9.40
 -10   1   1   24.90   10.20
 -10   1   1    1.70    6.30
   9  -1  -2  142.09   21.60
   9  -1  -2   99.59   18.60
   9  -1  -2  146.99   25.50
   9  -1  -2  123.39   20.90
   9  -1  -2  113.49   20.30
   9  -1  -2  165.08   24.00
  -9   1   2  157.28   23.10
  -9   1   2  155.08   15.90
  -9   1   2  120.69   21.00
  -9   1   2  146.99   19.40
  -9   1   2  152.88   23.00
  -9   1   2  130.59   24.50
  -9   1   2  133.89   13.80
   8  -1  -3  100.99   19.70
   8  -1  -3   66.09   14.40
   8  -1  -3   84.69   16.50
   8  -1  -3   88.89   17.60
   8  -1  -3  106.29   19.40
   8  -1  -3  110.29   19.20
  -8   1   3   93.39   19.30
  -8   1   3  113.29   14.70
  -8   1   3  110.79   15.40
  -8   1   3   97.79   17.80
  -8   1   3   72.99   15.00
  -8   1   3   91.49   15.80
   7  -1  -4   21.00    9.20
   7  -1  -4   15.20    8.00
   7  -1  -4    3.80    4.80
   7  -1  -4   17.60    8.00
   7  -1  -4   28.50    8.00
   7  -1  -4    6.30    5.80
   7  -1  -4   25.00    9.40
  -7   1   4   18.80    9.40
  -7   1   4   27.00    7.60
  -7   1   4   38.30    9.00
  -7   1   4   34.00   10.10
  -7   1   4   23.30    8.80
  -7   1   4   34.60   10.70
  -7   1   4   25.30    9.90
  -7   1   4   20.20    7.80
  -7   1   4   42.00    9.20
   6  -1  -5    8.90    5.90
   6  -1  -5   -4.40    3.20
   6  -1  -5   -4.80    3.50
   6  -1  -5    1.70    3.90
   6  -1  -5   -1.00    7.90
   6  -1  -5    0.70    4.10
   6  -1  -5    3.30    6.10
  -6   1   5    2.60    4.90
  -6   1   5   -1.60    3.10
  -6   1   5   -1.80    3.20
  -6   1   5   -5.60    3.50
  -6   1   5   -0.50    3.30
  -6   1   5    3.60    5.00
  -6   1   5   -1.30    4.90
  -6   1   5   -1.70    3.70
  -6   1   5   -2.00    4.60
   5  -1  -6    4.20    4.90
   5  -1  -6    6.30    5.00
   5  -1  -6   -1.20    3.20
   5  -1  -6    5.50    5.40
   5  -1  -6    7.90    3.40
   5  -1  -6   -5.50    2.70
   5  -1  -6    3.30    5.50
  -5   1   6   -1.90    2.90
  -5   1   6    1.80    4.50
  -5   1   6    9.20    5.40
  -5   1   6   12.80    7.60
  -5   1   6    0.50    4.70
  -5   1   6    4.60    6.50
  -5   1   6    0.10    4.70
  -5   1   6    0.10    3.90
  -5   1   6    4.70    5.00
   4  -1  -7   19.50    8.10
   4  -1  -7   14.80    6.10
   4  -1  -7   12.10    6.10
   4  -1  -7   11.60    5.60
   4  -1  -7   26.90    9.30
   4  -1  -7   11.50    4.80
   4  -1  -7   22.90    8.70
   4  -1  -7   21.90    7.40
  -4   1   7    7.10    5.80
  -4   1   7    8.50    6.50
  -4   1   7   10.50    5.90
  -4   1   7    4.00    6.10
  -4   1   7   10.80    6.80
  -4   1   7   10.10    5.50
  -4   1   7   15.10    7.50
  -4   1   7    8.90    5.50
  -4   1   7   19.70    8.20
   3  -1  -8   93.19   15.90
   3  -1  -8  104.79   15.00
   3  -1  -8  109.49   18.00
   3  -1  -8   84.29   17.10
   3  -1  -8   80.69   15.20
   3  -1  -8  109.19   17.00
   3  -1  -8  125.69   15.20
   3  -1  -8  114.69   18.90
  -3   1   8   90.19   16.60
  -3   1   8   85.99   17.30
  -3   1   8  117.39   18.40
  -3   1   8  138.79   20.90
  -3   1   8  131.89   17.50
  -3   1   8  102.59   16.80
  -3   1   8   93.89   17.40
  -3   1   8   87.19   15.90
  -3   1   8  124.09   19.00
   2  -1  -9  122.89   20.30
   2  -1  -9  138.59   20.70
   2  -1  -9  109.59   17.30
   2  -1  -9  119.09   19.50
   2  -1  -9  136.09   12.50
   2  -1  -9  102.29   19.10
  -2   1   9  118.89   18.80
  -2   1   9  129.89   18.60
  -2   1   9  105.39   17.50
  -2   1   9  142.99   21.40
  -2   1   9   97.09   16.60
  -2   1   9  162.08   23.20
   1  -1 -10   21.10    8.30
   1  -1 -10    2.90    5.80
   1  -1 -10    2.20    5.20
   1  -1 -10    6.30    5.00
   1  -1 -10    1.60    4.70
  -1   1  10   18.50    8.10
  -1   1  10    0.20    4.20
  -1   1  10   17.20    7.60
  -1   1  10   14.60    6.40
  -1   1  10   13.50    6.60
  -1   1  10    1.10    4.80
   0  -1 -11   21.70    9.40
   0  -1 -11   10.60    5.70
   0  -1 -11   12.60    7.50
   0  -1 -11   13.30    8.10
   0   1  11   22.30    8.40
   0   1  11   19.40    8.50
   0   1  11    7.30    4.90
   0   1  11   14.70    7.90
   0   1  11    5.60    6.10
   0   1  11   15.30    7.20
  -1  -1 -12    6.20    5.80
  -1  -1 -12    1.40    6.50
  -1  -1 -12    3.30    6.10
  -1  -1 -12    5.50    2.70
  -1  -1 -12   13.60    9.90
   1   1  12   -2.00    4.80
   1   1  12    5.20    5.80
   1   1  12    2.10    5.30
   1   1  12   -3.10    4.90
   1   1  12    2.70    5.30
   1   1  12   -1.40    2.70
  -2  -1 -13    0.60    7.20
  -2  -1 -13    6.50    6.30
   2   1  13    5.50    5.80
   2   1  13    5.60    6.80
   2   1  13    2.30    5.70
   2   1  13    2.50    5.50
  12  -1   2  119.89   20.10
  11  -1   1   56.69   13.00
  11  -1   1   60.59   18.30
  11  -1   1   49.00   13.10
  11  -1   1   47.40   11.60
  11  -1   1   53.39   13.60
 -11   1  -1   55.49   16.10
 -11   1  -1   48.60   13.10
 -11   1  -1   62.09   17.60
 -11   1  -1   30.50   10.30
  10  -1   0   17.30    8.30
  10  -1   0   25.10   10.00
  10  -1   0   24.70   12.80
  10  -1   0   16.20    8.20
  10  -1   0   13.50    8.40
  10  -1   0    3.90    6.00
 -10   1   0   16.20    8.40
 -10   1   0   17.20    8.90
 -10   1   0   20.10    4.80
 -10   1   0   18.20    8.10
 -10   1   0   11.80    9.50
 -10   1   0   18.60    4.90
   9  -1  -1  167.38   22.70
   9  -1  -1  136.69   22.10
   9  -1  -1  136.29   20.20
   9  -1  -1  111.59   19.40
   9  -1  -1  141.79   21.80
   9  -1  -1  149.39   25.10
  -9   1   1  187.38   24.50
  -9   1   1  170.98   24.30
  -9   1   1  148.29   15.30
  -9   1   1  140.49   13.00
  -9   1   1  160.88   16.40
  -9   1   1  160.88   26.40
  -9   1   1  178.78   23.60
   8  -1  -2   51.29   11.30
   8  -1  -2   52.59   12.30
   8  -1  -2   39.20   12.50
   8  -1  -2   60.29   11.50
   8  -1  -2   49.40   12.10
   8  -1  -2   38.60   11.10
   8  -1  -2   47.50   11.20
  -8   1   2   75.69   11.40
  -8   1   2   55.39   12.40
  -8   1   2   60.39    9.30
  -8   1   2   71.69   12.30
  -8   1   2   50.19   13.70
  -8   1   2  101.29   20.30
   7  -1  -3   25.90    7.40
   7  -1  -3   33.00   10.00
   7  -1  -3   15.90    8.00
   7  -1  -3   42.70   11.70
   7  -1  -3   25.10    8.90
   7  -1  -3   25.80    8.60
  -7   1   3   24.10    9.80
  -7   1   3   27.70    8.60
  -7   1   3   44.40   11.10
  -7   1   3   37.60    9.60
  -7   1   3   24.20    9.20
  -7   1   3   17.70    6.00
  -7   1   3   24.60    8.10
  -7   1   3   22.70    7.60
  -7   1   3   53.99   10.00
  -7   1   3   21.20    7.30
   6  -1  -4   30.90    9.30
   6  -1  -4   31.20   10.40
   6  -1  -4   30.10    8.90
   6  -1  -4   48.30   11.30
   6  -1  -4   36.30    9.60
   6  -1  -4   31.40   10.10
   6  -1  -4   37.70    9.50
  -6   1   4   31.70    8.70
  -6   1   4   26.30   13.90
  -6   1   4   36.70    9.60
  -6   1   4   31.20    8.80
  -6   1   4   49.40   11.90
  -6   1   4   29.90    7.60
  -6   1   4   22.70    8.90
  -6   1   4   54.09   12.20
  -6   1   4   45.90   11.20
   5  -1  -5  114.39   18.00
   5  -1  -5   65.39   12.60
   5  -1  -5   99.39   16.50
   5  -1  -5   93.69   17.30
   5  -1  -5   91.99    8.80
   5  -1  -5   94.39   16.50
   5  -1  -5  139.79   19.40
   5  -1  -5  104.79   16.90
  -5   1   5   96.09   15.60
  -5   1   5  104.19   15.10
  -5   1   5  111.09   17.90
  -5   1   5  121.09   17.20
  -5   1   5  112.99   17.80
  -5   1   5  134.29   19.20
  -5   1   5  121.79   17.30
  -5   1   5  115.79   19.30
  -5   1   5   80.49   15.20
   4  -1  -6   29.60    9.10
   4  -1  -6   34.50    9.40
   4  -1  -6   26.20    7.90
   4  -1  -6   23.40    5.50
   4  -1  -6   34.20   10.00
   4  -1  -6   16.90    7.70
   4  -1  -6   20.70    7.40
   4  -1  -6   12.10    6.90
  -4   1   6   18.80    6.70
  -4   1   6   25.50    8.60
  -4   1   6   21.20    6.70
  -4   1   6   15.60    7.20
  -4   1   6   29.00    8.40
  -4   1   6   21.50    8.90
  -4   1   6   21.40    8.00
  -4   1   6   32.40   10.10
   3  -1  -7   71.79   14.70
   3  -1  -7   96.59   15.00
   3  -1  -7  108.99   14.00
   3  -1  -7   63.19   12.90
   3  -1  -7  109.49   14.50
   3  -1  -7   83.89   15.00
   3  -1  -7  118.19   17.70
   3  -1  -7   79.79   14.30
  -3   1   7   89.29   15.50
  -3   1   7   81.89   15.10
  -3   1   7   76.99   14.60
  -3   1   7  141.99   15.90
  -3   1   7   94.89   15.50
  -3   1   7   93.09   16.60
  -3   1   7   98.39   17.20
   2  -1  -8  408.16   35.80
   2  -1  -8  422.16   36.80
   2  -1  -8  390.46   32.70
   2  -1  -8  378.26   36.10
   2  -1  -8  438.96   38.20
   2  -1  -8  427.76   35.90
   2  -1  -8  432.76   37.90
   2  -1  -8  408.76   37.10
  -2   1   8  400.26   38.60
  -2   1   8  419.76   37.10
  -2   1   8  434.46   38.10
  -2   1   8  340.67   35.20
  -2   1   8  477.55   38.80
  -2   1   8  356.26   36.60
  -2   1   8  457.55   38.50
  -2   1   8  441.86   37.20
   1  -1  -9   -0.40    4.00
   1  -1  -9   10.00    6.10
   1  -1  -9   -5.50    3.70
   1  -1  -9    3.40    4.00
   1  -1  -9   -4.20    3.10
  -1   1   9    7.50    5.10
  -1   1   9   -3.70    3.10
  -1   1   9   -0.30    4.20
  -1   1   9   -1.90    3.00
  -1   1   9   10.00    6.10
  -1   1   9    1.20    4.20
  -1   1   9    1.80    4.10
   0  -1 -10   94.39   16.40
   0  -1 -10   68.59   12.20
   0  -1 -10   66.49   14.40
   0  -1 -10   61.99   13.50
   0  -1 -10   87.89   13.50
   0   1  10  105.49   18.60
   0   1  10   69.09   15.00
   0   1  10   80.09   15.30
   0   1  10  111.79   18.10
   0   1  10   83.49   15.40
   0   1  10  108.59   14.30
   0   1  10   74.29   14.10
  -1  -1 -11   27.90   11.00
  -1  -1 -11   26.40    5.90
  -1  -1 -11   17.30    9.10
  -1  -1 -11   29.60    9.20
  -1  -1 -11   39.70   11.30
   1   1  11   27.00    8.60
   1   1  11   24.30    6.70
   1   1  11   35.20   10.00
   1   1  11   41.50   10.90
   1   1  11   28.00    9.30
   1   1  11   30.50   10.20
  -2  -1 -12  240.08   33.30
  -2  -1 -12  253.27   34.40
  -2  -1 -12  275.87   27.30
  -2  -1 -12  230.28   26.00
   2   1  12  272.77   27.60
   2   1  12  260.77   27.80
   2   1  12  274.47   29.10
   2   1  12  247.28   26.50
  -3  -1 -13  228.18   35.20
  -3  -1 -13  295.67   38.50
  -3  -1 -13  287.27   36.10
  -3  -1 -13  259.67   26.50
   3   1  13  219.48   30.50
   3   1  13  276.67   27.90
   3   1  13  242.98   30.50
   3   1  13  244.08   26.50
   3   1  13  266.47   27.80
  11  -1   2    4.20    6.10
  11  -1   2   -0.90    4.10
  11  -1   2   -0.70    4.70
  11  -1   2    5.70    6.90
  11  -1   2   -7.30    5.00
  11  -1   2   -6.10    6.30
 -11   1  -2    4.30    5.50
 -11   1  -2    3.00    8.60
 -11   1  -2    2.00    3.50
 -11   1  -2    2.70    5.30
 -11   1  -2   -3.40    7.20
  10  -1   1   35.20   10.00
  10  -1   1   30.50   10.60
  10  -1   1   10.90    6.60
  10  -1   1   41.60   11.00
  10  -1   1   20.30   11.30
  10  -1   1   29.30   11.00
 -10   1  -1   36.70   10.20
 -10   1  -1   23.70   10.70
 -10   1  -1   42.10   10.80
 -10   1  -1   36.20   11.80
   9  -1   0   19.20   11.00
   9  -1   0   16.90    7.80
   9  -1   0   22.60    8.00
   9  -1   0   17.20    7.70
   9  -1   0   13.50    7.70
   9  -1   0   10.50    5.40
   9  -1   0   25.00    9.20
  -9   1   0   19.20    4.60
  -9   1   0   30.20    9.20
  -9   1   0   21.80    8.50
  -9   1   0   18.70    9.30
  -9   1   0   16.90    7.80
  -9   1   0   12.00    4.70
   8  -1  -1   68.99   15.70
   8  -1  -1   94.59   14.00
   8  -1  -1   96.79   16.30
   8  -1  -1   84.49   15.90
   8  -1  -1   77.69   14.80
   8  -1  -1   90.39   15.70
   8  -1  -1   85.49   14.30
  -8   1   1   61.29   13.90
  -8   1   1   83.39    9.00
  -8   1   1  100.39   16.50
  -8   1   1   85.89   11.80
  -8   1   1   89.59   18.30
  -8   1   1   87.19   13.10
   7  -1  -2    3.20    4.80
   7  -1  -2    0.20    4.00
   7  -1  -2    3.80    4.80
   7  -1  -2    8.30    6.00
   7  -1  -2    5.20    6.10
   7  -1  -2    8.60    6.00
  -7   1   2    2.50    5.70
  -7   1   2   10.30    5.60
  -7   1   2   -0.10    2.80
  -7   1   2   -1.20    3.90
  -7   1   2    5.20    4.40
  -7   1   2   -0.60    2.90
  -7   1   2   -0.20    3.00
  -7   1   2    2.70    4.70
  -7   1   2   10.90    6.40
  -7   1   2   -1.90    2.60
   6  -1  -3   55.39   10.30
   6  -1  -3   42.80   11.40
   6  -1  -3   54.79   12.30
   6  -1  -3   49.99    9.70
   6  -1  -3   50.29   11.60
   6  -1  -3   33.20    9.70
   6  -1  -3   38.20    9.90
  -6   1   3   27.70    7.90
  -6   1   3   33.70   10.10
  -6   1   3   42.60   11.20
  -6   1   3   28.50    7.50
  -6   1   3   26.30    9.20
  -6   1   3   35.50    7.80
  -6   1   3   37.00    8.30
  -6   1   3   55.49   11.70
  -6   1   3   41.80    9.60
   5  -1  -4   10.10    5.00
   5  -1  -4    4.00    4.50
   5  -1  -4    2.40    5.10
   5  -1  -4   16.30    6.80
   5  -1  -4   14.70    6.20
   5  -1  -4   23.90    8.00
   5  -1  -4    8.20    5.20
  -5   1   4    7.70    5.60
  -5   1   4   14.10    6.10
  -5   1   4   10.60    6.20
  -5   1   4    5.50    4.10
  -5   1   4    4.80    5.30
  -5   1   4   25.70    7.80
  -5   1   4   18.10    7.40
  -5   1   4   24.60    7.90
  -5   1   4    6.60    4.80
   4  -1  -5  149.79   20.70
   4  -1  -5  145.39   20.30
   4  -1  -5  154.48   16.30
   4  -1  -5  162.38   13.80
   4  -1  -5  124.19   19.00
   4  -1  -5  133.29   19.10
   4  -1  -5  130.29   18.30
   4  -1  -5  155.68   20.80
  -4   1   5  169.88   20.70
  -4   1   5  134.79   15.60
  -4   1   5  152.08   19.90
  -4   1   5  164.58   21.80
  -4   1   5  155.48   20.40
  -4   1   5  206.78   23.80
  -4   1   5  157.68   20.20
  -4   1   5  142.19   19.80
  -4   1   5  211.58   24.50
   3  -1  -6   22.60    6.80
   3  -1  -6   31.10    8.50
   3  -1  -6   26.70    7.30
   3  -1  -6    9.80    4.00
   3  -1  -6    4.60    3.90
   3  -1  -6   16.80    6.90
   3  -1  -6   11.10    5.80
   3  -1  -6    8.20    6.10
  -3   1   6   14.90    6.50
  -3   1   6   14.70    5.40
  -3   1   6   14.90    6.50
  -3   1   6   11.20    6.30
  -3   1   6   20.50    7.20
  -3   1   6   14.00    5.30
  -3   1   6   23.30    7.80
  -3   1   6   13.20    6.40
  -3   1   6   12.30    6.50
   2  -1  -7   66.39   12.10
   2  -1  -7  103.49   16.50
   2  -1  -7  101.59   15.60
   2  -1  -7   73.59   13.80
   2  -1  -7   95.89   11.70
   2  -1  -7   82.39   14.00
   2  -1  -7   90.49   14.50
   2  -1  -7  109.49   14.40
  -2   1   7  122.69   18.10
  -2   1   7   90.99   14.70
  -2   1   7   87.99   13.90
  -2   1   7   67.09   13.00
  -2   1   7   84.99   14.50
  -2   1   7   83.09   14.40
  -2   1   7   87.99   16.10
  -2   1   7   70.89   12.40
   1  -1  -8   37.80    9.50
   1  -1  -8   38.40    8.80
   1  -1  -8   27.70    9.30
   1  -1  -8   35.30    9.30
   1  -1  -8   48.30    5.60
   1  -1  -8   36.70    8.50
   1  -1  -8   25.40    8.40
   1  -1  -8   19.80    7.20
  -1   1   8   39.80    9.10
  -1   1   8   58.99   12.80
  -1   1   8   37.10    9.60
  -1   1   8   38.70    9.70
  -1   1   8   41.10    9.40
  -1   1   8   38.80   10.10
  -1   1   8   25.30    9.30
  -1   1   8   44.90   10.10
   0  -1  -9    5.20    4.20
   0  -1  -9    2.70    3.90
   0  -1  -9    2.60    4.00
   0  -1  -9    5.90    4.90
   0  -1  -9   10.20    5.90
   0   1   9    8.70    5.50
   0   1   9    3.40    4.40
   0   1   9   -2.90    2.50
   0   1   9    9.40    6.10
   0   1   9   13.80    7.60
   0   1   9   11.20    6.10
   0   1   9    5.00    5.00
   0   1   9   12.70    6.30
  -1  -1 -10   82.89   16.40
  -1  -1 -10   70.59   15.40
  -1  -1 -10   89.99   11.40
  -1  -1 -10   83.39   11.30
  -1  -1 -10   91.19   16.00
  -1  -1 -10   86.69   15.10
   1   1  10   82.79   15.20
   1   1  10   77.99   14.30
   1   1  10   74.89   14.60
   1   1  10   94.29   15.30
   1   1  10   65.29   13.20
   1   1  10   90.39   14.90
   1   1  10   62.79   10.40
  -2  -1 -11   19.30    7.70
  -2  -1 -11   23.30   10.20
  -2  -1 -11   20.30    7.50
  -2  -1 -11    3.10    6.20
   2   1  11   27.60    8.90
   2   1  11   22.50    8.00
   2   1  11   14.60    6.60
   2   1  11   33.50    9.60
   2   1  11   11.30    8.00
   2   1  11   23.30    8.30
   2   1  11   18.50    4.70
  -3  -1 -12   27.50    8.60
  -3  -1 -12   11.00    8.70
  -3  -1 -12   10.30    7.90
   3   1  12    8.90    6.90
   3   1  12   21.40    8.20
   3   1  12    9.40    6.50
   3   1  12    9.90    6.70
   3   1  12   14.20    6.60
  -4  -1 -13    2.40    6.60
  -4  -1 -13    8.00    6.10
  -4  -1 -13   14.50   10.50
   4   1  13    7.30    5.90
   4   1  13    2.20    5.40
   4   1  13    3.10    5.10
   4   1  13    1.40    5.00
   4   1  13    7.40    6.10
  11  -1   3  272.67   27.10
  11  -1   3  302.57   27.80
  11  -1   3  276.67   27.60
  11  -1   3  221.58   30.80
  11  -1   3  278.37   26.80
 -11   1  -3  240.08   35.10
 -11   1  -3  241.38   26.50
 -11   1  -3  248.78   26.00
 -11   1  -3  256.67   36.60
 -11   1  -3  269.17   24.40
  10  -1   2   87.09   15.60
  10  -1   2   64.49   13.80
  10  -1   2   78.29   19.00
  10  -1   2   74.89   14.50
  10  -1   2   86.19   15.00
 -10   1  -2   79.89   18.10
 -10   1  -2   93.99   19.50
 -10   1  -2  107.09   13.10
 -10   1  -2   99.69   16.20
   9  -1   1   53.19   12.30
   9  -1   1   45.70   10.70
   9  -1   1   37.50   15.40
   9  -1   1   37.20   10.40
   9  -1   1   60.39   15.30
   9  -1   1   41.20    9.10
   9  -1   1   22.60    8.10
  -9   1  -1   59.39   12.10
  -9   1  -1   37.60   11.60
  -9   1  -1   51.89   14.50
  -9   1  -1   38.70   10.20
  -9   1  -1   39.70    7.00
   8  -1   0  169.68   20.60
   8  -1   0  132.29   19.30
   8  -1   0  133.49   22.80
   8  -1   0  139.49   19.80
   8  -1   0  144.19   20.20
   8  -1   0  139.69   20.70
  -8   1   0  143.29   23.40
  -8   1   0  153.28   14.90
  -8   1   0  165.08   14.60
  -8   1   0  171.48   22.70
  -8   1   0  165.18   20.50
  -8   1   0  146.89   20.50
   7  -1  -1   12.30    6.20
   7  -1  -1    1.40    3.00
   7  -1  -1   12.70    5.90
   7  -1  -1   -3.10    3.20
   7  -1  -1   13.80    5.70
   7  -1  -1    9.20    4.90
   7  -1  -1   12.20    5.50
  -7   1   1   -1.70    2.60
  -7   1   1    3.10    4.10
  -7   1   1    4.50    4.10
  -7   1   1    0.90    2.60
  -7   1   1    9.60    3.60
  -7   1   1    4.00    4.80
  -7   1   1    1.00    4.40
  -7   1   1    5.20    4.50
  -7   1   1    2.30    2.60
  -7   1   1   -1.10    3.70
   6  -1  -2    0.90    2.70
   6  -1  -2   -4.70    2.00
   6  -1  -2    2.00    3.40
   6  -1  -2    0.40    4.10
   6  -1  -2    3.60    3.70
   6  -1  -2    0.20    4.20
   6  -1  -2   -1.20    3.30
  -6   1   2    4.60    3.60
  -6   1   2    4.90    4.20
  -6   1   2    8.70    4.00
  -6   1   2    0.20    3.10
  -6   1   2    0.70    3.20
  -6   1   2    9.40    6.70
  -6   1   2   -2.40    3.90
  -6   1   2   -4.90    2.60
  -6   1   2   -0.80    2.60
  -6   1   2    1.00    2.40
   5  -1  -3    1.00    3.70
   5  -1  -3    3.80    4.60
   5  -1  -3   11.40    5.40
   5  -1  -3    6.10    5.00
   5  -1  -3    9.40    4.60
   5  -1  -3    6.60    5.10
   5  -1  -3    4.80    4.10
  -5   1   3    3.80    4.50
  -5   1   3    8.70    4.50
  -5   1   3    6.00    4.90
  -5   1   3    6.20    5.20
  -5   1   3    7.70    4.40
  -5   1   3    0.80    3.60
  -5   1   3   12.30    4.90
  -5   1   3    5.80    4.70
  -5   1   3   11.50    5.50
   4  -1  -4  221.28   23.20
   4  -1  -4  131.99   17.80
   4  -1  -4  172.18   20.70
   4  -1  -4  127.79   16.50
   4  -1  -4  182.28   21.40
   4  -1  -4  116.89   17.40
   4  -1  -4  130.19   11.70
   4  -1  -4  133.39   18.40
  -4   1   4  135.09   18.80
  -4   1   4  132.99   14.70
  -4   1   4  124.29   17.50
  -4   1   4  153.88   19.20
  -4   1   4  124.19   18.40
  -4   1   4  213.98   23.30
  -4   1   4  148.09   19.70
  -4   1   4  135.59   18.00
  -4   1   4  211.48   23.10
   3  -1  -5  278.07   26.90
   3  -1  -5  288.67   23.70
   3  -1  -5  287.57   26.70
   3  -1  -5  287.07   25.30
   3  -1  -5  300.47   26.90
   3  -1  -5  286.27   26.10
   3  -1  -5  296.47   25.70
   3  -1  -5  308.67   27.50
  -3   1   5  304.87   27.40
  -3   1   5  274.87   26.70
  -3   1   5  288.17   26.90
  -3   1   5  281.97   26.70
  -3   1   5  283.77   26.10
  -3   1   5  264.17   26.30
  -3   1   5  280.37   25.10
  -3   1   5  286.67   26.40
  -3   1   5  280.17   25.10
   2  -1  -6   39.90    9.00
   2  -1  -6   37.80    9.10
   2  -1  -6   29.80    6.40
   2  -1  -6   27.20    7.40
   2  -1  -6   45.90    9.90
   2  -1  -6   39.00    8.50
   2  -1  -6   36.70    8.20
   2  -1  -6   24.50    6.70
  -2   1   6   48.30    9.30
  -2   1   6   33.80    8.30
  -2   1   6   44.20    9.30
  -2   1   6   37.70    7.90
  -2   1   6   25.80    6.80
  -2   1   6   29.80    9.00
  -2   1   6   17.90    6.60
  -2   1   6   27.50    7.80
  -2   1   6   74.29   12.70
   1  -1  -7  156.48   15.90
   1  -1  -7  192.88   17.50
   1  -1  -7  153.88   19.70
   1  -1  -7  130.69   18.90
   1  -1  -7  145.49   12.80
   1  -1  -7  105.79   16.80
   1  -1  -7  189.38   18.10
   1  -1  -7  192.18   18.40
  -1   1   7  113.99   17.60
  -1   1   7  129.99   18.90
  -1   1   7  168.18   16.20
  -1   1   7  147.79   15.90
  -1   1   7  126.39   19.60
  -1   1   7  153.88   19.80
  -1   1   7  154.68   20.00
  -1   1   7  156.58   16.80
   0  -1  -8   42.40   10.30
   0  -1  -8   67.69   12.60
   0  -1  -8   55.29   10.30
   0  -1  -8   59.29    9.80
   0  -1  -8   48.00   10.80
   0  -1  -8   60.79   12.20
   0  -1  -8   64.79   12.00
   0   1   8   35.60   11.10
   0   1   8   41.90    8.60
   0   1   8   58.99   10.90
   0   1   8   68.39   11.90
   0   1   8   38.30    9.60
   0   1   8   46.70   11.00
   0   1   8   55.29   11.50
   0   1   8   53.99   11.10
  -1  -1  -9   88.69   12.00
  -1  -1  -9   85.09   15.00
  -1  -1  -9   99.89   15.80
  -1  -1  -9   82.99   15.90
  -1  -1  -9  124.79   19.50
  -1  -1  -9  106.99   15.80
   1   1   9   86.69   14.30
   1   1   9   94.19   16.00
   1   1   9  128.59   18.10
   1   1   9  103.89   12.80
   1   1   9  107.29   16.40
   1   1   9   98.99   18.30
   1   1   9   93.19   12.10
   1   1   9  106.99   15.80
  -2  -1 -10   11.60    7.60
  -2  -1 -10   18.30    7.10
  -2  -1 -10   22.20    7.40
  -2  -1 -10   16.20    8.20
   2   1  10   13.10    6.40
   2   1  10   18.60    7.70
   2   1  10   12.70    3.90
   2   1  10   16.00    7.10
   2   1  10   24.10    7.90
   2   1  10    4.40    4.50
  -3  -1 -11  171.88   22.10
  -3  -1 -11  143.19   24.40
  -3  -1 -11  157.98   23.70
  -3  -1 -11  158.68   20.60
   3   1  11  136.89   19.60
   3   1  11  132.59   19.60
   3   1  11  157.58   20.70
   3   1  11  149.79   20.70
   3   1  11  133.99   19.00
   3   1  11  127.39   19.10
  -4  -1 -12  157.58   21.50
  -4  -1 -12  175.58   26.90
   4   1  12  241.48   27.60
   4   1  12  198.38   23.90
   4   1  12  173.38   23.70
   4   1  12  178.98   23.20
   4   1  12  168.08   22.30
  11  -1   4   48.40   12.80
  11  -1   4   37.50   10.20
  11  -1   4   62.79   12.40
  11  -1   4   54.79   11.60
  11  -1   4   43.40   10.20
 -11   1  -4   62.69   11.80
 -11   1  -4   49.70   15.10
 -11   1  -4   57.99   16.50
  10  -1   3    2.70    4.70
  10  -1   3    6.00    5.70
  10  -1   3    1.90    7.30
  10  -1   3   15.60    6.70
  10  -1   3   -0.10    3.50
  10  -1   3   -4.90    4.20
  10  -1   3    4.60    5.00
 -10   1  -3    9.00    7.60
 -10   1  -3    9.90    8.80
 -10   1  -3    1.30    4.10
 -10   1  -3    1.60    4.90
 -10   1  -3    1.30    3.60
   9  -1   2   10.80    5.90
   9  -1   2    5.00    4.30
   9  -1   2   13.80    6.80
   9  -1   2    9.30    6.50
   9  -1   2    6.30    7.40
   9  -1   2   13.30    6.50
  -9   1  -2    0.50    4.10
  -9   1  -2   12.40    8.10
  -9   1  -2    1.60    5.70
  -9   1  -2   18.40    5.60
   8  -1   1   21.30    7.70
   8  -1   1   25.20    8.30
   8  -1   1   15.50    6.10
   8  -1   1    6.20    4.20
   8  -1   1   10.10    6.10
   8  -1   1    2.00    6.10
   8  -1   1   22.30    7.70
   8  -1   1    8.30    5.50
  -8   1  -1   12.90    5.90
  -8   1  -1   27.60    7.50
  -8   1  -1   13.20    3.10
  -8   1  -1   26.60    7.50
  -8   1  -1   12.90    7.20
  -8   1  -1    9.20    6.90
  -8   1  -1   11.90    3.90
   7  -1   0   17.70    6.50
   7  -1   0   17.90    6.70
   7  -1   0   20.40    6.10
   7  -1   0   18.90    6.90
   7  -1   0   22.40    8.70
   7  -1   0   18.30    6.00
  -7   1   0   14.20    4.80
  -7   1   0   38.10   10.90
  -7   1   0   24.10    5.30
  -7   1   0   24.50    4.30
  -7   1   0   13.10    5.60
  -7   1   0   22.40    7.00
  -7   1   0   18.50    8.00
  -7   1   0   25.10    4.10
  -7   1   0   30.30    9.10
  -7   1   0   24.60    7.20
   6  -1  -1   -0.30    3.40
   6  -1  -1   -2.00    1.90
   6  -1  -1   -1.80    3.00
   6  -1  -1    1.50    3.60
   6  -1  -1   -0.90    3.00
   6  -1  -1    6.30    5.60
   6  -1  -1    3.00    4.10
  -6   1   1   -1.40    3.20
  -6   1   1    3.20    3.70
  -6   1   1   -1.20    2.30
  -6   1   1   -2.80    3.90
  -6   1   1   -0.10    2.50
  -6   1   1    3.20    3.50
  -6   1   1   -0.40    3.50
  -6   1   1    1.10    2.30
  -6   1   1    0.80    2.80
  -6   1   1   -2.00    3.00
   5  -1  -2   37.90    8.50
   5  -1  -2   38.40    8.60
   5  -1  -2   42.00    9.40
   5  -1  -2   38.30    7.60
   5  -1  -2   23.80    7.20
   5  -1  -2   35.70    9.10
   5  -1  -2   45.10    9.10
  -5   1   2   35.70    7.00
  -5   1   2   30.80    6.50
  -5   1   2   42.70    8.90
  -5   1   2   25.70    7.70
  -5   1   2   39.90   10.10
  -5   1   2   36.40    8.10
  -5   1   2   36.50   10.70
  -5   1   2   45.30    8.60
  -5   1   2   36.20    8.40
  -5   1   2   28.90    7.20
   4  -1  -3  130.99   17.10
   4  -1  -3  106.19   15.40
   4  -1  -3  119.19   16.30
   4  -1  -3  134.19   17.00
   4  -1  -3  104.39   14.40
   4  -1  -3  109.89    9.00
   4  -1  -3  122.89   14.80
   4  -1  -3  113.99   15.40
  -4   1   3  113.19   15.60
  -4   1   3  163.58   19.90
  -4   1   3  170.78   19.30
  -4   1   3  126.69   14.70
  -4   1   3  114.09   14.80
  -4   1   3  130.99   16.70
  -4   1   3  106.29   15.10
  -4   1   3  109.49   16.30
  -4   1   3  116.09   15.80
   3  -1  -4   42.10    9.00
   3  -1  -4   36.70    5.90
   3  -1  -4   50.29    9.70
   3  -1  -4   30.70    7.60
   3  -1  -4   23.00    6.60
   3  -1  -4   29.90    7.80
   3  -1  -4   32.20    8.00
   3  -1  -4   36.30    7.40
  -3   1   4   29.40    6.60
  -3   1   4   34.60    8.60
  -3   1   4   40.10    8.60
  -3   1   4   39.10    8.40
  -3   1   4   55.69   10.60
  -3   1   4   34.70    8.70
  -3   1   4   55.09   10.60
  -3   1   4   42.70    8.60
  -3   1   4   47.00    9.00
   2  -1  -5   23.40    6.90
   2  -1  -5    8.80    5.10
   2  -1  -5    9.50    4.90
   2  -1  -5   17.60    4.40
   2  -1  -5   12.70    4.90
   2  -1  -5   11.50    4.90
   2  -1  -5   19.60    5.50
  -2   1   5   19.90    6.80
  -2   1   5   17.60    5.90
  -2   1   5   19.70    6.40
  -2   1   5    6.00    4.80
  -2   1   5   12.20    4.70
  -2   1   5   24.20    7.30
  -2   1   5   19.10    6.40
  -2   1   5   13.70    5.40
  -2   1   5   18.40    5.60
   1  -1  -6  128.99   16.60
   1  -1  -6  116.59   13.80
   1  -1  -6  149.49   18.60
   1  -1  -6  143.59   15.10
   1  -1  -6  146.39   15.40
   1  -1  -6  153.78   18.60
   1  -1  -6  136.89   12.10
   1  -1  -6  139.39   17.30
  -1   1   6  136.59   12.00
  -1   1   6  159.78   20.00
  -1   1   6  119.59   14.00
  -1   1   6  123.79   14.00
  -1   1   6  156.78   18.60
  -1   1   6  123.69   16.70
  -1   1   6  154.68   16.10
  -1   1   6  181.68   20.00
  -1   1   6  152.38   16.00
   0  -1  -7  109.49   16.20
   0  -1  -7  149.19   16.90
   0  -1  -7   96.89   15.90
   0  -1  -7  109.49   15.70
   0  -1  -7  124.39   17.00
   0  -1  -7  147.49   18.40
   0  -1  -7  121.59   13.10
   0   1   7  130.19   16.30
   0   1   7  112.59   14.30
   0   1   7  152.38   20.10
   0   1   7  136.19   18.30
   0   1   7  128.99   17.40
   0   1   7  117.29   16.30
   0   1   7  126.69   17.10
  -1  -1  -8    3.30    5.10
  -1  -1  -8    4.60    3.40
  -1  -1  -8    5.40    4.40
  -1  -1  -8    5.90    6.10
  -1  -1  -8    5.80    3.40
  -1  -1  -8    6.70    5.00
  -1  -1  -8    3.10    3.90
  -1  -1  -8    6.40    4.40
   1   1   8    0.90    3.30
   1   1   8    3.90    2.90
   1   1   8   -0.60    1.70
   1   1   8    2.80    3.80
   1   1   8    3.00    3.70
   1   1   8    1.10    4.10
   1   1   8    4.10    4.40
   1   1   8   -1.30    2.60
  -2  -1  -9   37.20    9.30
  -2  -1  -9   27.70    8.00
  -2  -1  -9   54.09   10.60
  -2  -1  -9   55.09   12.60
  -2  -1  -9   27.20    9.10
   2   1   9   42.00    6.20
   2   1   9   39.80    9.30
   2   1   9   41.10    9.10
   2   1   9   34.70    9.10
   2   1   9   25.30    9.70
   2   1   9   28.70    8.50
   2   1   9   45.00    6.60
   2   1   9   50.59   10.10
   2   1   9   38.20    9.50
  -3  -1 -10   -0.50    3.00
  -3  -1 -10   -3.80    4.00
  -3  -1 -10   -2.60    4.10
  -3  -1 -10   -1.20    4.20
   3   1  10    2.10    4.00
   3   1  10    4.70    4.30
   3   1  10    3.50    4.00
   3   1  10   -1.40    3.10
   3   1  10    3.10    4.20
  -4  -1 -11   11.00    5.70
  -4  -1 -11    0.20    3.30
  -4  -1 -11   23.50   11.00
  -4  -1 -11    3.80    5.80
   4   1  11    3.00    4.40
   4   1  11    2.20    5.10
   4   1  11    4.80    4.90
   4   1  11    2.90    4.90
   4   1  11    6.90    4.40
   4   1  11    1.90    4.10
  -5  -1 -12   12.10    9.40
  -5  -1 -12    6.40    4.50
  -5  -1 -12    2.80    6.10
   5   1  12    9.20    5.40
   5   1  12    5.50    6.00
   5   1  12    6.20    4.90
   5   1  12    7.50    5.10
  11  -1   5  115.79   15.70
  11  -1   5   94.39   14.20
  11  -1   5   89.99   17.20
 -11   1  -5  107.49   16.50
 -11   1  -5  104.69   22.60
 -11   1  -5  111.89   21.10
 -11   1  -5   78.39   13.20
  10  -1   4  277.07   24.70
  10  -1   4  249.68   24.50
  10  -1   4  198.58   32.00
  10  -1   4  260.17   24.20
  10  -1   4  234.18   23.80
  10  -1   4  289.77   25.40
  10  -1   4  236.98   26.20
 -10   1  -4  218.28   32.10
 -10   1  -4  264.67   35.00
   9  -1   3   68.39   11.90
   9  -1   3   66.69   12.00
   9  -1   3   50.29   10.80
   9  -1   3   38.50   11.10
   9  -1   3   45.70   10.40
   9  -1   3   66.69   12.20
   9  -1   3   80.39   17.40
  -9   1  -3   47.20   12.90
  -9   1  -3   67.69   11.40
  -9   1  -3   76.39   12.40
  -9   1  -3   78.39   17.20
   8  -1   2   54.89   11.00
   8  -1   2   75.19   12.60
   8  -1   2   68.19   13.70
   8  -1   2   76.99   17.10
   8  -1   2   71.09   10.90
   8  -1   2   71.69   12.90
   8  -1   2   66.39   11.70
   8  -1   2   74.59   12.00
  -8   1  -2   57.49   10.00
  -8   1  -2   79.29   15.30
  -8   1  -2   62.39   20.40
  -8   1  -2   69.19   11.70
  -8   1  -2   71.49   15.20
  -8   1  -2   69.19   12.20
  -8   1  -2   93.19   13.50
   7  -1   1  112.69   15.30
   7  -1   1  129.79   16.90
   7  -1   1   86.09   15.00
   7  -1   1  108.39   13.40
   7  -1   1  102.79   14.80
   7  -1   1   95.29   14.30
   7  -1   1  132.19   20.20
   7  -1   1  131.89   20.80
   7  -1   1  106.19   14.80
  -7   1  -1  129.29   16.20
  -7   1  -1  102.19   10.40
  -7   1  -1  129.89   19.30
  -7   1  -1   96.19   14.60
  -7   1  -1   89.29   10.30
  -7   1  -1   89.09   15.10
  -7   1  -1  100.29   17.20
  -7   1  -1  145.69   21.20
  -7   1  -1   92.59   13.70
  -7   1  -1   92.79    9.20
   6  -1   0  150.08   16.20
   6  -1   0  156.28   16.60
   6  -1   0  134.29   17.90
   6  -1   0  159.98   16.20
   6  -1   0  160.48   19.40
   6  -1   0  163.28   15.10
   6  -1   0  159.88   21.60
  -6   1   0  172.68   17.10
  -6   1   0  167.68   14.90
  -6   1   0  153.98   17.20
  -6   1   0  146.29   14.00
  -6   1   0  173.58   22.80
  -6   1   0  148.59   16.10
  -6   1   0  157.18   13.20
  -6   1   0  150.98   13.10
  -6   1   0  166.18   16.20
  -6   1   0  184.98   23.20
   5  -1  -1   94.89   10.50
   5  -1  -1   89.39   13.20
   5  -1  -1  100.59   13.80
   5  -1  -1   83.49   14.40
   5  -1  -1   65.79   11.90
   5  -1  -1  107.39   14.10
   5  -1  -1   99.89   10.10
   5  -1  -1  113.69   14.60
  -5   1   1   99.69    9.90
  -5   1   1  106.09   14.20
  -5   1   1  108.69   14.30
  -5   1   1  138.29   16.10
  -5   1   1   87.59   15.20
  -5   1   1   98.59   12.50
  -5   1   1  111.49   14.00
  -5   1   1   95.79   13.40
  -5   1   1  108.09   16.30
  -5   1   1   89.49    9.90
   4  -1  -2   -2.00    2.40
   4  -1  -2    3.20    4.40
   4  -1  -2    1.30    3.10
   4  -1  -2    4.10    4.30
   4  -1  -2    0.10    2.90
   4  -1  -2   -0.10    2.60
   4  -1  -2   -0.30    2.90
   4  -1  -2   -2.40    2.30
  -4   1   2   -2.70    2.20
  -4   1   2    4.80    3.20
  -4   1   2   -0.40    3.30
  -4   1   2    1.20    2.80
  -4   1   2   -3.40    2.10
  -4   1   2    3.90    3.50
  -4   1   2    4.10    3.80
  -4   1   2    1.60    3.40
  -4   1   2   -2.40    3.50
   3  -1  -3 1230.78   87.89
   3  -1  -3 1193.38   87.99
   3  -1  -3 1150.28   88.29
   3  -1  -3 1160.78   88.29
   3  -1  -3 1118.69   86.79
   3  -1  -3 1133.19   87.79
   3  -1  -3 1261.47   84.59
  -3   1   3 1202.48   86.89
  -3   1   3 1185.18   88.29
  -3   1   3 1167.98   88.09
  -3   1   3 1101.89   87.59
  -3   1   3 1167.28   88.79
  -3   1   3 1110.59   87.39
  -3   1   3 1160.98   87.69
  -3   1   3 1233.18   88.79
  -3   1   3 1266.67   88.19
   2  -1  -4    1.30    3.30
   2  -1  -4    1.50    4.00
   2  -1  -4   10.50    4.20
   2  -1  -4    5.90    4.20
   2  -1  -4    3.70    3.10
   2  -1  -4    7.40    3.70
   2  -1  -4   11.40    4.60
  -2   1   4    0.00    3.30
  -2   1   4    7.90    4.90
  -2   1   4    0.90    3.40
  -2   1   4   13.10    4.50
  -2   1   4    4.70    3.60
  -2   1   4   14.90    5.40
  -2   1   4   -0.10    2.90
  -2   1   4    5.20    3.80
  -2   1   4   12.70    4.40
   1  -1  -5   33.60    8.00
   1  -1  -5   53.79   10.00
   1  -1  -5   58.79   10.50
   1  -1  -5   56.79    7.00
   1  -1  -5   50.29    9.10
   1  -1  -5   46.40    8.90
   1  -1  -5   52.99    9.10
   1  -1  -5   52.49    8.60
  -1   1   5   41.90    6.20
  -1   1   5   61.79   10.30
  -1   1   5   57.39   10.30
  -1   1   5   43.50    9.30
  -1   1   5   48.30    8.60
  -1   1   5   47.40   10.00
  -1   1   5   55.49    9.60
  -1   1   5   49.60    8.50
   0  -1  -6   10.20    4.40
   0  -1  -6   11.30    4.20
   0  -1  -6    6.20    4.10
   0  -1  -6    1.90    2.90
   0  -1  -6    8.10    3.60
   0  -1  -6    4.20    4.00
   0  -1  -6    2.60    3.50
   0   1   6    3.20    3.30
   0   1   6    7.30    4.50
   0   1   6   10.40    4.30
   0   1   6    8.10    4.40
   0   1   6   11.20    6.00
   0   1   6    5.30    3.60
   0   1   6   16.30    4.40
   0   1   6    6.40    3.80
  -1  -1  -7  189.98   22.40
  -1  -1  -7  143.19   16.10
  -1  -1  -7  149.29   14.70
  -1  -1  -7  145.29   15.70
  -1  -1  -7  131.69   18.00
  -1  -1  -7  156.88   19.40
   1   1   7  156.28   19.00
   1   1   7  155.78   16.70
   1   1   7  200.08   23.40
   1   1   7  164.38   16.80
   1   1   7  152.28   16.00
   1   1   7  170.28   16.40
   1   1   7  177.58   16.40
  -2  -1  -8  134.99   18.00
  -2  -1  -8  147.49   20.00
  -2  -1  -8  136.19   19.20
  -2  -1  -8  121.99   21.00
  -2  -1  -8  145.29   17.70
   2   1   8  150.08   18.60
   2   1   8  153.38   18.10
   2   1   8  158.58   18.70
   2   1   8  158.78   19.40
   2   1   8  122.29   11.80
   2   1   8  140.29   17.60
   2   1   8  126.99   17.20
  -3  -1  -9  271.67   28.40
  -3  -1  -9  264.17   24.50
  -3  -1  -9  292.77   25.70
  -3  -1  -9  255.27   27.00
  -3  -1  -9  257.87   24.70
   3   1   9  294.27   25.70
   3   1   9  246.38   24.40
   3   1   9  260.57   24.50
   3   1   9  246.28   31.40
   3   1   9  262.87   25.20
   3   1   9  259.47   25.00
   3   1   9  289.17   26.70
  -4  -1 -10  200.28   25.60
  -4  -1 -10  172.68   26.40
  -4  -1 -10  189.28   18.90
   4   1  10  169.58   18.70
   4   1  10  174.88   19.00
   4   1  10  165.38   21.80
   4   1  10  186.68   19.80
   4   1  10  176.08   18.40
  -5  -1 -11  271.37   29.10
  -5  -1 -11  261.87   35.70
  -5  -1 -11  266.07   24.20
   5   1  11  227.58   23.90
   5   1  11  253.17   24.60
   5   1  11  255.37   25.70
   5   1  11  260.77   25.40
  10  -1   5   52.39   16.30
  10  -1   5   48.70    9.80
  10  -1   5   55.29   18.00
  10  -1   5   56.69   10.10
  10  -1   5   66.29   10.90
 -10   1  -5   47.90   16.20
 -10   1  -5   62.49   10.20
 -10   1  -5   42.60   10.80
 -10   1  -5   18.60    9.20
   9  -1   4   89.29   18.00
   9  -1   4   69.39   11.30
   9  -1   4   44.60    9.90
   9  -1   4   71.79   12.40
   9  -1   4   60.99   12.40
   9  -1   4   77.29   12.10
   9  -1   4   62.39   11.30
  -9   1  -4   65.59   16.30
  -9   1  -4   79.69   16.50
  -9   1  -4  102.79   14.90
   8  -1   3   -0.80    2.80
   8  -1   3    2.70    3.40
   8  -1   3    3.80    3.80
   8  -1   3   -1.60    2.90
   8  -1   3   -7.60    3.20
   8  -1   3    8.20    5.60
   8  -1   3   -0.20    3.00
  -8   1  -3    0.60    4.40
  -8   1  -3    0.80    4.50
  -8   1  -3    4.80    3.90
  -8   1  -3    2.90    4.00
  -8   1  -3    2.90    3.90
  -8   1  -3    3.70    4.50
   7  -1   2   -0.80    2.30
   7  -1   2   -3.40    4.00
   7  -1   2   -1.50    3.40
   7  -1   2    2.90    3.40
   7  -1   2   -1.10    2.90
   7  -1   2    3.70    3.70
   7  -1   2   -4.20    2.30
   7  -1   2    4.50    3.90
  -7   1  -2    9.10    6.00
  -7   1  -2    3.50    3.20
  -7   1  -2   -1.30    3.90
  -7   1  -2    3.00    5.60
  -7   1  -2   -1.00    2.50
  -7   1  -2    1.10    2.90
  -7   1  -2    1.10    2.80
  -7   1  -2    2.60    2.90
   6  -1   1   62.19   12.90
   6  -1   1   79.69   12.30
   6  -1   1   44.80    8.70
   6  -1   1   45.70    4.80
   6  -1   1   29.60    7.60
   6  -1   1   43.40    8.30
   6  -1   1   59.09    8.40
   6  -1   1   62.69    9.90
   6  -1   1   64.09   10.30
   6  -1   1   58.99   10.50
  -6   1  -1   64.79   10.00
  -6   1  -1   54.39   11.60
  -6   1  -1   38.70    8.10
  -6   1  -1   51.29    6.20
  -6   1  -1   66.39    8.40
  -6   1  -1   33.60    9.40
  -6   1  -1   63.19   11.80
  -6   1  -1   53.29    9.10
  -6   1  -1   60.79    9.60
   5  -1   0  277.37   24.00
   5  -1   0  288.27   24.50
   5  -1   0  256.17   25.80
   5  -1   0  286.17   24.30
   5  -1   0  289.57   21.60
   5  -1   0  269.87   23.70
   5  -1   0  265.07   23.80
   5  -1   0  249.18   23.80
   5  -1   0  265.17   22.50
  -5   1   0  277.97   24.00
  -5   1   0  266.27   21.90
  -5   1   0  261.67   23.50
  -5   1   0  295.47   26.30
  -5   1   0  286.07   22.60
  -5   1   0  265.47   24.80
  -5   1   0  274.77   21.30
  -5   1   0  277.97   26.20
  -5   1   0  270.37   25.70
  -5   1   0  282.57   21.20
   4  -1  -1    4.50    3.20
   4  -1  -1   -5.00    3.40
   4  -1  -1   -1.50    2.30
   4  -1  -1    5.10    3.60
   4  -1  -1   -0.50    2.20
   4  -1  -1    4.20    3.60
   4  -1  -1    0.50    2.70
   4  -1  -1   -1.10    1.90
  -4   1   1    2.70    2.60
  -4   1   1    2.00    4.20
  -4   1   1    2.10    3.00
  -4   1   1    0.90    3.20
  -4   1   1    1.80    2.80
  -4   1   1    2.20    2.90
  -4   1   1   -0.50    2.10
  -4   1   1   -0.40    2.70
  -4   1   1    2.40    3.30
  -4   1   1    2.60    3.90
   3  -1  -2  139.89   15.00
   3  -1  -2  166.68   15.80
   3  -1  -2  169.68   15.60
   3  -1  -2  149.39   14.60
   3  -1  -2  141.59   15.10
   3  -1  -2  177.78   14.60
   3  -1  -2  141.89   14.80
   3  -1  -2  147.29   15.10
  -3   1   2  154.08   14.60
  -3   1   2  155.18   15.40
  -3   1   2  160.88   14.80
  -3   1   2  164.78   14.20
  -3   1   2  162.48   15.30
  -3   1   2  156.18   15.90
  -3   1   2  163.78   15.30
  -3   1   2  147.29   15.00
  -3   1   2  157.68   15.50
   2  -1  -3   27.20    6.20
   2  -1  -3   20.50    5.20
   2  -1  -3    9.70    3.80
   2  -1  -3   17.40    5.70
   2  -1  -3    6.60    3.80
   2  -1  -3   17.60    3.80
   2  -1  -3   14.60    4.20
   2  -1  -3   17.60    5.40
   2  -1  -3   13.20    5.10
  -2   1   3   19.80    5.00
  -2   1   3   19.40    5.30
  -2   1   3   12.40    4.80
  -2   1   3   17.40    5.30
  -2   1   3   22.30    6.10
  -2   1   3   10.40    4.30
  -2   1   3   17.80    4.80
  -2   1   3   21.10    6.50
  -2   1   3   16.80    5.40
   1  -1  -4   42.00    7.20
   1  -1  -4   33.40    5.30
   1  -1  -4   45.70    8.10
   1  -1  -4   39.30    7.50
   1  -1  -4   43.50    7.90
   1  -1  -4   27.80    6.50
   1  -1  -4   31.80    6.30
   1  -1  -4   27.90    6.70
  -1   1   4   45.70    7.60
  -1   1   4   42.50    7.60
  -1   1   4   35.40    7.20
  -1   1   4   29.00    7.10
  -1   1   4   29.50    6.90
  -1   1   4   40.70    5.60
  -1   1   4   28.90    7.20
  -1   1   4   45.20    7.40
  -1   1   4   30.40    7.00
   0  -1  -5    4.50    3.80
   0  -1  -5   14.90    4.70
   0  -1  -5   10.20    3.80
   0  -1  -5   11.30    4.10
   0  -1  -5   10.10    4.40
   0  -1  -5   11.60    4.50
   0  -1  -5   12.20    4.50
   0   1   5   19.10    5.60
   0   1   5    9.40    4.40
   0   1   5    8.90    4.30
   0   1   5   14.00    4.90
   0   1   5    7.80    4.60
   0   1   5   10.10    4.50
   0   1   5    5.00    3.40
  -1  -1  -6  498.25   40.80
  -1  -1  -6  476.45   39.30
  -1  -1  -6  493.85   37.70
  -1  -1  -6  465.15   38.50
  -1  -1  -6  468.45   37.50
   1   1   6  531.15   39.20
   1   1   6  494.35   39.50
   1   1   6  473.35   39.40
   1   1   6  493.55   36.60
   1   1   6  458.75   38.60
   1   1   6  473.45   41.00
   1   1   6  498.15   38.90
   1   1   6  515.35   39.70
  -2  -1  -7   45.60    8.60
  -2  -1  -7   42.00    4.80
  -2  -1  -7   61.29   10.70
  -2  -1  -7   50.69    9.00
  -2  -1  -7   45.60   10.70
  -2  -1  -7   41.10    8.40
  -2  -1  -7   46.90   10.20
   2   1   7   51.89   10.20
   2   1   7   45.10    8.70
   2   1   7   47.00    9.20
   2   1   7   54.79    9.60
   2   1   7   44.30    5.90
   2   1   7   44.50    8.50
   2   1   7   55.69    9.60
   2   1   7   35.80   10.20
   2   1   7   49.20   11.10
  -3  -1  -8    8.40    6.40
  -3  -1  -8   -0.10    4.00
  -3  -1  -8    4.00    3.60
  -3  -1  -8    5.10    3.20
  -3  -1  -8    7.40    4.10
   3   1   8    8.50    4.20
   3   1   8   -2.40    2.40
   3   1   8   10.10    6.10
   3   1   8   -1.80    2.40
   3   1   8    4.30    4.00
  -4  -1  -9    0.00    5.10
  -4  -1  -9    8.50    4.20
  -4  -1  -9    0.50    3.10
  -4  -1  -9    6.50    3.90
  -4  -1  -9   -4.90    2.90
   4   1   9    4.20    3.40
   4   1   9    8.40    3.80
   4   1   9   14.30    4.50
   4   1   9    6.10    5.00
   4   1   9    5.90    4.20
   4   1   9    5.90    6.10
   4   1   9    4.20    3.50
  -5  -1 -10   -3.70    3.50
  -5  -1 -10   -2.40    5.50
  -5  -1 -10   -1.60    2.60
   5   1  10   -2.40    2.80
   5   1  10    0.00    3.40
   5   1  10    3.00    4.10
   5   1  10    5.20    5.00
  -6  -1 -11   45.30   13.20
  -6  -1 -11   28.10    6.70
   6   1  11   23.30    8.10
   6   1  11   21.90    7.00
   6   1  11   24.70    8.50
   6   1  11   20.90    6.40
  10  -1   6   90.59   19.00
  10  -1   6   83.99   11.30
  10  -1   6   61.29   10.30
  10  -1   6   70.69   12.20
 -10   1  -6   86.39   15.90
 -10   1  -6   88.19   17.90
   9  -1   5  277.97   25.10
   9  -1   5  273.87   24.70
   9  -1   5  318.07   32.40
   9  -1   5  322.87   27.90
   9  -1   5  288.37   25.20
  -9   1  -5  290.37   27.80
  -9   1  -5  315.37   30.50
  -9   1  -5  271.07   24.20
  -9   1  -5  245.78   24.20
  -9   1  -5  255.67   35.90
   8  -1   4   32.50   11.10
   8  -1   4   60.79    9.70
   8  -1   4   38.00    8.30
   8  -1   4   38.60   10.30
   8  -1   4   41.10    8.20
   8  -1   4   36.40    7.40
   8  -1   4   54.69   10.20
  -8   1  -4   30.10    9.40
  -8   1  -4   49.99   12.60
  -8   1  -4   46.60   10.20
  -8   1  -4   42.00   12.10
  -8   1  -4   35.90    7.40
  -8   1  -4   71.29   15.10
   7  -1   3   40.40    8.60
   7  -1   3   36.50    7.70
   7  -1   3   38.00    7.60
   7  -1   3   39.00    8.10
   7  -1   3   43.60    7.90
   7  -1   3   47.30    7.60
   7  -1   3   50.89   10.80
  -7   1  -3   32.10    7.00
  -7   1  -3   49.80   11.20
  -7   1  -3   42.60    7.70
  -7   1  -3   22.80    9.00
  -7   1  -3   43.10    9.10
  -7   1  -3   41.20   11.10
  -7   1  -3   50.79    9.60
   6  -1   2    3.00    2.50
   6  -1   2   12.20    5.00
   6  -1   2   10.40    4.00
   6  -1   2    1.50    4.10
   6  -1   2    4.70    3.60
   6  -1   2    7.50    4.60
   6  -1   2    2.40    3.10
   6  -1   2    6.30    3.80
   6  -1   2    9.60    4.40
  -6   1  -2    3.70    4.60
  -6   1  -2    2.10    2.90
  -6   1  -2    1.30    2.50
  -6   1  -2    4.50    3.20
  -6   1  -2   10.80    5.50
  -6   1  -2    0.30    2.40
  -6   1  -2   -0.60    3.60
  -6   1  -2    1.30    2.80
   5  -1   1  411.76   36.40
   5  -1   1  434.26   34.00
   5  -1   1  412.86   33.80
   5  -1   1  458.85   31.30
   5  -1   1  406.46   33.60
   5  -1   1  428.46   33.80
   5  -1   1  430.36   32.60
   5  -1   1  412.26   35.00
   5  -1   1  450.75   33.80
   5  -1   1  403.76   34.80
  -5   1  -1  420.86   33.80
  -5   1  -1  418.26   31.20
  -5   1  -1  431.86   33.80
  -5   1  -1  377.66   35.20
  -5   1  -1  415.06   33.60
  -5   1  -1  380.76   35.80
  -5   1  -1  421.16   31.30
  -5   1  -1  458.35   36.70
  -5   1  -1  399.56   33.30
  -5   1  -1  425.26   32.60
   4  -1   0  100.49   12.10
   4  -1   0   89.89   11.30
   4  -1   0  111.39   13.90
   4  -1   0   95.19    8.50
   4  -1   0   90.99   11.30
   4  -1   0   98.49   10.50
   4  -1   0   94.49    8.50
   4  -1   0   94.69   10.10
   4  -1   0  121.19   13.20
  -4   1   0  109.79   14.50
  -4   1   0   85.59    8.30
  -4   1   0   75.59    8.80
  -4   1   0   87.59    8.10
  -4   1   0  123.99   14.70
  -4   1   0   91.99   11.30
  -4   1   0  105.39   12.30
  -4   1   0   99.99   12.70
  -4   1   0  107.39   12.20
  -4   1   0   75.89    8.40
   3  -1  -1  165.58   15.10
   3  -1  -1  182.18   15.60
   3  -1  -1  148.99   14.90
   3  -1  -1  178.48   15.40
   3  -1  -1  165.98   15.40
   3  -1  -1  171.68   14.50
   3  -1  -1  167.58   12.40
   3  -1  -1  162.28   17.20
   3  -1  -1  171.78   15.40
   3  -1  -1  145.59   15.70
  -3   1   1  164.48   14.20
  -3   1   1  166.18   15.30
  -3   1   1  157.18   15.00
  -3   1   1  163.58   16.20
  -3   1   1  184.28   14.40
  -3   1   1  163.28   14.80
  -3   1   1  171.78   15.20
  -3   1   1  168.28   14.80
  -3   1   1  166.58   16.20
   2  -1  -2  173.08   16.60
   2  -1  -2  202.08   17.20
   2  -1  -2  182.08   16.60
   2  -1  -2  184.98   16.90
   2  -1  -2  166.58   16.50
   2  -1  -2  179.98   16.90
   2  -1  -2  190.48   16.00
   2  -1  -2  185.78   16.90
   2  -1  -2  195.58   16.80
  -2   1   2  199.98   16.70
  -2   1   2  214.18   17.40
  -2   1   2  189.38   16.80
  -2   1   2  170.98   16.40
  -2   1   2  185.78   16.80
  -2   1   2  192.88   16.70
  -2   1   2  190.78   16.00
  -2   1   2  185.88   16.60
  -2   1   2  194.28   17.30
   1  -1  -3  105.79   12.10
   1  -1  -3   75.79   11.40
   1  -1  -3   70.89    8.30
   1  -1  -3   92.99   11.80
   1  -1  -3  102.89   11.60
   1  -1  -3   76.09    7.90
   1  -1  -3   79.09   10.50
   1  -1  -3   64.29    9.30
   1  -1  -3   83.29    8.80
  -1   1   3   80.99    8.00
  -1   1   3   73.09   10.00
  -1   1   3   94.29   10.80
  -1   1   3   72.79    9.90
  -1   1   3   86.99    9.10
  -1   1   3   92.39   10.70
  -1   1   3   88.69    9.00
  -1   1   3  103.19   11.90
   0  -1  -4   92.79   10.40
   0  -1  -4  101.99   11.00
   0  -1  -4  118.59   10.90
   0  -1  -4  101.29   11.00
   0  -1  -4  106.09   10.40
   0  -1  -4  101.59   12.50
   0   1   4  111.89   13.50
   0   1   4  102.29   11.10
   0   1   4  122.69   11.10
   0   1   4  100.49   10.40
   0   1   4   71.39   11.90
   0   1   4  108.39   11.20
  -1  -1  -5  234.48   19.20
  -1  -1  -5  228.58   20.30
  -1  -1  -5  206.58   20.10
  -1  -1  -5  276.87   22.40
   1   1   5  256.67   20.90
   1   1   5  206.68   19.60
   1   1   5  229.38   20.40
   1   1   5  230.38   20.00
   1   1   5  233.88   21.80
   1   1   5  235.48   20.60
   1   1   5  243.38   20.10
   1   1   5  219.58   17.90
  -2  -1  -6  220.28   20.70
  -2  -1  -6  212.48   20.00
  -2  -1  -6  239.78   17.80
  -2  -1  -6  253.57   22.20
  -2  -1  -6  229.58   20.60
  -2  -1  -6  269.77   23.60
  -2  -1  -6  236.18   20.80
  -2  -1  -6  238.78   17.80
   2   1   6  199.78   22.20
   2   1   6  229.68   20.80
   2   1   6  215.18   17.90
   2   1   6  231.08   21.10
   2   1   6  233.08   20.60
   2   1   6  235.78   22.80
   2   1   6  255.77   20.60
   2   1   6  223.48   20.20
   2   1   6  214.58   20.50
  -3  -1  -7   38.40    7.70
  -3  -1  -7   54.19   10.70
  -3  -1  -7   44.00    8.00
  -3  -1  -7   33.10    9.80
  -3  -1  -7   42.00    8.10
  -3  -1  -7   44.40    8.40
   3   1   7   48.00    9.00
   3   1   7   45.20    5.30
   3   1   7   50.89   10.80
   3   1   7   48.20    8.70
   3   1   7   50.79    8.80
   3   1   7   40.80    7.80
   3   1   7   35.20    8.00
   3   1   7   34.60    5.00
   3   1   7   38.40   10.40
   3   1   7   45.00    8.60
  -4  -1  -8  300.57   28.20
  -4  -1  -8  287.07   24.90
  -4  -1  -8  308.97   26.30
  -4  -1  -8  256.47   28.70
  -4  -1  -8  318.17   26.80
   4   1   8  297.67   25.20
   4   1   8  292.87   25.80
   4   1   8  245.78   25.30
   4   1   8  306.97   28.80
   4   1   8  265.77   25.20
   4   1   8  280.97   25.10
  -5  -1  -9  158.08   21.70
  -5  -1  -9  150.28   15.60
  -5  -1  -9  146.29   17.80
  -5  -1  -9  146.39   23.10
   5   1   9  130.59   18.20
   5   1   9  160.28   16.10
   5   1   9  161.48   15.80
   5   1   9  115.19   16.50
   5   1   9  149.99   13.70
   5   1   9  101.79   18.90
   5   1   9  156.78   15.90
   5   1   9  159.98   19.00
  -6  -1 -10   97.19   20.80
  -6  -1 -10  124.89   20.30
  -6  -1 -10  114.79   14.80
   6   1  10  121.59   20.10
   6   1  10  129.79   18.00
   6   1  10   97.79   18.00
   6   1  10  126.79   15.60
   6   1  10  114.69   11.90
   6   1  10  133.19   15.90
  -7  -1 -11   75.39   10.40
  -7  -1 -11   91.89   19.40
  -7  -1 -11   88.89   17.80
   7   1  11   80.69   11.40
   7   1  11   66.69   10.80
   7   1  11   86.59   10.40
   7   1  11   85.99   15.70
  10  -1   7    7.40    4.60
  10  -1   7    0.50    6.60
 -10   1  -7    5.30    8.00
 -10   1  -7   -0.90    4.90
 -10   1  -7    4.60    5.70
   9  -1   6   16.30    5.00
   9  -1   6    6.90    7.50
   9  -1   6   25.60    6.70
   9  -1   6   21.80    5.40
   9  -1   6   21.50    7.70
  -9   1  -6   19.10   11.10
  -9   1  -6   15.80    4.40
  -9   1  -6   18.70    8.10
  -9   1  -6    6.60    6.80
   8  -1   5   68.79   11.60
   8  -1   5   51.39    8.80
   8  -1   5   54.09    8.90
   8  -1   5   46.70    6.00
   8  -1   5   43.50    5.90
   8  -1   5   59.79    9.10
   8  -1   5   40.00   12.20
  -8   1  -5   64.59    9.30
  -8   1  -5   54.89   12.60
  -8   1  -5   71.49   16.50
  -8   1  -5   45.40   12.20
  -8   1  -5   45.30    7.80
   7  -1   4   17.30    7.60
   7  -1   4   36.10    7.50
   7  -1   4   25.90    4.30
   7  -1   4   30.20    6.40
   7  -1   4   21.50    4.20
   7  -1   4   22.70    5.50
   7  -1   4   35.00    9.00
   7  -1   4   34.30    6.60
  -7   1  -4   30.40    6.20
  -7   1  -4   24.70    7.20
  -7   1  -4   34.60    6.70
  -7   1  -4   19.30    8.30
  -7   1  -4   25.50    8.80
   6  -1   3   26.80    7.80
   6  -1   3   23.90    5.80
   6  -1   3   19.60    7.70
   6  -1   3   31.40    6.10
   6  -1   3   32.40    6.30
   6  -1   3   24.90    5.80
   6  -1   3   33.80    6.60
   6  -1   3   33.90    8.50
   6  -1   3   24.30    5.00
   6  -1   3   22.00    4.00
  -6   1  -3   36.60    7.70
  -6   1  -3   37.60    9.40
  -6   1  -3   17.20    6.60
  -6   1  -3   38.10    6.60
  -6   1  -3   22.30    7.90
   5  -1   2  270.37   22.90
   5  -1   2  250.97   21.70
   5  -1   2  232.08   20.40
   5  -1   2  245.78   19.80
   5  -1   2  226.48   19.50
   5  -1   2  243.08   19.40
   5  -1   2  249.48   19.80
   5  -1   2  228.18   19.70
   5  -1   2  197.58   22.00
   5  -1   2  220.98   17.80
   5  -1   2  232.78   19.80
  -5   1  -2  227.08   22.30
  -5   1  -2  232.68   19.40
  -5   1  -2  203.58   21.90
  -5   1  -2  238.48   19.60
  -5   1  -2  213.88   21.70
  -5   1  -2  208.98   19.80
  -5   1  -2  225.78   19.50
  -5   1  -2  226.98   19.70
   4  -1   1  490.35   41.00
   4  -1   1  495.85   39.80
   4  -1   1  542.05   38.20
   4  -1   1  506.55   39.80
   4  -1   1  559.64   40.00
   4  -1   1  517.15   38.80
   4  -1   1  536.65   42.30
   4  -1   1  529.35   39.60
   4  -1   1  515.85   39.60
   4  -1   1  526.75   39.60
   4  -1   1  551.84   41.30
  -4   1  -1  497.65   39.50
  -4   1  -1  517.45   37.70
  -4   1  -1  512.15   39.30
  -4   1  -1  539.45   38.20
  -4   1  -1  535.85   37.80
  -4   1  -1  491.75   41.40
  -4   1  -1  540.25   39.80
  -4   1  -1  495.05   39.80
  -4   1  -1  491.25   39.60
  -4   1  -1  504.45   42.00
  -4   1  -1  566.14   42.40
   3  -1   0   89.09    7.80
   3  -1   0   76.19    8.90
   3  -1   0   82.29   11.80
   3  -1   0   82.99    9.00
   3  -1   0   77.39    8.00
   3  -1   0   93.39    9.10
   3  -1   0   89.39    9.20
   3  -1   0  108.19   12.60
   3  -1   0   88.19    9.00
   3  -1   0   99.19    9.20
   3  -1   0   81.79    7.90
  -3   1   0   86.69    8.30
  -3   1   0   84.69    8.30
  -3   1   0   89.29   11.70
  -3   1   0  104.79   12.40
  -3   1   0   78.89    8.90
  -3   1   0  101.79   11.50
  -3   1   0   96.39    8.00
  -3   1   0   94.09    7.60
  -3   1   0   82.49    8.90
   2  -1  -1   26.40    4.80
   2  -1  -1   36.70    6.30
   2  -1  -1   37.50    5.90
   2  -1  -1   29.70    5.80
   2  -1  -1   43.40    6.30
   2  -1  -1   39.40    5.20
   2  -1  -1   42.80    6.30
   2  -1  -1   32.60    5.50
   2  -1  -1   40.80    6.20
  -2   1   1   23.00    4.70
  -2   1   1   31.50    5.40
  -2   1   1   33.70    5.10
  -2   1   1   29.70    5.30
  -2   1   1   31.60    5.00
  -2   1   1   34.00    5.80
  -2   1   1   31.00    6.10
  -2   1   1   23.60    5.30
  -2   1   1   38.00    6.00
   1  -1  -2  408.76   29.30
   1  -1  -2  388.66   29.50
   1  -1  -2  371.96   29.90
   1  -1  -2  367.46   29.70
   1  -1  -2  361.86   29.30
   1  -1  -2  412.26   29.90
   1  -1  -2  378.56   28.90
   1  -1  -2  364.66   29.40
  -1   1   2  384.86   29.80
  -1   1   2  357.96   29.30
  -1   1   2  383.96   29.40
  -1   1   2  375.76   29.40
  -1   1   2  384.06   30.00
  -1   1   2  394.46   28.90
  -1   1   2  388.16   29.20
  -1   1   2  418.16   30.00
  -1   1   2  373.26   29.80
   0  -1  -3  456.55   35.40
   0  -1  -3  466.65   35.00
   0  -1  -3  436.76   34.90
   0  -1  -3  467.85   35.70
   0  -1  -3  466.05   35.50
   0  -1  -3  448.96   35.10
   0  -1  -3  471.25   36.70
   0  -1  -3  455.35   33.10
   0   1   3  485.45   35.80
   0   1   3  462.75   35.50
   0   1   3  497.45   35.20
   0   1   3  434.56   35.00
   0   1   3  466.25   36.20
   0   1   3  444.86   34.20
   0   1   3  464.15   35.60
   0   1   3  472.65   35.30
  -1  -1  -4    1.40    2.30
  -1  -1  -4    3.60    3.00
  -1  -1  -4    7.10    4.00
  -1  -1  -4    0.40    1.90
  -1  -1  -4    9.50    4.40
  -1  -1  -4    8.30    3.60
   1   1   4    4.30    3.10
   1   1   4    4.70    1.70
   1   1   4    9.90    3.40
   1   1   4    4.10    3.50
   1   1   4    6.20    3.00
   1   1   4    3.90    3.20
   1   1   4    7.20    3.20
   1   1   4    5.50    3.30
  -2  -1  -5  571.94   40.80
  -2  -1  -5  584.84   45.50
  -2  -1  -5  592.44   43.20
  -2  -1  -5  518.85   43.00
  -2  -1  -5  544.95   40.70
  -2  -1  -5  550.04   43.30
  -2  -1  -5  545.65   44.00
  -2  -1  -5  534.85   42.70
   2   1   5  557.74   43.50
   2   1   5  578.34   43.40
   2   1   5  570.04   42.90
   2   1   5  570.24   42.90
   2   1   5  522.45   45.00
   2   1   5  589.34   40.80
   2   1   5  572.44   43.40
   2   1   5  485.65   44.30
   2   1   5  577.94   40.80
  -3  -1  -6   12.90    4.40
  -3  -1  -6   -0.50    2.90
  -3  -1  -6    4.30    3.00
  -3  -1  -6    7.50    3.70
  -3  -1  -6    4.00    4.70
  -3  -1  -6    4.80    3.10
   3   1   6    6.40    3.40
   3   1   6    8.70    4.60
   3   1   6   -1.90    2.70
   3   1   6    4.90    3.20
   3   1   6    9.80    4.10
   3   1   6    5.50    2.00
   3   1   6    7.50    4.10
   3   1   6    6.10    3.20
   3   1   6    3.20    3.60
  -4  -1  -7   44.90   10.60
  -4  -1  -7   61.99   10.10
  -4  -1  -7   72.99   14.20
   4   1   7   77.69   10.80
   4   1   7   58.69    6.70
   4   1   7   64.29    9.90
   4   1   7   73.79    9.50
   4   1   7   64.19   10.40
   4   1   7   70.69   12.60
   4   1   7   73.69   10.60
   4   1   7   89.89   12.10
   4   1   7   53.89    9.60
  -5  -1  -8    3.00    3.50
  -5  -1  -8   -1.30    3.90
  -5  -1  -8   -5.20    2.80
   5   1   8   -3.10    2.30
   5   1   8    2.80    4.10
   5   1   8    4.10    2.80
   5   1   8    2.30    3.10
   5   1   8   -1.80    4.30
   5   1   8    2.90    3.50
   5   1   8   -4.10    2.30
   5   1   8    3.30    3.80
  -6  -1  -9    1.20    3.00
  -6  -1  -9    2.00    4.80
  -6  -1  -9    3.30    3.60
  -6  -1  -9   -2.60    5.30
   6   1   9   -4.40    2.60
   6   1   9   -1.90    2.90
   6   1   9    0.10    3.30
   6   1   9   -4.50    2.30
   6   1   9    0.70    4.10
  -7  -1 -10   10.20    7.30
  -7  -1 -10    2.40    7.30
   7   1  10   20.90    6.90
   7   1  10   18.80    8.70
   7   1  10   26.40    7.20
   7   1  10   11.30    4.70
   7   1  10    9.00    4.40
   9  -1   7   93.19    9.20
   9  -1   7   97.89   18.70
   9  -1   7   91.99    9.80
   9  -1   7   78.69   10.50
   9  -1   7  125.49   16.70
   9  -1   7   96.19   13.20
   9  -1   7   94.79    9.40
  -9   1  -7  108.79   18.80
  -9   1  -7  125.89   23.10
  -9   1  -7   94.29   16.80
   8  -1   6  332.77   29.80
   8  -1   6  326.47   33.90
   8  -1   6  337.17   28.40
   8  -1   6  346.87   27.70
   8  -1   6  360.66   27.80
  -8   1  -6  321.47   35.50
  -8   1  -6  360.56   32.60
  -8   1  -6  327.87   32.40
  -8   1  -6  336.27   27.20
   7  -1   5  338.87   25.50
   7  -1   5  322.27   25.60
   7  -1   5  306.07   26.40
   7  -1   5  289.67   24.80
   7  -1   5  283.87   24.90
   7  -1   5  287.37   29.10
   7  -1   5  319.37   30.70
   7  -1   5  301.07   25.20
  -7   1  -5  305.47   31.70
  -7   1  -5  307.87   25.10
  -7   1  -5  341.87   29.60
  -7   1  -5  289.87   28.70
  -7   1  -5  312.17   24.80
  -7   1  -5  276.37   30.90
   6  -1   4   83.79    9.20
   6  -1   4  117.59   16.90
   6  -1   4   84.79    9.10
   6  -1   4   91.79   14.50
   6  -1   4   89.59    9.80
   6  -1   4   85.09   10.80
  -6   1  -4   94.69    9.80
  -6   1  -4  100.89   15.40
  -6   1  -4   80.89    9.20
  -6   1  -4  125.79   16.10
  -6   1  -4  130.99   16.70
  -6   1  -4   99.89   16.70
   5  -1   3  148.49   13.30
   5  -1   3  148.99   12.60
   5  -1   3  152.88   15.70
   5  -1   3  144.39   13.20
   5  -1   3  152.38   13.40
   5  -1   3  142.99   13.20
   5  -1   3  166.78   17.00
   5  -1   3  140.09   15.00
   5  -1   3  153.98   13.30
  -5   1  -3  149.79   13.00
  -5   1  -3  153.38   18.50
  -5   1  -3  136.09   14.60
  -5   1  -3  134.29   18.70
  -5   1  -3  167.68   19.60
  -5   1  -3  111.19   13.20
   4  -1   2 1645.64  116.49
   4  -1   2 1566.54  116.59
   4  -1   2 1631.74  116.79
   4  -1   2 1658.03  116.99
   4  -1   2 1594.94  119.49
   4  -1   2 1634.54  115.99
   4  -1   2 1620.24  116.89
   4  -1   2 1630.64  118.19
   4  -1   2 1649.13  116.19
   4  -1   2 1618.54  118.99
   4  -1   2 1570.04  119.49
  -4   1  -2 1616.84  119.19
  -4   1  -2 1682.63  119.79
  -4   1  -2 1620.44  116.69
  -4   1  -2 1621.94  119.99
  -4   1  -2 1612.94  117.89
   3  -1   1  946.11   67.39
   3  -1   1  944.51   67.39
   3  -1   1  924.11   68.19
   3  -1   1  953.10   69.69
   3  -1   1  931.61   67.99
   3  -1   1  917.01   68.19
   3  -1   1  943.21   69.49
   3  -1   1  977.20   69.99
   3  -1   1  897.21   70.09
   3  -1   1  948.71   68.09
   3  -1   1  897.81   67.69
  -3   1  -1  951.00   69.99
  -3   1  -1  928.21   68.09
  -3   1  -1  916.21   68.89
  -3   1  -1  930.31   68.09
  -3   1  -1  902.51   67.89
  -3   1  -1  967.40   70.19
  -3   1  -1  957.70   67.39
  -3   1  -1 1000.00   68.39
   2  -1   0  845.02   60.59
   2  -1   0  865.21   61.39
   2  -1   0  844.02   60.89
   2  -1   0  845.22   61.29
   2  -1   0  837.12   62.39
   2  -1   0  848.02   61.09
   2  -1   0  865.61   61.49
   2  -1   0  814.72   62.39
   2  -1   0  887.51   60.79
   2  -1   0  806.12   62.39
   2  -1   0  851.81   61.49
  -2   1   0  841.62   60.79
  -2   1   0  822.22   61.39
  -2   1   0  861.21   60.39
  -2   1   0  856.01   60.79
  -2   1   0  841.32   62.49
  -2   1   0  844.22   62.49
  -2   1   0  840.62   61.39
  -2   1   0  835.32   61.79
  -2   1   0  857.21   61.39
  -2   1   0  836.02   60.59
   1  -1  -1  957.70   66.39
   1  -1  -1  939.61   66.29
   1  -1  -1  948.61   66.09
   1  -1  -1  922.11   66.49
   1  -1  -1  943.51   66.29
   1  -1  -1  880.01   66.39
   1  -1  -1  892.11   66.39
   1  -1  -1  905.81   66.49
   1  -1  -1  876.61   66.39
  -1   1   1  892.61   66.39
  -1   1   1  956.20   66.59
  -1   1   1  911.91   66.19
  -1   1   1  896.91   66.19
  -1   1   1  976.90   66.09
  -1   1   1  899.21   66.39
  -1   1   1  932.81   66.49
  -1   1   1  926.01   66.49
  -1   1   1  859.91   66.19
   0  -1  -2  121.79   10.70
   0  -1  -2  119.99   10.20
   0  -1  -2  117.19   10.60
   0  -1  -2  103.59   10.00
   0  -1  -2  113.29   10.20
   0  -1  -2  118.89   10.50
   0   1   2  121.19   10.30
   0   1   2  118.49   10.60
   0   1   2  128.39   11.00
   0   1   2  131.29    9.60
   0   1   2  110.99   10.40
   0   1   2  108.69   10.10
  -1  -1  -3   74.29    9.50
  -1  -1  -3   64.39    6.80
  -1  -1  -3   57.49    5.60
  -1  -1  -3   71.19    6.90
  -1  -1  -3   80.79    9.00
   1   1   3   80.59    8.90
   1   1   3   62.19    7.00
   1   1   3   83.39    9.00
   1   1   3   76.29    8.80
   1   1   3  100.59   10.80
   1   1   3   69.99    8.80
   1   1   3   67.19    5.50
   1   1   3   69.79    5.70
  -2  -1  -4   10.10    3.80
  -2  -1  -4   13.10    3.10
  -2  -1  -4    6.60    3.50
  -2  -1  -4    9.20    4.30
  -2  -1  -4   10.20    2.20
  -2  -1  -4   12.00    4.40
  -2  -1  -4    4.20    3.20
  -2  -1  -4    8.30    2.90
   2   1   4    9.80    2.60
   2   1   4   10.70    3.60
   2   1   4    4.10    3.30
   2   1   4   13.10    4.00
   2   1   4    7.80    3.30
   2   1   4    7.60    2.00
   2   1   4   10.20    3.30
   2   1   4   11.10    3.80
   2   1   4    9.90    4.00
   2   1   4   15.20    5.40
  -3  -1  -5  472.55   39.50
  -3  -1  -5  512.65   39.70
  -3  -1  -5  483.65   37.70
  -3  -1  -5  545.05   41.20
  -3  -1  -5  524.85   39.00
  -3  -1  -5  536.55   42.70
  -3  -1  -5  472.65   39.30
  -3  -1  -5  496.75   39.20
   3   1   5  496.95   39.40
   3   1   5  499.55   39.80
   3   1   5  544.15   39.20
   3   1   5  553.54   38.10
   3   1   5  521.45   41.20
   3   1   5  521.15   40.10
   3   1   5  505.35   39.80
   3   1   5  437.36   41.70
   3   1   5  568.44   40.00
  -4  -1  -6  473.35   34.00
  -4  -1  -6  474.55   40.70
  -4  -1  -6  439.26   35.50
  -4  -1  -6  464.85   35.40
  -4  -1  -6  445.96   37.40
  -4  -1  -6  433.16   38.70
   4   1   6  393.26   35.30
   4   1   6  446.66   36.00
   4   1   6  444.56   35.80
   4   1   6  440.46   34.00
   4   1   6  438.96   35.60
   4   1   6  420.66   39.20
   4   1   6  426.06   34.90
   4   1   6  457.35   35.50
   4   1   6  486.65   35.70
   4   1   6  438.66   37.40
  -5  -1  -7  652.63   51.39
  -5  -1  -7  605.24   46.10
  -5  -1  -7  602.74   44.40
  -5  -1  -7  560.84   48.70
   5   1   7  573.84   45.90
   5   1   7  548.95   46.60
   5   1   7  573.14   46.40
   5   1   7  599.14   46.40
   5   1   7  577.64   46.10
   5   1   7  550.54   48.00
   5   1   7  604.94   46.40
   5   1   7  619.44   46.10
  -6  -1  -8   11.60    4.50
  -6  -1  -8   20.20    4.50
  -6  -1  -8   32.70   10.60
  -6  -1  -8   23.30    7.70
  -6  -1  -8   38.40    7.30
   6   1   8   12.00    5.80
   6   1   8   24.70    6.00
   6   1   8   22.50    6.20
   6   1   8   27.60    7.40
   6   1   8   10.00    5.70
   6   1   8   20.90    6.00
  -7  -1  -9    8.30    4.10
  -7  -1  -9    6.00    5.90
  -7  -1  -9   -3.30    5.10
   7   1   9   -1.60    4.80
   7   1   9   -0.30    3.10
   7   1   9    6.20    5.30
   7   1   9    2.10    4.10
   7   1   9    7.60    5.50
  -8  -1 -10   84.19    8.80
  -8  -1 -10   86.89   21.90
  -8  -1 -10   95.89   17.30
   8   1  10   86.09   15.30
   8   1  10   94.39   10.90
   8   1  10   54.59   14.50
   8   1  10   59.09   12.40
   8   1  10   85.99   11.00
   8   1  10   59.29   12.20
   9  -1   8    6.00    4.30
   9  -1   8   10.60    7.90
   9  -1   8    0.80    4.30
   9  -1   8    0.10    3.20
   9  -1   8   -0.20    3.90
  -9   1  -8   -2.10    3.20
  -9   1  -8   -4.10    5.30
   8  -1   7    0.80    3.50
   8  -1   7    6.70    2.80
   8  -1   7    1.20    2.30
   8  -1   7   -3.50    2.80
   8  -1   7    4.10    3.70
   8  -1   7    5.60    4.50
   8  -1   7   -0.50    4.30
  -8   1  -7   -3.20    4.80
  -8   1  -7   -1.90    3.60
  -8   1  -7   10.70    8.50
   7  -1   6  462.35   34.80
   7  -1   6  423.46   35.40
   7  -1   6  427.36   35.40
   7  -1   6  415.76   35.60
   7  -1   6  397.76   38.90
   7  -1   6  458.15   36.00
   7  -1   6  438.96   39.60
  -7   1  -6  463.65   33.70
  -7   1  -6  413.16   33.20
  -7   1  -6  400.86   41.40
  -7   1  -6  529.35   40.80
   6  -1   5  131.79   13.00
   6  -1   5  135.99   14.10
   6  -1   5  152.18   13.10
   6  -1   5  143.79   20.10
   6  -1   5  146.29   13.30
   6  -1   5  130.59   14.00
   6  -1   5  135.39   13.50
  -6   1  -5  172.18   17.50
  -6   1  -5  168.68   20.60
  -6   1  -5  170.28   23.30
  -6   1  -5  132.89   12.50
  -6   1  -5  139.19   12.90
  -6   1  -5  164.28   19.40
  -6   1  -5  176.58   21.10
   5  -1   4    1.50    3.40
   5  -1   4   -0.50    2.90
   5  -1   4    0.30    1.60
   5  -1   4    1.10    1.80
   5  -1   4    0.10    2.00
   5  -1   4   -1.70    1.20
   5  -1   4    2.10    3.80
  -5   1  -4    1.30    1.90
  -5   1  -4   -4.90    2.10
  -5   1  -4   -2.80    2.30
  -5   1  -4   -1.80    2.50
  -5   1  -4   -0.70    3.30
  -5   1  -4   -1.30    1.40
  -5   1  -4    0.50    3.20
   4  -1   3  515.45   38.10
   4  -1   3  461.35   39.50
   4  -1   3  512.05   41.10
   4  -1   3  482.45   36.50
   4  -1   3  481.75   40.10
   4  -1   3  530.35   37.50
   4  -1   3  515.25   36.90
   4  -1   3  477.75   39.90
   4  -1   3  513.75   37.40
  -4   1  -3  447.26   39.50
  -4   1  -3  471.45   37.10
  -4   1  -3  581.54   40.80
  -4   1  -3  529.35   40.30
  -4   1  -3  505.05   37.40
  -4   1  -3  484.35   41.00
  -4   1  -3  486.75   39.70
   3  -1   2  292.27   23.60
   3  -1   2  285.67   20.70
   3  -1   2  286.77   21.60
   3  -1   2  291.97   23.70
   3  -1   2  289.57   24.10
   3  -1   2  265.47   23.00
   3  -1   2  286.17   21.60
   3  -1   2  322.57   24.40
   3  -1   2  276.67   21.90
   3  -1   2  286.47   20.80
  -3   1  -2  294.97   23.30
  -3   1  -2  280.87   24.20
  -3   1  -2  288.17   23.60
  -3   1  -2  280.17   21.40
  -3   1  -2  251.67   24.40
  -3   1  -2  288.37   23.60
  -3   1  -2  245.18   21.30
   2  -1   1  513.65   38.20
   2  -1   1  518.15   36.80
   2  -1   1  514.55   38.00
   2  -1   1  510.15   38.10
   2  -1   1  520.95   37.40
   2  -1   1  497.65   38.20
   2  -1   1  506.25   35.80
   2  -1   1  504.35   36.50
   2  -1   1  507.65   36.60
   2  -1   1  494.15   35.90
  -2   1  -1  527.25   38.30
  -2   1  -1  490.05   37.20
  -2   1  -1  469.25   37.90
  -2   1  -1  478.25   37.80
  -2   1  -1  491.15   36.50
  -2   1  -1  502.55   38.20
   1  -1   0  111.49    8.90
   1  -1   0  107.59    8.10
   1  -1   0  110.19    8.30
   1  -1   0   95.39    8.20
   1  -1   0  112.79    8.90
   1  -1   0  104.19    7.90
   1  -1   0   95.09    8.20
   1  -1   0  108.29    8.10
   1  -1   0   97.79    7.80
   1  -1   0  102.99    8.20
  -1   1   0  104.49    8.80
  -1   1   0  102.99    8.30
  -1   1   0  105.39    8.90
  -1   1   0   91.49    8.10
  -1   1   0  109.69    7.80
  -1   1   0  106.19    8.50
  -1   1   0  102.99    8.20
  -1   1   0   99.49    8.20
  -1   1   0   85.99    7.80
   0  -1  -1   39.10    4.90
   0  -1  -1   42.80    5.40
   0  -1  -1   31.40    3.00
   0  -1  -1   33.40    4.00
   0  -1  -1   37.30    3.80
   0  -1  -1   26.10    3.60
   0  -1  -1   21.20    3.80
   0   1   1   43.10    5.20
   0   1   1   46.90    5.30
   0   1   1   24.90    4.20
  -1  -1  -2 1112.09   80.29
  -1  -1  -2 1230.68   79.79
  -1  -1  -2 1110.29   79.99
  -1  -1  -2 1115.29   80.49
  -1  -1  -2 1107.59   80.09
  -1  -1  -2 1067.49   80.29
  -1  -1  -2 1034.40   79.39
  -1  -1  -2 1129.19   79.79
   1   1   2 1173.68   80.19
   1   1   2 1087.99   79.79
   1   1   2 1115.79   80.39
   1   1   2 1035.70   80.39
   1   1   2 1094.89   79.99
   1   1   2 1111.39   80.29
   1   1   2 1168.28   79.49
  -2  -1  -3  174.38   13.80
  -2  -1  -3  159.78   12.50
  -2  -1  -3  159.48   12.60
  -2  -1  -3  149.79   14.00
  -2  -1  -3  177.38   14.20
  -2  -1  -3  153.58   15.10
  -2  -1  -3  172.28   14.10
  -2  -1  -3  180.68   13.90
  -2  -1  -3  153.28   12.40
   2   1   3  151.78   13.20
   2   1   3  164.98   14.50
   2   1   3  142.39   15.10
   2   1   3  161.68   14.00
   2   1   3  169.78   13.70
   2   1   3  159.48   14.00
   2   1   3  149.39   13.70
   2   1   3  171.18   13.80
   2   1   3  159.48   14.20
   2   1   3  156.18   12.60
   2   1   3  166.98   15.00
  -3  -1  -4    3.40    3.00
  -3  -1  -4    1.70    3.10
  -3  -1  -4    9.10    2.80
  -3  -1  -4    9.20    3.20
  -3  -1  -4   -0.80    3.20
  -3  -1  -4    2.60    3.40
  -3  -1  -4    8.70    3.60
  -3  -1  -4    8.10    3.30
   3   1   4    9.50    3.80
   3   1   4    7.90    4.30
   3   1   4    8.90    3.70
   3   1   4   10.70    4.00
   3   1   4    9.40    3.90
   3   1   4    4.80    3.60
   3   1   4   11.80    3.70
   3   1   4    7.90    3.30
   3   1   4    7.30    2.80
   3   1   4    1.00    2.70
   3   1   4    4.00    2.40
  -4  -1  -5   91.89    8.70
  -4  -1  -5   91.49   12.70
  -4  -1  -5   68.39   10.00
  -4  -1  -5   70.39   10.50
  -4  -1  -5   90.69   14.10
  -4  -1  -5   85.79   10.70
  -4  -1  -5  110.49   12.10
   4   1   5  109.09   13.70
   4   1   5   81.89   10.60
   4   1   5   78.29   10.60
   4   1   5   75.49   11.00
   4   1   5   76.79   11.30
   4   1   5   59.29   12.30
   4   1   5   66.09   10.10
   4   1   5   89.59   10.50
   4   1   5   67.09   11.50
  -5  -1  -6   37.90    6.50
  -5  -1  -6   22.70    5.90
  -5  -1  -6   22.70    6.50
  -5  -1  -6   22.30    7.00
  -5  -1  -6   44.00   10.70
   5   1   6   37.80    6.90
   5   1   6   30.50    7.50
   5   1   6   38.70    7.30
   5   1   6   36.20    8.30
   5   1   6   50.49    8.90
   5   1   6   31.60    6.90
   5   1   6   32.30    6.70
   5   1   6   33.40    7.40
   5   1   6   40.60    7.80
  -6  -1  -7   63.49   11.30
  -6  -1  -7   53.99    9.10
  -6  -1  -7   41.80    9.10
  -6  -1  -7   39.70   11.10
  -6  -1  -7   52.79   11.50
  -6  -1  -7   64.49    9.20
   6   1   7   63.39   11.80
   6   1   7   57.69   11.50
   6   1   7   46.70    8.50
   6   1   7   31.10    8.20
   6   1   7   57.29   10.50
   6   1   7   52.19   10.70
   6   1   7   50.49    9.00
  -7  -1  -8   49.30    8.30
  -7  -1  -8   34.10    6.90
  -7  -1  -8   46.40   11.60
  -7  -1  -8   29.10    6.70
  -7  -1  -8   31.70    9.80
   7   1   8   22.60    7.70
   7   1   8   42.20    8.80
   7   1   8   41.70    8.00
   7   1   8   26.00    8.10
   7   1   8   35.40    9.10
   7   1   8   37.50    7.50
  -8  -1  -9   -5.30    4.30
  -8  -1  -9    5.90    3.70
   8   1   9    8.10    6.70
   8   1   9   11.40    5.80
   8   1   9   10.30    6.10
   8   1   9    9.90    4.40
   8   1   9    8.80    4.30
   8   1   9   11.40    7.00
   8   1   9   12.60    6.40
   9  -1   9  110.59   15.50
   9  -1   9   90.89   14.40
   9  -1   9  127.49   19.90
   9  -1   9  117.79   17.40
  -9   1  -9   85.09   18.20
  -9   1  -9  132.49   17.50
   8  -1   8   50.99   10.10
   8  -1   8   58.49   11.20
   8  -1   8   39.40    8.80
   8  -1   8   46.00    8.80
   8  -1   8   41.50   11.80
  -8   1  -8   42.00    9.90
  -8   1  -8   41.60   12.60
   7  -1   7  252.27   22.60
   7  -1   7  289.97   25.20
   7  -1   7  248.98   23.50
   7  -1   7  248.68   21.00
   7  -1   7  266.67   24.90
   7  -1   7  260.67   27.00
   7  -1   7  266.47   21.20
  -7   1  -7  305.07   25.90
  -7   1  -7  291.77   28.50
  -7   1  -7  283.07   28.00
   6  -1   6  676.03   61.59
   6  -1   6  746.53   59.69
   6  -1   6  806.82   57.19
   6  -1   6  792.92   57.59
   6  -1   6  797.52   61.99
   6  -1   6  786.12   59.99
   6  -1   6  770.52   58.29
  -6   1  -6  911.91   67.09
  -6   1  -6  782.42   56.69
  -6   1  -6  804.62   60.59
  -6   1  -6  706.73   61.69
  -6   1  -6  742.03   56.49
  -6   1  -6  723.63   64.39
   5  -1   5  332.57   25.30
   5  -1   5  315.57   25.80
   5  -1   5  280.17   29.80
   5  -1   5  351.06   25.70
   5  -1   5  352.76   29.50
   5  -1   5  272.97   28.70
  -5   1  -5  317.87   29.60
  -5   1  -5  311.37   25.10
  -5   1  -5  353.86   31.70
  -5   1  -5  347.97   25.50
  -5   1  -5  311.57   28.40
  -5   1  -5  370.36   30.30
  -5   1  -5  326.97   28.20
   4  -1   4  812.02   61.19
   4  -1   4  739.33   61.39
   4  -1   4  781.12   58.09
   4  -1   4  824.02   62.99
   4  -1   4  800.42   58.29
   4  -1   4  750.82   60.39
   4  -1   4  824.42   57.59
   4  -1   4  723.93   61.39
  -4   1  -4  818.52   61.79
  -4   1  -4  817.62   57.99
  -4   1  -4  804.12   60.59
  -4   1  -4  787.82   58.09
  -4   1  -4  852.01   62.19
  -4   1  -4  811.92   63.19
  -4   1  -4  819.72   61.09
   3  -1   3  583.44   46.80
   3  -1   3  592.34   47.60
   3  -1   3  614.94   47.60
   3  -1   3  588.24   48.20
   3  -1   3  602.14   44.90
   3  -1   3  616.94   47.30
   3  -1   3  652.73   45.00
  -3   1  -3  598.54   48.40
  -3   1  -3  642.24   47.80
  -3   1  -3  617.84   44.80
  -3   1  -3  635.24   47.00
  -3   1  -3  666.33   47.30
  -3   1  -3  617.24   47.80
  -3   1  -3  600.44   44.80
   2  -1   2  505.25   36.70
   2  -1   2  452.25   35.70
   2  -1   2  463.85   35.70
   2  -1   2  452.05   35.20
   2  -1   2  428.36   36.00
   2  -1   2  465.95   33.60
   2  -1   2  469.95   33.60
  -2   1  -2  450.45   35.30
  -2   1  -2  506.25   36.50
  -2   1  -2  461.25   35.40
  -2   1  -2  483.95   36.10
  -2   1  -2  489.05   33.60
  -2   1  -2  489.55   35.90
  -2   1  -2  426.06   33.50
   1  -1   1  113.69    9.40
   1  -1   1   99.19    9.10
   1  -1   1  121.49    9.70
   1  -1   1  117.19    9.40
   1  -1   1  107.19    9.40
   1  -1   1  110.49    9.40
  -1   1  -1  122.79   10.10
  -1   1  -1  102.99    9.50
  -1   1  -1  108.09    9.70
  -1   1  -1  115.79    9.30
  -1  -1  -1  118.09    9.40
  -1  -1  -1  115.39    8.80
  -1  -1  -1   92.99    8.40
  -1  -1  -1  119.99    8.60
  -1  -1  -1  105.99    9.00
  -1  -1  -1  102.09    8.80
  -1  -1  -1  111.19    9.20
  -1  -1  -1  109.39    9.10
  -1  -1  -1  125.59    9.40
   1   1   1  105.59    8.80
   1   1   1  101.79    8.80
   1   1   1  113.89    9.20
   1   1   1  108.09    8.50
   1   1   1  116.29    9.40
   1   1   1  116.89    9.30
   1   1   1  102.09    9.00
   1   1   1  119.89    9.40
   1   1   1  110.49    9.10
   1   1   1  105.99    9.60
  -2  -1  -2  389.96   34.50
  -2  -1  -2  475.15   35.70
  -2  -1  -2  436.86   34.50
  -2  -1  -2  479.55   34.70
  -2  -1  -2  478.45   36.20
  -2  -1  -2  449.76   35.00
  -2  -1  -2  446.16   34.80
  -2  -1  -2  445.66   34.70
  -2  -1  -2  466.55   33.70
  -2  -1  -2  428.06   34.70
   2   1   2  498.45   34.80
   2   1   2  491.55   36.10
   2   1   2  481.15   36.10
   2   1   2  478.95   34.20
   2   1   2  450.95   34.90
   2   1   2  468.65   34.70
   2   1   2  522.65   34.70
   2   1   2  472.85   34.60
   2   1   2  467.65   34.90
   2   1   2  438.26   34.80
   2   1   2  468.65   34.20
  -3  -1  -3  595.84   48.20
  -3  -1  -3  594.84   46.90
  -3  -1  -3  631.04   47.40
  -3  -1  -3  665.23   46.60
  -3  -1  -3  629.64   49.20
  -3  -1  -3  590.74   46.80
  -3  -1  -3  631.74   46.90
  -3  -1  -3  622.84   47.70
  -3  -1  -3  626.54   46.60
   3   1   3  621.14   46.50
   3   1   3  615.94   46.90
   3   1   3  579.04   47.00
   3   1   3  630.54   47.10
   3   1   3  641.94   46.80
   3   1   3  599.24   47.00
   3   1   3  668.83   49.40
   3   1   3  640.24   46.20
   3   1   3  607.14   46.60
   3   1   3  661.03   47.90
   3   1   3  658.53   46.90
  -4  -1  -4  788.02   59.69
  -4  -1  -4  804.62   60.19
  -4  -1  -4  811.82   60.29
  -4  -1  -4  783.22   60.39
  -4  -1  -4  751.52   62.29
  -4  -1  -4  791.42   60.29
  -4  -1  -4  835.62   61.69
  -4  -1  -4  807.32   63.69
  -4  -1  -4  811.82   61.19
   4   1   4  726.13   62.89
   4   1   4  814.42   60.39
   4   1   4  836.52   60.39
   4   1   4  785.32   60.09
   4   1   4  770.02   60.29
   4   1   4  807.72   60.49
   4   1   4  889.91   62.09
   4   1   4  836.32   59.69
   4   1   4  733.43   60.89
   4   1   4  868.31   60.59
   4   1   4  866.61   60.69
  -5  -1  -5  317.47   29.70
  -5  -1  -5  274.67   27.70
  -5  -1  -5  316.07   26.70
  -5  -1  -5  326.27   28.50
  -5  -1  -5  328.27   27.10
   5   1   5  336.67   27.20
   5   1   5  332.87   27.30
   5   1   5  311.77   27.10
   5   1   5  326.87   27.30
   5   1   5  403.26   27.70
   5   1   5  321.87   26.40
   5   1   5  303.57   30.40
   5   1   5  339.17   27.40
   5   1   5  325.47   27.10
   5   1   5  293.67   28.00
   5   1   5  342.77   29.00
  -6  -1  -6  779.02   61.59
  -6  -1  -6  747.93   61.59
  -6  -1  -6  784.82   59.69
  -6  -1  -6  777.62   66.19
  -6  -1  -6  761.52   59.19
  -6  -1  -6  795.12   64.59
   6   1   6  729.43   61.49
   6   1   6  787.62   59.29
   6   1   6  846.62   59.69
   6   1   6  766.32   59.79
   6   1   6  799.72   59.79
   6   1   6  807.72   60.09
   6   1   6  722.63   61.29
   6   1   6  781.32   60.39
  -7  -1  -7  246.08   23.00
  -7  -1  -7  255.67   25.80
  -7  -1  -7  261.37   23.60
  -7  -1  -7  259.97   22.90
  -7  -1  -7  277.67   28.30
   7   1   7  299.97   27.20
   7   1   7  229.18   24.30
   7   1   7  248.38   23.80
   7   1   7  281.97   23.80
   7   1   7  276.57   23.70
   7   1   7  279.37   23.90
   7   1   7  241.58   25.90
  -8  -1  -8   42.40    8.00
  -8  -1  -8   58.29    9.80
  -8  -1  -8   35.60   12.30
   8   1   8   46.90    9.00
   8   1   8   35.30   11.60
   8   1   8   58.09   11.80
   8   1   8   41.40    8.80
   8   1   8   41.80    8.90
   8   1   8   43.70   11.80
  -9  -1  -9  112.59   21.20
  -9  -1  -9  112.99   10.80
  -9  -1  -9  111.99   14.50
   9   1   9  109.19   11.60
   9   1   9  129.09   19.70
   9   1   9  131.99   17.30
   9   1   9   97.69   13.80
   9   1   9   95.89   17.60
   9   1   9   95.09   13.80
   9   1   9  103.19   11.40
   8  -1   9   12.00    5.00
   8  -1   9   11.30    6.50
   8  -1   9   22.60    8.00
   8  -1   9   11.50    5.80
  -8   1  -9    7.10    7.10
  -8   1  -9    8.50    5.30
  -8   1  -9   11.40    7.90
   7  -1   8   39.00    8.40
   7  -1   8   33.80    9.30
   7  -1   8   32.10    6.90
   7  -1   8   35.50    9.30
   7  -1   8   47.70   11.10
  -7   1  -8   31.60   11.00
  -7   1  -8   24.30    7.40
  -7   1  -8   42.90   11.50
   6  -1   7   66.69    7.60
   6  -1   7   48.70   11.80
   6  -1   7   43.10   10.30
   6  -1   7   41.30    7.10
   6  -1   7   55.49    7.00
   6  -1   7   70.99    9.80
   6  -1   7   37.40    9.30
  -6   1  -7   48.80   11.60
  -6   1  -7   53.49    6.50
  -6   1  -7   41.50    5.90
  -6   1  -7   40.40    8.80
  -6   1  -7   43.90   11.20
   5  -1   6   36.20    5.50
   5  -1   6   31.20    5.70
   5  -1   6   28.00    5.10
   5  -1   6   29.00    7.50
   5  -1   6   26.70    5.00
  -5   1  -6   31.00   10.50
  -5   1  -6   17.00    5.50
  -5   1  -6   29.70    5.10
  -5   1  -6   30.40    8.60
  -5   1  -6   53.79   11.00
  -5   1  -6   33.00    5.00
   4  -1   5   67.89    7.20
   4  -1   5   78.69   10.90
   4  -1   5   66.49    6.80
   4  -1   5   66.09    7.20
   4  -1   5   91.59   12.10
   4  -1   5   71.09   12.70
   4  -1   5   70.69    7.20
   4  -1   5   94.99   15.00
   4  -1   5   92.59   13.40
  -4   1  -5   94.29   14.90
  -4   1  -5   55.79    6.70
  -4   1  -5   70.29    7.10
  -4   1  -5   94.49   13.50
  -4   1  -5  108.09   15.00
  -4   1  -5   89.89   11.20
   3  -1   4    5.60    1.80
   3  -1   4    8.40    1.80
   3  -1   4   -0.10    3.30
   3  -1   4    9.50    2.50
   3  -1   4    9.70    3.80
   3  -1   4   15.80    4.30
   3  -1   4    9.20    2.60
   3  -1   4    1.80    3.40
   3  -1   4    7.30    4.30
  -3   1  -4   12.80    2.70
  -3   1  -4   10.60    4.90
  -3   1  -4    7.60    2.30
  -3   1  -4   16.30    5.50
  -3   1  -4    4.00    2.80
  -3   1  -4    9.20    4.80
   2  -1   3  167.48   15.20
   2  -1   3  178.88   13.30
   2  -1   3  183.58   13.30
   2  -1   3  173.58   15.60
   2  -1   3  167.18   14.50
   2  -1   3  155.98   15.70
   2  -1   3  156.28   15.40
  -2   1  -3  181.98   13.30
  -2   1  -3  169.38   15.70
  -2   1  -3  171.38   16.10
  -2   1  -3  153.18   14.30
  -2   1  -3  152.98   13.00
  -2   1  -3  181.28   15.80
   1  -1   2 1075.49   80.39
   1  -1   2 1116.49   78.89
   1  -1   2 1120.09   78.89
   1  -1   2 1097.89   79.79
   1  -1   2 1102.89   80.59
  -1   1  -2 1113.89   80.49
  -1   1  -2 1125.79   79.89
  -1   1  -2 1109.29   80.69
  -1   1  -2 1111.89   80.49
  -1   1  -2 1116.79   78.89
   0  -1   1   32.70    3.90
   0  -1   1   31.60    3.10
   0   1  -1   34.20    3.00
   0   1  -1   34.90    4.90
   0   1  -1   24.50    2.50
   0   1  -1   27.70    3.30
   0   1  -1   30.10    2.90
   0   1  -1   24.40    2.90
   0   1  -1   26.40    2.90
   0   1  -1   38.10    4.70
  -1  -1   0  107.09    8.70
  -1  -1   0  103.99    8.70
  -1  -1   0   87.29    8.60
  -1  -1   0  108.79    8.70
  -1  -1   0  100.69    8.60
  -1  -1   0  108.89    8.30
  -1  -1   0  110.49    8.30
  -1  -1   0  106.49    7.90
  -1  -1   0   97.19    8.70
   1   1   0  115.09    8.70
   1   1   0   94.79    8.60
   1   1   0  103.69    8.80
   1   1   0  105.69    8.70
   1   1   0   94.89    8.20
   1   1   0  109.19    8.80
   1   1   0   92.99    8.20
   1   1   0  103.29    8.70
   1   1   0  101.79    7.90
  -2  -1  -1  506.45   37.70
  -2  -1  -1  503.95   37.30
  -2  -1  -1  496.15   38.10
  -2  -1  -1  499.85   38.10
  -2  -1  -1  504.75   36.70
  -2  -1  -1  513.85   37.50
  -2  -1  -1  485.45   36.90
  -2  -1  -1  489.55   37.50
   2   1   1  511.95   37.50
   2   1   1  522.45   37.70
   2   1   1  511.45   37.00
   2   1   1  503.25   37.50
   2   1   1  514.45   37.40
   2   1   1  501.25   37.60
   2   1   1  506.35   36.90
   2   1   1  500.35   37.60
   2   1   1  501.35   39.00
   2   1   1  485.85   39.10
   2   1   1  495.65   36.00
  -3  -1  -2  272.57   22.40
  -3  -1  -2  286.77   20.90
  -3  -1  -2  290.17   21.10
  -3  -1  -2  287.37   22.20
  -3  -1  -2  244.08   22.30
  -3  -1  -2  286.47   22.60
  -3  -1  -2  282.07   22.30
  -3  -1  -2  276.57   24.00
  -3  -1  -2  277.87   23.40
  -3  -1  -2  262.57   22.90
  -3  -1  -2  297.37   22.90
   3   1   2  281.87   24.00
   3   1   2  276.17   21.10
   3   1   2  286.47   22.50
   3   1   2  270.27   22.50
   3   1   2  284.47   23.10
   3   1   2  297.97   23.00
   3   1   2  301.07   22.70
   3   1   2  291.47   21.80
   3   1   2  265.67   22.40
   3   1   2  239.58   23.10
  -4  -1  -3  509.75   38.60
  -4  -1  -3  519.85   39.40
  -4  -1  -3  477.05   39.10
  -4  -1  -3  490.65   41.40
  -4  -1  -3  462.95   40.00
  -4  -1  -3  478.55   38.80
  -4  -1  -3  528.45   39.00
  -4  -1  -3  487.45   40.30
  -4  -1  -3  506.55   39.10
   4   1   3  457.95   37.90
   4   1   3  545.05   41.80
   4   1   3  510.55   38.90
   4   1   3  495.45   40.50
   4   1   3  512.75   39.20
   4   1   3  551.14   39.80
   4   1   3  543.75   39.40
   4   1   3  521.65   39.00
   4   1   3  488.55   37.80
   4   1   3  497.95   39.00
   4   1   3  519.05   39.40
  -5  -1  -4   -1.90    3.00
  -5  -1  -4   -1.30    1.80
  -5  -1  -4    2.60    2.50
  -5  -1  -4   -0.60    2.40
  -5  -1  -4   -0.40    2.60
  -5  -1  -4   -0.90    3.30
  -5  -1  -4    0.70    2.80
  -5  -1  -4   -0.90    3.10
  -5  -1  -4   -0.50    2.30
   5   1   4    3.40    3.00
   5   1   4   -0.30    2.10
   5   1   4   -1.40    1.80
   5   1   4    5.30    4.40
   5   1   4   -2.10    2.30
   5   1   4   -0.60    3.00
   5   1   4    1.20    2.50
   5   1   4   -0.50    2.60
   5   1   4    2.30    3.00
  -6  -1  -5  162.58   14.70
  -6  -1  -5  142.39   21.20
  -6  -1  -5  165.18   15.80
  -6  -1  -5  137.79   19.40
  -6  -1  -5  168.88   20.80
   6   1   5  147.99   15.20
   6   1   5  130.69   13.50
   6   1   5  143.69   14.80
   6   1   5  145.19   19.70
   6   1   5  142.99   14.80
   6   1   5  124.59   14.20
   6   1   5  149.49   14.70
   6   1   5  138.19   18.00
  -7  -1  -6  483.85   40.70
  -7  -1  -6  473.55   37.10
  -7  -1  -6  478.95   37.40
  -7  -1  -6  460.05   41.10
  -7  -1  -6  485.85   38.70
   7   1   6  429.96   37.10
   7   1   6  469.35   39.90
   7   1   6  480.15   37.80
   7   1   6  493.05   39.00
   7   1   6  435.76   40.50
   7   1   6  409.76   36.80
   7   1   6  432.06   36.90
   7   1   6  446.66   36.20
  -8  -1  -7    2.00    3.80
  -8  -1  -7   -0.50    5.40
  -8  -1  -7   -0.40    4.30
  -8  -1  -7    1.10    3.40
  -8  -1  -7   -4.10    2.20
   8   1   7    1.70    5.30
   8   1   7    0.50    3.40
   8   1   7    5.10    5.70
   8   1   7   -3.40    2.50
   8   1   7    1.00    3.40
   8   1   7    2.00    4.40
   8   1   7   -1.70    2.80
   8   1   7    4.70    3.70
  -9  -1  -8   12.00    8.30
   9   1   8    7.90    6.20
   9   1   8   -1.30    5.00
   9   1   8    2.50    3.60
   9   1   8    4.40    4.70
   9   1   8    4.50    3.60
   9   1   8    3.20    3.00
   8  -1  10   88.49   16.00
   8  -1  10   97.29   15.30
   8  -1  10   60.29   14.00
   8  -1  10  126.59   17.10
   8  -1  10   95.19   14.00
  -8   1 -10  117.79   20.90
  -8   1 -10  130.79   25.60
   7  -1   9   -0.60    2.90
   7  -1   9   -0.60    3.70
   7  -1   9   -0.70    4.30
   7  -1   9   -0.40    4.20
  -7   1  -9   -0.60    5.60
  -7   1  -9    0.50    4.60
  -7   1  -9   10.80    4.50
   6  -1   8   16.60    4.00
   6  -1   8   19.80    5.90
   6  -1   8   27.40    6.10
   6  -1   8   17.90    6.60
   6  -1   8   25.80    4.70
   6  -1   8   20.40    8.00
  -6   1  -8   43.70   12.30
  -6   1  -8   27.40    7.10
  -6   1  -8   27.80    5.10
  -6   1  -8   46.20   11.80
   5  -1   7  610.14   48.70
   5  -1   7  615.14   47.00
   5  -1   7  576.04   45.10
   5  -1   7  589.54   44.60
   5  -1   7  565.34   49.10
   5  -1   7  601.24   44.10
  -5   1  -7  581.44   43.70
  -5   1  -7  535.65   45.60
  -5   1  -7  583.74   50.09
  -5   1  -7  607.94   50.19
  -5   1  -7  587.14   43.70
   4  -1   6  414.36   34.10
   4  -1   6  461.45   39.80
   4  -1   6  441.16   38.30
   4  -1   6  425.06   34.00
   4  -1   6  471.45   34.40
   4  -1   6  477.85   36.30
   4  -1   6  438.56   34.50
   4  -1   6  431.26   35.80
  -4   1  -6  452.95   34.00
  -4   1  -6  451.85   35.60
  -4   1  -6  513.45   40.00
  -4   1  -6  455.05   38.60
  -4   1  -6  447.66   34.10
   3  -1   5  499.05   39.60
   3  -1   5  513.35   38.50
   3  -1   5  496.85   42.10
   3  -1   5  505.35   39.40
   3  -1   5  533.15   38.60
   3  -1   5  501.55   41.80
   3  -1   5  502.35   42.50
   3  -1   5  516.65   38.00
   3  -1   5  535.25   38.30
  -3   1  -5  518.75   38.40
  -3   1  -5  545.15   42.60
  -3   1  -5  487.45   38.20
  -3   1  -5  523.45   39.50
  -3   1  -5  499.55   41.80
   2  -1   4    5.50    2.50
   2  -1   4    1.80    3.40
   2  -1   4    2.80    2.60
   2  -1   4   15.10    3.40
   2  -1   4   12.40    4.80
   2  -1   4   13.70    2.60
   2  -1   4    8.80    2.70
   2  -1   4    7.80    4.10
  -2   1  -4   11.30    4.50
  -2   1  -4    7.80    2.30
  -2   1  -4    6.70    4.00
  -2   1  -4    5.30    3.00
   1  -1   3   67.39    6.70
   1  -1   3   54.39    6.20
   1  -1   3   69.49    6.40
   1  -1   3   66.29    5.90
   1  -1   3   64.89    5.90
   1  -1   3   75.59    9.80
   1  -1   3   54.49    6.20
   1  -1   3   59.69    6.40
   1  -1   3   71.69    9.00
  -1   1  -3   67.89    6.30
  -1   1  -3   72.59    6.50
  -1   1  -3   63.29    6.40
  -1   1  -3   59.49    8.80
   0  -1   2  114.89   10.10
   0  -1   2  117.89   10.00
   0  -1   2  124.29   10.00
   0  -1   2  102.19    9.40
   0  -1   2  114.89   10.30
   0  -1   2  126.09    9.70
   0  -1   2  115.29   10.00
   0   1  -2  119.09    9.50
   0   1  -2  123.29   10.00
   0   1  -2  120.99   10.10
   0   1  -2  118.59    9.50
   0   1  -2  128.29    9.90
   0   1  -2  128.99   10.20
   0   1  -2  116.89   10.40
  -1  -1   1  909.41   65.39
  -1  -1   1  909.71   65.49
  -1  -1   1  936.31   65.39
  -1  -1   1  799.12   64.19
  -1  -1   1  957.10   64.99
  -1  -1   1  934.51   65.49
  -1  -1   1  855.01   65.29
   1   1  -1  936.51   65.39
   1   1  -1  902.61   65.29
   1   1  -1  893.01   65.29
   1   1  -1  908.81   64.89
   1   1  -1  948.11   65.59
   1   1  -1  875.61   65.39
  -2  -1   0  815.82   60.19
  -2  -1   0  830.72   60.19
  -2  -1   0  832.32   60.89
  -2  -1   0  831.52   61.09
  -2  -1   0  793.32   60.39
  -2  -1   0  785.72   59.69
  -2  -1   0  839.52   60.59
  -2  -1   0  784.42   60.49
  -2  -1   0  822.02   60.29
   2   1   0  897.61   60.59
   2   1   0  847.82   61.19
   2   1   0  847.02   60.49
   2   1   0  795.72   60.49
   2   1   0  828.72   61.19
   2   1   0  838.72   60.19
   2   1   0  815.72   59.79
   2   1   0  855.21   60.59
  -3  -1  -1  930.11   68.89
  -3  -1  -1  931.81   69.29
  -3  -1  -1  900.71   67.89
  -3  -1  -1  931.21   68.79
  -3  -1  -1  965.00   69.79
  -3  -1  -1  953.70   70.09
  -3  -1  -1  981.80   68.69
  -3  -1  -1  920.31   68.29
   3   1   1  904.41   69.19
   3   1   1  926.01   68.79
   3   1   1  950.00   69.99
   3   1   1  951.00   67.99
   3   1   1  912.01   68.79
   3   1   1  909.71   69.39
   3   1   1  927.11   68.59
   3   1   1  977.00   68.99
   3   1   1  941.01   68.29
  -4  -1  -2 1615.34  117.39
  -4  -1  -2 1629.74  117.29
  -4  -1  -2 1588.54  114.99
  -4  -1  -2 1600.44  117.99
  -4  -1  -2 1575.34  118.89
  -4  -1  -2 1619.74  116.79
  -4  -1  -2 1615.14  116.99
  -4  -1  -2 1573.34  118.69
  -4  -1  -2 1511.85  116.99
  -4  -1  -2 1631.64  115.19
   4   1   2 1711.63  117.19
   4   1   2 1557.54  117.79
   4   1   2 1645.34  117.29
   4   1   2 1650.53  114.29
   4   1   2 1677.73  118.99
   4   1   2 1608.14  116.99
   4   1   2 1641.44  117.39
   4   1   2 1630.44  116.29
   4   1   2 1665.33  118.99
   4   1   2 1577.84  117.09
   4   1   2 1563.34  117.09
   4   1   2 1593.64  114.29
  -5  -1  -3  125.79   13.90
  -5  -1  -3  136.49   15.00
  -5  -1  -3  163.38   14.20
  -5  -1  -3  131.09   17.90
  -5  -1  -3  147.89   14.40
  -5  -1  -3  150.28   15.20
  -5  -1  -3  201.58   22.30
  -5  -1  -3  121.79   13.60
   5   1   3  157.98   13.60
   5   1   3  148.29   11.90
   5   1   3  153.38   11.90
   5   1   3  152.98   14.30
   5   1   3  146.29   20.40
   5   1   3  129.59   14.10
   5   1   3  147.29   14.40
   5   1   3  166.58   20.10
   5   1   3  132.19   14.10
   5   1   3  130.79   14.30
   5   1   3  157.08   14.70
  -6  -1  -4  129.49   14.20
  -6  -1  -4  128.89   17.70
  -6  -1  -4  101.69   14.90
  -6  -1  -4   90.79   12.80
  -6  -1  -4   98.99   16.70
  -6  -1  -4  112.59   13.20
  -6  -1  -4   84.29   12.40
  -6  -1  -4   98.89   14.00
   6   1   4   93.79   12.90
   6   1   4  115.99   14.70
   6   1   4   77.49   14.20
   6   1   4   92.69   10.20
   6   1   4  137.29   15.20
   6   1   4  119.79   14.20
   6   1   4   78.09    8.50
   6   1   4   92.19   13.60
   6   1   4   84.59   12.60
   6   1   4   86.09    8.70
  -7  -1  -5  301.47   29.40
  -7  -1  -5  294.77   31.40
  -7  -1  -5  293.47   28.80
  -7  -1  -5  292.87   27.90
  -7  -1  -5  320.87   26.40
   7   1   5  331.27   26.90
   7   1   5  306.37   23.70
   7   1   5  327.97   27.90
   7   1   5  279.87   27.40
   7   1   5  299.17   29.70
   7   1   5  284.37   26.30
   7   1   5  320.27   26.70
   7   1   5  289.37   25.80
   7   1   5  276.67   27.80
  -8  -1  -6  323.97   28.60
  -8  -1  -6  287.07   34.20
  -8  -1  -6  340.17   31.00
  -8  -1  -6  323.97   32.80
  -8  -1  -6  331.77   32.60
  -8  -1  -6  303.27   28.70
   8   1   6  336.27   29.20
   8   1   6  330.37   30.90
   8   1   6  348.27   29.40
   8   1   6  366.66   29.80
   8   1   6  388.66   34.50
   8   1   6  360.46   30.00
   8   1   6  325.07   31.60
   8   1   6  342.87   26.10
  -9  -1  -7   94.99   17.60
  -9  -1  -7   95.79   15.60
  -9  -1  -7   80.59   12.20
   9   1   7   76.09   12.30
   9   1   7  101.69   14.60
   9   1   7  131.89   21.00
   7  -1  10   16.40    6.10
   7  -1  10   17.00    6.50
   7  -1  10   17.60    8.60
   7  -1  10   19.00    6.50
  -7   1 -10    8.00    7.50
  -7   1 -10   24.00   10.10
   6  -1   9   -0.50    3.10
   6  -1   9   -3.70    3.00
   6  -1   9    1.90    2.30
   6  -1   9   -2.10    2.90
   6  -1   9    6.60    6.20
   6  -1   9    1.60    2.20
  -6   1  -9   -0.60    5.10
  -6   1  -9    2.40    6.10
   5  -1   8   -0.70    3.20
   5  -1   8    3.00    2.50
   5  -1   8    2.80    3.00
   5  -1   8    4.50    5.60
   5  -1   8   -0.50    3.30
  -5   1  -8   -2.60    1.90
  -5   1  -8   -1.50    1.90
  -5   1  -8   -1.40    4.50
  -5   1  -8   -2.10    5.10
   4  -1   7   71.89   10.10
   4  -1   7   80.09   10.20
   4  -1   7   49.30    9.10
   4  -1   7   61.59    8.80
   4  -1   7   76.49    9.50
   4  -1   7   81.79    9.60
  -4   1  -7   68.29    8.70
  -4   1  -7   67.29   13.90
  -4   1  -7   78.29    9.40
  -4   1  -7   56.19   12.20
   3  -1   6    3.90    4.00
   3  -1   6    9.10    3.20
   3  -1   6    6.80    3.00
   3  -1   6    4.10    2.60
   3  -1   6   11.20    5.70
   3  -1   6    8.70    3.10
   3  -1   6    3.70    3.00
   3  -1   6   12.00    3.30
  -3   1  -6    5.10    5.20
  -3   1  -6    4.30    2.80
  -3   1  -6    1.90    4.30
  -3   1  -6    4.30    2.60
   2  -1   5  554.04   41.60
   2  -1   5  572.34   42.40
   2  -1   5  570.74   42.30
   2  -1   5  567.24   45.20
   2  -1   5  563.74   43.50
   2  -1   5  544.85   41.80
   2  -1   5  550.04   44.90
   2  -1   5  568.64   42.00
  -2   1  -5  540.75   45.00
  -2   1  -5  569.34   45.10
   1  -1   4    5.30    2.50
   1  -1   4    5.60    2.80
   1  -1   4   10.60    3.40
   1  -1   4   11.10    2.90
   1  -1   4    5.10    3.40
   1  -1   4    5.10    2.80
   1  -1   4   12.20    3.30
   1  -1   4    9.10    3.20
   1  -1   4    4.80    3.30
  -1   1  -4    8.70    4.10
  -1   1  -4    3.70    2.50
  -1   1  -4    2.90    2.10
  -1   1  -4    9.30    3.00
  -1   1  -4   10.50    4.10
  -1   1  -4   12.30    3.50
   0  -1   3  432.26   34.20
   0  -1   3  497.35   34.50
   0  -1   3  443.56   34.40
   0  -1   3  443.56   34.90
   0  -1   3  450.85   34.60
   0  -1   3  453.55   33.20
   0  -1   3  455.15   34.60
   0  -1   3  487.15   34.60
   0   1  -3  452.15   36.00
   0   1  -3  452.65   33.20
   0   1  -3  468.65   34.60
   0   1  -3  460.85   33.70
   0   1  -3  451.75   34.20
   0   1  -3  422.76   34.40
  -1  -1   2  390.76   28.50
  -1  -1   2  350.66   27.90
  -1  -1   2  374.16   28.90
  -1  -1   2  392.36   28.60
  -1  -1   2  391.76   29.20
  -1  -1   2  390.56   29.10
  -1  -1   2  360.56   28.80
  -1  -1   2  376.66   29.20
   1   1  -2  393.36   29.00
   1   1  -2  380.86   29.10
   1   1  -2  390.76   28.70
   1   1  -2  350.26   28.20
   1   1  -2  338.77   28.90
   1   1  -2  386.66   29.70
   1   1  -2  379.06   28.00
   1   1  -2  380.96   28.90
  -2  -1   1   54.19    7.10
  -2  -1   1   25.70    4.30
  -2  -1   1   24.60    4.90
  -2  -1   1   19.50    4.30
  -2  -1   1   36.10    6.10
  -2  -1   1   29.20    5.60
  -2  -1   1   28.20    4.20
   2   1  -1   15.30    4.40
   2   1  -1   55.69    7.20
   2   1  -1   19.60    4.40
   2   1  -1   27.20    5.20
   2   1  -1   24.70    4.90
   2   1  -1   24.40    5.30
   2   1  -1   31.30    4.80
  -3  -1   0   81.99   10.00
  -3  -1   0   92.99    9.40
  -3  -1   0   95.89    9.50
  -3  -1   0   78.09    6.90
  -3  -1   0   87.99    8.40
  -3  -1   0  101.69   11.80
  -3  -1   0   83.19   10.20
  -3  -1   0  115.09   13.00
  -3  -1   0   88.29    9.40
   3   1   0   76.09    8.20
   3   1   0   86.59   10.50
   3   1   0   81.69    8.90
   3   1   0  100.49   12.60
   3   1   0  100.89    9.80
   3   1   0   65.59    9.40
   3   1   0   88.79    9.30
   3   1   0   94.19   11.10
  -4  -1  -1  572.64   39.80
  -4  -1  -1  523.95   41.90
  -4  -1  -1  494.35   40.20
  -4  -1  -1  507.15   38.80
  -4  -1  -1  522.75   40.10
  -4  -1  -1  513.65   41.40
  -4  -1  -1  465.85   40.90
  -4  -1  -1  537.25   40.70
  -4  -1  -1  504.95   39.20
   4   1   1  536.75   40.40
   4   1   1  524.45   40.50
   4   1   1  526.15   40.60
   4   1   1  537.45   40.30
   4   1   1  512.35   40.50
   4   1   1  511.55   41.10
   4   1   1  502.15   41.80
   4   1   1  539.15   40.40
  -5  -1  -2  221.18   20.60
  -5  -1  -2  236.78   22.90
  -5  -1  -2  228.18   20.80
  -5  -1  -2  265.67   21.00
  -5  -1  -2  210.68   20.60
  -5  -1  -2  254.07   21.40
  -5  -1  -2  233.88   22.90
  -5  -1  -2  215.58   21.80
  -5  -1  -2  228.78   18.60
   5   1   2  220.38   20.80
   5   1   2  235.58   21.10
   5   1   2  268.57   21.40
   5   1   2  246.58   21.10
   5   1   2  242.58   21.30
   5   1   2  257.37   21.20
   5   1   2  248.88   20.00
   5   1   2  211.38   22.00
   5   1   2  236.58   23.10
  -6  -1  -3   21.40    6.10
  -6  -1  -3   19.20    6.20
  -6  -1  -3   27.20    7.70
  -6  -1  -3   26.70    6.30
  -6  -1  -3   23.20    8.70
  -6  -1  -3   28.90    8.40
  -6  -1  -3   20.50    6.10
   6   1   3   14.70    7.30
   6   1   3   13.20    5.20
   6   1   3   22.90    5.40
   6   1   3   22.60    6.20
   6   1   3   22.20    6.10
   6   1   3   16.80    5.60
   6   1   3   23.20    6.20
   6   1   3   38.80    9.20
   6   1   3   27.10    6.90
  -7  -1  -4   28.70    9.40
  -7  -1  -4   23.20    6.40
  -7  -1  -4   21.60    6.50
  -7  -1  -4   27.00    6.80
  -7  -1  -4   16.70    5.80
  -7  -1  -4   17.60    8.50
  -7  -1  -4   17.70    6.90
   7   1   4   27.70    7.40
   7   1   4   28.30    7.50
   7   1   4   21.10    6.70
   7   1   4   43.40   11.40
   7   1   4   22.50    6.00
   7   1   4   35.40    7.20
   7   1   4   30.40    7.40
  -8  -1  -5   49.40   13.60
  -8  -1  -5   61.19   13.60
  -8  -1  -5   58.39   10.20
  -8  -1  -5   53.89   12.10
   8   1   5   44.70   10.80
   8   1   5   58.69   11.10
   8   1   5   66.89   15.00
   8   1   5   78.89   11.40
   8   1   5   69.89   11.40
   8   1   5   46.30    9.90
   8   1   5   62.39   11.40
   8   1   5   60.79   12.10
  -9  -1  -6    3.00    5.50
  -9  -1  -6   38.80   12.60
  -9  -1  -6   33.10   10.00
  -9  -1  -6   34.00    7.80
   9   1   6   18.70    6.80
   9   1   6   31.00    8.00
   9   1   6   20.70    8.30
   9   1   6   19.30    9.40
   9   1   6   19.40    6.40
   9   1   6   18.90    6.70
 -10  -1  -7    0.50    4.20
 -10  -1  -7   -0.30    5.50
 -10  -1  -7   -0.30    4.50
  10   1   7   -1.20    5.30
  10   1   7    1.90    5.20
   7  -1  11   86.99   14.20
   7  -1  11   79.69   14.20
   7  -1  11  106.39   12.60
  -7   1 -11   53.69   15.30
  -7   1 -11   98.19   19.50
   6  -1  10  122.29   16.10
   6  -1  10  101.99   13.40
   6  -1  10   99.89   20.60
   6  -1  10  105.49   10.50
   6  -1  10  126.19   15.30
  -6   1 -10   98.49   19.70
  -6   1 -10  131.29   21.70
   5  -1   9  108.19   19.20
   5  -1   9  151.08   13.40
   5  -1   9  113.19   14.10
   5  -1   9  118.59   14.90
   5  -1   9  136.99   14.40
  -5   1  -9  131.09   12.80
  -5   1  -9  123.39   12.00
  -5   1  -9   93.79   18.60
  -5   1  -9  149.88   22.10
   4  -1   8  294.17   24.30
   4  -1   8  302.47   24.70
   4  -1   8  303.27   23.90
   4  -1   8  248.68   27.80
   4  -1   8  288.57   24.90
   4  -1   8  283.87   24.60
   4  -1   8  265.97   24.10
  -4   1  -8  296.67   29.80
  -4   1  -8  280.27   24.30
  -4   1  -8  310.77   24.40
  -4   1  -8  310.87   29.40
   3  -1   7   41.90    7.50
   3  -1   7   62.49   12.50
   3  -1   7   43.40    7.30
   3  -1   7   53.39    8.00
   3  -1   7   55.39    8.30
   3  -1   7   40.10    7.20
   3  -1   7   47.00    8.00
  -3   1  -7   45.30   10.90
  -3   1  -7   46.90    7.60
  -3   1  -7   47.60   10.70
  -3   1  -7   48.20    7.80
   2  -1   6  237.98   23.20
   2  -1   6  216.38   20.10
   2  -1   6  267.37   23.20
   2  -1   6  241.28   20.80
   2  -1   6  246.38   20.50
   2  -1   6  243.48   20.40
   2  -1   6  230.58   20.70
   2  -1   6  257.47   19.00
   2  -1   6  311.87   39.40
  -2   1  -6  223.38   23.20
  -2   1  -6  272.77   24.10
  -2   1  -6  241.98   20.80
  -2   1  -6  249.78   20.50
   1  -1   5  235.98   17.50
   1  -1   5  260.27   22.00
   1  -1   5  234.98   19.50
   1  -1   5  259.97   19.70
   1  -1   5  216.78   19.60
   1  -1   5  236.48   17.50
   1  -1   5  230.18   21.10
   1  -1   5  217.58   19.10
  -1   1  -5  206.18   19.50
  -1   1  -5  205.38   18.90
  -1   1  -5  248.58   22.00
  -1   1  -5  244.18   21.70
  -1   1  -5  227.68   17.40
  -1   1  -5  233.38   19.70
  -1   1  -5  270.97   20.00
  -1   1  -5  223.68   17.40
   0  -1   4  102.49   10.70
   0  -1   4  100.29   11.70
   0  -1   4  118.79   10.90
   0  -1   4   97.99   10.10
   0  -1   4   95.89    8.40
   0  -1   4  102.89    9.70
   0  -1   4   90.39    9.90
   0  -1   4  105.09   10.40
   0   1  -4   94.39   10.70
   0   1  -4  102.39   11.70
   0   1  -4   92.49    9.20
   0   1  -4   98.49    9.90
   0   1  -4  101.19    8.40
   0   1  -4   97.19   10.30
  -1  -1   3   99.19   11.20
  -1  -1   3   73.49    8.20
  -1  -1   3   97.19   11.00
  -1  -1   3   99.49   11.40
  -1  -1   3   96.59   11.00
  -1  -1   3   72.39    8.40
  -1  -1   3  101.09   11.50
  -1  -1   3  128.89   12.90
   1   1  -3   82.69    8.40
   1   1  -3   84.79   10.50
   1   1  -3  110.09   11.90
   1   1  -3   66.59    9.50
   1   1  -3   86.79    8.70
   1   1  -3   68.59    8.20
  -2  -1   2  188.88   16.90
  -2  -1   2  187.18   16.00
  -2  -1   2  180.58   16.90
  -2  -1   2  185.48   16.80
  -2  -1   2  192.88   14.60
  -2  -1   2  178.98   16.80
  -2  -1   2  182.78   16.80
  -2  -1   2  214.08   17.70
   2   1  -2  210.58   17.40
   2   1  -2  200.98   17.10
   2   1  -2  191.38   16.90
   2   1  -2  206.68   17.30
   2   1  -2  174.68   16.80
   2   1  -2  184.58   16.00
   2   1  -2  191.48   17.20
   2   1  -2  177.58   14.30
  -3  -1   1  171.78   14.10
  -3  -1   1  165.68   14.60
  -3  -1   1  179.48   14.80
  -3  -1   1  157.58   15.30
  -3  -1   1  187.38   16.00
  -3  -1   1  151.98   16.00
  -3  -1   1  176.08   15.60
  -3  -1   1  176.88   16.30
  -3  -1   1  160.58   15.50
  -3  -1   1  167.58   16.50
   3   1  -1  177.28   15.70
   3   1  -1  161.18   15.60
   3   1  -1  176.98   16.00
   3   1  -1  165.38   16.50
   3   1  -1  173.08   15.80
   3   1  -1  175.48   15.50
   3   1  -1  148.09   14.40
  -4  -1   0  114.89   16.20
  -4  -1   0   93.09   13.10
  -4  -1   0   72.79   11.00
  -4  -1   0   98.39   11.90
  -4  -1   0   85.19    8.80
  -4  -1   0   84.79    8.10
  -4  -1   0   91.29   12.10
  -4  -1   0  139.69   14.10
  -4  -1   0   96.49   12.10
  -4  -1   0   77.19   12.30
  -4  -1   0   83.89    7.10
   4   1   0   95.79   13.80
   4   1   0  104.89   12.10
   4   1   0  108.89   10.70
   4   1   0   81.99    9.00
   4   1   0   95.19   12.00
   4   1   0   84.39   11.40
   4   1   0   68.09   10.60
   4   1   0   78.19   11.00
  -5  -1  -1  390.86   35.30
  -5  -1  -1  408.26   32.00
  -5  -1  -1  416.16   33.50
  -5  -1  -1  415.46   33.10
  -5  -1  -1  426.56   32.10
  -5  -1  -1  397.26   31.40
  -5  -1  -1  427.56   35.10
  -5  -1  -1  398.46   34.60
   5   1   1  415.16   33.60
   5   1   1  376.26   32.00
   5   1   1  428.66   33.60
   5   1   1  417.06   35.60
   5   1   1  399.76   33.50
   5   1   1  399.26   33.30
   5   1   1  412.76   33.70
   5   1   1  423.96   34.30
  -6  -1  -2    1.20    2.90
  -6  -1  -2    2.70    3.30
  -6  -1  -2    2.30    3.80
  -6  -1  -2    1.90    4.20
  -6  -1  -2    4.40    3.50
  -6  -1  -2    3.60    2.20
  -6  -1  -2    3.70    4.20
  -6  -1  -2    7.40    3.90
  -6  -1  -2    8.20    4.10
   6   1   2    8.70    5.00
   6   1   2    3.90    3.20
   6   1   2    0.20    3.00
   6   1   2    1.50    2.50
   6   1   2    3.30    3.60
   6   1   2    6.60    3.90
   6   1   2    5.30    3.90
   6   1   2    4.50    3.70
   6   1   2    6.00    5.70
  -7  -1  -3   44.20   12.60
  -7  -1  -3   36.60    8.50
  -7  -1  -3   59.89   10.10
  -7  -1  -3   47.00    9.00
  -7  -1  -3   66.59   12.60
  -7  -1  -3   45.20    9.30
  -7  -1  -3   49.10   10.70
   7   1   3   46.00    9.40
   7   1   3   38.80    8.40
   7   1   3   42.90    9.70
   7   1   3   26.90    8.60
   7   1   3   44.60    9.50
   7   1   3   33.50   11.10
   7   1   3   37.90    8.40
   7   1   3   41.10    8.10
  -8  -1  -4   22.30    7.20
  -8  -1  -4   56.99   10.00
  -8  -1  -4   60.59   12.70
  -8  -1  -4   61.39   13.40
  -8  -1  -4   43.40   12.10
  -8  -1  -4   57.89   10.90
  -8  -1  -4   50.99   10.70
   8   1   4   46.40    9.60
   8   1   4   34.60    9.50
   8   1   4   41.80    9.20
   8   1   4   44.10    9.90
   8   1   4   30.40    7.60
   8   1   4   40.20   11.70
   8   1   4   62.99   11.30
   8   1   4   56.49   11.00
  -9  -1  -5  230.88   34.20
  -9  -1  -5  281.27   28.30
  -9  -1  -5  294.17   29.70
   9   1   5  286.37   26.80
   9   1   5  261.57   27.90
   9   1   5  323.77   38.40
   9   1   5  290.17   27.10
   9   1   5  323.67   27.40
   9   1   5  295.67   27.00
   9   1   5  249.48   33.30
   9   1   5  299.37   26.50
 -10  -1  -6   73.89   15.50
 -10  -1  -6   78.99   15.70
 -10  -1  -6   65.99   11.60
  10   1   6   73.39   12.70
  10   1   6   67.99   16.40
  10   1   6   78.99   15.20
  10   1   6   81.39   13.30
   6  -1  11   31.40    8.50
   6  -1  11   34.50    5.50
  -6   1 -11   20.60   10.70
   5  -1  10   -1.10    3.20
   5  -1  10    3.00    3.10
   5  -1  10   -0.40    3.40
   5  -1  10    3.30    3.70
   5  -1  10    4.60    5.50
  -5   1 -10   -0.90    5.70
  -5   1 -10   -0.40    2.60
  -5   1 -10   -4.40    3.50
  -5   1 -10   -1.40    2.30
   4  -1   9   -1.50    2.10
   4  -1   9    7.40    3.60
   4  -1   9    2.80    3.60
   4  -1   9   -1.50    2.40
   4  -1   9    6.80    5.80
   4  -1   9    3.10    3.40
  -4   1  -9   15.40    7.30
  -4   1  -9   -1.60    2.60
  -4   1  -9    7.10    3.10
   3  -1   8    2.80    3.10
   3  -1   8    4.10    3.10
   3  -1   8    0.00    2.60
   3  -1   8    3.30    3.20
   3  -1   8    5.40    3.50
   3  -1   8    3.70    3.70
   3  -1   8    5.10    3.40
   3  -1   8   -3.50    3.40
   3  -1   8    2.10    1.70
  -3   1  -8    4.30    3.20
  -3   1  -8    4.20    5.20
  -3   1  -8   -2.40    3.30
   2  -1   7   37.90    9.30
   2  -1   7   46.60   10.70
   2  -1   7   33.40    7.10
   2  -1   7   57.39   14.20
   2  -1   7   48.40    8.30
   2  -1   7   49.70    8.60
   2  -1   7   40.60    7.70
   2  -1   7   59.89    9.00
   2  -1   7   42.60    7.50
  -2   1  -7   57.09    8.70
  -2   1  -7   64.19   11.70
  -2   1  -7   45.10    8.20
  -2   1  -7   55.29    8.70
  -2   1  -7   50.39   10.80
   1  -1   6  458.05   37.80
   1  -1   6  453.95   37.70
   1  -1   6  466.15   40.20
   1  -1   6  473.75   38.60
   1  -1   6  499.35   40.20
   1  -1   6  506.05   38.40
   1  -1   6  491.85   38.70
   1  -1   6  496.15   38.40
   1  -1   6  554.64   39.10
  -1   1  -6  485.65   38.00
  -1   1  -6  527.65   38.80
  -1   1  -6  465.65   38.50
  -1   1  -6  454.15   40.50
  -1   1  -6  544.15   41.10
  -1   1  -6  473.15   35.80
  -1   1  -6  493.55   35.90
  -1   1  -6  472.25   38.10
   0  -1   5    9.60    4.90
   0  -1   5    9.00    3.80
   0  -1   5    8.60    3.50
   0  -1   5   15.00    4.80
   0  -1   5   10.20    4.20
   0  -1   5   15.70    3.00
   0  -1   5   17.80    5.20
   0  -1   5   21.10    5.70
   0   1  -5   17.00    4.90
   0   1  -5   10.40    4.20
   0   1  -5    4.30    2.70
   0   1  -5   13.80    4.60
   0   1  -5   16.20    5.50
  -1  -1   4   31.30    6.50
  -1  -1   4   35.00    6.20
  -1  -1   4   48.70    7.10
  -1  -1   4   22.70    6.00
  -1  -1   4   38.40    5.90
  -1  -1   4   43.10    7.50
  -1  -1   4   36.50    7.40
  -1  -1   4   41.40    7.80
   1   1  -4   32.50    6.90
   1   1  -4   23.10    5.80
   1   1  -4   30.70    6.50
   1   1  -4   37.70    6.70
   1   1  -4   34.10    6.90
   1   1  -4   32.70    6.60
  -2  -1   3   19.20    5.40
  -2  -1   3   18.50    5.60
  -2  -1   3   16.00    4.80
  -2  -1   3   14.40    4.80
  -2  -1   3   18.60    5.80
  -2  -1   3   14.20    4.50
  -2  -1   3   17.60    3.80
  -2  -1   3   16.70    4.60
   2   1  -3   15.50    4.80
   2   1  -3   19.00    5.70
   2   1  -3   21.20    3.80
   2   1  -3   23.80    5.80
   2   1  -3   16.30    5.30
   2   1  -3   34.30    7.30
   2   1  -3   26.00    5.10
   2   1  -3   22.40    5.60
  -3  -1   2  123.79   14.50
  -3  -1   2  151.28   16.00
  -3  -1   2  174.58   15.70
  -3  -1   2  159.68   12.00
  -3  -1   2  141.69   15.30
  -3  -1   2  182.88   16.10
  -3  -1   2  180.68   17.30
  -3  -1   2  164.58   15.80
  -3  -1   2  158.28   14.40
   3   1  -2  152.28   14.40
   3   1  -2  195.88   16.20
   3   1  -2  164.88   16.10
   3   1  -2  165.68   15.70
   3   1  -2  157.88   15.30
   3   1  -2  138.79   15.30
  -4  -1   1   -0.90    1.10
  -4  -1   1    1.40    2.30
  -4  -1   1    1.60    3.40
  -4  -1   1   -0.60    2.40
  -4  -1   1    1.20    2.50
  -4  -1   1    2.30    3.10
  -4  -1   1    1.00    2.80
  -4  -1   1    1.30    2.90
  -4  -1   1    0.10    1.90
  -4  -1   1    7.80    4.30
  -4  -1   1    0.00    2.70
   4   1  -1    1.80    3.80
   4   1  -1    3.50    3.60
   4   1  -1    0.80    2.30
   4   1  -1   -0.50    3.10
   4   1  -1   -1.50    3.00
   4   1  -1    0.00    2.80
   4   1  -1    1.10    2.80
  -5  -1   0  289.07   23.30
  -5  -1   0  275.07   24.00
  -5  -1   0  258.57   22.10
  -5  -1   0  321.47   25.80
  -5  -1   0  292.57   25.40
  -5  -1   0  305.17   26.80
  -5  -1   0  286.97   24.60
  -5  -1   0  302.67   25.40
  -5  -1   0  278.07   24.80
  -5  -1   0  279.67   20.80
   5   1   0  308.67   25.10
   5   1   0  280.77   25.20
   5   1   0  275.57   24.90
   5   1   0  294.77   25.40
   5   1   0  274.97   23.60
   5   1   0  350.16   28.00
   5   1   0  253.47   24.50
   5   1   0  257.27   24.80
  -6  -1  -1   46.10    6.90
  -6  -1  -1   59.89   12.50
  -6  -1  -1   25.40    8.20
  -6  -1  -1   52.69    9.30
  -6  -1  -1   67.19   11.10
  -6  -1  -1   49.70   10.40
  -6  -1  -1   39.60   10.70
  -6  -1  -1   53.89    7.90
  -6  -1  -1   42.90    8.50
   6   1   1   41.10    7.60
   6   1   1   33.30    7.70
   6   1   1   64.89   12.80
   6   1   1   40.10    8.70
   6   1   1   57.79   10.10
   6   1   1   38.50    8.30
   6   1   1   45.70   10.50
  -7  -1  -2    4.80    4.90
  -7  -1  -2    1.80    3.10
  -7  -1  -2    1.40    3.50
  -7  -1  -2   -4.20    2.00
  -7  -1  -2    2.30    3.50
  -7  -1  -2    1.40    4.00
  -7  -1  -2   -1.20    3.70
  -7  -1  -2    2.40    2.10
  -7  -1  -2    1.20    3.00
   7   1   2   -2.10    2.00
   7   1   2   11.40    5.30
   7   1   2   -0.70    3.40
   7   1   2   -0.30    3.00
   7   1   2    2.90    3.50
   7   1   2    1.70    4.20
   7   1   2    0.40    2.90
  -8  -1  -3    3.40    4.30
  -8  -1  -3    6.40    5.30
  -8  -1  -3    1.10    3.90
  -8  -1  -3   -1.60    2.50
  -8  -1  -3    5.80    6.40
  -8  -1  -3    1.50    4.60
  -8  -1  -3   -2.70    2.90
   8   1   3    3.10    4.80
   8   1   3   -2.30    2.30
   8   1   3   -1.10    3.50
   8   1   3   -1.00    3.00
   8   1   3    4.30    6.80
   8   1   3   -5.60    2.10
   8   1   3    2.80    3.60
   8   1   3    0.20    3.60
  -9  -1  -4   90.69   16.30
  -9  -1  -4   89.89   18.50
  -9  -1  -4   57.59   11.50
  -9  -1  -4   58.79   11.70
  -9  -1  -4   64.99   12.60
   9   1   4   85.29   14.40
   9   1   4   76.49   16.90
   9   1   4   80.89   12.90
   9   1   4   69.59   12.30
   9   1   4   93.49   14.20
   9   1   4   73.69   14.00
   9   1   4   57.99   11.70
 -10  -1  -5   72.99   13.90
 -10  -1  -5   74.39   16.80
 -10  -1  -5   58.79   15.90
  10   1   5   84.49   16.40
  10   1   5   63.69   12.10
  10   1   5   41.80   14.00
  10   1   5   30.30    8.90
  10   1   5   57.09   11.60
  10   1   5   54.49   12.90
   5  -1  11  220.28   24.60
   5  -1  11  300.27   24.50
   5  -1  11  266.17   23.30
  -5   1 -11  277.57   30.40
  -5   1 -11  267.97   22.80
  -5   1 -11  246.38   34.60
   4  -1  10  178.88   18.20
   4  -1  10  195.18   16.80
   4  -1  10  147.29   17.00
   4  -1  10  182.38   17.50
   4  -1  10  179.98   18.30
  -4   1 -10  199.78   26.90
  -4   1 -10  142.19   16.30
  -4   1 -10  182.88   17.60
  -4   1 -10  221.38   28.80
   3  -1   9  287.87   24.40
   3  -1   9  273.07   28.20
   3  -1   9  267.47   23.60
   3  -1   9  264.67   23.50
   3  -1   9  250.57   23.50
   3  -1   9  246.08   22.30
   3  -1   9  247.98   23.10
   3  -1   9  229.28   23.00
  -3   1  -9  280.37   36.10
  -3   1  -9  252.87   23.40
  -3   1  -9  275.07   27.90
   2  -1   8  122.39   13.10
   2  -1   8  131.49   16.30
   2  -1   8  149.69   17.10
   2  -1   8  125.19   13.80
   2  -1   8  132.59   19.00
   2  -1   8  128.19   14.10
   2  -1   8  142.59   16.80
  -2   1  -8  127.59   16.40
  -2   1  -8  118.39   20.60
  -2   1  -8  139.49   14.40
  -2   1  -8  132.69   19.70
  -2   1  -8  164.38   17.80
   1  -1   7  153.18   15.20
   1  -1   7  158.88   15.90
   1  -1   7  166.28   17.60
   1  -1   7  150.28   16.00
   1  -1   7  144.49   15.30
   1  -1   7  195.98   23.00
   1  -1   7  167.38   16.40
   1  -1   7  157.18   16.00
   1  -1   7  172.58   16.60
  -1   1  -7  138.79   15.80
  -1   1  -7  196.68   19.10
  -1   1  -7  151.48   13.10
  -1   1  -7  164.38   16.20
  -1   1  -7  180.58   18.90
  -1   1  -7  155.58   13.20
  -1   1  -7  172.88   15.80
  -1   1  -7  183.38   16.40
   0  -1   6   10.30    4.40
   0  -1   6   10.50    4.30
   0  -1   6    2.00    3.90
   0  -1   6    6.40    3.70
   0  -1   6    0.00    2.50
   0  -1   6   12.30    2.60
   0  -1   6    8.30    4.00
   0   1  -6    5.90    3.70
   0   1  -6    3.80    3.90
   0   1  -6   14.50    4.60
   0   1  -6   -2.00    3.10
   0   1  -6   12.10    4.60
  -1  -1   5   46.20    8.40
  -1  -1   5   41.70    7.80
  -1  -1   5   37.60    7.80
  -1  -1   5   50.99    7.00
  -1  -1   5   63.19   10.30
  -1  -1   5   59.39    9.40
  -1  -1   5   44.80    8.50
  -1  -1   5   56.09    9.60
   1   1  -5   52.69    9.00
   1   1  -5   46.90    8.20
   1   1  -5   66.39   10.20
   1   1  -5   47.30    7.80
   1   1  -5   40.00    7.80
   1   1  -5   50.59    9.40
   1   1  -5   37.70    8.20
   1   1  -5   49.50    6.90
  -2  -1   4    5.60    4.00
  -2  -1   4   11.60    5.30
  -2  -1   4    4.70    3.60
  -2  -1   4   14.50    4.70
  -2  -1   4   17.70    5.90
  -2  -1   4    8.10    3.40
  -2  -1   4   14.40    5.10
  -2  -1   4   11.20    4.40
   2   1  -4    7.50    4.40
   2   1  -4   11.00    3.80
   2   1  -4    7.40    4.00
   2   1  -4    5.10    3.40
   2   1  -4    7.90    4.60
   2   1  -4    2.10    3.70
   2   1  -4    2.80    3.10
  -3  -1   3 1160.58   88.49
  -3  -1   3 1155.28   88.79
  -3  -1   3 1258.47   89.89
  -3  -1   3 1227.48   87.69
  -3  -1   3 1195.48   88.79
  -3  -1   3 1224.88   85.39
  -3  -1   3 1239.18   89.49
  -3  -1   3 1142.69   90.49
  -3  -1   3 1201.08   88.59
   3   1  -3 1138.19   84.99
   3   1  -3 1152.28   87.49
   3   1  -3 1211.48   89.09
   3   1  -3 1202.38   89.09
   3   1  -3 1197.38   88.89
   3   1  -3 1139.09   88.59
   3   1  -3 1208.78   89.29
  -4  -1   2   -3.60    2.90
  -4  -1   2    2.70    2.70
  -4  -1   2    0.50    3.30
  -4  -1   2    3.80    3.90
  -4  -1   2   -1.40    2.60
  -4  -1   2   -1.30    2.40
  -4  -1   2   -1.60    3.10
  -4  -1   2   -5.70    1.80
  -4  -1   2    2.00    3.10
  -4  -1   2   -2.20    2.30
   4   1  -2   -0.80    2.20
   4   1  -2   -1.00    2.40
   4   1  -2    0.10    4.50
   4   1  -2    2.60    3.50
   4   1  -2    1.50    3.00
   4   1  -2   -0.90    3.10
   4   1  -2    1.90    3.00
  -5  -1   1  101.79   13.50
  -5  -1   1   81.99   14.10
  -5  -1   1  114.29   15.20
  -5  -1   1   90.59   13.20
  -5  -1   1   98.69    8.40
  -5  -1   1   99.59   15.90
  -5  -1   1  130.79   16.60
  -5  -1   1  134.89   15.60
  -5  -1   1  102.79   12.60
  -5  -1   1  113.19   15.20
  -5  -1   1  106.79   10.00
   5   1  -1  111.79   15.30
   5   1  -1  112.29   14.90
   5   1  -1  110.79   15.20
   5   1  -1   97.59   15.90
   5   1  -1  103.39   13.30
   5   1  -1  108.09   15.00
   5   1  -1   95.19   14.30
  -6  -1   0  184.68   22.40
  -6  -1   0  169.18   14.90
  -6  -1   0  156.28   13.40
  -6  -1   0  154.78   16.20
  -6  -1   0  143.79   16.20
  -6  -1   0  134.79   20.20
  -6  -1   0  166.98   16.90
  -6  -1   0  143.59   18.90
  -6  -1   0  154.18   15.30
  -6  -1   0  137.09   18.30
   6   1   0  179.58   20.60
   6   1   0  148.59   16.20
   6   1   0  162.98   20.00
   6   1   0  130.89   14.60
   6   1   0  201.98   24.30
   6   1   0  164.38   19.40
   6   1   0  131.69   17.80
  -7  -1  -1   84.59   16.20
  -7  -1  -1  107.59   10.40
  -7  -1  -1   95.09   16.20
  -7  -1  -1   95.59   10.60
  -7  -1  -1  111.49   15.40
  -7  -1  -1  127.99   17.80
  -7  -1  -1  102.89   15.20
  -7  -1  -1   95.69   10.50
  -7  -1  -1   91.29   16.60
  -7  -1  -1  113.69   15.30
   7   1   1   92.49   13.10
   7   1   1   84.39   13.80
   7   1   1   86.29   13.90
   7   1   1  120.69   16.70
   7   1   1   77.69   16.00
   7   1   1   78.19   13.40
   7   1   1  124.49   23.50
   7   1   1  115.79   16.50
  -8  -1  -2   83.29   11.70
  -8  -1  -2   69.49   14.50
  -8  -1  -2   80.39   13.60
  -8  -1  -2   74.29   16.60
  -8  -1  -2   90.29   13.70
  -8  -1  -2   79.89   13.50
  -8  -1  -2   64.39   14.60
  -8  -1  -2   64.39    6.60
   8   1   2   75.19   13.60
   8   1   2   75.59   13.90
   8   1   2  109.19   15.60
   8   1   2   88.79   14.30
   8   1   2   56.39   11.60
   8   1   2   64.09   12.20
   8   1   2   43.10   12.90
   8   1   2   75.99   11.90
  -9  -1  -3   52.19   12.70
  -9  -1  -3   77.29   13.30
  -9  -1  -3   76.99   12.30
  -9  -1  -3   61.29   14.40
  -9  -1  -3   65.39   16.00
   9   1   3   63.09   16.70
   9   1   3   46.30   13.30
   9   1   3   42.50   10.10
   9   1   3   60.99   12.50
   9   1   3   56.79   11.50
   9   1   3   75.69   14.40
   9   1   3   50.59   11.40
 -10  -1  -4  269.57   34.10
 -10  -1  -4  224.58   33.10
 -10  -1  -4  298.87   27.10
 -10  -1  -4  239.78   25.50
  10   1   4  252.47   26.60
  10   1   4  284.57   28.90
  10   1   4  249.08   35.40
  10   1   4  276.57   26.90
  10   1   4  246.88   26.40
  10   1   4  294.57   26.80
 -11  -1  -5  109.19   22.80
 -11  -1  -5  130.89   22.40
 -11  -1  -5   82.19   15.90
  11   1   5   99.19   19.00
  11   1   5   94.59   16.00
  11   1   5   99.29   16.80
  11   1   5   82.39   22.10
  11   1   5  137.69   18.80
  11   1   5  128.39   18.30
   5  -1  12    5.90    5.30
   5  -1  12    4.40    4.10
   5  -1  12    4.30    5.40
   5  -1  12    5.20    4.20
  -5   1 -12   14.60    8.60
  -5   1 -12   -1.20    6.20
   4  -1  11    7.10    7.80
   4  -1  11   -0.40    4.00
   4  -1  11    9.80    5.00
   4  -1  11    0.90    4.00
   4  -1  11    3.00    3.30
  -4   1 -11    2.00    3.40
  -4   1 -11    0.90    5.70
  -4   1 -11    2.90    6.90
   3  -1  10    3.30    4.40
   3  -1  10    2.40    3.80
   3  -1  10    0.30    3.40
   3  -1  10    3.90    3.70
   3  -1  10    6.70    4.90
   3  -1  10   -0.10    3.20
  -3   1 -10   16.90    8.90
  -3   1 -10   10.20    4.60
  -3   1 -10   -0.80    4.20
   2  -1   9   45.50    9.60
   2  -1   9   42.30   11.50
   2  -1   9   52.89   10.30
   2  -1   9   45.80    9.30
   2  -1   9   21.20    8.90
   2  -1   9   32.40    7.50
   2  -1   9   27.80    7.60
  -2   1  -9   37.80    8.70
  -2   1  -9   49.60    9.90
  -2   1  -9   49.80   12.30
  -2   1  -9   54.29   12.90
  -2   1  -9   51.59   10.00
   1  -1   8    2.10    3.50
   1  -1   8    4.20    3.70
   1  -1   8    4.60    5.20
   1  -1   8    0.40    2.80
   1  -1   8    0.80    3.50
   1  -1   8    3.00    3.80
   1  -1   8    1.70    3.40
   1  -1   8    3.40    4.00
  -1   1  -8    1.80    3.80
  -1   1  -8    2.80    4.10
  -1   1  -8    2.60    3.10
  -1   1  -8    3.60    2.00
  -1   1  -8    4.10    5.60
  -1   1  -8    1.80    3.30
  -1   1  -8   -0.80    3.10
   0  -1   7  126.59   14.70
   0  -1   7   97.89   14.10
   0  -1   7  106.59   15.00
   0  -1   7  161.78   18.50
   0  -1   7  129.79   15.70
   0  -1   7   94.09    8.70
   0  -1   7  106.59   15.00
   0   1  -7  114.49   15.00
   0   1  -7  105.59   14.80
   0   1  -7   87.59   14.40
   0   1  -7  101.09   11.10
   0   1  -7  125.09   15.70
   0   1  -7  118.79   13.60
  -1  -1   6  135.09   12.50
  -1  -1   6  149.79   18.00
  -1  -1   6  139.29   14.20
  -1  -1   6  141.79   15.00
  -1  -1   6  174.18   19.70
  -1  -1   6  137.29   15.00
  -1  -1   6  134.79   14.60
   1   1  -6  149.09   15.20
   1   1  -6  123.49   12.20
   1   1  -6  137.89   14.70
   1   1  -6  144.09   14.70
   1   1  -6  139.89   14.60
   1   1  -6  151.28   15.60
   1   1  -6  142.59   17.90
   1   1  -6  130.59   13.70
  -2  -1   5   13.20    5.50
  -2  -1   5    9.20    4.30
  -2  -1   5   15.80    4.90
  -2  -1   5   14.10    4.90
  -2  -1   5   17.30    5.90
  -2  -1   5   14.50    5.30
  -2  -1   5   15.70    5.70
   2   1  -5   10.10    5.00
   2   1  -5    5.20    3.90
   2   1  -5   13.10    4.30
   2   1  -5   16.00    6.00
   2   1  -5    9.40    4.40
   2   1  -5   13.80    5.40
   2   1  -5   14.30    4.60
   2   1  -5   16.20    5.20
  -3  -1   4   27.60    7.40
  -3  -1   4   31.00    7.60
  -3  -1   4   32.30    6.00
  -3  -1   4   47.20    9.20
  -3  -1   4   32.00    7.40
  -3  -1   4   23.10    6.60
  -3  -1   4   22.20    6.70
  -3  -1   4   30.40    7.40
  -3  -1   4   37.80    7.40
  -3  -1   4   44.50    9.80
   3   1  -4   30.60    7.90
   3   1  -4   33.80    5.20
   3   1  -4   40.00    8.90
   3   1  -4   22.30    6.40
   3   1  -4   35.00    7.00
   3   1  -4   26.20    7.00
   3   1  -4   27.10    7.50
   3   1  -4   34.40    7.70
  -4  -1   3  130.69   12.50
  -4  -1   3  116.29   12.80
  -4  -1   3  134.59   17.30
  -4  -1   3  124.29   17.60
  -4  -1   3  149.29   17.40
  -4  -1   3   79.99   13.30
  -4  -1   3  186.48   19.90
  -4  -1   3  139.19   16.90
  -4  -1   3  113.29   15.00
   4   1  -3  106.99   15.90
   4   1  -3  100.89   15.00
   4   1  -3   95.69   14.80
   4   1  -3  114.29   16.00
   4   1  -3  104.19   15.70
   4   1  -3  105.69   13.90
   4   1  -3   93.59   14.70
  -5  -1   2   29.20    7.90
  -5  -1   2   34.20    7.30
  -5  -1   2   49.80   10.50
  -5  -1   2   37.30    7.30
  -5  -1   2   33.50    6.50
  -5  -1   2   52.79   10.60
  -5  -1   2   38.80    8.20
  -5  -1   2   37.80    8.50
  -5  -1   2   32.60    8.60
   5   1  -2   37.80    8.50
   5   1  -2   31.50    6.90
   5   1  -2   38.90    8.80
   5   1  -2   40.70   10.40
   5   1  -2   16.10    5.90
   5   1  -2   33.50    8.20
   5   1  -2   39.40    8.90
  -6  -1   1    8.00    4.50
  -6  -1   1    4.90    3.40
  -6  -1   1   -1.20    3.10
  -6  -1   1   -0.40    3.90
  -6  -1   1   -0.10    3.00
  -6  -1   1    0.50    1.90
  -6  -1   1    3.80    3.60
  -6  -1   1    1.40    1.30
  -6  -1   1    0.30    3.30
  -6  -1   1    0.30    3.90
  -6  -1   1   -0.70    3.30
   6   1  -1   -0.30    3.70
   6   1  -1    3.00    4.30
   6   1  -1    4.90    4.00
   6   1  -1    2.50    3.90
   6   1  -1   12.30    6.80
   6   1  -1    0.20    2.40
   6   1  -1   -1.20    3.30
  -7  -1   0   16.90    7.90
  -7  -1   0   14.50    4.80
  -7  -1   0   18.50    6.00
  -7  -1   0   19.80    6.90
  -7  -1   0   15.80    7.20
  -7  -1   0   36.40    9.20
  -7  -1   0   10.70    4.80
  -7  -1   0   17.90    7.20
  -7  -1   0   34.20    8.40
  -7  -1   0   21.70    5.80
   7   1   0   15.00    6.10
   7   1   0   26.70    8.30
   7   1   0   23.90    6.40
   7   1   0   18.70    7.10
   7   1   0   25.40    7.00
   7   1   0   14.30    6.50
   7   1   0   18.40    8.20
   7   1   0   24.80    7.70
  -8  -1  -1   13.80    4.70
  -8  -1  -1   10.60    7.30
  -8  -1  -1   16.90    6.60
  -8  -1  -1   10.10    3.70
  -8  -1  -1   11.70    6.30
  -8  -1  -1   16.40    4.90
  -8  -1  -1   15.50    6.10
  -8  -1  -1    9.10    6.20
   8   1   1   12.50    6.10
   8   1   1   13.10    6.30
   8   1   1    8.00    5.40
   8   1   1    5.80    4.80
   8   1   1   16.20    8.20
   8   1   1   11.80    5.80
   8   1   1   10.10    6.40
  -9  -1  -2    6.50    6.80
  -9  -1  -2   11.60    6.30
  -9  -1  -2    1.40    5.60
  -9  -1  -2    6.30    4.20
  -9  -1  -2   11.20    6.70
   9   1   2    7.90    5.90
   9   1   2    8.50    6.70
   9   1   2    9.30    5.80
   9   1   2   12.80    7.40
   9   1   2    0.80    3.30
   9   1   2    7.00    5.30
   9   1   2    9.80    5.80
   9   1   2    0.60    6.10
 -10  -1  -3   16.10    7.70
 -10  -1  -3   11.80    7.90
 -10  -1  -3   22.70    7.50
 -10  -1  -3   -3.00    4.50
  10   1   3    3.70    4.70
  10   1   3   -2.60    4.80
  10   1   3    2.70    7.20
  10   1   3    8.40    5.90
  10   1   3    4.70    5.40
  10   1   3    3.70    5.50
 -11  -1  -4   47.00   13.70
 -11  -1  -4   53.39   12.20
 -11  -1  -4   47.70   10.50
  11   1   4   56.19   14.20
  11   1   4   30.60    9.90
  11   1   4   66.89   27.20
  11   1   4   32.70   10.30
  11   1   4   37.70   10.30
  11   1   4   43.50   11.40
   4  -1  12  187.98   23.70
   4  -1  12  166.58   18.80
   4  -1  12  195.88   19.40
   4  -1  12  178.88   22.90
   4  -1  12  176.28   21.70
  -4   1 -12  173.38   18.30
  -4   1 -12  192.98   28.80
   3  -1  11  181.38   17.60
   3  -1  11  133.19   18.60
   3  -1  11  152.78   19.20
   3  -1  11  151.08   19.50
   3  -1  11  133.39   18.60
  -3   1 -11  130.79   17.90
  -3   1 -11  112.39   21.60
  -3   1 -11  147.39   23.70
   2  -1  10   29.00    7.70
   2  -1  10    9.30    5.20
   2  -1  10    5.10    5.40
   2  -1  10   12.30    6.40
   2  -1  10   13.90    6.20
   2  -1  10    7.00    4.90
  -2   1 -10   11.50    7.30
  -2   1 -10   17.20    8.40
  -2   1 -10    9.20    5.30
  -2   1 -10   27.80    7.80
   1  -1   9  114.89   15.70
   1  -1   9   71.09   15.70
   1  -1   9   62.79   12.70
   1  -1   9   79.69   13.80
   1  -1   9  119.39   17.20
   1  -1   9  104.69   14.20
   1  -1   9  105.59   15.70
  -1   1  -9   94.59   14.20
  -1   1  -9   99.69   16.90
  -1   1  -9  110.79   15.60
  -1   1  -9   86.39    8.00
  -1   1  -9   90.19    8.10
  -1   1  -9  103.69   14.80
  -1   1  -9   97.19   18.10
   0  -1   8   52.79   10.80
   0  -1   8   75.69   12.50
   0  -1   8   52.19   10.30
   0  -1   8   48.20   11.80
   0  -1   8   46.50    9.40
   0  -1   8   33.20   11.00
   0  -1   8   49.99   10.50
   0   1  -8   51.09   10.70
   0   1  -8   52.99    8.90
   0   1  -8   60.39   10.90
   0   1  -8   56.39   11.10
   0   1  -8   67.99    9.40
   0   1  -8   28.20    8.80
  -1  -1   7  163.68   16.10
  -1  -1   7  160.18   13.80
  -1  -1   7  146.99   19.60
  -1  -1   7  165.88   17.40
  -1  -1   7  183.88   22.90
  -1  -1   7  164.68   20.20
  -1  -1   7  158.48   16.90
  -1  -1   7  166.68   17.00
  -1  -1   7  144.29   19.20
   1   1  -7  136.29   18.90
   1   1  -7  122.59   14.90
   1   1  -7  174.78   20.80
   1   1  -7  160.98   13.80
   1   1  -7  163.38   16.30
   1   1  -7  167.48   17.10
   1   1  -7  130.19   17.80
   1   1  -7  145.19   16.30
  -2  -1   6   36.40    7.40
  -2  -1   6   25.50    7.30
  -2  -1   6   33.40    7.80
  -2  -1   6   19.30    6.60
  -2  -1   6   35.60    9.50
  -2  -1   6   30.30    8.20
  -2  -1   6   36.40    8.10
  -2  -1   6   44.20    7.50
  -2  -1   6   21.70    6.20
   2   1  -6   35.60    6.90
   2   1  -6   41.80    8.40
   2   1  -6   26.10    6.70
   2   1  -6   37.80    9.00
   2   1  -6   66.09   11.50
   2   1  -6   32.50    8.20
   2   1  -6   37.30    9.00
   2   1  -6   52.09   10.60
  -3  -1   5  282.97   27.00
  -3  -1   5  336.87   27.90
  -3  -1   5  261.67   26.80
  -3  -1   5  289.07   27.60
  -3  -1   5  292.97   27.50
  -3  -1   5  289.47   27.70
  -3  -1   5  255.27   23.90
  -3  -1   5  370.16   27.00
  -3  -1   5  334.77   26.50
  -3  -1   5  297.27   27.00
   3   1  -5  312.47   27.50
   3   1  -5  304.47   27.70
   3   1  -5  310.07   27.20
   3   1  -5  288.57   27.00
   3   1  -5  315.77   24.40
   3   1  -5  324.57   26.40
   3   1  -5  249.88   25.50
   3   1  -5  293.97   27.60
  -4  -1   4  112.99   15.30
  -4  -1   4  143.49   18.60
  -4  -1   4  126.49   17.40
  -4  -1   4  143.69   19.00
  -4  -1   4  141.89   18.50
  -4  -1   4  129.29   18.10
  -4  -1   4  156.28   19.60
  -4  -1   4  126.99   16.90
   4   1  -4  137.69   14.40
   4   1  -4  186.98   20.80
   4   1  -4  134.09   11.10
   4   1  -4  125.89   17.70
   4   1  -4  124.19   17.70
   4   1  -4  160.88   20.00
   4   1  -4  117.69   16.20
   4   1  -4  139.89   19.00
  -5  -1   3   12.60    5.70
  -5  -1   3    8.40    4.30
  -5  -1   3    1.60    3.60
  -5  -1   3    8.60    4.00
  -5  -1   3    2.80    3.50
  -5  -1   3    3.70    5.50
  -5  -1   3    8.60    6.00
  -5  -1   3    8.00    4.70
  -5  -1   3    6.10    5.20
  -5  -1   3   11.20    5.60
   5   1  -3    8.80    4.30
   5   1  -3    5.70    4.70
   5   1  -3    5.60    4.50
   5   1  -3   17.70    7.10
   5   1  -3    8.20    4.70
   5   1  -3   14.80    5.80
   5   1  -3    5.10    4.50
  -6  -1   2    1.30    3.80
  -6  -1   2    3.70    4.30
  -6  -1   2    8.30    5.00
  -6  -1   2   11.60    6.60
  -6  -1   2   -3.00    2.50
  -6  -1   2   -3.50    1.90
  -6  -1   2    1.30    3.10
  -6  -1   2   -1.60    3.60
  -6  -1   2   -1.80    2.70
   6   1  -2    7.00    5.40
   6   1  -2    4.90    5.70
   6   1  -2    5.10    4.40
   6   1  -2   -0.50    2.90
   6   1  -2    0.50    3.70
   6   1  -2   -5.50    2.10
   6   1  -2    0.00    3.60
  -7  -1   1    6.10    3.70
  -7  -1   1    3.20    1.50
  -7  -1   1    5.80    4.20
  -7  -1   1   -0.70    3.70
  -7  -1   1   -0.80    2.70
  -7  -1   1    3.50    4.30
  -7  -1   1    5.40    3.30
  -7  -1   1   -0.80    3.20
  -7  -1   1   -1.10    3.20
  -7  -1   1    5.00    2.60
  -7  -1   1    8.50    6.30
   7   1  -1   -2.90    3.00
   7   1  -1    8.40    4.20
   7   1  -1    1.70    3.50
   7   1  -1    1.70    4.10
   7   1  -1   -0.60    3.90
   7   1  -1   12.40    5.90
   7   1  -1    6.20    6.60
  -8  -1   0  157.48   21.90
  -8  -1   0  174.08   22.60
  -8  -1   0  152.58   15.90
  -8  -1   0  139.99   16.10
  -8  -1   0  172.08   24.70
  -8  -1   0  181.28   24.30
   8   1   0  179.88   22.70
   8   1   0  169.88   26.20
   8   1   0  176.98   23.40
   8   1   0  205.38   24.60
   8   1   0  155.68   17.10
   8   1   0  205.78   24.00
  -9  -1  -1   36.30    6.60
  -9  -1  -1   23.50    9.00
  -9  -1  -1   49.99    8.00
  -9  -1  -1   38.60   10.80
  -9  -1  -1   30.20   11.10
  -9  -1  -1   42.10    7.30
  -9  -1  -1   59.59   14.20
   9   1   1   56.59   12.70
   9   1   1   62.49   13.30
   9   1   1   39.00   10.60
   9   1   1   29.20    9.00
   9   1   1   23.70    8.20
   9   1   1   49.80   10.10
   9   1   1   59.79   15.60
   9   1   1   44.50   11.00
 -10  -1  -2   78.49   11.90
 -10  -1  -2   75.39   15.10
 -10  -1  -2   93.59   15.70
 -10  -1  -2   57.39   15.60
 -10  -1  -2   78.69   17.60
  10   1   2   77.79   15.40
  10   1   2  110.99   18.90
  10   1   2   66.89   14.60
  10   1   2   75.59   14.10
  10   1   2   64.79   14.30
  10   1   2   75.29   17.40
 -11  -1  -3  223.18   34.10
 -11  -1  -3  269.67   27.30
 -11  -1  -3  240.58   26.20
 -11  -1  -3  221.28   23.10
 -11  -1  -3  212.18   32.20
  11   1   3  260.17   27.00
  11   1   3  255.57   32.70
  11   1   3  286.17   27.20
  11   1   3  263.47   27.20
  11   1   3  264.67   27.80
   4  -1  13    2.90    5.00
   4  -1  13   11.70    5.70
   4  -1  13   -0.20    4.00
   4  -1  13   11.40    7.10
  -4   1 -13    8.30    8.50
  -4   1 -13   -5.00    5.90
  -4   1 -13    3.10    4.30
   3  -1  12   23.20    8.30
   3  -1  12    8.80    6.40
   3  -1  12   15.20    6.60
   3  -1  12   21.10    7.70
  -3   1 -12   12.50    6.10
  -3   1 -12    6.80    8.10
  -3   1 -12   13.10    9.20
   2  -1  11   26.20    7.90
   2  -1  11   23.40    8.20
   2  -1  11   13.50    6.70
   2  -1  11   29.50    8.20
   2  -1  11   27.10    8.10
   2  -1  11   23.70    8.20
  -2   1 -11   35.80   11.60
  -2   1 -11    7.10    7.30
  -2   1 -11   21.50    7.00
   1  -1  10   76.49   13.80
   1  -1  10   64.39   13.00
   1  -1  10  110.49   16.40
   1  -1  10   96.99   15.80
   1  -1  10   76.79   14.20
   1  -1  10   82.89   13.90
  -1   1 -10   66.39   15.20
  -1   1 -10   91.19   14.60
  -1   1 -10   82.59   13.80
  -1   1 -10   86.39   16.70
   0  -1   9    3.40    4.80
   0  -1   9   10.30    7.20
   0  -1   9    9.50    5.30
   0  -1   9    3.60    4.70
   0  -1   9   13.30    5.60
   0  -1   9    6.20    5.10
   0  -1   9    5.30    4.20
   0   1  -9    5.90    5.50
   0   1  -9    3.10    4.00
   0   1  -9   13.10    6.00
   0   1  -9    5.10    3.60
  -1  -1   8   28.80    5.50
  -1  -1   8   47.30   11.80
  -1  -1   8   39.90   10.00
  -1  -1   8   44.70   10.00
  -1  -1   8   28.80    8.40
  -1  -1   8   39.20    8.90
  -1  -1   8   34.90    9.40
  -1  -1   8   35.10    9.40
   1   1  -8   40.60    6.10
   1   1  -8   43.90    9.70
   1   1  -8   30.60    8.70
   1   1  -8   40.60    9.60
   1   1  -8   40.30    9.20
   1   1  -8   39.70    8.30
   1   1  -8   27.20    8.20
  -2  -1   7   96.19   16.30
  -2  -1   7   73.29   13.10
  -2  -1   7   73.39   13.00
  -2  -1   7   89.79   16.40
  -2  -1   7   83.99   14.00
  -2  -1   7   80.59   14.50
  -2  -1   7   89.59   13.30
  -2  -1   7  102.19   12.40
   2   1  -7   93.49   13.30
   2   1  -7   75.49   13.90
   2   1  -7   53.79   11.30
   2   1  -7   74.99   13.00
   2   1  -7  113.09   14.70
   2   1  -7   61.39   12.20
   2   1  -7   93.09   11.70
   2   1  -7  101.09   14.80
  -3  -1   6   23.70    7.60
  -3  -1   6   15.30    6.80
  -3  -1   6   12.80    5.60
  -3  -1   6   27.20    7.90
  -3  -1   6   14.40    7.10
  -3  -1   6   17.40    6.90
  -3  -1   6   28.70    7.20
  -3  -1   6   13.30    6.00
  -3  -1   6   25.30    6.70
   3   1  -6   18.50    6.80
   3   1  -6   27.80    8.20
   3   1  -6   17.00    4.90
   3   1  -6    4.70    4.00
   3   1  -6   16.50    6.90
   3   1  -6   28.60    7.00
   3   1  -6   16.50    6.70
   3   1  -6   19.20    7.40
  -4  -1   5  213.08   24.50
  -4  -1   5  166.28   16.70
  -4  -1   5  133.39   19.70
  -4  -1   5  183.38   22.10
  -4  -1   5  173.88   21.40
  -4  -1   5  192.28   23.80
  -4  -1   5  179.28   22.20
  -4  -1   5  213.18   25.10
  -4  -1   5  166.88   17.50
   4   1  -5  147.29   14.40
   4   1  -5  146.29   16.10
   4   1  -5  185.28   22.00
   4   1  -5  161.18   21.00
   4   1  -5  125.09   19.00
   4   1  -5  137.59   20.00
   4   1  -5  144.19   19.40
   4   1  -5  154.98   21.40
  -5  -1   4   12.90    6.00
  -5  -1   4    4.20    3.90
  -5  -1   4   14.30    5.90
  -5  -1   4   17.60    7.10
  -5  -1   4   12.60    5.70
  -5  -1   4    6.90    5.20
  -5  -1   4    8.50    5.50
  -5  -1   4   16.50    5.70
  -5  -1   4   12.20    5.60
   5   1  -4    5.50    5.40
   5   1  -4   15.60    6.50
   5   1  -4   13.80    6.40
   5   1  -4    9.20    4.80
   5   1  -4   15.10    7.00
   5   1  -4   17.30    6.80
   5   1  -4   15.90    6.70
  -6  -1   3   44.10   10.20
  -6  -1   3   39.10   10.30
  -6  -1   3   37.20    8.00
  -6  -1   3   36.00   10.70
  -6  -1   3   36.10    8.30
  -6  -1   3   58.59   10.10
  -6  -1   3   64.99   13.30
  -6  -1   3   55.09   11.90
  -6  -1   3   35.40    9.60
   6   1  -3   39.00    9.40
   6   1  -3   45.40   10.80
   6   1  -3   39.70    9.90
   6   1  -3   50.39    9.60
   6   1  -3   26.10    7.90
   6   1  -3   48.10   11.50
   6   1  -3   72.39   13.70
  -7  -1   2    1.50    3.70
  -7  -1   2    4.50    4.90
  -7  -1   2    8.80    6.50
  -7  -1   2   -1.10    3.10
  -7  -1   2   -0.70    3.20
  -7  -1   2    2.60    4.20
  -7  -1   2   -3.30    4.10
  -7  -1   2   -2.20    3.00
  -7  -1   2    0.60    3.00
  -7  -1   2   -1.30    3.30
   7   1  -2   -3.20    3.10
   7   1  -2    0.20    2.60
   7   1  -2   -3.10    3.00
   7   1  -2   -1.50    3.60
   7   1  -2    1.50    3.80
   7   1  -2    0.10    3.40
  -8  -1   1   86.39   15.40
  -8  -1   1   85.79    8.20
  -8  -1   1  120.19   20.60
  -8  -1   1  123.09   18.90
  -8  -1   1   89.19   12.90
  -8  -1   1  103.29   16.00
  -8  -1   1   75.49   13.00
   8   1  -1   93.09   17.90
   8   1  -1   94.89   16.60
   8   1  -1   78.99   13.10
   8   1  -1   61.99   13.70
   8   1  -1  105.49   17.50
   8   1  -1   69.09   13.40
   8   1  -1   85.59   15.50
  -9  -1   0   15.30    5.20
  -9  -1   0   28.20    9.80
  -9  -1   0   19.60    8.20
  -9  -1   0   27.20    7.50
  -9  -1   0   11.90    7.50
  -9  -1   0   21.30    8.50
   9   1   0   14.30    7.00
   9   1   0    4.10    5.60
   9   1   0   25.40   11.10
   9   1   0   36.90   10.70
   9   1   0   12.00    7.00
   9   1   0   38.00   11.20
 -10  -1  -1   42.50   11.40
 -10  -1  -1   46.30   13.60
 -10  -1  -1   39.10   11.20
 -10  -1  -1   27.50   10.60
 -10  -1  -1   43.80    7.30
 -10  -1  -1   24.10    5.40
  10   1   1   39.50   10.90
  10   1   1   54.19   12.10
  10   1   1   28.60   10.70
  10   1   1   29.20    9.90
  10   1   1   37.20   14.20
  10   1   1   37.40   10.70
 -11  -1  -2    8.60    8.20
 -11  -1  -2   18.80    7.50
 -11  -1  -2    4.30    5.80
 -11  -1  -2    4.50    7.50
 -11  -1  -2    4.10    3.90
  11   1   2    1.80    6.40
  11   1   2   -0.10   11.60
  11   1   2   -3.10    3.70
  11   1   2   -4.00    3.70
  11   1   2    3.30    5.60
  11   1   2    0.30    4.70
   3  -1  13  233.18   20.70
   3  -1  13  229.88   24.90
   3  -1  13  287.27   27.40
   3  -1  13  249.18   25.60
   3  -1  13  255.97   26.10
   3  -1  13  257.27   37.30
  -3   1 -13  211.18   24.10
  -3   1 -13  262.97   35.30
  -3   1 -13  248.68   35.60
   2  -1  12  223.68   29.50
   2  -1  12  257.07   26.50
   2  -1  12  306.67   27.30
   2  -1  12  321.67   37.80
   2  -1  12  254.87   23.60
   2  -1  12  244.58   26.30
  -2   1 -12  320.47   32.60
  -2   1 -12  218.08   24.70
  -2   1 -12  234.38   33.10
   1  -1  11   20.30    7.80
   1  -1  11   27.20    9.40
   1  -1  11   28.00    9.30
   1  -1  11   38.10    9.40
   1  -1  11   53.29   12.50
  -1   1 -11   21.80    9.70
  -1   1 -11   38.10   10.90
  -1   1 -11   27.60    9.00
  -1   1 -11   49.30   14.10
   0  -1  10   59.49   13.00
   0  -1  10   65.89   14.20
   0  -1  10   91.79   15.90
   0  -1  10   90.29   14.90
   0  -1  10  102.89   16.60
   0  -1  10   83.29   14.20
   0   1 -10   75.79   16.00
   0   1 -10   87.69   14.90
   0   1 -10   89.49   12.20
   0   1 -10   86.29   16.30
   0   1 -10   72.09   16.50
   0   1 -10   75.29   11.30
  -1  -1   9    5.70    5.20
  -1  -1   9    1.40    2.20
  -1  -1   9    4.20    4.40
  -1  -1   9    2.10    4.60
  -1  -1   9   -2.30    3.30
  -1  -1   9    0.00    3.80
  -1  -1   9    1.40    3.70
   1   1  -9    0.90    4.30
   1   1  -9   -0.50    2.90
   1   1  -9   -3.90    3.10
   1   1  -9   -1.60    3.50
   1   1  -9    6.70    6.50
   1   1  -9    3.20    5.20
  -2  -1   8  420.56   38.10
  -2  -1   8  425.56   37.80
  -2  -1   8  385.96   38.70
  -2  -1   8  434.46   38.20
  -2  -1   8  362.96   36.30
  -2  -1   8  437.56   37.70
  -2  -1   8  386.06   37.30
  -2  -1   8  368.26   33.30
   2   1  -8  450.15   38.40
   2   1  -8  416.16   35.80
   2   1  -8  443.46   33.90
   2   1  -8  422.36   36.90
   2   1  -8  416.06   35.50
   2   1  -8  410.76   37.60
   2   1  -8  481.25   37.40
   2   1  -8  439.66   37.60
  -3  -1   7  125.29   20.90
  -3  -1   7   86.09   15.00
  -3  -1   7   85.69   15.30
  -3  -1   7   79.99   18.70
  -3  -1   7  107.99   15.90
  -3  -1   7  145.59   29.60
  -3  -1   7  122.79   18.20
  -3  -1   7  119.99   18.30
  -3  -1   7  138.49   16.40
   3   1  -7  111.29   16.70
   3   1  -7   89.49   16.40
   3   1  -7   82.39   13.50
   3   1  -7  103.49   15.10
   3   1  -7  103.29   17.30
   3   1  -7  103.69   16.40
   3   1  -7  115.59   14.20
   3   1  -7  122.99   18.60
  -4  -1   6   35.60   10.50
  -4  -1   6   44.50   10.30
  -4  -1   6   16.10    6.30
  -4  -1   6   23.40    7.30
  -4  -1   6   37.20    9.90
  -4  -1   6   36.60    9.60
  -4  -1   6   20.90    7.70
  -4  -1   6   15.60    6.70
   4   1  -6   36.40    9.90
   4   1  -6   37.30    6.50
   4   1  -6   38.10    9.60
   4   1  -6   30.50    8.30
   4   1  -6   41.40   11.10
   4   1  -6   20.70    7.90
   4   1  -6   14.00    5.90
   4   1  -6   44.50   10.60
  -5  -1   5   83.99   14.80
  -5  -1   5  106.39   15.30
  -5  -1   5  115.09   18.70
  -5  -1   5  143.69   20.70
  -5  -1   5  116.09   17.80
  -5  -1   5  138.19   19.70
  -5  -1   5   88.89   15.90
  -5  -1   5  117.89   17.30
   5   1  -5  164.38   20.80
   5   1  -5   92.69   16.70
   5   1  -5  105.19   19.00
   5   1  -5  129.49   19.60
   5   1  -5  104.89   16.80
   5   1  -5  137.99   20.00
   5   1  -5  117.99   18.30
  -6  -1   4   30.80    9.50
  -6  -1   4   38.60   10.10
  -6  -1   4   29.60    8.10
  -6  -1   4   35.60   11.60
  -6  -1   4   29.80    9.60
  -6  -1   4   42.80   10.80
  -6  -1   4   26.70    7.10
  -6  -1   4   28.70    8.30
  -6  -1   4   28.80    9.90
   6   1  -4   38.30   10.50
   6   1  -4   46.30    9.30
   6   1  -4   34.90    9.70
   6   1  -4   35.50   11.50
   6   1  -4   52.69   12.20
   6   1  -4   40.80   10.30
   6   1  -4   22.20    8.60
  -7  -1   3   16.40    6.70
  -7  -1   3   19.00    8.10
  -7  -1   3   38.30    9.50
  -7  -1   3   30.10    7.30
  -7  -1   3   39.60   11.30
  -7  -1   3   17.50    7.30
  -7  -1   3   43.50   11.10
  -7  -1   3   24.30    8.10
  -7  -1   3   29.10    7.80
   7   1  -3   13.40    6.90
   7   1  -3   33.40    9.90
   7   1  -3   22.30    9.00
   7   1  -3   19.90    7.20
   7   1  -3   16.40    7.00
   7   1  -3   48.90   10.10
   7   1  -3    8.30    7.00
  -8  -1   2   71.19   13.50
  -8  -1   2   51.99   11.20
  -8  -1   2   62.09   14.90
  -8  -1   2   58.79   13.30
  -8  -1   2   74.49   13.90
  -8  -1   2   51.39   11.90
  -8  -1   2   72.69   11.80
   8   1  -2   54.99   12.70
   8   1  -2   31.30   11.90
   8   1  -2   63.29   14.10
   8   1  -2   77.69   15.90
   8   1  -2   67.79   14.00
   8   1  -2   62.59   11.90
   8   1  -2   47.40   12.30
  -9  -1   1  182.08   27.10
  -9  -1   1  137.99   22.20
  -9  -1   1  154.48   19.10
  -9  -1   1  160.38   16.30
  -9  -1   1  142.79   22.20
  -9  -1   1  131.89   21.40
   9   1  -1  141.79   25.50
   9   1  -1  129.49   20.60
   9   1  -1  126.79   21.40
   9   1  -1  156.58   23.60
   9   1  -1  133.19   21.20
 -10  -1   0   22.40    9.30
 -10  -1   0   25.30    9.60
 -10  -1   0   33.90   13.30
 -10  -1   0   20.30    5.90
 -10  -1   0   22.00    6.70
  10   1   0   27.90   10.30
  10   1   0   23.30   10.70
  10   1   0    8.20    6.50
  10   1   0   27.10    9.20
  10   1   0   38.70   12.90
  10   1   0    9.90    6.90
 -11  -1  -1   62.39   16.40
 -11  -1  -1   45.40   12.80
 -11  -1  -1   30.90   11.20
 -11  -1  -1   58.89    8.40
  11   1   1   65.09   14.80
  11   1   1   86.19   16.30
  11   1   1   50.69   14.40
  11   1   1   61.69   15.10
  11   1   1   78.59   20.50
  11   1   1   65.99   15.10
  12   1   2  100.49   18.60
   2  -1  13    1.40    5.40
   2  -1  13    3.90    4.50
   2  -1  13   -1.80    4.20
   2  -1  13    0.90    4.90
   2  -1  13   14.00    7.20
   2  -1  13    6.60    6.70
  -2   1 -13    3.90   12.50
  -2   1 -13    2.30    5.30
  -2   1 -13   -0.40    4.80
  -2   1 -13   -3.20    5.80
   1  -1  12    2.00    5.60
   1  -1  12   -5.40    3.70
   1  -1  12    4.20    5.10
   1  -1  12   -0.10    4.30
   1  -1  12    4.30    5.20
   1  -1  12    5.70    5.70
  -1   1 -12    6.50    6.30
  -1   1 -12   -7.70    4.70
  -1   1 -12   -4.90    4.80
  -1   1 -12    5.80    6.20
   0  -1  11    6.80    5.80
   0  -1  11    7.90    6.10
   0  -1  11   14.30    7.90
   0  -1  11    6.50    6.30
   0  -1  11   14.50    7.70
   0  -1  11    8.50    6.00
   0   1 -11   13.80    4.80
   0   1 -11   16.90    8.20
   0   1 -11    9.30    4.90
   0   1 -11   11.60    7.10
   0   1 -11   -2.40    4.20
   0   1 -11    9.20    8.90
  -1  -1  10   10.00    6.70
  -1  -1  10    0.80    4.40
  -1  -1  10   13.10    6.70
  -1  -1  10   15.00    7.50
  -1  -1  10   -0.50    4.30
  -1  -1  10    7.20    6.40
  -1  -1  10    4.00    5.50
   1   1 -10    8.10    6.40
   1   1 -10   17.10    7.70
   1   1 -10    7.90    6.00
   1   1 -10   11.30    6.20
   1   1 -10    7.20    4.80
  -2  -1   9  138.89   21.00
  -2  -1   9  125.39   20.10
  -2  -1   9  147.29   21.20
  -2  -1   9  116.89   18.50
  -2  -1   9  164.28   21.70
  -2  -1   9  129.39   17.80
  -2  -1   9  133.49   13.40
  -2  -1   9  126.69   20.50
   2   1  -9  151.38   18.90
   2   1  -9  122.69   18.20
   2   1  -9  118.39   13.00
   2   1  -9  120.29   20.00
   2   1  -9  135.79   19.40
  -3  -1   8   73.79   14.30
  -3  -1   8   92.09   16.20
  -3  -1   8  124.39   16.80
  -3  -1   8   96.99   16.80
  -3  -1   8   97.49   17.00
  -3  -1   8   91.89   13.70
  -3  -1   8   88.19   17.00
  -3  -1   8  112.59   18.90
  -3  -1   8   68.29   14.40
   3   1  -8   82.19   16.90
   3   1  -8  113.99   18.50
   3   1  -8   80.29   15.70
   3   1  -8   88.99   15.70
   3   1  -8  122.19   15.00
   3   1  -8  112.09   17.30
   3   1  -8  106.49   14.30
  -4  -1   7   10.10    5.80
  -4  -1   7   20.20    7.60
  -4  -1   7   21.30    8.70
  -4  -1   7   14.50    7.00
  -4  -1   7   22.90    8.30
  -4  -1   7   11.30    7.30
  -4  -1   7   22.70    9.30
  -4  -1   7   22.60    7.80
  -4  -1   7   14.60    6.40
   4   1  -7   20.20    8.10
   4   1  -7    4.30    4.70
   4   1  -7   39.70   10.40
   4   1  -7   16.80    8.40
   4   1  -7   12.00    6.10
   4   1  -7   14.70    5.20
   4   1  -7   15.90    6.30
   4   1  -7   17.90    7.50
  -5  -1   6    0.30    4.10
  -5  -1   6    6.70    5.30
  -5  -1   6    2.90    4.30
  -5  -1   6   -0.60    4.90
  -5  -1   6   10.90    6.60
  -5  -1   6    7.40    6.70
  -5  -1   6    3.90    5.10
  -5  -1   6   -2.60    3.60
   5   1  -6   10.50    6.10
   5   1  -6   -3.90    3.20
   5   1  -6   -6.10    3.10
   5   1  -6    5.60    5.70
   5   1  -6    3.60    5.40
   5   1  -6    5.00    2.60
   5   1  -6    6.90    5.90
   5   1  -6    3.10    4.40
  -6  -1   5    5.60    6.10
  -6  -1   5   -3.90    2.80
  -6  -1   5   -0.80    3.40
  -6  -1   5   -0.30    3.70
  -6  -1   5   -1.60    4.10
  -6  -1   5    2.90    5.10
  -6  -1   5    1.80    3.80
  -6  -1   5    2.10    4.50
  -6  -1   5   -1.20    4.10
   6   1  -5   -0.90    2.80
   6   1  -5   -0.60    3.50
   6   1  -5    4.70    6.60
   6   1  -5    0.40    5.00
   6   1  -5    3.00    5.20
   6   1  -5    2.20    5.80
  -7  -1   4   35.90   11.10
  -7  -1   4   10.60    7.30
  -7  -1   4   20.70    7.20
  -7  -1   4   30.90    8.70
  -7  -1   4   25.40    9.80
  -7  -1   4   13.60    7.70
  -7  -1   4   26.20    8.60
  -7  -1   4   20.90    6.80
  -7  -1   4   12.10    6.20
  -7  -1   4   45.00   12.30
   7   1  -4   18.90    8.20
   7   1  -4   21.30    8.40
   7   1  -4   17.40    8.00
   7   1  -4   22.80    9.30
   7   1  -4   15.80    8.60
   7   1  -4   40.10   11.10
   7   1  -4   22.80    7.90
  -8  -1   3  142.49   19.10
  -8  -1   3   99.59   16.10
  -8  -1   3   99.59   13.70
  -8  -1   3   90.49   14.50
  -8  -1   3  140.79   21.70
  -8  -1   3   98.39   18.10
  -8  -1   3  106.19   20.00
   8   1  -3  101.99   18.10
   8   1  -3   97.89   17.80
   8   1  -3   84.89   16.60
   8   1  -3   55.99   14.50
   8   1  -3   80.09   15.70
   8   1  -3   90.19   18.50
  -9  -1   2  154.08   20.10
  -9  -1   2  136.19   23.50
  -9  -1   2  119.69   20.00
  -9  -1   2  146.99   22.40
  -9  -1   2  125.99   14.20
  -9  -1   2  133.99   20.20
  -9  -1   2  134.69   17.90
   9   1  -2  119.99   19.60
   9   1  -2  142.99   22.50
   9   1  -2  136.89   24.30
   9   1  -2  134.19   21.50
   9   1  -2  100.89   18.70
   9   1  -2  162.88   23.20
 -10  -1   1   24.30    7.60
 -10  -1   1   22.10    7.80
 -10  -1   1   24.60    9.60
 -10  -1   1   20.80    9.80
 -10  -1   1   30.10   10.40
 -10  -1   1    6.40    6.00
  10   1  -1   20.60   11.50
  10   1  -1   42.60   12.90
  10   1  -1   29.20   10.70
  10   1  -1   34.60   10.80
  10   1  -1   26.40    9.60
  10   1  -1   26.70   10.70
 -11  -1   0   -2.10    5.30
 -11  -1   0    5.20    3.90
 -11  -1   0    7.20    7.20
 -11  -1   0    5.40    4.20
 -11  -1   0   16.10   11.20
  11   1   0   -3.00    4.20
  11   1   0   -3.60    5.40
  11   1   0   19.50   11.80
  11   1   0    2.70    6.50
  11   1   0    2.60    6.00
 -12  -1  -1    8.40    7.90
 -12  -1  -1    3.70    6.80
 -12  -1  -1   17.50   10.90
  12   1   1   -3.00    4.40
  12   1   1    5.40    6.70
  12   1   1   -0.40    6.50
  12   1   1    7.90    6.60
  12   1   1    2.50    8.70
  12   1   1    9.80    7.80
   1  -1  13  312.07   35.40
   1  -1  13  345.77   43.50
   1  -1  13  415.66   36.30
   1  -1  13  352.36   36.20
   1  -1  13  367.46   35.80
  -1   1 -13  392.46   40.90
  -1   1 -13  395.26   39.30
  -1   1 -13  370.66   35.50
  -1   1 -13  364.16   36.10
   0  -1  12  152.78   24.40
   0  -1  12  207.78   24.50
   0  -1  12  147.09   24.20
   0  -1  12  185.28   24.20
   0  -1  12  147.09   23.90
   0  -1  12  197.68   27.00
   0   1 -12  178.88   26.20
   0   1 -12  248.58   23.80
   0   1 -12  229.18   27.80
   0   1 -12  173.48   16.70
   0   1 -12  137.69   26.50
  -1  -1  11  248.08   26.90
  -1  -1  11  291.87   29.80
  -1  -1  11  247.98   27.90
  -1  -1  11  263.97   33.40
  -1  -1  11  282.07   29.50
  -1  -1  11  270.97   27.70
   1   1 -11  294.87   26.50
   1   1 -11  263.47   25.50
   1   1 -11  293.07   29.50
   1   1 -11  271.77   28.70
   1   1 -11  258.17   32.50
  -2  -1  10   18.90    8.90
  -2  -1  10    9.10    7.20
  -2  -1  10   17.30    8.50
  -2  -1  10   28.30    9.40
  -2  -1  10   18.00    8.30
  -2  -1  10    6.20    5.60
  -2  -1  10   17.60    5.50
   2   1 -10   17.60    8.20
   2   1 -10    3.50    5.30
   2   1 -10    8.90    6.90
   2   1 -10    4.50    5.70
   2   1 -10   12.00    6.90
   2   1 -10    4.70    3.50
  -3  -1   9   59.89   13.30
  -3  -1   9   61.69   12.80
  -3  -1   9   92.69   13.10
  -3  -1   9   93.69   17.60
  -3  -1   9   50.39   12.60
  -3  -1   9   73.59   15.50
  -3  -1   9   38.90   11.40
   3   1  -9   98.39   17.40
   3   1  -9   83.59   15.50
   3   1  -9   82.49   11.90
   3   1  -9   63.39   12.70
   3   1  -9   43.00   10.50
   3   1  -9   56.39   13.90
  -4  -1   8   25.10    9.50
  -4  -1   8   46.50   12.70
  -4  -1   8   53.29   13.20
  -4  -1   8   36.90   11.10
  -4  -1   8   28.70   10.00
  -4  -1   8   34.20    9.10
  -4  -1   8   43.80   12.30
  -4  -1   8   27.30    8.00
   4   1  -8   23.20    9.40
   4   1  -8   28.50   10.40
   4   1  -8   42.50   12.10
   4   1  -8   39.70    8.40
   4   1  -8   43.00   10.20
   4   1  -8   44.60   12.10
   4   1  -8   30.00    8.60
  -5  -1   7  176.68   23.30
  -5  -1   7  124.19   20.80
  -5  -1   7  143.09   22.20
  -5  -1   7  131.99   19.20
  -5  -1   7  141.59   20.50
  -5  -1   7  103.29   18.30
  -5  -1   7  115.09   20.80
  -5  -1   7  142.49   21.10
   5   1  -7  106.69   18.20
   5   1  -7  147.09   22.50
   5   1  -7  122.09   20.50
   5   1  -7  147.09   20.70
   5   1  -7  131.19   12.90
   5   1  -7  152.88   22.70
   5   1  -7  159.38   20.30
  -6  -1   6  103.89   18.40
  -6  -1   6   68.19   14.90
  -6  -1   6   74.69   13.30
  -6  -1   6   74.49   14.50
  -6  -1   6   71.19   14.70
  -6  -1   6   74.99   15.00
  -6  -1   6   99.19   19.00
   6   1  -6   79.19   14.80
   6   1  -6   54.79   14.40
   6   1  -6   56.89   13.70
   6   1  -6   65.99   15.00
   6   1  -6   74.59   14.90
   6   1  -6   73.19   15.10
  -7  -1   5   66.89   21.10
  -7  -1   5   48.60   14.20
  -7  -1   5   43.60   10.20
  -7  -1   5   54.09   14.40
  -7  -1   5   29.60    8.50
  -7  -1   5   38.50   10.80
  -7  -1   5   34.10   10.70
  -7  -1   5   41.70    9.70
   7   1  -5   45.40   12.40
   7   1  -5   39.00   11.90
   7   1  -5   42.50   11.30
   7   1  -5   46.10   12.10
   7   1  -5   64.49   14.40
   7   1  -5   44.80   12.40
  -8  -1   4    7.50    6.40
  -8  -1   4   10.70    7.60
  -8  -1   4    4.10    5.20
  -8  -1   4    3.20    6.90
  -8  -1   4    6.00    5.20
  -8  -1   4    7.50    5.30
   8   1  -4    6.60    6.20
   8   1  -4    9.70    7.30
   8   1  -4    1.20    6.60
   8   1  -4    6.80    6.70
   8   1  -4    7.90    6.00
   8   1  -4    4.20    7.70
  -9  -1   3  197.68   27.70
  -9  -1   3  156.48   23.40
  -9  -1   3  223.78   21.20
  -9  -1   3  184.68   28.80
  -9  -1   3  144.39   23.90
  -9  -1   3  203.28   25.20
  -9  -1   3  183.38   18.40
   9   1  -3  182.98   27.00
   9   1  -3  229.98   29.20
   9   1  -3  136.69   24.00
   9   1  -3  212.48   31.10
   9   1  -3  195.58   27.40
 -10  -1   2  300.77   31.20
 -10  -1   2  262.67   26.60
 -10  -1   2  260.77   28.80
 -10  -1   2  237.78   36.00
 -10  -1   2  273.07   21.30
 -10  -1   2  237.58   33.10
 -10  -1   2  270.57   25.70
  10   1  -2  208.78   30.60
  10   1  -2  258.57   34.00
  10   1  -2  258.77   37.40
  10   1  -2  272.57   34.10
 -11  -1   1   76.69   17.50
 -11  -1   1  109.49   20.00
 -11  -1   1   95.69   19.00
 -11  -1   1   71.39   20.20
 -11  -1   1   87.89   15.00
  11   1  -1  101.29   19.50
  11   1  -1   85.29   21.60
  11   1  -1   84.09   19.80
  11   1  -1   67.89   16.60
  11   1  -1   98.59   19.20
  11   1  -1   80.99   17.60
 -12  -1   0   73.09   19.40
 -12  -1   0   47.90   17.00
 -12  -1   0   49.20    8.10
 -12  -1   0   58.29   15.20
 -12  -1   0   62.79   17.90
 -12  -1   0   30.90    6.50
  12   1   0   37.20   12.80
  12   1   0   44.80   13.20
  12   1   0   34.00   13.00
  12   1   0   46.50   14.40
  12   1   0   37.60   16.00
   0  -1  13   15.00    8.30
   0  -1  13    0.00    5.30
   0  -1  13    0.80    5.50
   0  -1  13    2.70    5.40
   0  -1  13    5.60    6.60
   0  -1  13    4.30    5.80
   0   1 -13    1.00    5.30
   0   1 -13    2.60    7.60
   0   1 -13    0.80    6.70
   0   1 -13    6.60    6.60
  -1  -1  12   -2.10    4.80
  -1  -1  12    4.40    6.40
  -1  -1  12    2.60    6.00
  -1  -1  12    3.50    5.70
  -1  -1  12    4.80    6.60
  -1  -1  12   -3.70    4.80
   1   1 -12   -4.00    4.30
   1   1 -12    4.00    5.90
   1   1 -12    1.70    5.00
   1   1 -12    4.10    5.50
   1   1 -12    6.70    8.60
   1   1 -12    0.30    3.70
  -2  -1  11   32.90   10.00
  -2  -1  11   35.50   11.80
  -2  -1  11   17.60    8.50
  -2  -1  11   32.10   10.40
  -2  -1  11   22.50    9.40
  -2  -1  11   38.20   11.90
   2   1 -11   33.70    9.90
   2   1 -11   37.80   10.50
   2   1 -11   37.00    6.30
   2   1 -11   21.00    9.30
   2   1 -11   25.60    8.30
   2   1 -11   29.10   10.90
  -3  -1  10   65.49   16.20
  -3  -1  10   82.19   15.10
  -3  -1  10   46.60   13.60
  -3  -1  10   68.59   16.70
  -3  -1  10   78.39   16.60
  -3  -1  10   66.69   14.80
  -3  -1  10   58.39   10.90
   3   1 -10   71.49   13.30
   3   1 -10   72.69   15.50
   3   1 -10   94.39   13.00
   3   1 -10   91.29   15.40
   3   1 -10   88.89   17.70
  -4  -1   9   26.80    9.70
  -4  -1   9   22.60    9.10
  -4  -1   9   20.40    8.80
  -4  -1   9   33.90    9.70
  -4  -1   9   30.10    8.60
  -4  -1   9   32.40   11.10
  -4  -1   9   27.40   10.40
   4   1  -9   28.00   11.70
   4   1  -9   26.80    9.80
   4   1  -9   30.30    7.80
   4   1  -9   38.10   10.70
   4   1  -9   21.90    7.40
  -5  -1   8   12.70    6.60
  -5  -1   8    2.70    5.10
  -5  -1   8   -1.20    4.70
  -5  -1   8    8.40    6.30
  -5  -1   8   16.40    8.10
  -5  -1   8   11.50    6.80
  -5  -1   8   13.40    9.80
   5   1  -8   19.70    5.30
   5   1  -8    2.50    5.00
   5   1  -8    7.10    7.00
   5   1  -8    7.70    6.90
   5   1  -8    3.60    5.80
   5   1  -8    8.40    6.60
  -6  -1   7    8.40    5.80
  -6  -1   7   -0.50    4.50
  -6  -1   7   -2.80    4.70
  -6  -1   7    0.40    5.60
  -6  -1   7   13.40    8.00
  -6  -1   7    8.30    7.10
  -6  -1   7    4.30    5.80
   6   1  -7    9.40    7.70
   6   1  -7   14.30    6.80
   6   1  -7   -4.90    4.60
   6   1  -7   18.90    9.20
   6   1  -7    9.80    6.30
  -7  -1   6   -3.60    4.10
  -7  -1   6    2.80    7.00
  -7  -1   6   11.90    7.80
  -7  -1   6    8.50    5.60
  -7  -1   6   10.00    6.90
  -7  -1   6    8.40    7.90
  -7  -1   6    0.20    3.60
   7   1  -6    9.40    7.70
   7   1  -6   -1.30    6.50
   7   1  -6    0.80    6.20
   7   1  -6    0.50    5.40
   7   1  -6   15.50    8.90
   7   1  -6    5.30    5.30
  -8  -1   5   -7.20    4.20
  -8  -1   5   -2.60    4.30
  -8  -1   5   -0.40    4.30
  -8  -1   5   -0.20    3.90
  -8  -1   5   -1.30    4.20
  -8  -1   5   -5.60    3.60
   8   1  -5    0.60    4.20
   8   1  -5   -0.50    5.40
   8   1  -5   -6.50    4.30
   8   1  -5    0.60    5.30
   8   1  -5   -6.20    3.90
   8   1  -5    7.20    6.60
  -9  -1   4    7.40    7.00
  -9  -1   4    4.30    8.00
  -9  -1   4    2.40    4.20
  -9  -1   4   -2.30    4.00
  -9  -1   4    5.40    5.70
  -9  -1   4   19.80   10.00
   9   1  -4    4.70    7.40
   9   1  -4   -6.40    5.70
   9   1  -4    3.80    7.40
   9   1  -4    5.30    6.50
   9   1  -4    0.00    6.10
   9   1  -4   -3.60    5.30
 -10  -1   3   42.10   10.40
 -10  -1   3   54.69    9.20
 -10  -1   3   59.29   16.70
 -10  -1   3   52.79   14.50
 -10  -1   3   47.50   12.40
 -10  -1   3   42.10   12.70
  10   1  -3   43.80   13.10
  10   1  -3   37.10   12.90
  10   1  -3   59.29   15.10
  10   1  -3   65.89   17.10
  10   1  -3   53.29   15.20
 -11  -1   2   -0.50    6.00
 -11  -1   2    3.30    6.70
 -11  -1   2    0.90    5.60
 -11  -1   2   10.30    8.90
 -11  -1   2   -2.60    4.70
 -11  -1   2    1.80    4.40
  11   1  -2   -7.40    5.20
  11   1  -2    0.90    6.70
  11   1  -2  -10.10    4.00
  11   1  -2   -2.00    6.80
  11   1  -2    0.10    5.50
  11   1  -2   -6.80    5.20
 -12  -1   1   10.30    9.80
 -12  -1   1    0.40    7.50
 -12  -1   1   11.00    9.80
 -12  -1   1   -1.30    5.80
 -12  -1   1   18.40    9.00
 -12  -1   1    4.70    5.60
  12   1  -1    0.40    7.10
  12   1  -1   -2.20    8.60
  12   1  -1   -1.00    5.30
  12   1  -1   -2.50    5.10
  12   1  -1   -2.60    7.00
  12   1  -1   -4.30    5.30
   0  -1  14  234.08   34.10
   0   1 -14  224.28   32.20
   0   1 -14  245.38   36.00
  -1  -1  13  309.27   32.70
  -1  -1  13  279.87   37.60
  -1  -1  13  331.37   34.10
  -1  -1  13  301.47   37.70
  -1  -1  13  318.37   31.40
  -1  -1  13  246.28   29.30
   1   1 -13  301.17   36.90
   1   1 -13  292.07   27.80
   1   1 -13  303.57   37.60
   1   1 -13  276.77   38.80
   1   1 -13  346.17   28.50
   1   1 -13  281.47   32.00
  -2  -1  12  106.49   19.50
  -2  -1  12   99.29   19.40
  -2  -1  12   85.69   17.10
  -2  -1  12  145.89   24.30
  -2  -1  12  105.39   21.00
  -2  -1  12  100.99   20.20
   2   1 -12  112.09   20.30
   2   1 -12   89.29   19.80
   2   1 -12  109.29   17.00
   2   1 -12  103.99   17.30
   2   1 -12   96.39   17.90
  -3  -1  11   20.30    9.50
  -3  -1  11   49.70    9.40
  -3  -1  11   38.40   11.80
  -3  -1  11   41.40   12.20
  -3  -1  11   37.60   10.60
  -3  -1  11   29.70   11.90
  -3  -1  11   23.60    9.50
   3   1 -11   15.50   12.00
   3   1 -11   37.50   10.60
   3   1 -11   42.50    8.10
   3   1 -11   15.60    8.30
   3   1 -11   54.69   14.90
  -4  -1  10    2.70    6.00
  -4  -1  10    7.00    6.30
  -4  -1  10    7.80    6.60
  -4  -1  10    2.30    6.50
  -4  -1  10    5.50    7.20
  -4  -1  10    8.90    5.60
  -4  -1  10    5.30    5.00
   4   1 -10    1.80    6.10
   4   1 -10   -0.20    4.00
   4   1 -10   16.00    9.20
   4   1 -10    5.20    4.40
  -5  -1   9   15.00    8.70
  -5  -1   9   17.50    9.00
  -5  -1   9   15.90    7.70
  -5  -1   9   10.90    9.10
  -5  -1   9   11.10    6.20
  -5  -1   9   27.10   10.00
   5   1  -9   23.90    9.70
   5   1  -9   20.40    9.20
   5   1  -9   16.40    7.70
   5   1  -9   10.20    9.20
   5   1  -9   16.30    6.00
  -6  -1   8   -2.10    3.60
  -6  -1   8   -2.90    5.10
  -6  -1   8   15.10    9.30
  -6  -1   8   -5.00    4.00
  -6  -1   8    1.60    5.30
   6   1  -8    4.00    6.10
   6   1  -8   -3.10    3.60
   6   1  -8   -1.30    2.30
   6   1  -8    9.40    6.00
   6   1  -8    5.40    6.60
   6   1  -8   10.00    7.90
  -7  -1   7    3.50    6.10
  -7  -1   7    2.60    5.30
  -7  -1   7   15.50    6.90
  -7  -1   7    7.40    7.60
  -7  -1   7    1.80    5.50
   7   1  -7   -3.70    4.60
   7   1  -7    2.70    6.60
   7   1  -7    0.20    5.60
   7   1  -7    6.70    8.20
   7   1  -7    1.50    5.60
  -8  -1   6   22.10   10.00
  -8  -1   6   31.70    9.10
  -8  -1   6   19.00   10.90
  -8  -1   6    8.30    6.40
  -8  -1   6   13.70    9.20
  -8  -1   6   24.70    9.20
   8   1  -6   18.80   10.80
   8   1  -6   22.60   10.20
   8   1  -6    6.60    7.60
   8   1  -6   23.00    8.90
   8   1  -6   33.30   11.70
  -9  -1   5   39.60   10.50
  -9  -1   5   55.19   12.30
  -9  -1   5   50.79   11.90
  -9  -1   5   52.49   15.40
  -9  -1   5   27.30   11.20
   9   1  -5   38.80   13.40
   9   1  -5   66.29   16.80
   9   1  -5   39.70   13.20
   9   1  -5   95.49   19.70
   9   1  -5   68.09   15.70
 -10  -1   4  231.48   30.50
 -10  -1   4  224.48   24.50
 -10  -1   4  244.38   37.40
 -10  -1   4  293.47   27.70
 -10  -1   4  277.07   36.60
 -10  -1   4  359.06   41.10
  10   1  -4  246.68   34.40
  10   1  -4  289.27   36.90
  10   1  -4  263.87   34.30
  10   1  -4  280.87   38.60
 -11  -1   3  153.78   20.00
 -11  -1   3   94.79   19.80
 -11  -1   3  175.28   27.80
 -11  -1   3  107.59   23.20
 -11  -1   3  138.89   16.50
 -11  -1   3  132.29   23.50
  11   1  -3  107.09   22.70
  11   1  -3  126.29   25.50
  11   1  -3  186.58   42.50
  11   1  -3  125.79   24.40
  11   1  -3   95.69   23.30
  11   1  -3  106.49   21.40
 -12  -1   2  163.58   20.80
 -12  -1   2  177.18   27.80
 -12  -1   2  102.59   25.80
 -12  -1   2  159.48   29.40
 -12  -1   2  185.68   28.70
 -12  -1   2  139.79   24.40
  12   1  -2  149.79   30.10
  12   1  -2  160.98   28.30
  12   1  -2  131.49   23.60
  12   1  -2  208.08   32.10
  12   1  -2  164.98   27.60
  12   1  -2  152.48   27.20
  -2  -1  13   56.89   14.90
  -2  -1  13   27.90   10.30
  -2  -1  13   50.69   14.90
  -2  -1  13   32.40   12.80
  -2  -1  13   27.70   11.90
  -2  -1  13   37.20   13.40
   2   1 -13   35.60   10.60
   2   1 -13   51.89   13.80
   2   1 -13   39.80   11.30
  -3  -1  12   81.19   17.50
  -3  -1  12   96.59   21.00
  -3  -1  12   78.29   16.90
  -3  -1  12   60.39   14.80
  -3  -1  12   53.99   15.20
  -3  -1  12   91.59   21.60
   3   1 -12   90.19   18.70
   3   1 -12   74.09   14.80
   3   1 -12   61.69   10.30
   3   1 -12   72.09   15.80
   3   1 -12   39.50   14.50
  -4  -1  11   33.60   11.00
  -4  -1  11   34.50    9.40
  -4  -1  11   32.10   11.70
  -4  -1  11   27.00   11.50
  -4  -1  11   22.50   11.10
  -4  -1  11    8.90    9.00
  -4  -1  11   22.60    9.70
   4   1 -11   34.60   11.90
   4   1 -11   22.30   11.90
   4   1 -11   12.70    9.50
   4   1 -11   16.60    7.90
   4   1 -11   33.70    9.00
  -5  -1  10   -1.20    6.60
  -5  -1  10   -0.10    4.90
  -5  -1  10    5.30    6.10
  -5  -1  10   -0.20    5.10
  -5  -1  10   -4.70    4.10
  -5  -1  10   -2.10    5.50
   5   1 -10   -1.10    7.40
   5   1 -10    4.40    6.80
   5   1 -10   -1.20    6.50
   5   1 -10   -1.00    4.10
  -6  -1   9   -2.30    5.60
  -6  -1   9   -5.00    4.80
  -6  -1   9    0.80    5.70
  -6  -1   9   12.90    7.10
  -6  -1   9    0.40    4.80
  -6  -1   9    3.40    7.20
   6   1  -9   -4.20    4.70
   6   1  -9   -0.60    2.60
   6   1  -9    7.80    8.40
   6   1  -9    0.90    7.00
   6   1  -9    4.40    7.50
  -7  -1   8   44.50   15.00
  -7  -1   8   72.49   18.00
  -7  -1   8   40.80   11.20
  -7  -1   8   53.59   15.20
  -7  -1   8   71.59   18.20
   7   1  -8   49.20   15.20
   7   1  -8   80.69   17.20
   7   1  -8   46.90   13.70
   7   1  -8   49.10   13.60
  -8  -1   7    0.20    5.60
  -8  -1   7   20.30    8.50
  -8  -1   7   17.50    7.80
  -8  -1   7   11.10   11.30
  -8  -1   7    8.10    7.40
   8   1  -7   12.30    8.40
   8   1  -7   10.90    8.70
   8   1  -7   35.00   13.10
   8   1  -7    3.50    5.50
   8   1  -7   14.50    9.70
  -9  -1   6   23.30    8.20
  -9  -1   6   13.00    9.40
  -9  -1   6    4.50    6.30
  -9  -1   6    8.20    6.70
  -9  -1   6   -0.60    5.80
  -9  -1   6    5.00    7.10
   9   1  -6   19.60   10.40
   9   1  -6    9.40    9.40
   9   1  -6   17.90   11.20
   9   1  -6   14.70    9.20
 -10  -1   5    4.50    7.60
 -10  -1   5   -1.10    4.90
 -10  -1   5   -7.30    3.60
 -10  -1   5    5.80    5.70
 -10  -1   5   10.90    8.40
 -10  -1   5    2.80    5.10
  10   1  -5    2.60    8.40
  10   1  -5   -5.80    5.00
  10   1  -5    3.60    6.20
 -11  -1   4   21.60    9.80
 -11  -1   4   14.40    7.70
 -11  -1   4   12.60    8.60
 -11  -1   4    5.00    6.80
 -11  -1   4   -4.50    5.00
 -11  -1   4   21.20    6.70
  11   1  -4   22.80   10.30
  11   1  -4    7.00    9.30
  11   1  -4   20.70   10.20
  11   1  -4    8.50    8.10
  11   1  -4   19.90   12.30
  -3  -1  13    6.80    8.00
  -3  -1  13   17.20    9.70
  -3  -1  13   13.20    9.10
  -3  -1  13   22.30   10.20
  -3  -1  13    9.60    7.50
   3   1 -13   20.80    8.80
   3   1 -13    6.70    8.80
   3   1 -13   22.00    9.90
   3   1 -13   27.20   12.60
  -4  -1  12   47.30   10.50
  -4  -1  12   52.19   14.90
  -4  -1  12   60.69   17.10
  -4  -1  12   63.69   18.10
  -4  -1  12   83.59   18.10
   4   1 -12   76.49   14.30
   4   1 -12  103.09   22.00
   4   1 -12   57.79   11.40
   4   1 -12   34.00   12.20
   4   1 -12   70.99   17.00
  -5  -1  11   26.40   12.20
  -5  -1  11   18.90    7.60
  -5  -1  11   25.30   10.10
  -5  -1  11   12.60    9.20
  -5  -1  11   15.90    9.50
   5   1 -11    4.40    6.30
   5   1 -11   21.00   11.70
   5   1 -11    1.90    5.80
   5   1 -11   16.00    6.50
  -6  -1  10   25.10   12.60
  -6  -1  10   37.60   13.00
  -6  -1  10   39.10   12.50
  -6  -1  10   40.50   14.20
  -6  -1  10   42.30   11.50
   6   1 -10   76.29   18.20
   6   1 -10   36.10   12.40
   6   1 -10   46.40    8.80
   6   1 -10   49.50   12.70
   6   1 -10   63.39   16.50
  -7  -1   9   -1.90    5.30
  -7  -1   9   -3.80    4.70
  -7  -1   9    4.40    7.60
   7   1  -9   -8.00    3.90
   7   1  -9    4.10    8.50
   7   1  -9    4.10    8.50
   7   1  -9   11.60    9.60
  -8  -1   8   26.90   13.70
  -8  -1   8   33.60   13.60
  -8  -1   8   13.60    9.90
  -8  -1   8   55.29   13.00
   8   1  -8   42.80   15.40
   8   1  -8   14.40    8.80
   8   1  -8   24.50   12.00
   8   1  -8   16.80    9.90
  -9  -1   7   12.00    9.30
  -9  -1   7    9.80    6.40
  -9  -1   7   18.40   10.00
  -9  -1   7   40.30   14.80
  -9  -1   7   23.80    8.90
   9   1  -7   12.00    7.80
   9   1  -7   34.70   14.10
   9   1  -7   36.90   14.70
   9   1  -7   47.30   15.40
   9   1  -7   19.00   12.10
 -10  -1   6   -3.60    5.80
 -10  -1   6    6.00    6.50
 -10  -1   6    3.50    7.70
 -10  -1   6   -4.40    4.90
 -10  -1   6    3.20    6.70
 -10  -1   6   16.50    8.40
  10   1  -6    7.90    8.60
  10   1  -6    9.90    9.80
  10   1  -6    9.00    8.20
  10   1  -6    8.10   10.60
 -11  -1   5   65.69   17.40
 -11  -1   5   35.20   10.50
 -11  -1   5   37.80   10.50
 -11  -1   5   40.30   14.80
 -11  -1   5   27.90   14.20
 -11  -1   5   63.49   15.50
  11   1  -5   40.80   15.10
  11   1  -5   54.89   16.40
  11   1  -5   60.89   17.10
  11   1  -5   51.09   16.40
  11   1  -5   16.30   11.90
  -4  -1  13   28.60   12.50
  -4  -1  13   -5.40    4.60
  -4  -1  13    3.80    7.00
  -4  -1  13    0.30    6.30
  -4  -1  13   11.40    8.60
   4   1 -13   17.60    6.60
   4   1 -13    2.10    8.30
   4   1 -13    6.50    8.20
   4   1 -13   10.60    7.20
   4   1 -13   13.40    9.60
  -5  -1  12    8.80    7.50
  -5  -1  12    3.90    6.00
  -5  -1  12   14.90   10.30
  -5  -1  12    6.90    8.50
  -5  -1  12   19.50   11.70
  -5  -1  12   15.40   10.00
   5   1 -12    3.90    5.60
   5   1 -12   22.60   14.00
   5   1 -12   26.10   11.90
   5   1 -12   13.00    8.10
   5   1 -12    7.90    9.70
  -6  -1  11    1.60    6.40
  -6  -1  11   12.60    9.00
  -6  -1  11   -0.80    6.20
  -6  -1  11   -2.90    5.40
  -6  -1  11    3.10    5.90
   6   1 -11    0.00    3.80
   6   1 -11   -4.20    5.70
   6   1 -11   13.00    7.40
  -7  -1  10    0.10    6.60
  -7  -1  10    2.40    7.30
  -7  -1  10  -11.60    4.90
  -7  -1  10    1.60    5.60
   7   1 -10   -0.20    7.10
   7   1 -10    0.30    6.60
   7   1 -10    6.70    7.00
  -8  -1   9    5.40    9.20
  -8  -1   9    8.60    8.50
  -8  -1   9   14.50    7.70
  -8  -1   9   -1.50    6.30
   8   1  -9    9.40    9.30
   8   1  -9    8.90    7.20
   8   1  -9    6.40    8.40
   8   1  -9   -5.30    5.00
  -9  -1   8   14.10    9.30
  -9  -1   8    1.50    6.00
  -9  -1   8   -0.10    7.00
  -9  -1   8   -3.40    3.30
  -9  -1   8    1.50    7.60
   9   1  -8   -2.20    7.80
   9   1  -8    0.80    7.90
   9   1  -8   -8.20    5.60
 -10  -1   7    1.30    8.00
 -10  -1   7    9.60    9.50
 -10  -1   7    8.20    8.30
 -10  -1   7    0.00    5.90
 -10  -1   7    3.80    6.40
  10   1  -7   -2.30    7.10
  10   1  -7  -14.30    4.80
  10   1  -7   -4.90    7.30
 -11  -1   6   30.50   15.10
 -11  -1   6   48.00   16.40
 -11  -1   6   14.00    9.10
 -11  -1   6    8.20    6.80
 -11  -1   6   23.10    9.60
 -11  -1   6   24.70   12.50
  11   1  -6   28.80   14.20
  11   1  -6   26.30   11.80
  11   1  -6   21.30   11.90
  11   1  -6    8.20    8.40
  11   1  -6   15.30   11.20
  -6  -1  12   34.40   13.10
  -6  -1  12   31.70   11.80
  -6  -1  12   41.10   15.70
  -6  -1  12   22.70   12.40
  -6  -1  12   26.30   11.30
   6   1 -12   35.40    9.10
   6   1 -12   21.30    9.20
   6   1 -12   19.90   12.10
   6   1 -12   33.30   13.80
   6   1 -12   39.70   14.10
  -7  -1  11    2.80    9.30
  -7  -1  11   19.60    9.30
  -7  -1  11   55.69   15.30
  -7  -1  11   20.20   11.20
   7   1 -11    7.80   10.10
   7   1 -11   25.40   14.50
   7   1 -11   56.29   14.40
   7   1 -11   39.60   14.30
  -8  -1  10   19.70   13.20
  -8  -1  10   10.90    8.80
  -8  -1  10   31.50   10.40
  -8  -1  10   32.50   14.40
   8   1 -10   26.70   12.40
   8   1 -10   24.00   11.20
   8   1 -10   18.10   10.20
  -9  -1   9   35.40   14.60
  -9  -1   9    3.50    8.10
  -9  -1   9    0.60    6.60
  -9  -1   9    9.80    7.00
  -9  -1   9   17.90   11.40
   9   1  -9   18.60   11.40
   9   1  -9   15.00   10.70
   9   1  -9    9.60   14.80
 -10  -1   8   13.10   11.00
 -10  -1   8   12.60    8.00
 -10  -1   8   17.10   10.20
 -10  -1   8   31.40   14.40
 -10  -1   8   40.90   11.30
  10   1  -8   39.40   15.50
  10   1  -8   47.10   18.90
  10   1  -8   13.40   11.80
  10  -2  -8  137.19   26.80
  10  -2  -8   78.09   20.30
  10  -2  -8   91.79   22.70
  10  -2  -8   77.29   20.10
 -10   2   8   91.39   17.80
 -10   2   8   69.99   19.50
 -10   2   8  125.69   31.00
 -10   2   8   89.19   22.50
 -10   2   8   79.09   17.10
   9  -2  -9  137.89   26.00
   9  -2  -9  117.49   23.60
   9  -2  -9  136.19   28.40
   9  -2  -9  140.49   26.30
  -9   2   9  160.98   23.80
  -9   2   9  153.58   27.10
  -9   2   9  146.29   27.50
  -9   2   9   93.49   23.70
   8  -2 -10   72.19   20.10
   8  -2 -10   64.89   17.70
   8  -2 -10   74.09   19.90
   8  -2 -10   82.79   21.30
  -8   2  10   58.89   14.70
  -8   2  10   76.39   20.10
  -8   2  10   99.09   22.90
  -8   2  10  129.29   26.50
   7  -2 -11   66.79   15.50
   7  -2 -11   43.20    8.70
   7  -2 -11   38.50   14.00
   7  -2 -11   42.30   15.60
  -7   2  11   54.19   17.50
  -7   2  11   44.10   14.20
  -7   2  11   48.20   13.70
  -7   2  11   61.69   18.10
   6  -2 -12  100.59   22.40
   6  -2 -12   94.39   18.10
   6  -2 -12  112.99   16.60
   6  -2 -12  101.89   22.70
   6  -2 -12  110.09   22.90
  -6   2  12  141.09   27.30
  -6   2  12  118.19   24.00
  -6   2  12   81.59   18.60
  -6   2  12   79.19   19.50
  11  -2  -6   -0.40    7.20
  11  -2  -6    3.30    9.40
  11  -2  -6    9.60    9.90
  11  -2  -6   17.90   13.20
  11  -2  -6   14.60   10.70
 -11   2   6   -2.10    5.20
 -11   2   6   10.00    7.30
 -11   2   6    2.20    6.90
 -11   2   6    5.90    8.80
 -11   2   6    9.40    9.70
  10  -2  -7   50.09   26.00
  10  -2  -7   38.60   14.70
  10  -2  -7   38.90   14.20
  10  -2  -7   40.00   15.10
  10  -2  -7   59.49   17.70
 -10   2   7   18.50   11.50
 -10   2   7   27.80   10.90
 -10   2   7    9.60    9.70
   9  -2  -8   67.29   16.90
   9  -2  -8   67.49   17.30
   9  -2  -8   84.89   21.20
   9  -2  -8   82.49   21.00
  -9   2   8  103.29   21.90
  -9   2   8   78.19   16.20
  -9   2   8   47.70   16.30
  -9   2   8   74.09   15.60
  -9   2   8   66.39   18.90
   8  -2  -9   93.39   20.40
   8  -2  -9   83.29   18.80
   8  -2  -9   89.39   20.40
  -8   2   9   55.09   16.90
  -8   2   9   87.99   17.10
  -8   2   9  141.59   26.70
  -8   2   9   90.39   20.90
   7  -2 -10   17.80    5.50
   7  -2 -10   14.70   10.60
   7  -2 -10   38.40   13.80
   7  -2 -10   12.40   10.80
   7  -2 -10   12.10    7.30
  -7   2  10   24.30   13.10
  -7   2  10   25.80    9.90
  -7   2  10    9.90    8.40
   6  -2 -11   27.70    7.90
   6  -2 -11   28.60    9.90
   6  -2 -11   21.50   12.40
   6  -2 -11   25.80   13.50
  -6   2  11    9.80    8.10
  -6   2  11   59.19   17.60
  -6   2  11   14.00    8.90
  -6   2  11    5.20   11.70
   5  -2 -12   33.40   13.00
   5  -2 -12   24.40    8.40
   5  -2 -12   16.30    9.70
   5  -2 -12   16.10   10.80
   5  -2 -12   26.90    9.40
  -5   2  12   31.40   11.30
  -5   2  12   12.50    9.80
  -5   2  12   14.00   10.20
  -5   2  12   14.40    8.70
   4  -2 -13   60.09   15.30
   4  -2 -13   58.59   17.00
   4  -2 -13   45.00    9.60
   4  -2 -13   58.39   16.90
   4  -2 -13   56.29   14.20
  -4   2  13   75.59   20.50
  -4   2  13   73.19   17.30
  -4   2  13   20.90   12.40
  -4   2  13   51.29   16.50
  -4   2  13   38.70   13.00
  11  -2  -5   65.69   18.50
  11  -2  -5   91.69   20.50
  11  -2  -5   47.80   16.70
  11  -2  -5   63.79   17.90
  11  -2  -5   75.19   17.70
 -11   2   5   51.69   12.40
 -11   2   5   68.39   17.40
 -11   2   5   89.29   19.10
 -11   2   5   75.69   14.90
 -11   2   5   82.89   21.90
 -11   2   5   45.00   17.20
  10  -2  -6   30.00   12.70
  10  -2  -6   43.60   15.50
  10  -2  -6   19.00   10.30
  10  -2  -6   36.80   14.60
  10  -2  -6   43.70   16.70
 -10   2   6   26.30   11.70
 -10   2   6   40.30   15.30
 -10   2   6   41.30   14.40
 -10   2   6   45.30   12.10
 -10   2   6   36.50   12.10
   9  -2  -7    5.80    8.70
   9  -2  -7    5.50    6.80
   9  -2  -7    9.50   10.20
   9  -2  -7   36.60   15.30
  -9   2   7   12.70   10.30
  -9   2   7   10.80    7.30
  -9   2   7   31.80   12.50
  -9   2   7   10.40    7.30
  -9   2   7   15.10    9.80
   8  -2  -8  105.79   22.50
   8  -2  -8   99.09   22.00
   8  -2  -8  116.09   23.20
   8  -2  -8  164.48   27.20
   8  -2  -8  114.19   22.60
  -8   2   8  158.18   27.40
  -8   2   8  109.29   19.10
  -8   2   8  133.69   24.70
  -8   2   8  102.69   23.10
   7  -2  -9  220.78   32.00
   7  -2  -9  149.99   27.40
   7  -2  -9  186.88   27.10
   7  -2  -9  151.18   27.10
   7  -2  -9  167.78   15.40
  -7   2   9  167.98   29.60
  -7   2   9  154.18   27.90
  -7   2   9  159.48   24.10
  -7   2   9  187.08   30.40
   6  -2 -10  145.19   14.50
   6  -2 -10  101.19   18.20
   6  -2 -10  139.69   24.80
   6  -2 -10  111.89   23.00
   6  -2 -10  152.08   25.80
  -6   2  10  105.29   19.00
  -6   2  10   65.39   17.50
  -6   2  10   98.99   18.60
  -6   2  10   96.59   21.50
  -6   2  10  127.59   23.90
  -6   2  10  114.69   23.60
   5  -2 -11   67.79   15.20
   5  -2 -11   78.39   17.70
   5  -2 -11   62.29   17.00
   5  -2 -11   73.69   15.10
   5  -2 -11   44.70   13.90
  -5   2  11   72.69   18.80
  -5   2  11   53.39   16.30
  -5   2  11   51.89   14.90
   4  -2 -12  115.39   18.80
   4  -2 -12   94.19   21.20
   4  -2 -12  110.99   15.60
   4  -2 -12  103.79   23.50
   4  -2 -12   93.69   19.70
  -4   2  12  114.39   23.70
  -4   2  12  131.39   22.90
  -4   2  12   96.49   18.70
  -4   2  12  121.79   23.50
  -4   2  12  116.39   23.40
   3  -2 -13   31.30   11.30
   3  -2 -13   50.49   15.60
   3  -2 -13   37.70   14.60
   3  -2 -13   65.59   15.00
  -3   2  13   50.29   14.40
  -3   2  13   48.20   13.40
  -3   2  13   41.70   12.50
  -3   2  13   76.59   20.60
  -3   2  13   59.59   15.70
  11  -2  -4    7.40   10.10
  11  -2  -4   10.30    9.10
  11  -2  -4    6.80    9.90
  11  -2  -4    6.00    7.90
  11  -2  -4    8.60    8.70
 -11   2   4    9.60    8.90
 -11   2   4   12.80    6.80
 -11   2   4    4.70    5.20
 -11   2   4    5.90    9.80
 -11   2   4    3.60    7.70
 -11   2   4   -1.40    5.60
  10  -2  -5    0.50    6.20
  10  -2  -5    6.80    7.30
  10  -2  -5   20.00   10.90
  10  -2  -5   14.00   16.80
 -10   2   5   10.60    7.20
 -10   2   5    5.00    6.90
 -10   2   5    0.60    4.70
 -10   2   5   13.30   10.30
 -10   2   5   21.80   10.30
 -10   2   5   13.20    7.40
   9  -2  -6    4.80    8.50
   9  -2  -6   -3.50    5.50
   9  -2  -6    2.50    6.20
   9  -2  -6    6.30    7.30
   9  -2  -6   -8.90    3.90
  -9   2   6    4.20    6.90
  -9   2   6   -0.80    6.90
  -9   2   6   -3.40    5.20
  -9   2   6   -0.90    4.40
  -9   2   6   -3.20    6.90
  -9   2   6   -3.80    3.30
   8  -2  -7  126.99   24.00
   8  -2  -7   86.99   20.00
   8  -2  -7  117.39   22.10
   8  -2  -7   97.39   20.30
   8  -2  -7   81.79   18.30
  -8   2   7   89.19   16.50
  -8   2   7   87.39   20.20
  -8   2   7  139.89   25.00
  -8   2   7   78.29   18.70
   7  -2  -8  127.89   22.50
   7  -2  -8  130.99   22.00
   7  -2  -8   86.39   19.10
   7  -2  -8   84.69   12.70
   7  -2  -8   99.09   20.30
  -7   2   8   96.69   17.40
  -7   2   8   65.79   17.00
  -7   2   8   63.79   16.80
  -7   2   8   86.79   19.60
   6  -2  -9   28.70   11.90
   6  -2  -9   39.70    8.30
   6  -2  -9   48.70   13.00
   6  -2  -9   31.50   11.50
   6  -2  -9   69.99   17.00
  -6   2   9   46.50   11.80
  -6   2   9   40.40   12.80
  -6   2   9   84.99   19.20
  -6   2   9   69.29   17.10
  -6   2   9   61.29   15.70
  -6   2   9   53.99   12.60
   5  -2 -10   38.70    9.40
   5  -2 -10   54.29   15.00
   5  -2 -10   55.29   12.50
   5  -2 -10   54.29   14.50
   5  -2 -10   61.49   15.90
  -5   2  10   54.99   13.00
  -5   2  10   53.79   15.30
  -5   2  10   64.19   16.70
  -5   2  10   69.89   17.10
  -5   2  10   84.19   18.30
   4  -2 -11   14.50    9.40
   4  -2 -11   17.70   10.40
   4  -2 -11   35.90   12.40
   4  -2 -11    3.40    4.50
   4  -2 -11    9.60    7.00
  -4   2  11    4.70    7.90
  -4   2  11   16.50    9.10
  -4   2  11   20.60   10.80
  -4   2  11   20.30    9.60
  -4   2  11   12.90    7.40
   3  -2 -12   30.80    6.60
   3  -2 -12   15.90   10.10
   3  -2 -12   36.30   12.10
   3  -2 -12   39.30   12.20
   3  -2 -12   24.20    9.70
  -3   2  12   35.40   11.50
  -3   2  12   22.60    9.50
  -3   2  12   18.50    8.60
  -3   2  12   10.20    8.50
  -3   2  12   23.40   12.80
   2  -2 -13   30.60   11.50
   2  -2 -13   24.10    9.50
   2  -2 -13   36.70   11.90
   2  -2 -13   26.00   12.50
  -2   2  13   26.20   10.00
  -2   2  13   12.30    9.30
  -2   2  13   21.40   11.50
  -2   2  13   23.50   10.30
  -2   2  13   27.60    9.50
  -2   2  13   19.40   10.20
  12  -2  -2   -3.40    5.20
  12  -2  -2    2.00    7.60
  12  -2  -2    4.80    9.00
  12  -2  -2    3.00    7.10
  12  -2  -2   11.90    9.30
  12  -2  -2  -11.70    5.70
 -12   2   2    4.90    8.70
 -12   2   2   -4.30    4.70
 -12   2   2    7.40    5.30
 -12   2   2    3.50    4.80
  11  -2  -3   38.80   12.00
  11  -2  -3   35.40   12.40
  11  -2  -3   60.19   17.90
  11  -2  -3   34.70   12.70
  11  -2  -3   36.00   14.20
  11  -2  -3   39.90   15.90
 -11   2   3   51.89   14.80
 -11   2   3   70.89   10.80
 -11   2   3   61.69   13.30
 -11   2   3   71.29   17.10
 -11   2   3   33.00    9.20
 -11   2   3   58.49   16.20
 -11   2   3   58.89   17.50
  10  -2  -4   57.19   14.90
  10  -2  -4   36.60   14.50
  10  -2  -4   49.00   14.00
  10  -2  -4   15.30    9.30
  10  -2  -4   57.39   17.10
  10  -2  -4   50.49   14.70
 -10   2   4   52.09   17.80
 -10   2   4   19.00    9.20
 -10   2   4   71.89   17.10
 -10   2   4   55.09   11.50
 -10   2   4   54.79   11.10
 -10   2   4   81.49   18.60
   9  -2  -5  204.38   30.60
   9  -2  -5  154.58   26.20
   9  -2  -5  199.98   29.90
   9  -2  -5  191.28   30.20
   9  -2  -5  242.68   31.70
   9  -2  -5  160.88   25.90
  -9   2   5  201.98   25.80
  -9   2   5  249.68   29.50
  -9   2   5  173.88   26.40
  -9   2   5  261.27   33.30
  -9   2   5  228.58   23.00
   8  -2  -6   60.09   16.50
   8  -2  -6   64.29   16.80
   8  -2  -6   66.39   15.30
   8  -2  -6   64.19   15.60
   8  -2  -6  120.19   21.50
  -8   2   6   56.89   13.90
  -8   2   6   81.59   15.50
  -8   2   6   40.40   14.00
  -8   2   6   59.29   15.40
  -8   2   6   62.39   14.20
  -8   2   6  114.59   17.00
   7  -2  -7  179.28   29.20
   7  -2  -7  230.18   30.50
   7  -2  -7  221.88   17.10
   7  -2  -7  248.98   33.60
   7  -2  -7  230.38   31.90
  -7   2   7  176.58   29.60
  -7   2   7  285.17   35.60
  -7   2   7  238.88   31.30
  -7   2   7  238.88   24.50
   6  -2  -8  332.17   35.30
   6  -2  -8  379.06   37.80
   6  -2  -8  378.56   35.60
   6  -2  -8  326.37   28.80
   6  -2  -8  340.37   36.20
   6  -2  -8  386.16   38.00
  -6   2   8  396.96   37.30
  -6   2   8  353.16   33.80
  -6   2   8  378.46   37.40
  -6   2   8  276.27   39.10
  -6   2   8  367.56   37.60
  -6   2   8  388.66   35.10
   5  -2  -9  324.57   29.60
   5  -2  -9  297.97   34.20
   5  -2  -9  324.57   32.10
   5  -2  -9  353.16   42.60
   5  -2  -9  373.96   36.20
  -5   2   9  377.16   33.60
  -5   2   9  373.16   32.80
  -5   2   9  325.07   35.30
  -5   2   9  298.57   33.90
  -5   2   9  333.27   35.90
  -5   2   9  366.56   36.00
   4  -2 -10  257.17   32.90
   4  -2 -10  227.78   23.80
   4  -2 -10  248.88   32.60
   4  -2 -10  238.88   24.70
   4  -2 -10  206.48   29.60
  -4   2  10  220.88   30.50
  -4   2  10  296.57   37.00
  -4   2  10  209.28   30.00
  -4   2  10  253.87   47.20
  -4   2  10  297.67   27.90
  -4   2  10  321.27   38.70
   3  -2 -11   53.79   13.80
   3  -2 -11   68.79   10.40
   3  -2 -11   80.39   18.80
   3  -2 -11   59.89   13.60
   3  -2 -11  116.99   20.90
  -3   2  11   44.90   12.40
  -3   2  11   58.49   15.20
  -3   2  11   61.39   16.60
  -3   2  11   77.09   15.60
  -3   2  11   48.40   15.00
  -3   2  11   87.99   17.40
   2  -2 -12   11.00    7.50
   2  -2 -12   11.80    8.20
   2  -2 -12    1.60    6.20
   2  -2 -12    3.20    6.60
  -2   2  12    6.70    6.00
  -2   2  12    2.80    5.40
  -2   2  12   23.60   10.70
  -2   2  12   -3.10    4.90
  -2   2  12    9.30    8.50
  -2   2  12    4.60    6.30
   1  -2 -13  125.29   25.70
   1  -2 -13  144.19   19.50
   1  -2 -13  113.79   20.90
   1  -2 -13  121.59   31.20
  -1   2  13  119.79   20.10
  -1   2  13   82.89   19.20
  -1   2  13   56.99   17.30
  -1   2  13   91.79   18.60
  -1   2  13  117.09   17.70
  -1   2  13  131.49   23.00
  12  -2  -1   30.10   12.30
  12  -2  -1    7.00    7.80
  12  -2  -1   12.40   12.60
  12  -2  -1   19.40    9.50
  12  -2  -1   21.30   10.40
 -12   2   1   13.80    4.40
 -12   2   1   11.20    9.10
 -12   2   1   19.00   12.20
 -12   2   1   28.10   12.70
 -12   2   1   23.60   12.40
  11  -2  -2    8.00   10.80
  11  -2  -2   10.70    8.10
  11  -2  -2   59.49   15.30
  11  -2  -2    7.70    7.20
  11  -2  -2   34.10   13.50
  11  -2  -2   32.60   12.30
 -11   2   2   35.40   12.50
 -11   2   2   27.30   12.30
 -11   2   2   17.90    9.60
 -11   2   2   28.00    8.70
 -11   2   2   44.30   15.50
  10  -2  -3    3.80    7.20
  10  -2  -3   17.00   10.00
  10  -2  -3   20.10    8.80
  10  -2  -3    6.90    8.40
  10  -2  -3   13.20    8.80
 -10   2   3    4.80    4.70
 -10   2   3    3.50    6.50
 -10   2   3   11.60    6.10
 -10   2   3    4.20    7.20
 -10   2   3   17.20    8.90
 -10   2   3   10.40    6.60
 -10   2   3   12.90    8.80
   9  -2  -4   57.79   15.50
   9  -2  -4   51.49   14.80
   9  -2  -4   35.30   10.80
   9  -2  -4   26.00   11.10
   9  -2  -4   49.20   13.90
   9  -2  -4   62.69   15.70
  -9   2   4   58.09   16.40
  -9   2   4   58.59   11.40
  -9   2   4   60.09   17.00
  -9   2   4   46.10   11.80
  -9   2   4   56.59   11.50
  -9   2   4   43.30   13.70
   8  -2  -5   17.60    9.50
   8  -2  -5   29.30   11.10
   8  -2  -5   25.60   10.30
   8  -2  -5   25.80    9.90
   8  -2  -5   28.20    9.80
  -8   2   5   31.00   10.00
  -8   2   5   20.40    8.40
  -8   2   5   30.40   11.10
  -8   2   5   18.30   10.00
  -8   2   5   27.70    8.40
  -8   2   5   14.20    7.90
   7  -2  -6   50.49   13.60
   7  -2  -6   49.90   13.40
   7  -2  -6   26.10   10.70
   7  -2  -6   27.70    9.40
   7  -2  -6   17.40    8.80
   7  -2  -6   20.00    8.30
  -7   2   6   21.00    9.20
  -7   2   6    5.90    5.50
  -7   2   6   25.70    9.00
  -7   2   6   28.10    8.70
  -7   2   6   22.70    9.60
  -7   2   6   12.50    8.00
   6  -2  -7  125.49   21.60
   6  -2  -7  114.99   11.50
   6  -2  -7  110.09   19.70
   6  -2  -7  129.79   20.80
   6  -2  -7  137.39   21.00
  -6   2   7  132.49   21.30
  -6   2   7  135.59   22.50
  -6   2   7  124.59   20.00
  -6   2   7   99.39   19.30
  -6   2   7  155.98   20.50
  -6   2   7  106.69   18.80
  -6   2   7  127.99   20.00
   5  -2  -8  128.39   14.40
   5  -2  -8  109.69   19.70
   5  -2  -8  143.79   23.10
   5  -2  -8  147.19   23.20
   5  -2  -8  181.18   22.50
   5  -2  -8  155.98   23.50
  -5   2   8  149.39   23.10
  -5   2   8  163.28   24.40
  -5   2   8  171.98   25.10
  -5   2   8  116.19   18.50
  -5   2   8  136.49   19.70
  -5   2   8  118.79   21.80
  -5   2   8  139.89   22.60
   4  -2  -9  163.08   25.10
   4  -2  -9  158.78   20.90
   4  -2  -9  175.98   26.70
   4  -2  -9  160.98   20.60
   4  -2  -9  195.88   27.90
  -4   2   9  145.39   21.70
  -4   2   9  190.28   27.40
  -4   2   9  172.58   25.40
  -4   2   9  174.98   21.70
  -4   2   9  190.48   27.90
  -4   2   9  129.79   21.80
  -4   2   9  230.48   28.40
   3  -2 -10   47.00    9.50
   3  -2 -10   47.30   12.50
   3  -2 -10   56.89   12.90
   3  -2 -10   81.19   17.20
   3  -2 -10   78.39   14.00
  -3   2  10   38.40   11.60
  -3   2  10   54.59   12.30
  -3   2  10   53.19   14.00
  -3   2  10   56.39   15.20
  -3   2  10   44.60   12.20
  -3   2  10   48.40   13.20
   2  -2 -11   -0.30    4.50
   2  -2 -11    5.80    6.30
   2  -2 -11   -3.40    5.10
   2  -2 -11    5.40    6.70
   2  -2 -11    9.20    7.10
  -2   2  11   -0.10    5.80
  -2   2  11   -1.80    4.20
  -2   2  11    0.40    4.00
  -2   2  11   -2.40    4.70
  -2   2  11    3.20    5.20
   1  -2 -12   13.60    8.40
   1  -2 -12    8.40    6.80
   1  -2 -12    1.90    5.30
   1  -2 -12    0.20    4.80
  -1   2  12   -1.90    5.00
  -1   2  12    2.00    5.60
  -1   2  12    4.60    6.20
  -1   2  12    1.30    4.40
  -1   2  12    0.40    5.50
  -1   2  12   -0.20    5.20
   0  -2 -13   22.40    7.60
   0  -2 -13   17.70    9.50
   0  -2 -13   40.20   12.30
   0  -2 -13   29.50   12.10
   0  -2 -13   41.80    9.60
   0  -2 -13   41.30   14.10
   0   2  13   39.30   13.10
   0   2  13   44.50   12.50
   0   2  13   49.50   12.80
   0   2  13   11.60    9.00
   0   2  13   44.10   13.00
   0   2  13   43.30    9.20
  12  -2   0   67.69   19.80
  12  -2   0   53.09   14.60
  12  -2   0   31.80   11.90
  12  -2   0   47.90   12.40
  12  -2   0   46.90   13.90
 -12   2   0   58.09   14.70
 -12   2   0   34.10   12.00
 -12   2   0   39.90   14.30
 -12   2   0   66.69   19.90
  11  -2  -1  178.98   26.40
  11  -2  -1  193.48   26.20
  11  -2  -1  159.48   30.30
  11  -2  -1  218.88   29.20
  11  -2  -1  178.28   27.50
 -11   2   1  145.19   24.20
 -11   2   1  159.18   16.50
 -11   2   1  141.09   25.10
 -11   2   1  187.98   31.40
 -11   2   1  168.78   16.20
  10  -2  -2  187.48   26.60
  10  -2  -2  280.07   32.40
  10  -2  -2  274.07   32.20
  10  -2  -2  177.88   27.40
  10  -2  -2  287.07   33.30
  10  -2  -2  177.38   30.20
 -10   2   2  212.88   29.90
 -10   2   2  245.48   21.60
 -10   2   2  203.18   21.70
 -10   2   2  185.68   19.10
 -10   2   2  228.48   29.20
 -10   2   2  204.78   28.50
   9  -2  -3  374.26   37.50
   9  -2  -3  308.97   33.50
   9  -2  -3  303.67   32.70
   9  -2  -3  313.67   33.30
   9  -2  -3  288.87   33.30
  -9   2   3  306.47   28.60
  -9   2   3  349.07   30.00
  -9   2   3  293.27   32.80
  -9   2   3  343.37   33.50
  -9   2   3  381.26   45.40
  -9   2   3  328.67   30.80
  -9   2   3  345.27   33.20
   8  -2  -4  319.77   32.40
   8  -2  -4  273.87   30.00
   8  -2  -4  335.27   34.20
   8  -2  -4  308.47   31.80
   8  -2  -4  295.47   36.30
   8  -2  -4  324.07   38.10
  -8   2   4  321.27   28.70
  -8   2   4  283.07   31.00
  -8   2   4  341.37   31.00
  -8   2   4  282.27   29.40
  -8   2   4  301.37   28.90
  -8   2   4  291.47   39.60
  -8   2   4  316.37   32.40
   7  -2  -5  139.89   21.60
   7  -2  -5  129.29   21.20
   7  -2  -5  128.29   20.90
   7  -2  -5  127.29   18.90
   7  -2  -5  102.19   19.30
   7  -2  -5  114.39   18.60
  -7   2   5  121.29   18.70
  -7   2   5  128.29   17.60
  -7   2   5   87.99   20.50
  -7   2   5  118.09   19.00
  -7   2   5   99.99   18.30
  -7   2   5  143.09   31.30
  -7   2   5  116.89   19.80
   6  -2  -6  509.65   48.20
   6  -2  -6  510.25   48.80
   6  -2  -6  543.65   49.70
   6  -2  -6  528.45   49.00
   6  -2  -6  556.54   41.10
   6  -2  -6  588.24   49.00
   6  -2  -6  493.35   48.60
  -6   2   6  541.35   49.99
  -6   2   6  546.05   48.30
  -6   2   6  524.15   48.00
  -6   2   6  515.25   48.90
  -6   2   6  645.94   51.39
  -6   2   6  670.13   47.80
  -6   2   6  560.44   49.10
  -6   2   6  604.24   51.19
  -6   2   6  539.35   49.40
   5  -2  -7  447.96   35.00
   5  -2  -7  462.05   41.10
   5  -2  -7  459.75   41.60
   5  -2  -7  460.55   40.90
   5  -2  -7  422.46   39.70
   5  -2  -7  472.05   41.80
   5  -2  -7  506.25   40.30
  -5   2   7  399.86   40.20
  -5   2   7  392.66   40.00
  -5   2   7  448.96   40.70
  -5   2   7  387.76   40.40
  -5   2   7  404.46   38.10
  -5   2   7  385.56   37.60
  -5   2   7  473.05   41.70
  -5   2   7  440.26   40.80
   4  -2  -8  438.86   38.10
   4  -2  -8  382.56   40.50
   4  -2  -8  519.65   43.60
   4  -2  -8  405.46   39.00
   4  -2  -8  485.95   44.00
   4  -2  -8  500.85   43.00
   4  -2  -8  482.65   41.30
  -4   2   8  490.85   42.70
  -4   2   8  468.65   42.40
  -4   2   8  467.15   39.20
  -4   2   8  452.05   42.70
  -4   2   8  442.96   43.10
  -4   2   8  476.75   43.10
  -4   2   8  494.15   40.90
   3  -2  -9    5.70    5.60
   3  -2  -9   -3.40    2.80
   3  -2  -9    3.40    5.80
   3  -2  -9    5.30    5.70
   3  -2  -9   -5.80    3.60
   3  -2  -9   16.70    7.90
  -3   2   9    1.50    5.10
  -3   2   9   17.40    8.00
  -3   2   9   16.80    9.00
  -3   2   9    2.30    4.80
  -3   2   9   15.40    6.80
  -3   2   9    7.40    8.00
   2  -2 -10   -1.80    4.20
   2  -2 -10    4.10    4.80
   2  -2 -10    7.70    7.10
   2  -2 -10    4.40    3.30
   2  -2 -10    2.90    5.60
   2  -2 -10    7.30    6.90
  -2   2  10    1.60    4.90
  -2   2  10   -1.50    5.10
  -2   2  10   -2.40    4.20
  -2   2  10   17.50    7.50
  -2   2  10   14.90    8.30
  -2   2  10    9.60    7.10
   1  -2 -11   19.60   10.40
   1  -2 -11   39.40   12.30
   1  -2 -11   31.10   10.20
   1  -2 -11   28.60   10.10
   1  -2 -11   25.20   11.10
  -1   2  11   20.90    9.60
  -1   2  11   48.60   13.10
  -1   2  11   37.10   10.80
  -1   2  11   32.10   10.70
  -1   2  11   42.90   11.70
   0  -2 -12  107.69   19.30
   0  -2 -12   82.89   17.50
   0  -2 -12   81.19   13.30
   0  -2 -12   95.69   19.90
   0  -2 -12   93.69   19.20
   0   2  12   39.70   12.70
   0   2  12   92.69   18.00
   0   2  12   76.19   16.00
   0   2  12   77.59   16.70
   0   2  12   72.09   11.80
   0   2  12   58.49   14.00
  -1  -2 -13  143.49   22.10
  -1  -2 -13   94.59   20.70
  -1  -2 -13  117.29   22.40
  -1  -2 -13   97.39   10.00
  -1  -2 -13  130.59   21.20
   1   2  13  172.68   24.40
   1   2  13   83.29   17.20
   1   2  13   83.29   18.10
   1   2  13   83.59   17.90
   1   2  13  101.09   19.00
   1   2  13  115.39   11.30
  12  -2   1    0.90    6.10
  12  -2   1   -4.40    8.20
  12  -2   1   -3.00    4.50
  12  -2   1    6.90    6.90
 -12   2  -1   -3.20    4.80
 -12   2  -1    8.60    7.50
 -12   2  -1   -1.40    6.00
 -12   2  -1    6.40    7.80
  11  -2   0   22.10   10.70
  11  -2   0   13.60    7.20
  11  -2   0   21.00    9.60
  11  -2   0   16.80    9.30
  11  -2   0   28.80   13.10
  11  -2   0    3.50    6.70
 -11   2   0   20.00    9.00
 -11   2   0   20.00    8.80
 -11   2   0   30.00   11.70
 -11   2   0   10.70   10.00
  10  -2  -1    4.40    5.90
  10  -2  -1    0.10    4.50
  10  -2  -1    7.70    8.80
  10  -2  -1   -6.20    5.50
  10  -2  -1    3.30    4.90
  10  -2  -1    7.20    6.50
 -10   2   1   12.50    7.40
 -10   2   1   11.40    5.20
 -10   2   1    0.40    5.50
 -10   2   1   -1.60    3.00
 -10   2   1    8.50    6.80
 -10   2   1    6.60    3.00
   9  -2  -2   18.10    9.60
   9  -2  -2   35.90   10.70
   9  -2  -2   36.60   12.40
   9  -2  -2   26.60   10.00
   9  -2  -2   32.20   10.40
   9  -2  -2   20.30    9.30
  -9   2   2   33.90   10.40
  -9   2   2   25.50    6.30
  -9   2   2   26.20   11.00
  -9   2   2   22.10    6.90
  -9   2   2   23.60    8.80
  -9   2   2   29.90    8.30
  -9   2   2   48.80   12.80
   8  -2  -3    5.80    5.60
   8  -2  -3    1.70    4.30
   8  -2  -3   -4.20    3.70
   8  -2  -3   -1.80    5.40
   8  -2  -3   18.90    7.50
   8  -2  -3    0.30    6.80
  -8   2   3    1.50    5.30
  -8   2   3    0.20    5.80
  -8   2   3   -4.20    3.30
  -8   2   3    1.20    4.80
  -8   2   3   -1.80    3.30
   7  -2  -4   88.99   17.00
   7  -2  -4  102.19   15.70
   7  -2  -4  108.79   18.00
   7  -2  -4   59.89   13.70
   7  -2  -4  114.29   18.40
   7  -2  -4   82.49   15.30
   7  -2  -4  141.19   22.30
  -7   2   4  118.89   19.20
  -7   2   4  107.19   16.00
  -7   2   4  106.89   18.70
  -7   2   4  106.89   15.40
  -7   2   4  103.69   15.60
  -7   2   4  109.29   20.40
  -7   2   4  152.48   22.10
  -7   2   4  121.69   17.70
  -7   2   4  130.89   21.00
   6  -2  -5   10.60    5.50
   6  -2  -5    1.70    3.60
   6  -2  -5    8.30    5.80
   6  -2  -5    4.70    4.90
   6  -2  -5   -3.10    4.20
   6  -2  -5   12.50    6.90
   6  -2  -5    7.40    5.90
  -6   2   5   -2.30    4.20
  -6   2   5    1.80    3.50
  -6   2   5   -0.90    4.30
  -6   2   5    5.80    4.90
  -6   2   5    2.70    4.00
  -6   2   5    4.50    4.60
  -6   2   5    5.70    6.20
  -6   2   5    3.60    4.70
   5  -2  -6  125.89   20.00
   5  -2  -6   81.99   14.90
   5  -2  -6   70.89   15.30
   5  -2  -6   83.49    9.20
   5  -2  -6   76.69   15.00
   5  -2  -6   79.99   14.40
   5  -2  -6   98.59   17.10
   5  -2  -6   90.89   14.80
  -5   2   6   56.99   12.70
  -5   2   6   77.29   14.80
  -5   2   6   87.69   15.80
  -5   2   6   85.99   13.80
  -5   2   6  110.39   17.80
  -5   2   6  101.99   19.60
  -5   2   6   96.69   18.10
  -5   2   6   82.89   14.60
  -5   2   6   72.19   15.70
   4  -2  -7  100.89   15.30
   4  -2  -7  138.69   20.80
   4  -2  -7  121.99   18.80
   4  -2  -7   84.89   15.90
   4  -2  -7  109.49   17.80
   4  -2  -7  155.48   21.90
   4  -2  -7   64.59   13.60
   4  -2  -7  101.89   13.30
  -4   2   7   74.99   14.70
  -4   2   7   95.59   17.40
  -4   2   7  123.59   16.50
  -4   2   7   85.59   16.00
  -4   2   7  118.99   18.70
  -4   2   7   87.19   15.80
  -4   2   7  102.59   17.70
  -4   2   7  111.09   18.30
  -4   2   7  148.49   18.60
   3  -2  -8  652.43   54.89
   3  -2  -8  683.83   55.69
   3  -2  -8  662.23   51.19
   3  -2  -8  638.94   53.99
   3  -2  -8  635.64   55.19
   3  -2  -8  664.23   53.39
   3  -2  -8  640.94   54.19
   3  -2  -8  640.64   51.79
  -3   2   8  736.53   56.69
  -3   2   8  633.94   55.79
  -3   2   8  649.14   52.99
  -3   2   8  623.94   51.69
  -3   2   8  608.14   53.99
  -3   2   8  580.64   53.29
  -3   2   8  595.54   54.49
  -3   2   8  624.44   53.99
  -3   2   8  703.63   56.09
   2  -2  -9  193.38   23.30
   2  -2  -9  152.38   22.70
   2  -2  -9  201.78   26.30
   2  -2  -9  100.79   18.60
   2  -2  -9  136.19   13.90
   2  -2  -9  147.39   20.40
  -2   2   9  149.79   21.80
  -2   2   9  184.78   22.80
  -2   2   9  189.38   25.20
  -2   2   9  129.19   21.20
  -2   2   9  145.09   20.70
  -2   2   9  136.29   21.30
   1  -2 -10   10.50    7.10
   1  -2 -10   -3.50    3.40
   1  -2 -10    2.80    5.70
   1  -2 -10    3.60    5.80
   1  -2 -10    1.90    4.50
  -1   2  10   -3.30    3.00
  -1   2  10   -5.90    3.20
  -1   2  10   -4.50    3.20
  -1   2  10   -1.90    4.20
  -1   2  10    0.30    5.10
  -1   2  10   11.10    5.90
   0  -2 -11   23.00    9.60
   0  -2 -11   34.40   11.50
   0  -2 -11   39.80    9.20
   0  -2 -11   46.90   12.00
   0  -2 -11   28.80    8.10
   0   2  11   29.40    9.60
   0   2  11   32.80   10.70
   0   2  11   62.59   13.30
   0   2  11   27.30   10.00
   0   2  11   29.30    7.50
   0   2  11   20.50    8.80
  -1  -2 -12   -0.10    6.00
  -1  -2 -12    0.80    4.20
  -1  -2 -12    9.10    4.20
  -1  -2 -12    2.10    3.20
  -1  -2 -12    0.80    6.40
  -1  -2 -12    2.40    5.20
   1   2  12    7.80    5.90
   1   2  12   -4.80    3.60
   1   2  12   -2.50    4.20
   1   2  12    2.90    3.10
   1   2  12   -1.30    5.00
   1   2  12    5.30    6.10
   1   2  12    2.70    3.10
  -2  -2 -13   28.30   10.30
  -2  -2 -13   34.80   12.10
  -2  -2 -13   12.80   11.00
  -2  -2 -13   27.50   10.10
   2   2  13   15.50    8.30
   2   2  13   -0.60    5.30
   2   2  13   23.80   10.50
   2   2  13   14.90    8.80
   2   2  13    8.80    6.80
  11  -2   1   59.69   13.70
  11  -2   1   75.99   15.50
  11  -2   1   62.49   13.70
  11  -2   1  110.49   17.40
  11  -2   1   65.29   18.60
  11  -2   1   66.29   15.60
 -11   2  -1  111.69   17.90
 -11   2  -1   50.79   15.60
 -11   2  -1   90.89   20.90
 -11   2  -1  100.99   17.60
  10  -2   0   68.39   14.00
  10  -2   0  119.69   23.40
  10  -2   0  125.29   19.50
  10  -2   0   86.09   16.70
  10  -2   0   72.39   14.80
  10  -2   0   79.99   16.20
 -10   2   0   92.99    8.90
 -10   2   0   73.19   14.80
 -10   2   0   49.80   15.90
 -10   2   0   84.49    8.60
 -10   2   0   95.29   17.10
 -10   2   0   87.29   18.70
   9  -2  -1  164.88   27.70
   9  -2  -1  151.98   23.60
   9  -2  -1  235.78   27.00
   9  -2  -1  196.28   25.50
   9  -2  -1  204.98   26.30
   9  -2  -1  192.28   25.90
  -9   2   1  181.18   24.30
  -9   2   1  198.18   26.70
  -9   2   1  172.58   17.00
  -9   2   1  169.98   16.50
  -9   2   1  167.58   28.20
  -9   2   1  129.99   22.40
  -9   2   1  186.98   17.90
   8  -2  -2  126.29   18.90
   8  -2  -2  148.49   23.50
   8  -2  -2  111.19   18.20
   8  -2  -2  120.99   18.90
   8  -2  -2   82.79   14.60
   8  -2  -2  123.29   18.90
   8  -2  -2  110.49   18.40
  -8   2   2  118.89   15.30
  -8   2   2  120.39   14.60
  -8   2   2  115.19   16.30
  -8   2   2  106.59   17.70
  -8   2   2  105.09   18.40
  -8   2   2  106.89   17.40
  -8   2   2   95.49   19.80
   7  -2  -3  257.07   26.10
   7  -2  -3  239.48   26.00
   7  -2  -3  260.87   25.50
   7  -2  -3  242.48   24.00
   7  -2  -3  266.17   28.10
   7  -2  -3  246.88   26.00
   7  -2  -3  290.87   27.40
  -7   2   3  281.47   28.80
  -7   2   3  246.38   26.70
  -7   2   3  252.57   23.70
  -7   2   3  277.47   27.00
  -7   2   3  207.88   23.90
  -7   2   3  270.27   26.40
  -7   2   3  241.38   23.00
  -7   2   3  261.87   26.00
  -7   2   3  217.18   23.60
  -7   2   3  247.18   25.60
   6  -2  -4  425.16   35.40
   6  -2  -4  428.86   36.40
   6  -2  -4  386.86   36.50
   6  -2  -4  416.66   37.60
   6  -2  -4  390.66   40.40
   6  -2  -4  415.26   37.40
   6  -2  -4  444.96   38.00
  -6   2   4  366.56   34.80
  -6   2   4  399.26   36.90
  -6   2   4  451.75   34.90
  -6   2   4  387.76   37.10
  -6   2   4  349.37   37.30
  -6   2   4  376.16   35.20
  -6   2   4  424.86   37.40
  -6   2   4  370.56   38.20
  -6   2   4  414.36   36.80
   5  -2  -5  205.38   26.10
   5  -2  -5  226.48   21.00
   5  -2  -5  230.58   28.20
   5  -2  -5  268.97   30.40
   5  -2  -5  211.48   22.70
   5  -2  -5  230.98   22.40
   5  -2  -5  237.28   28.70
  -5   2   5  209.18   23.00
  -5   2   5  193.08   25.40
  -5   2   5  218.58   24.00
  -5   2   5  254.17   30.60
  -5   2   5  212.58   22.70
  -5   2   5  212.68   21.50
  -5   2   5  254.57   30.00
  -5   2   5  235.98   24.00
  -5   2   5  215.78   27.40
   4  -2  -6   15.70    5.10
   4  -2  -6   28.80    7.80
   4  -2  -6   13.20    7.50
   4  -2  -6   34.40   10.00
   4  -2  -6   14.60    6.50
   4  -2  -6   27.50    9.10
   4  -2  -6   22.20    7.10
  -4   2   6   12.00    5.60
  -4   2   6   29.90    9.30
  -4   2   6   15.00    7.50
  -4   2   6   27.00    9.00
  -4   2   6   20.80    8.20
  -4   2   6   22.10    8.50
  -4   2   6   14.30    7.30
  -4   2   6   35.40    9.60
  -4   2   6   25.00    8.90
   3  -2  -7   90.09   16.30
   3  -2  -7  101.49   15.80
   3  -2  -7  104.49   16.70
   3  -2  -7   95.39   15.40
   3  -2  -7  116.49   17.90
   3  -2  -7  111.59   14.80
   3  -2  -7   99.09   14.10
   3  -2  -7  100.19   16.90
  -3   2   7  103.09   16.60
  -3   2   7  104.59   20.60
  -3   2   7  125.09   19.10
  -3   2   7  107.09   18.40
  -3   2   7  101.89   16.80
  -3   2   7   83.39   15.70
  -3   2   7  116.09   14.70
  -3   2   7  103.89   17.70
  -3   2   7  108.89   17.20
   2  -2  -8   63.49   13.60
   2  -2  -8   38.00    9.90
   2  -2  -8   46.70   10.60
   2  -2  -8   46.30   10.80
   2  -2  -8   52.19   11.40
   2  -2  -8   47.20   11.80
   2  -2  -8   62.29    8.80
   2  -2  -8   47.10   10.20
  -2   2   8   45.50   11.50
  -2   2   8   57.99   13.50
  -2   2   8   60.49   12.80
  -2   2   8   58.59   11.20
  -2   2   8   59.29   12.90
  -2   2   8   56.49   11.70
  -2   2   8   59.69   13.30
  -2   2   8   67.79   14.60
   1  -2  -9  231.48   24.80
   1  -2  -9  221.28   23.80
   1  -2  -9  266.97   30.50
   1  -2  -9  242.68   23.20
   1  -2  -9  208.78   22.90
  -1   2   9  269.17   31.20
  -1   2   9  226.28   24.60
  -1   2   9  187.08   25.00
  -1   2   9  203.58   23.40
  -1   2   9  234.98   24.20
  -1   2   9  225.58   24.70
  -1   2   9  240.78   22.50
   0  -2 -10   10.60    7.40
   0  -2 -10    3.30    5.40
   0  -2 -10   17.10    7.40
   0  -2 -10   14.60    6.20
   0  -2 -10   13.90    6.30
   0   2  10   11.90    6.90
   0   2  10   10.60    6.40
   0   2  10   13.40    6.70
   0   2  10   13.80    6.60
   0   2  10   12.30    5.50
   0   2  10    1.00    5.10
   0   2  10    2.00    4.80
  -1  -2 -11   13.90    6.90
  -1  -2 -11    5.10    5.30
  -1  -2 -11    3.30    7.00
  -1  -2 -11    3.80    4.00
  -1  -2 -11   -0.80    4.70
   1   2  11   -2.00    4.20
   1   2  11    1.50    4.90
   1   2  11    1.80    4.60
   1   2  11    3.20    4.60
   1   2  11    7.20    3.70
   1   2  11    5.90    6.10
   1   2  11    9.10    4.10
  -2  -2 -12   27.10    9.80
  -2  -2 -12   32.10   11.90
  -2  -2 -12   23.00    9.30
  -2  -2 -12   19.30    9.30
   2   2  12   40.60   11.20
   2   2  12    9.40    7.30
   2   2  12   41.40   11.70
   2   2  12   13.60    8.10
   2   2  12   34.20   11.70
  -3  -2 -13   -4.40    5.50
  -3  -2 -13   16.50    7.90
  -3  -2 -13   -2.50    5.50
  -3  -2 -13    2.30    5.80
   3   2  13   24.10   10.20
   3   2  13   11.90    7.30
   3   2  13   14.70    8.20
   3   2  13    7.30    6.80
  11  -2   2    6.70    5.50
  11  -2   2   -2.60    7.00
  11  -2   2    1.00    4.60
  11  -2   2    2.30    5.20
  11  -2   2   -1.50    4.60
 -11   2  -2   -3.30    6.30
 -11   2  -2    6.00    5.70
 -11   2  -2   -0.20    6.40
  10  -2   1    6.00    7.10
  10  -2   1    7.40    6.50
  10  -2   1   10.60    7.20
  10  -2   1    6.90    8.10
  10  -2   1    3.10    4.60
 -10   2  -1    4.30    5.80
 -10   2  -1    0.30    6.00
 -10   2  -1   11.70    6.30
 -10   2  -1    8.90    5.80
   9  -2   0    4.90    4.30
   9  -2   0    3.80    5.40
   9  -2   0   -0.40    5.80
   9  -2   0    0.20    3.90
   9  -2   0    1.30    3.80
   9  -2   0   -4.60    2.60
   9  -2   0   -0.50    5.00
  -9   2   0   -1.20    3.50
  -9   2   0    3.50    4.80
  -9   2   0    4.50    2.70
  -9   2   0   -4.80    3.70
  -9   2   0    2.00    6.00
   8  -2  -1  106.89   20.90
   8  -2  -1  107.29   17.20
   8  -2  -1  137.19   22.80
   8  -2  -1  143.49   18.60
   8  -2  -1  151.98   20.40
   8  -2  -1  133.69   19.40
   8  -2  -1  168.38   21.50
  -8   2   1  143.89   17.00
  -8   2   1  131.19   19.00
  -8   2   1  114.39   13.30
  -8   2   1  124.89   22.40
  -8   2   1  172.88   22.00
  -8   2   1  171.78   22.80
   7  -2  -2  205.48   21.20
   7  -2  -2  206.58   20.80
   7  -2  -2  203.88   20.00
   7  -2  -2  162.58   22.40
   7  -2  -2  175.98   25.40
   7  -2  -2  176.38   23.40
  -7   2   2  165.68   17.90
  -7   2   2  159.78   22.10
  -7   2   2  151.88   24.90
  -7   2   2  167.28   22.00
  -7   2   2  204.88   20.80
  -7   2   2  211.88   27.50
  -7   2   2  174.78   23.20
  -7   2   2  140.69   20.40
  -7   2   2  164.68   17.10
  -7   2   2  189.08   17.60
   6  -2  -3  286.07   27.60
   6  -2  -3  272.37   24.40
   6  -2  -3  282.97   28.90
   6  -2  -3  272.17   26.20
   6  -2  -3  269.47   26.20
   6  -2  -3  278.07   26.00
   6  -2  -3  252.57   25.00
  -6   2   3  252.47   27.10
  -6   2   3  280.17   25.90
  -6   2   3  253.07   24.30
  -6   2   3  231.38   24.10
  -6   2   3  279.47   26.00
  -6   2   3  230.38   23.30
  -6   2   3  255.47   23.40
  -6   2   3  301.67   34.90
  -6   2   3  232.98   26.50
  -6   2   3  253.97   25.80
   5  -2  -4  402.86   29.10
   5  -2  -4  359.46   35.10
   5  -2  -4  391.36   33.70
   5  -2  -4  429.56   35.00
   5  -2  -4  375.56   35.30
   5  -2  -4  396.76   35.60
   5  -2  -4  374.46   34.90
   5  -2  -4  432.56   35.90
  -5   2   4  425.46   35.40
  -5   2   4  355.16   35.50
  -5   2   4  340.57   34.80
  -5   2   4  386.26   34.20
  -5   2   4  447.16   36.20
  -5   2   4  390.66   33.20
  -5   2   4  383.76   35.10
  -5   2   4  414.36   35.40
  -5   2   4  388.46   34.30
   4  -2  -5    0.60    4.10
   4  -2  -5    2.20    3.80
   4  -2  -5   11.30    5.70
   4  -2  -5    8.90    5.20
   4  -2  -5    9.10    4.80
   4  -2  -5    7.10    4.40
   4  -2  -5    1.70    3.80
  -4   2   5    5.20    4.50
  -4   2   5    0.00    3.30
  -4   2   5    1.50    3.30
  -4   2   5   -2.80    2.80
  -4   2   5    0.90    4.00
  -4   2   5    6.10    5.00
  -4   2   5   -6.80    1.90
  -4   2   5    2.90    3.70
  -4   2   5    0.10    2.60
   3  -2  -6   44.20   10.00
   3  -2  -6   47.90   11.00
   3  -2  -6   75.09   13.90
   3  -2  -6   60.99   11.30
   3  -2  -6   44.20    8.10
   3  -2  -6   45.10   10.70
   3  -2  -6   61.69   12.30
   3  -2  -6   55.39    9.90
  -3   2   6   78.89   13.80
  -3   2   6   65.29   12.50
  -3   2   6   70.29   12.50
  -3   2   6   54.89   12.00
  -3   2   6   62.09   10.70
  -3   2   6   40.50    9.20
  -3   2   6   41.10    9.60
  -3   2   6   70.99   12.20
  -3   2   6   70.19   13.30
   2  -2  -7  138.19   18.20
   2  -2  -7  114.99   17.00
   2  -2  -7   99.79   11.00
   2  -2  -7  101.09   14.70
   2  -2  -7   99.19   15.00
   2  -2  -7  156.28   20.90
   2  -2  -7   69.39   13.30
  -2   2   7   99.39   16.30
  -2   2   7  109.49   18.30
  -2   2   7  108.39   16.30
  -2   2   7   99.09   16.90
  -2   2   7   88.49   14.40
  -2   2   7   92.59   14.90
  -2   2   7  114.99   17.80
   1  -2  -8   82.79   13.70
   1  -2  -8  119.09   18.40
   1  -2  -8   68.89   12.30
   1  -2  -8   55.19   12.90
   1  -2  -8   71.39    7.10
   1  -2  -8   76.29   14.00
   1  -2  -8   78.09   14.20
   1  -2  -8   63.99   13.20
  -1   2   8   49.70   13.40
  -1   2   8   75.99   13.30
  -1   2   8   59.99   12.60
  -1   2   8   78.99   14.20
  -1   2   8   86.49   12.60
  -1   2   8   86.49   15.50
  -1   2   8   67.69   13.70
   0  -2  -9  104.29   17.60
   0  -2  -9  135.29   24.10
   0  -2  -9  113.89   17.60
   0  -2  -9   94.19   14.80
   0  -2  -9   98.89   15.10
   0  -2  -9  106.29   20.60
   0   2   9   92.19   16.30
   0   2   9   90.59   15.80
   0   2   9  109.49   17.10
   0   2   9  137.29   15.40
   0   2   9   88.59   16.50
   0   2   9   91.29   20.20
   0   2   9  149.79   21.00
   0   2   9  157.58   20.90
  -1  -2 -10    0.90    4.90
  -1  -2 -10    8.50    4.90
  -1  -2 -10   10.60    6.50
  -1  -2 -10    7.30    4.10
  -1  -2 -10    8.00    7.60
   1   2  10    6.00    5.20
   1   2  10    2.40    2.50
   1   2  10   -0.30    4.50
   1   2  10    7.20    5.70
   1   2  10    2.30    5.50
   1   2  10    4.60    5.10
   1   2  10    4.50    3.30
   1   2  10    2.70    4.70
  -2  -2 -11    7.30    7.20
  -2  -2 -11   10.30    7.60
  -2  -2 -11   19.70    7.90
  -2  -2 -11   14.70    6.60
   2   2  11   13.20    7.50
   2   2  11    9.00    6.30
   2   2  11   12.90    7.00
   2   2  11   29.30    8.70
   2   2  11   20.20    7.60
  -3  -2 -12    6.80    6.10
  -3  -2 -12   -4.80    5.30
  -3  -2 -12   18.60    8.00
  -3  -2 -12    2.60    5.20
   3   2  12    0.80    5.00
   3   2  12    8.40    6.40
   3   2  12    4.20    6.70
   3   2  12    5.80    5.20
   3   2  12    5.40    5.70
  -4  -2 -13    5.00    6.60
  -4  -2 -13    0.40    5.40
  -4  -2 -13    6.80    8.20
  -4  -2 -13    9.00    6.20
   4   2  13   -1.70    4.80
   4   2  13    4.30    5.50
   4   2  13    4.80    5.90
   4   2  13    7.30    7.10
   4   2  13    2.60    6.00
  11  -2   3   61.39   19.50
  11  -2   3   87.99   16.80
  11  -2   3   58.39   12.20
  11  -2   3   66.09   12.50
  11  -2   3   95.39   16.10
  11  -2   3  108.39   15.90
 -11   2  -3   83.79   14.20
 -11   2  -3   52.99   17.90
 -11   2  -3  111.79   24.90
 -11   2  -3   98.19   13.60
  10  -2   2    7.10    5.70
  10  -2   2   24.70    8.00
  10  -2   2   25.40    8.10
  10  -2   2   18.50   10.70
  10  -2   2   24.90    9.20
  10  -2   2   18.20    6.90
  10  -2   2   28.70    8.80
 -10   2  -2   17.30    7.50
 -10   2  -2   42.90   12.70
 -10   2  -2   10.30    9.20
 -10   2  -2   19.50    8.20
 -10   2  -2   30.80    7.10
   9  -2   1   -4.20    5.50
   9  -2   1    3.10    4.70
   9  -2   1    6.90    5.20
   9  -2   1    3.60    4.90
   9  -2   1   -0.10    5.60
   9  -2   1    2.40    3.90
   9  -2   1    5.00    4.40
  -9   2  -1    0.10    4.50
  -9   2  -1   10.00    8.40
  -9   2  -1   -2.50    4.10
  -9   2  -1   11.20    6.30
   8  -2   0   17.30    7.20
   8  -2   0   12.40    7.40
   8  -2   0   16.00    8.60
   8  -2   0   13.30    6.10
   8  -2   0   12.40    6.20
   8  -2   0   34.40    8.50
   8  -2   0   24.80    8.50
  -8   2   0   10.50    7.50
  -8   2   0   24.30    4.30
  -8   2   0   27.80    7.90
  -8   2   0   11.30    3.60
  -8   2   0   11.40    5.50
  -8   2   0   20.60    7.30
  -8   2   0    2.10    5.20
  -8   2   0   18.80    5.40
   7  -2  -1   98.09   15.70
   7  -2  -1   94.39   14.00
   7  -2  -1  100.89   15.20
   7  -2  -1   86.89   11.40
   7  -2  -1   64.89   15.00
   7  -2  -1  115.89   16.70
   7  -2  -1  110.39   16.70
   7  -2  -1  146.99   18.70
  -7   2   1   99.99   10.70
  -7   2   1  143.49   21.00
  -7   2   1   84.89   14.20
  -7   2   1   90.29   15.50
  -7   2   1  104.49   16.00
  -7   2   1   69.79   14.30
  -7   2   1   98.89   15.50
  -7   2   1   91.09   17.30
  -7   2   1   92.69   12.90
   6  -2  -2  403.26   36.10
   6  -2  -2  394.96   35.80
   6  -2  -2  410.46   35.30
   6  -2  -2  433.56   34.20
   6  -2  -2  400.26   35.60
   6  -2  -2  430.46   36.40
   6  -2  -2  393.36   34.10
   6  -2  -2  439.66   38.20
  -6   2   2  419.26   35.80
  -6   2   2  387.46   35.20
  -6   2   2  444.76   37.90
  -6   2   2  431.16   34.00
  -6   2   2  417.36   36.00
  -6   2   2  423.26   36.50
  -6   2   2  431.36   38.40
  -6   2   2  413.66   33.40
  -6   2   2  388.26   35.40
  -6   2   2  369.06   34.00
   5  -2  -3  636.64   45.10
   5  -2  -3  523.75   45.10
   5  -2  -3  539.85   45.70
   5  -2  -3  609.64   46.80
   5  -2  -3  549.05   44.80
   5  -2  -3  561.44   46.00
   5  -2  -3  567.44   47.00
   5  -2  -3  491.05   45.50
  -5   2   3  573.94   44.90
  -5   2   3  528.55   46.20
  -5   2   3  567.24   45.80
  -5   2   3  507.05   44.60
  -5   2   3  553.84   46.00
  -5   2   3  570.24   47.70
  -5   2   3  569.24   46.10
  -5   2   3  554.44   46.40
  -5   2   3  549.54   43.80
   4  -2  -4  119.49   16.30
   4  -2  -4   97.09   14.70
   4  -2  -4   89.19   14.50
   4  -2  -4  134.89   16.00
   4  -2  -4   87.29    9.00
   4  -2  -4   98.39   15.10
   4  -2  -4  145.09   18.80
   4  -2  -4  101.69   15.90
   4  -2  -4   74.69   13.70
  -4   2   4   87.39   14.30
  -4   2   4  105.69   14.10
  -4   2   4   89.09   14.30
  -4   2   4  102.59   15.80
  -4   2   4  102.19   14.70
  -4   2   4  112.49   16.40
  -4   2   4  123.59   16.20
  -4   2   4   80.49   13.30
  -4   2   4  108.89   14.20
   3  -2  -5  103.49   16.00
   3  -2  -5  103.79   15.80
   3  -2  -5  128.99   17.40
   3  -2  -5   70.19   13.70
   3  -2  -5  103.69   11.30
   3  -2  -5  134.19   17.70
   3  -2  -5  135.79   16.90
   3  -2  -5  106.39   14.70
  -3   2   5  110.99   14.70
  -3   2   5  107.39   15.80
  -3   2   5  102.29   16.00
  -3   2   5  166.18   20.70
  -3   2   5  124.29   16.50
  -3   2   5  136.09   16.10
  -3   2   5  127.49   17.60
  -3   2   5  113.39   15.60
  -3   2   5  131.59   17.90
   2  -2  -6  258.87   22.20
   2  -2  -6  217.58   22.10
   2  -2  -6  216.08   20.50
   2  -2  -6  240.38   23.60
   2  -2  -6  242.78   23.10
   2  -2  -6  249.58   24.00
   2  -2  -6  230.48   23.20
   2  -2  -6  235.28   23.80
  -2   2   6  243.18   22.40
  -2   2   6  258.97   24.40
  -2   2   6  284.17   27.30
  -2   2   6  232.58   24.40
  -2   2   6  242.98   22.80
  -2   2   6  258.77   24.20
  -2   2   6  244.98   23.30
  -2   2   6  239.58   23.20
   1  -2  -7  646.74   50.19
   1  -2  -7  655.03   57.19
   1  -2  -7  630.64   54.59
   1  -2  -7  685.13   53.99
   1  -2  -7  681.43   54.89
   1  -2  -7  673.53   53.69
   1  -2  -7  618.74   52.69
   1  -2  -7  657.33   53.59
  -1   2   7  696.73   54.99
  -1   2   7  634.64   54.49
  -1   2   7  643.04   53.19
  -1   2   7  693.73   52.69
  -1   2   7  708.13   56.69
  -1   2   7  712.03   55.29
  -1   2   7  756.82   54.79
  -1   2   7  680.43   54.09
   0  -2  -8  295.77   28.10
   0  -2  -8  313.17   27.20
   0  -2  -8  348.97   29.40
   0  -2  -8  324.77   29.40
   0  -2  -8  267.67   28.30
   0  -2  -8  321.57   29.70
   0  -2  -8  311.37   27.50
   0   2   8  284.77   28.60
   0   2   8  292.67   27.90
   0   2   8  280.77   28.00
   0   2   8  297.37   27.90
   0   2   8  330.07   26.20
   0   2   8  298.87   28.90
   0   2   8  335.17   29.60
   0   2   8  285.27   30.30
  -1  -2  -9  154.68   22.60
  -1  -2  -9  145.29   16.00
  -1  -2  -9  186.38   23.00
  -1  -2  -9  172.08   23.30
  -1  -2  -9  143.49   16.00
  -1  -2  -9  196.78   23.50
   1   2   9  194.78   22.70
   1   2   9  220.68   25.90
   1   2   9  147.49   14.80
   1   2   9  159.28   14.60
   1   2   9  224.08   24.80
   1   2   9  178.08   22.50
   1   2   9  198.08   23.60
   1   2   9  182.38   26.20
  -2  -2 -10    0.60    2.10
  -2  -2 -10   -0.80    4.00
  -2  -2 -10    3.00    4.70
  -2  -2 -10   -6.10    2.80
   2   2  10   -1.90    3.90
   2   2  10    0.30    3.50
   2   2  10   -1.20    3.40
   2   2  10    4.30    4.70
   2   2  10    2.50    4.70
  -3  -2 -11   31.10   12.40
  -3  -2 -11   38.60   11.50
  -3  -2 -11   47.00   11.50
  -3  -2 -11   53.09   12.00
   3   2  11   56.69   11.90
   3   2  11   45.80   13.00
   3   2  11   60.79   12.70
   3   2  11   53.49   12.10
  -4  -2 -12    5.00    5.60
  -4  -2 -12   14.20    6.70
  -4  -2 -12   23.70    9.90
   4   2  12   14.10    6.70
   4   2  12    7.90    6.40
   4   2  12   27.30    8.90
   4   2  12   11.60    7.00
   4   2  12   11.70    7.70
  11  -2   4   -0.80    3.60
  11  -2   4    0.20    4.00
  11  -2   4    4.20   13.80
  11  -2   4    4.60    4.90
  11  -2   4    6.00    6.80
 -11   2  -4   -4.20    3.00
 -11   2  -4   -7.90    5.30
 -11   2  -4    0.40    4.00
 -11   2  -4    7.20    8.20
  10  -2   3   84.19   13.20
  10  -2   3   95.39   14.80
  10  -2   3   94.59   20.30
  10  -2   3   74.39   12.70
  10  -2   3   60.59   12.10
  10  -2   3   95.59   15.40
 -10   2  -3  105.89   14.20
 -10   2  -3   64.79   12.20
 -10   2  -3   68.09   17.10
 -10   2  -3   90.69   14.20
 -10   2  -3   76.29   17.90
   9  -2   2   79.89   13.00
   9  -2   2   64.29   15.70
   9  -2   2   68.59   12.30
   9  -2   2   58.39   12.50
   9  -2   2   93.99   14.10
   9  -2   2   65.39   12.80
  -9   2  -2   58.39   15.10
  -9   2  -2  114.99   19.60
  -9   2  -2   97.79   14.70
  -9   2  -2   72.89   11.00
   8  -2   1   10.30    5.00
   8  -2   1   15.50    6.30
   8  -2   1    4.20    4.60
   8  -2   1   11.90    5.30
   8  -2   1   26.00   10.80
   8  -2   1   15.90    6.60
   8  -2   1    9.80    5.10
  -8   2  -1    3.80    6.00
  -8   2  -1   22.30    4.90
  -8   2  -1    7.50    6.40
  -8   2  -1    9.50    5.40
  -8   2  -1   12.70    5.60
  -8   2  -1   17.30    6.80
   7  -2   0   93.39   12.30
   7  -2   0   75.09   12.90
   7  -2   0   73.89   13.10
   7  -2   0   53.29   10.90
   7  -2   0   73.29    9.20
   7  -2   0   75.89   15.80
   7  -2   0   80.99   13.40
  -7   2   0   67.19    8.80
  -7   2   0   84.79    8.60
  -7   2   0  114.89   15.80
  -7   2   0   71.79   12.10
  -7   2   0   65.39   14.30
  -7   2   0   87.99   13.30
  -7   2   0  102.19   14.00
  -7   2   0   77.29   15.80
  -7   2   0   85.09   14.70
  -7   2   0   81.39   13.00
   6  -2  -1   15.60    5.10
   6  -2  -1    8.50    4.10
   6  -2  -1   21.00    8.20
   6  -2  -1   23.90    6.90
   6  -2  -1   22.30    6.70
   6  -2  -1    8.60    4.90
   6  -2  -1   43.00    9.30
   6  -2  -1   13.80    7.20
  -6   2   1   26.00    7.20
  -6   2   1   10.90    6.50
  -6   2   1   14.70    5.80
  -6   2   1   23.60    6.50
  -6   2   1   31.00    6.70
  -6   2   1   17.30    7.30
  -6   2   1   18.40    4.90
  -6   2   1    7.00    4.60
  -6   2   1   26.50    7.50
  -6   2   1   22.80    5.20
   5  -2  -2  134.79   18.00
   5  -2  -2  109.59   14.20
   5  -2  -2  110.79   15.90
   5  -2  -2  125.09   16.60
   5  -2  -2  113.29   15.20
   5  -2  -2  120.29   14.90
   5  -2  -2  113.69   15.40
   5  -2  -2  129.99   17.00
  -5   2   2  140.69   17.40
  -5   2   2  130.49   17.50
  -5   2   2   98.79   14.50
  -5   2   2  118.69   14.50
  -5   2   2  157.88   18.90
  -5   2   2  116.69   18.40
  -5   2   2  160.88   19.00
  -5   2   2  118.99   17.70
  -5   2   2  127.89   15.60
  -5   2   2  102.59   12.00
   4  -2  -3  351.26   31.30
   4  -2  -3  349.47   31.10
   4  -2  -3  364.56   29.90
   4  -2  -3  302.67   30.70
   4  -2  -3  344.37   31.20
   4  -2  -3  380.76   30.90
   4  -2  -3  373.26   30.70
   4  -2  -3  364.56   31.30
  -4   2   3  328.77   30.80
  -4   2   3  337.27   29.40
  -4   2   3  355.96   30.40
  -4   2   3  354.46   31.90
  -4   2   3  348.47   31.10
  -4   2   3  377.06   31.80
  -4   2   3  401.06   31.90
  -4   2   3  355.76   30.80
  -4   2   3  405.76   31.10
   3  -2  -4  103.79   15.10
   3  -2  -4  110.49   13.50
   3  -2  -4   85.59   14.10
   3  -2  -4   62.39   11.60
   3  -2  -4   99.49   14.20
   3  -2  -4   66.59   11.50
   3  -2  -4   88.99   13.80
   3  -2  -4  104.19   13.40
   3  -2  -4   91.69    9.20
  -3   2   4  100.59   14.00
  -3   2   4   99.29   14.60
  -3   2   4  105.79   13.70
  -3   2   4   90.39   13.70
  -3   2   4   88.39   13.70
  -3   2   4   98.19   12.90
  -3   2   4   60.89   11.40
  -3   2   4  138.89   13.10
  -3   2   4   85.99   13.40
   2  -2  -5  709.83   61.09
   2  -2  -5  848.32   60.49
   2  -2  -5  737.53   62.09
   2  -2  -5  812.92   62.29
   2  -2  -5  854.81   60.19
   2  -2  -5  821.22   62.69
   2  -2  -5  772.82   60.99
   2  -2  -5  790.72   61.79
  -2   2   5  806.32   62.49
  -2   2   5  802.22   62.99
  -2   2   5  765.92   61.59
  -2   2   5  777.92   62.49
  -2   2   5  850.01   61.29
  -2   2   5  821.12   62.59
  -2   2   5  758.32   60.89
  -2   2   5  774.02   61.59
  -2   2   5  815.82   61.79
   1  -2  -6   27.10    7.30
   1  -2  -6   30.10    7.60
   1  -2  -6   44.20    9.30
   1  -2  -6   62.49   10.80
   1  -2  -6   54.59   10.30
   1  -2  -6   42.90    9.40
  -1   2   6   37.60    8.50
  -1   2   6   45.90   10.50
  -1   2   6   45.40    9.90
  -1   2   6   56.49   11.20
  -1   2   6   34.90    8.20
  -1   2   6   53.59   10.50
  -1   2   6   47.30    8.50
  -1   2   6   35.70    8.60
   0  -2  -7  161.98   16.40
   0  -2  -7  157.98   16.70
   0  -2  -7  189.48   22.10
   0  -2  -7  136.19   19.10
   0  -2  -7  141.79   15.70
   0  -2  -7  156.08   19.60
   0  -2  -7  120.09   17.60
   0   2   7  157.88   14.90
   0   2   7  160.98   16.60
   0   2   7  163.88   22.60
   0   2   7  159.38   20.00
   0   2   7  187.38   18.40
   0   2   7  188.68   22.60
   0   2   7  178.28   18.00
   0   2   7  150.58   16.60
  -1  -2  -8   18.80    7.90
  -1  -2  -8   18.20    5.60
  -1  -2  -8   18.50    5.70
  -1  -2  -8   15.50    6.30
  -1  -2  -8    4.60    4.70
   1   2   8   17.90    5.10
   1   2   8   21.30    7.30
   1   2   8   16.50    4.30
   1   2   8   17.30    6.60
   1   2   8    6.10    4.40
   1   2   8   19.60    6.70
   1   2   8    0.80    5.00
   1   2   8   16.00    7.30
   1   2   8   21.30    6.90
  -2  -2  -9    2.90    2.60
  -2  -2  -9   -1.20    2.90
  -2  -2  -9    2.10    3.80
  -2  -2  -9   -1.00    3.60
  -2  -2  -9    5.10    4.60
  -2  -2  -9   -4.40    3.70
   2   2   9   -3.20    2.90
   2   2   9    6.20    4.90
   2   2   9    0.80    3.30
   2   2   9   -4.00    4.40
   2   2   9   -1.30    3.50
   2   2   9    1.40    3.20
   2   2   9   -2.00    3.20
  -3  -2 -10   44.70   10.20
  -3  -2 -10   33.30   11.20
  -3  -2 -10   36.70    9.40
   3   2  10   21.30    8.40
   3   2  10   30.70    9.40
   3   2  10   46.40   10.50
   3   2  10   40.20    9.40
   3   2  10   34.50    9.10
  -4  -2 -11   -1.30    4.40
  -4  -2 -11   -0.90    5.80
  -4  -2 -11    2.20    4.30
  -4  -2 -11   -0.30    4.60
   4   2  11    2.90    4.30
   4   2  11    2.80    4.60
   4   2  11   -0.30    4.10
   4   2  11    3.50    5.10
   4   2  11   14.50    8.10
   4   2  11    3.80    5.20
  -5  -2 -12   15.60   10.60
  -5  -2 -12    8.10    7.80
   5   2  12   14.20    7.50
   5   2  12   12.10    6.40
   5   2  12   13.30    7.10
   5   2  12   20.40    7.40
  11  -2   5    6.60    4.60
  11  -2   5    4.50    4.60
  11  -2   5   -0.10    5.30
 -11   2  -5   -3.50    5.50
 -11   2  -5    4.80    9.00
 -11   2  -5   -1.40    4.70
  10  -2   4   21.20   10.60
  10  -2   4   14.10    5.90
  10  -2   4   26.10    7.00
  10  -2   4   16.20    6.10
 -10   2  -4   22.50   10.00
 -10   2  -4   12.20    5.60
 -10   2  -4    3.10    7.60
   9  -2   3   10.80    5.20
   9  -2   3    0.40    3.50
   9  -2   3    5.60    4.40
   9  -2   3    4.60    6.40
   9  -2   3   10.70    5.50
   9  -2   3    5.40    6.10
   9  -2   3    1.90    3.50
  -9   2  -3   11.10    7.40
  -9   2  -3   15.50    5.60
  -9   2  -3    8.90    7.70
  -9   2  -3   18.50    7.80
   8  -2   2  168.08   19.70
   8  -2   2  175.58   20.30
   8  -2   2  153.78   18.60
   8  -2   2  132.99   14.60
   8  -2   2  136.19   23.00
   8  -2   2  159.58   18.60
   8  -2   2  139.69   17.90
   8  -2   2  163.18   24.70
  -8   2  -2  131.09   17.60
  -8   2  -2  146.69   18.20
  -8   2  -2  159.38   23.30
  -8   2  -2  187.38   26.10
  -8   2  -2  136.89   17.60
  -8   2  -2  135.59   14.50
   7  -2   1  283.27   26.70
   7  -2   1  228.68   21.30
   7  -2   1  244.08   21.80
   7  -2   1  231.68   21.80
   7  -2   1  251.07   22.10
   7  -2   1  209.68   18.00
   7  -2   1  210.68   23.00
   7  -2   1  229.68   20.30
   7  -2   1  216.28   21.70
  -7   2  -1  218.28   23.70
  -7   2  -1  191.98   20.80
  -7   2  -1  276.87   26.20
  -7   2  -1  265.77   30.60
  -7   2  -1  206.98   20.80
  -7   2  -1  199.68   20.80
  -7   2  -1  239.88   19.40
  -7   2  -1  250.07   22.00
   6  -2   0  278.77   28.50
   6  -2   0  293.37   23.70
   6  -2   0  302.77   24.80
   6  -2   0  258.47   25.60
   6  -2   0  317.97   26.40
   6  -2   0  302.67   25.80
   6  -2   0  322.47   26.80
   6  -2   0  276.97   26.00
  -6   2   0  261.47   25.30
  -6   2   0  276.87   23.20
  -6   2   0  263.47   25.50
  -6   2   0  322.67   24.70
  -6   2   0  290.47   28.70
  -6   2   0  308.87   26.50
  -6   2   0  319.67   29.10
  -6   2   0  298.57   27.50
  -6   2   0  303.77   23.60
  -6   2   0  290.37   25.80
   5  -2  -1   31.50    7.50
   5  -2  -1   54.99    9.80
   5  -2  -1   35.60    8.10
   5  -2  -1   44.70    5.10
   5  -2  -1   35.80    7.10
   5  -2  -1   46.00   10.60
   5  -2  -1   32.20    6.60
   5  -2  -1   38.80    7.80
   5  -2  -1   37.10    8.00
  -5   2   1   42.30    7.30
  -5   2   1   51.99    9.30
  -5   2   1   42.50    8.70
  -5   2   1   26.70    5.70
  -5   2   1   43.30   10.00
  -5   2   1   39.90    8.30
  -5   2   1   38.40    8.20
  -5   2   1   28.40    8.20
  -5   2   1   36.40    6.50
  -5   2   1   47.50    9.10
   4  -2  -2 1014.90   69.59
   4  -2  -2  872.61   67.19
   4  -2  -2  837.02   67.69
   4  -2  -2  898.61   66.89
   4  -2  -2  907.31   67.79
   4  -2  -2  841.92   66.29
   4  -2  -2  836.62   68.89
   4  -2  -2  913.81   67.79
  -4   2   2  877.81   66.79
  -4   2   2  862.01   66.49
  -4   2   2  898.41   67.59
  -4   2   2  892.71   67.89
  -4   2   2  868.21   68.99
  -4   2   2  866.71   67.59
  -4   2   2  891.51   66.09
  -4   2   2  894.81   68.09
  -4   2   2  936.31   68.79
   3  -2  -3  545.45   43.40
   3  -2  -3  537.95   42.40
   3  -2  -3  488.05   42.60
   3  -2  -3  571.84   43.60
   3  -2  -3  555.44   43.60
   3  -2  -3  554.74   43.90
   3  -2  -3  554.64   43.40
   3  -2  -3  557.74   43.80
  -3   2   3  525.05   43.70
  -3   2   3  575.94   43.90
  -3   2   3  573.74   43.20
  -3   2   3  538.75   42.10
  -3   2   3  551.04   43.20
  -3   2   3  476.55   42.80
  -3   2   3  567.64   43.30
  -3   2   3  546.85   43.80
  -3   2   3  536.95   43.50
   2  -2  -4  643.24   49.60
   2  -2  -4  577.94   48.20
   2  -2  -4  696.93   50.49
   2  -2  -4  638.94   49.10
   2  -2  -4  612.64   49.50
   2  -2  -4  666.73   49.50
   2  -2  -4  617.64   49.70
   2  -2  -4  625.94   47.90
  -2   2   4  634.34   49.00
  -2   2   4  618.44   49.70
  -2   2   4  626.64   49.60
  -2   2   4  608.94   49.60
  -2   2   4  571.84   49.00
  -2   2   4  609.64   48.20
  -2   2   4  618.34   48.90
  -2   2   4  662.83   47.90
  -2   2   4  624.14   49.00
   1  -2  -5  198.18   19.30
   1  -2  -5  193.28   18.80
   1  -2  -5  180.68   18.40
   1  -2  -5  191.28   18.20
   1  -2  -5  197.18   19.30
   1  -2  -5  179.98   18.20
  -1   2   5  206.88   18.90
  -1   2   5  212.98   18.60
  -1   2   5  196.88   17.90
  -1   2   5  201.58   20.10
  -1   2   5  196.38   19.50
  -1   2   5  206.08   18.90
  -1   2   5  215.48   19.80
  -1   2   5  186.68   19.10
   0  -2  -6  799.12   61.19
   0  -2  -6  819.02   59.89
   0  -2  -6  812.52   60.39
   0  -2  -6  765.82   59.49
   0  -2  -6  742.23   60.49
   0  -2  -6  773.32   60.89
   0  -2  -6  747.13   60.69
   0   2   6  800.52   58.29
   0   2   6  832.82   60.39
   0   2   6  789.12   60.39
   0   2   6  733.53   61.99
   0   2   6  770.32   61.09
   0   2   6  787.32   60.29
   0   2   6  724.33   60.59
  -1  -2  -7  392.06   30.60
  -1  -2  -7  337.17   31.60
  -1  -2  -7  366.56   32.30
  -1  -2  -7  358.86   30.30
  -1  -2  -7  372.96   33.40
   1   2   7  385.26   34.30
   1   2   7  356.86   31.50
   1   2   7  352.06   32.10
   1   2   7  358.56   32.20
   1   2   7  328.67   30.90
   1   2   7  388.86   28.30
   1   2   7  376.06   31.80
   1   2   7  385.76   32.70
   1   2   7  387.96   28.60
  -2  -2  -8  244.88   23.40
  -2  -2  -8  237.58   23.10
  -2  -2  -8  229.48   23.40
  -2  -2  -8  229.08   23.90
  -2  -2  -8  242.58   20.20
  -2  -2  -8  227.98   22.50
  -2  -2  -8  263.57   20.30
   2   2   8  218.88   23.30
   2   2   8  245.18   23.10
   2   2   8  256.77   23.30
   2   2   8  276.07   24.30
   2   2   8  255.97   24.00
   2   2   8  224.68   22.90
  -3  -2  -9    8.10    5.90
  -3  -2  -9    6.20    5.10
  -3  -2  -9   25.00    7.80
  -3  -2  -9   18.60    8.60
   3   2   9   20.70    7.00
   3   2   9    7.40    5.30
   3   2   9    4.70    4.20
   3   2   9    4.00    4.70
   3   2   9   11.40    6.10
   3   2   9   19.40    6.90
   3   2   9    6.80    6.50
  -4  -2 -10   21.40    9.20
  -4  -2 -10   38.50    9.50
  -4  -2 -10   19.60    7.30
  -4  -2 -10   15.60    8.40
   4   2  10   13.90    6.40
   4   2  10   25.70    7.70
   4   2  10   25.90    8.00
   4   2  10   14.10    6.50
   4   2  10   23.30    8.00
  -5  -2 -11   18.80    8.60
  -5  -2 -11   27.20   11.50
   5   2  11   34.90    9.40
   5   2  11   33.20    8.80
   5   2  11   16.60    7.40
   5   2  11   36.40   10.20
  10  -2   5    8.50    8.60
  10  -2   5    6.50    5.70
  10  -2   5    6.00    4.20
  10  -2   5    1.90    3.50
 -10   2  -5    5.90    5.60
 -10   2  -5    3.40    7.00
 -10   2  -5   -7.20    4.60
 -10   2  -5   -0.70    2.90
   9  -2   4   45.70    9.00
   9  -2   4   50.09    9.40
   9  -2   4   36.20   12.50
   9  -2   4   63.19   12.00
   9  -2   4   54.79    9.30
   9  -2   4   52.49    9.60
  -9   2  -4   43.90    8.40
  -9   2  -4   56.69    9.20
  -9   2  -4   47.70   10.40
  -9   2  -4   41.00   12.70
  -9   2  -4   37.70   12.50
   8  -2   3   50.89    9.30
   8  -2   3   77.79   11.40
   8  -2   3   64.19   11.00
   8  -2   3   61.69   10.70
   8  -2   3   62.89    9.70
   8  -2   3   51.49    9.50
   8  -2   3   47.60   13.20
  -8   2  -3   56.39   14.30
  -8   2  -3   81.49   11.70
  -8   2  -3   27.30   10.80
  -8   2  -3   52.59    9.00
  -8   2  -3   74.99   15.70
   7  -2   2   27.80    7.20
   7  -2   2   39.80    5.20
   7  -2   2   46.80   11.90
   7  -2   2   39.40    8.00
   7  -2   2   27.80    8.40
   7  -2   2   40.00    8.30
   7  -2   2   39.30    8.20
   7  -2   2   38.40    8.10
   7  -2   2   45.80    7.60
  -7   2  -2   51.39   11.70
  -7   2  -2   47.20   11.90
  -7   2  -2   60.29    9.30
  -7   2  -2   29.10    7.10
  -7   2  -2   56.49    9.30
  -7   2  -2   41.60    7.90
  -7   2  -2   67.09   13.20
  -7   2  -2   43.80    8.10
   6  -2   1  269.87   23.50
   6  -2   1  271.67   23.70
   6  -2   1  285.57   25.70
   6  -2   1  289.87   21.70
   6  -2   1  266.77   23.20
   6  -2   1  248.08   23.30
   6  -2   1  238.78   24.40
   6  -2   1  281.37   22.70
   6  -2   1  258.57   26.40
   6  -2   1  274.67   23.70
   6  -2   1  266.07   22.30
  -6   2  -1  281.27   26.90
  -6   2  -1  283.77   23.60
  -6   2  -1  255.07   21.80
  -6   2  -1  235.88   23.20
  -6   2  -1  270.17   21.10
  -6   2  -1  269.67   23.20
  -6   2  -1  258.97   25.80
  -6   2  -1  265.37   26.30
  -6   2  -1  265.17   23.40
   5  -2   0  332.47   27.30
   5  -2   0  299.27   25.50
   5  -2   0  321.47   26.70
   5  -2   0  339.47   25.50
   5  -2   0  312.17   27.10
   5  -2   0  293.97   26.70
   5  -2   0  334.07   27.20
   5  -2   0  309.77   29.30
  -5   2   0  286.17   26.40
  -5   2   0  314.77   25.10
  -5   2   0  297.97   25.10
  -5   2   0  344.77   24.90
  -5   2   0  334.77   27.20
  -5   2   0  343.77   28.50
  -5   2   0  293.97   26.60
  -5   2   0  305.77   28.90
  -5   2   0  337.47   24.40
  -5   2   0  296.17   26.90
  -5   2   0  348.97   30.00
   4  -2  -1  198.58   17.00
   4  -2  -1  182.48   17.80
   4  -2  -1  192.08   14.90
   4  -2  -1  234.78   18.80
   4  -2  -1  182.98   19.20
   4  -2  -1  171.18   16.80
   4  -2  -1  189.68   18.10
   4  -2  -1  201.08   18.10
   4  -2  -1  198.58   17.80
  -4   2   1  202.68   19.80
  -4   2   1  190.68   16.40
  -4   2   1  183.68   17.80
  -4   2   1  184.18   18.00
  -4   2   1  201.68   19.40
  -4   2   1  232.88   18.90
  -4   2   1  203.18   17.00
  -4   2   1  193.98   18.00
  -4   2   1  210.98   18.10
  -4   2   1  163.08   17.40
   3  -2  -2  388.86   32.40
   3  -2  -2  386.46   32.70
   3  -2  -2  398.86   32.90
   3  -2  -2  377.26   32.00
   3  -2  -2  378.96   31.50
   3  -2  -2  399.86   32.70
   3  -2  -2  423.56   33.50
   3  -2  -2  405.06   32.40
  -3   2   2  429.06   32.50
  -3   2   2  418.96   31.60
  -3   2   2  374.86   32.70
  -3   2   2  418.96   33.70
  -3   2   2  427.66   32.30
  -3   2   2  397.06   32.30
  -3   2   2  405.06   32.70
  -3   2   2  377.26   32.60
  -3   2   2  425.06   33.00
   2  -2  -3    1.70    3.40
   2  -2  -3    0.70    2.90
   2  -2  -3    1.40    2.80
   2  -2  -3    0.50    2.40
   2  -2  -3    3.20    3.60
   2  -2  -3   -2.90    2.40
   2  -2  -3    1.90    3.20
   2  -2  -3    2.20    3.70
   2  -2  -3    2.30    3.10
  -2   2   3    3.70    2.90
  -2   2   3    2.70    3.20
  -2   2   3    1.60    2.90
  -2   2   3    1.20    2.70
  -2   2   3    2.20    3.40
  -2   2   3    4.30    3.40
  -2   2   3    1.60    2.70
  -2   2   3    1.20    3.30
  -2   2   3   -3.50    2.50
   1  -2  -4  310.27   26.20
   1  -2  -4  284.37   25.30
   1  -2  -4  259.87   25.40
   1  -2  -4  309.87   25.20
   1  -2  -4  300.27   25.50
   1  -2  -4  299.37   26.20
   1  -2  -4  348.37   25.10
   1  -2  -4  306.27   26.80
  -1   2   4  304.07   25.60
  -1   2   4  314.97   26.20
  -1   2   4  273.37   24.60
  -1   2   4  329.57   27.00
  -1   2   4  290.17   25.40
  -1   2   4  286.97   25.90
  -1   2   4  346.87   28.40
  -1   2   4  296.67   25.00
   0  -2  -5  130.29   12.90
   0  -2  -5  130.29   13.20
   0  -2  -5  113.69    9.70
   0  -2  -5  119.09   15.30
   0  -2  -5  127.69   13.10
   0  -2  -5  145.79   14.20
   0  -2  -5  117.99   15.20
   0  -2  -5  114.69   15.20
   0   2   5  118.49   13.00
   0   2   5  133.09   13.80
   0   2   5  129.79   11.60
   0   2   5  111.49   12.80
   0   2   5  151.08   13.60
   0   2   5  125.59   13.60
   0   2   5  102.49   15.60
   0   2   5  130.99   13.80
  -1  -2  -6  176.18   16.20
  -1  -2  -6  175.78   18.30
  -1  -2  -6  174.18   17.50
  -1  -2  -6  179.98   16.30
  -1  -2  -6  164.98   17.20
   1   2   6  152.48   16.70
   1   2   6  181.58   17.90
   1   2   6  182.58   14.30
   1   2   6  149.59   17.00
   1   2   6  189.98   17.10
   1   2   6  186.08   17.30
   1   2   6  165.78   17.40
   1   2   6  180.98   18.90
  -2  -2  -7   54.49   10.30
  -2  -2  -7   39.70    7.00
  -2  -2  -7   61.29   10.40
  -2  -2  -7   61.59   10.80
  -2  -2  -7   43.70    9.60
  -2  -2  -7   52.49   12.00
  -2  -2  -7   76.29    9.10
   2   2   7   54.99   10.10
   2   2   7   64.79   11.40
   2   2   7   45.70    9.50
   2   2   7   33.00    8.80
   2   2   7   40.00   10.10
   2   2   7   59.09    9.60
   2   2   7   63.49   10.50
   2   2   7   59.49   12.40
  -3  -2  -8   20.30    6.10
  -3  -2  -8   19.60    7.90
  -3  -2  -8   16.90    5.90
  -3  -2  -8   18.20    6.40
  -3  -2  -8   24.00    7.40
  -3  -2  -8   15.60    6.50
   3   2   8    8.10    6.10
   3   2   8   17.70    5.90
   3   2   8   17.20    6.00
   3   2   8   14.90    6.40
   3   2   8   19.90    6.40
   3   2   8    9.00    5.80
   3   2   8   34.30    8.20
  -4  -2  -9    2.30    3.70
  -4  -2  -9    0.40    3.00
  -4  -2  -9   -1.70    4.90
  -4  -2  -9    8.00    5.50
   4   2   9   -2.90    3.00
   4   2   9    1.00    3.60
   4   2   9    2.70    5.60
   4   2   9    4.00    4.90
   4   2   9    6.40    5.00
   4   2   9    1.80    3.40
   4   2   9    0.60    3.40
  -5  -2 -10    0.60    3.60
  -5  -2 -10   -5.20    4.70
   5   2  10    5.40    6.80
   5   2  10    2.60    4.20
   5   2  10   -1.30    3.70
   5   2  10    9.00    5.60
   5   2  10    1.10    3.60
   5   2  10    1.00    3.60
  -6  -2 -11   21.40    8.70
  -6  -2 -11    5.10    4.20
   6   2  11   22.50    7.40
   6   2  11   25.40    9.40
   6   2  11   12.50    5.70
  10  -2   6    1.60    2.50
  10  -2   6   -5.00    3.10
  10  -2   6    6.30    8.60
 -10   2  -6    5.30    5.20
 -10   2  -6   14.40   11.30
 -10   2  -6   -0.20    5.90
   9  -2   5   61.59   15.10
   9  -2   5   60.39    9.90
   9  -2   5   66.49   10.00
   9  -2   5   82.19   13.50
  -9   2  -5   84.69   17.00
  -9   2  -5   67.29   13.20
  -9   2  -5   66.49    9.30
  -9   2  -5   64.89    9.40
  -9   2  -5   67.69   17.20
   8  -2   4    7.50    3.80
   8  -2   4    4.20    6.10
   8  -2   4    9.60    2.70
   8  -2   4    6.50    2.40
   8  -2   4    5.00    3.30
  -8   2  -4    9.80    7.20
  -8   2  -4    3.40    6.00
  -8   2  -4    9.00    4.00
  -8   2  -4   10.60    5.90
  -8   2  -4    4.70    5.20
  -8   2  -4    7.80    6.50
   7  -2   3   13.50    4.60
   7  -2   3   14.70    4.80
   7  -2   3    8.60    5.80
   7  -2   3   12.40    4.70
   7  -2   3   10.50    2.90
   7  -2   3    4.10    3.90
   7  -2   3   11.60    8.10
   7  -2   3   15.70    5.40
   7  -2   3   14.30    4.20
  -7   2  -3    9.10    5.00
  -7   2  -3   14.40    6.50
  -7   2  -3   16.50    5.00
  -7   2  -3   18.60    7.90
  -7   2  -3   28.90    8.90
   6  -2   2   18.40    4.60
   6  -2   2   30.50    6.50
   6  -2   2   35.60    8.60
   6  -2   2   27.80    6.00
   6  -2   2   16.60    6.40
   6  -2   2   28.50    6.60
   6  -2   2   18.70    6.20
   6  -2   2   25.30    4.50
   6  -2   2   29.60    6.40
   6  -2   2   16.00    5.10
   6  -2   2   19.30    7.10
  -6   2  -2   19.10    5.30
  -6   2  -2   25.40    5.50
  -6   2  -2   15.10    6.50
  -6   2  -2   19.50    5.20
  -6   2  -2   19.90    5.20
  -6   2  -2   18.60    6.90
  -6   2  -2   16.80    7.00
  -6   2  -2   21.20    5.40
   5  -2   1  527.75   40.10
   5  -2   1  526.25   38.70
   5  -2   1  552.04   39.90
   5  -2   1  478.05   42.80
   5  -2   1  497.55   40.00
   5  -2   1  563.34   40.10
   5  -2   1  511.55   41.70
   5  -2   1  493.85   41.90
   5  -2   1  528.85   40.30
   5  -2   1  462.55   38.70
   5  -2   1  551.24   40.20
  -5   2  -1  491.35   39.90
  -5   2  -1  485.85   42.10
  -5   2  -1  544.55   43.40
  -5   2  -1  534.05   43.20
  -5   2  -1  508.55   38.50
  -5   2  -1  521.65   40.00
  -5   2  -1  513.75   39.00
  -5   2  -1  480.25   39.90
  -5   2  -1  517.35   39.80
   4  -2   0  263.67   21.90
   4  -2   0  271.27   21.80
   4  -2   0  279.07   22.00
   4  -2   0  244.18   21.70
   4  -2   0  239.98   21.40
   4  -2   0  261.97   20.30
   4  -2   0  247.28   23.70
  -4   2   0  268.47   20.70
  -4   2   0  251.77   19.70
  -4   2   0  274.87   22.10
  -4   2   0  270.67   20.50
  -4   2   0  257.17   23.60
  -4   2   0  253.67   21.70
  -4   2   0  210.98   21.20
  -4   2   0  268.77   20.10
  -4   2   0  254.37   22.70
  -4   2   0  245.98   23.60
   3  -2  -1  494.35   38.80
   3  -2  -1  487.15   38.10
   3  -2  -1  564.04   38.90
   3  -2  -1  485.65   38.30
   3  -2  -1  505.95   39.80
   3  -2  -1  520.15   36.00
   3  -2  -1  520.45   38.90
   3  -2  -1  442.36   38.00
   3  -2  -1  502.35   38.60
  -3   2   1  484.85   38.30
  -3   2   1  519.95   39.70
  -3   2   1  460.55   39.70
  -3   2   1  524.85   38.20
  -3   2   1  491.95   37.40
  -3   2   1  485.85   38.60
  -3   2   1  465.45   37.70
  -3   2   1  506.45   38.80
  -3   2   1  486.05   40.00
   2  -2  -2  186.38   16.20
   2  -2  -2  146.09   15.70
   2  -2  -2  170.28   16.00
   2  -2  -2  171.68   16.00
   2  -2  -2  186.38   16.40
   2  -2  -2  160.78   15.70
   2  -2  -2  193.58   16.20
   2  -2  -2  188.38   15.90
   2  -2  -2  164.68   15.90
  -2   2   2  159.98   15.50
  -2   2   2  162.48   15.90
  -2   2   2  170.08   16.90
  -2   2   2  174.18   16.10
  -2   2   2  195.98   16.20
  -2   2   2  172.38   15.80
  -2   2   2  167.78   15.00
  -2   2   2  162.38   16.00
  -2   2   2  184.98   15.90
   1  -2  -3  453.95   38.00
   1  -2  -3  491.75   38.50
   1  -2  -3  482.55   36.40
   1  -2  -3  489.15   39.60
   1  -2  -3  489.75   37.70
   1  -2  -3  527.85   38.30
   1  -2  -3  469.05   38.00
   1  -2  -3  457.65   37.40
  -1   2   3  514.25   39.00
  -1   2   3  492.55   38.60
  -1   2   3  549.54   38.00
  -1   2   3  412.76   37.50
  -1   2   3  477.75   37.20
  -1   2   3  463.65   37.90
  -1   2   3  462.45   37.00
  -1   2   3  530.55   38.50
   0  -2  -4  375.36   28.30
   0  -2  -4  416.56   31.80
   0  -2  -4  383.46   30.90
   0  -2  -4  399.26   30.90
   0  -2  -4  376.66   31.30
   0  -2  -4  403.46   31.50
   0  -2  -4  377.86   32.10
   0   2   4  405.46   31.60
   0   2   4  370.76   31.30
   0   2   4  416.46   29.50
   0   2   4  385.46   30.80
   0   2   4  384.66   30.90
   0   2   4  352.26   31.80
   0   2   4  385.36   31.50
   0   2   4  350.46   30.50
  -1  -2  -5  648.04   50.49
  -1  -2  -5  628.54   48.40
  -1  -2  -5  638.34   49.70
  -1  -2  -5  644.44   48.30
  -1  -2  -5  662.43   49.90
   1   2   5  622.94   49.60
   1   2   5  653.93   49.20
   1   2   5  645.54   46.20
   1   2   5  586.94   48.80
   1   2   5  642.64   49.80
   1   2   5  628.54   48.80
   1   2   5  673.03   49.90
   1   2   5  603.84   50.49
  -2  -2  -6   94.99   10.00
  -2  -2  -6  120.99   15.00
  -2  -2  -6   93.29    9.90
  -2  -2  -6  115.09   14.40
  -2  -2  -6   94.49   13.00
  -2  -2  -6  135.19   15.20
  -2  -2  -6   97.99   15.70
  -2  -2  -6  105.29   13.80
   2   2   6   91.39   13.50
   2   2   6  124.29   14.90
   2   2   6  101.89   11.30
   2   2   6  104.79   13.80
   2   2   6  110.09   14.20
   2   2   6   95.79   14.80
   2   2   6  104.69   13.70
  -3  -2  -7  150.38   18.00
  -3  -2  -7  197.38   24.00
  -3  -2  -7  148.29   15.80
  -3  -2  -7  146.69   15.10
  -3  -2  -7  134.49   18.30
  -3  -2  -7  150.68   15.50
   3   2   7  144.69   15.60
   3   2   7  172.38   16.60
   3   2   7  149.88   20.70
   3   2   7  147.99   12.10
   3   2   7  142.99   19.80
   3   2   7  129.99   14.70
   3   2   7  151.38   18.20
   3   2   7  124.29   14.60
   3   2   7  183.28   16.60
  -4  -2  -8   11.00    5.80
  -4  -2  -8    6.50    4.40
  -4  -2  -8    7.70    4.80
  -4  -2  -8   15.20    7.30
  -4  -2  -8   15.00    5.60
   4   2   8   23.20    7.90
   4   2   8   10.60    5.20
   4   2   8   -0.10    3.30
   4   2   8   14.50    5.70
   4   2   8   12.70    5.70
   4   2   8    4.80    4.70
   4   2   8    8.90    4.70
  -5  -2  -9    9.40    4.60
  -5  -2  -9   10.50    8.30
  -5  -2  -9    5.20    5.30
   5   2   9   -1.30    3.40
   5   2   9    4.00    4.70
   5   2   9    2.10    5.40
   5   2   9    6.80    4.10
   5   2   9    0.10    3.60
   5   2   9    4.70    4.10
   5   2   9   -1.60    3.90
   5   2   9    2.00    2.50
  -6  -2 -10   34.50   12.40
  -6  -2 -10   21.40    6.50
  -6  -2 -10   33.70   10.20
   6   2  10   26.20    8.90
   6   2  10   27.30    7.90
   6   2  10   26.70    5.60
   6   2  10   16.40    9.40
   6   2  10   29.60    8.00
   6   2  10   29.80    7.80
  -7  -2 -11   -4.20    5.90
  -7  -2 -11    9.20    7.10
  -7  -2 -11    3.30    4.00
   7   2  11    2.20    3.00
   7   2  11   -1.90    4.80
   7   2  11   -5.20    2.60
  10  -2   7    4.30    7.50
  10  -2   7    4.30    5.40
 -10   2  -7   -5.10    4.10
 -10   2  -7    2.90    5.70
 -10   2  -7   18.60   10.90
   9  -2   6    1.70    7.10
   9  -2   6    3.60    4.70
   9  -2   6    1.30    2.20
   9  -2   6    6.00    3.70
   9  -2   6    0.30    2.30
  -9   2  -6   -2.90    4.00
  -9   2  -6    3.80    7.90
  -9   2  -6   -0.40    5.20
   8  -2   5   42.10    6.50
   8  -2   5   34.00    6.60
   8  -2   5   42.40    8.70
   8  -2   5   29.30    5.70
   8  -2   5   47.60   12.80
   8  -2   5   37.50    6.70
  -8   2  -5   52.59   12.10
  -8   2  -5   29.40    5.70
  -8   2  -5   34.80    5.90
  -8   2  -5   25.10    9.80
   7  -2   4  141.89   12.60
   7  -2   4  114.19   13.10
   7  -2   4  164.48   21.20
   7  -2   4  125.59   12.00
   7  -2   4  127.49   12.50
   7  -2   4  127.19   12.70
  -7   2  -4  155.58   22.40
  -7   2  -4  127.89   19.60
  -7   2  -4  121.79   12.20
  -7   2  -4  129.99   17.30
  -7   2  -4  168.78   22.40
  -7   2  -4  122.69   12.40
   6  -2   3  135.99   15.40
   6  -2   3  162.48   20.60
   6  -2   3  140.89   13.60
   6  -2   3  152.08   14.00
   6  -2   3  161.78   14.20
   6  -2   3  148.89   20.60
   6  -2   3  153.08   13.90
   6  -2   3  132.39   12.90
   6  -2   3  151.48   20.20
  -6   2  -3  167.28   20.80
  -6   2  -3  150.58   15.20
  -6   2  -3  177.48   22.30
  -6   2  -3  138.49   13.60
  -6   2  -3  152.68   13.70
   5  -2   2  176.88   15.40
   5  -2   2  190.58   16.60
   5  -2   2  184.48   18.90
   5  -2   2  198.48   19.00
   5  -2   2  185.38   16.40
   5  -2   2  197.08   17.70
   5  -2   2  197.08   16.40
   5  -2   2  185.38   19.70
   5  -2   2  183.78   16.40
  -5   2  -2  187.18   16.30
  -5   2  -2  188.98   16.30
  -5   2  -2  176.78   19.30
  -5   2  -2  188.68   19.50
  -5   2  -2  211.78   19.80
  -5   2  -2  196.88   17.30
   4  -2   1  202.88   15.30
   4  -2   1  189.68   16.30
   4  -2   1  210.58   16.60
   4  -2   1  178.48   18.50
   4  -2   1  178.48   17.50
   4  -2   1  199.58   16.20
   4  -2   1  189.88   15.90
   4  -2   1  180.88   17.80
   4  -2   1  183.58   15.50
   4  -2   1  192.58   16.30
   4  -2   1  201.88   16.40
  -4   2  -1  197.48   16.20
  -4   2  -1  160.68   15.90
  -4   2  -1  175.08   16.00
  -4   2  -1  187.88   16.10
  -4   2  -1  186.28   18.00
  -4   2  -1  175.98   18.30
  -4   2  -1  195.38   15.60
  -4   2  -1  183.18   18.30
   3  -2   0  248.68   20.60
   3  -2   0  278.67   19.60
   3  -2   0  248.68   20.60
   3  -2   0  241.68   20.30
   3  -2   0  249.97   20.20
   3  -2   0  252.17   19.60
   3  -2   0  255.57   20.10
   3  -2   0  252.67   22.10
   3  -2   0  263.77   20.80
   3  -2   0  238.98   22.10
  -3   2   0  251.27   21.30
  -3   2   0  240.08   21.40
  -3   2   0  263.07   19.30
  -3   2   0  258.27   20.80
  -3   2   0  237.88   21.90
  -3   2   0  243.28   20.00
  -3   2   0  258.67   20.60
  -3   2   0  260.97   19.60
  -3   2   0  211.18   21.60
   2  -2  -1 1772.12  126.49
   2  -2  -1 1718.13  125.89
   2  -2  -1 1830.42  126.79
   2  -2  -1 1637.74  126.29
   2  -2  -1 1674.73  127.19
   2  -2  -1 1716.63  126.79
   2  -2  -1 1785.22  127.29
  -2   2   1 1784.72  126.79
  -2   2   1 1791.52  126.89
  -2   2   1 1724.93  126.29
  -2   2   1 1768.62  126.49
  -2   2   1 1808.22  126.79
  -2   2   1 1785.12  125.89
  -2   2   1 1749.82  127.09
  -2   2   1 1883.01  127.79
  -2   2   1 1749.92  126.19
   1  -2  -2   90.59    9.80
   1  -2  -2  114.89   10.40
   1  -2  -2  103.39    9.30
   1  -2  -2   85.59    9.40
   1  -2  -2   99.89    9.30
   1  -2  -2  102.59    9.70
   1  -2  -2   88.29    9.80
   1  -2  -2   75.69    8.90
   1  -2  -2   90.09    9.90
  -1   2   2  101.49   10.00
  -1   2   2   79.89    9.30
  -1   2   2  101.09   10.20
  -1   2   2  102.39    9.50
  -1   2   2   90.99    9.90
  -1   2   2   93.19    9.10
  -1   2   2   98.59    9.40
  -1   2   2   89.19    9.80
   0  -2  -3  102.09   10.80
   0  -2  -3   94.89   10.20
   0  -2  -3  102.09   12.60
   0  -2  -3  121.69   10.90
   0  -2  -3  105.69    9.00
   0  -2  -3   93.69   10.10
   0   2   3  104.99    9.10
   0   2   3   95.49   11.50
   0   2   3   92.49   11.60
   0   2   3  101.19   10.50
   0   2   3   95.99   10.50
   0   2   3  116.09   10.50
   0   2   3  101.29   10.80
   0   2   3  121.59   13.70
  -1  -2  -4    2.30    1.40
  -1  -2  -4    1.90    2.90
  -1  -2  -4    3.00    2.90
  -1  -2  -4    5.30    3.10
  -1  -2  -4    2.30    3.00
   1   2   4    7.30    3.80
   1   2   4    4.60    3.50
   1   2   4    4.60    3.20
   1   2   4    4.30    3.60
   1   2   4    9.20    3.80
   1   2   4    9.50    3.70
  -2  -2  -5  344.17   26.00
  -2  -2  -5  354.76   28.80
  -2  -2  -5  335.87   28.50
  -2  -2  -5  342.67   28.30
  -2  -2  -5  349.67   27.10
  -2  -2  -5  356.26   28.90
  -2  -2  -5  366.96   27.10
  -2  -2  -5  355.56   29.00
  -2  -2  -5  334.87   30.10
   2   2   5  356.56   26.00
   2   2   5  343.47   28.30
   2   2   5  280.17   28.90
   2   2   5  332.77   28.90
   2   2   5  316.37   28.10
   2   2   5  379.36   28.40
   2   2   5  359.26   29.00
   2   2   5  349.87   29.00
  -3  -2  -6  239.48   22.00
  -3  -2  -6  231.88   19.20
  -3  -2  -6  256.57   21.90
  -3  -2  -6  232.08   20.90
  -3  -2  -6  271.37   24.40
  -3  -2  -6  216.88   21.00
  -3  -2  -6  239.98   21.60
   3   2   6  238.68   20.90
   3   2   6  245.98   21.60
   3   2   6  236.18   23.90
   3   2   6  255.17   21.40
   3   2   6  244.28   21.80
   3   2   6  206.48   22.20
   3   2   6  239.68   21.90
   3   2   6  216.98   21.40
  -4  -2  -7  101.09   14.70
  -4  -2  -7  101.79   24.20
  -4  -2  -7   73.79   12.20
  -4  -2  -7  109.19   14.20
  -4  -2  -7   80.49   10.70
  -4  -2  -7   96.89   13.60
  -4  -2  -7   85.39   12.50
   4   2   7  118.59   14.90
   4   2   7  105.19   14.10
   4   2   7   76.09   13.90
   4   2   7   94.39   11.20
   4   2   7   88.79   13.40
   4   2   7  111.39   14.70
   4   2   7   93.49   12.80
  -5  -2  -8    4.20    3.40
  -5  -2  -8   -2.20    3.10
  -5  -2  -8    5.00    3.80
  -5  -2  -8    0.00    4.40
  -5  -2  -8   -1.80    3.90
   5   2   8   -4.70    3.90
   5   2   8    2.00    4.10
   5   2   8    1.30    4.40
   5   2   8    3.70    4.00
   5   2   8    1.90    3.10
   5   2   8    1.60    3.80
   5   2   8   -1.80    2.90
   5   2   8    5.70    3.80
  -6  -2  -9   -1.10    4.50
  -6  -2  -9    1.60    5.80
   6   2   9    1.20    3.50
   6   2   9    5.20    5.10
   6   2   9    2.40    4.30
   6   2   9   -0.50    3.30
   6   2   9    2.70    4.40
  -7  -2 -10   -2.80    4.10
  -7  -2 -10    1.70    3.10
  -7  -2 -10    4.40    7.70
   7   2  10    5.90    4.60
   7   2  10   -0.10    3.90
   7   2  10   -1.10    3.90
   7   2  10    4.10    6.20
   7   2  10    3.50    4.20
   7   2  10    1.50    5.50
   9  -2   7    3.80    4.20
   9  -2   7   12.90    8.10
   9  -2   7   10.80    4.30
   9  -2   7    6.00    3.90
   9  -2   7    9.70    5.30
  -9   2  -7    2.00    7.30
  -9   2  -7    1.20    5.70
  -9   2  -7   14.90    7.60
   8  -2   6    8.10    3.90
   8  -2   6   11.40    5.10
   8  -2   6    9.80    2.80
   8  -2   6   21.70    8.90
   8  -2   6   11.10    4.40
   8  -2   6   14.50    4.90
  -8   2  -6    0.50    5.10
  -8   2  -6    9.20    6.40
  -8   2  -6   14.40    9.20
   7  -2   5    1.90    2.40
   7  -2   5    1.90    2.40
   7  -2   5    1.60    5.10
   7  -2   5   -2.80    3.20
   7  -2   5   -0.80    2.50
   7  -2   5   -2.80    2.50
   7  -2   5   -2.80    1.80
  -7   2  -5   -0.10    2.00
  -7   2  -5    1.30    2.00
  -7   2  -5   -2.30    3.50
  -7   2  -5   -2.00    4.30
  -7   2  -5   -0.20    4.90
   6  -2   4    3.20    4.20
   6  -2   4   10.50    6.00
   6  -2   4    7.10    2.90
   6  -2   4    7.40    2.90
   6  -2   4   10.40    3.70
   6  -2   4    6.40    2.50
   6  -2   4    7.60    3.10
  -6   2  -4   11.30    5.70
  -6   2  -4   14.30    3.70
  -6   2  -4    7.50    2.80
  -6   2  -4    2.90    4.40
  -6   2  -4    4.90    5.10
  -6   2  -4   11.50    5.20
   5  -2   3    2.90    3.30
   5  -2   3    0.60    2.10
   5  -2   3    0.10    3.50
   5  -2   3    2.80    2.10
   5  -2   3    0.10    1.70
   5  -2   3    0.00    3.50
   5  -2   3    0.30    3.70
   5  -2   3    3.00    1.70
  -5   2  -3    0.00    1.70
  -5   2  -3   -4.60    2.50
  -5   2  -3   -1.40    1.40
  -5   2  -3    2.20    3.40
  -5   2  -3    3.90    4.50
  -5   2  -3    3.10    3.40
   4  -2   2  338.97   24.80
   4  -2   2  324.57   24.40
   4  -2   2  323.17   25.30
   4  -2   2  312.07   27.90
   4  -2   2  314.77   26.40
   4  -2   2  350.26   29.00
   4  -2   2  329.67   25.40
   4  -2   2  354.66   27.30
   4  -2   2  325.07   28.20
  -4   2  -2  326.67   25.20
  -4   2  -2  287.17   25.10
  -4   2  -2  368.26   27.00
  -4   2  -2  357.46   28.70
  -4   2  -2  314.37   28.10
  -4   2  -2  312.37   28.40
   3  -2   1  113.99   11.30
   3  -2   1  116.19   12.00
   3  -2   1   94.89   10.10
   3  -2   1  106.79    9.80
   3  -2   1  110.19    9.70
   3  -2   1  105.89    9.10
   3  -2   1  133.19   12.30
   3  -2   1  102.69    8.80
   3  -2   1  112.19    9.70
   3  -2   1  119.39    9.90
   3  -2   1  118.89   11.60
   3  -2   1  108.89    9.80
  -3   2  -1   99.99   13.00
  -3   2  -1  103.79    9.50
  -3   2  -1  107.59    9.80
  -3   2  -1  109.19   13.20
  -3   2  -1  112.59   11.70
  -3   2  -1  112.99   10.10
  -3   2  -1  103.99    9.70
   2  -2   0  383.16   29.80
   2  -2   0  407.16   29.10
   2  -2   0  399.46   29.70
   2  -2   0  404.26   29.50
   2  -2   0  417.16   29.90
   2  -2   0  367.16   30.90
   2  -2   0  371.06   30.90
   2  -2   0  369.66   29.10
   2  -2   0  394.56   29.80
   2  -2   0  388.86   29.90
  -2   2   0  395.46   28.90
  -2   2   0  397.66   29.80
  -2   2   0  410.26   31.30
  -2   2   0  379.76   30.90
  -2   2   0  421.96   29.90
  -2   2   0  407.26   30.40
  -2   2   0  395.66   29.10
  -2   2   0  405.96   29.90
  -2   2   0  388.16   29.90
   1  -2  -1 2891.81  205.78
   0  -2  -2  491.65   35.20
   0  -2  -2  481.35   33.60
   0  -2  -2  477.85   34.80
   0  -2  -2  431.86   34.90
   0  -2  -2  461.25   35.10
   0  -2  -2  463.75   35.00
   0  -2  -2  469.05   35.20
   0  -2  -2  487.95   34.70
   0   2   2  435.66   33.50
   0   2   2  457.55   34.60
   0   2   2  447.16   34.90
   0   2   2  445.16   34.50
   0   2   2  476.95   35.10
   0   2   2  431.76   35.00
   0   2   2  447.36   34.70
   0   2   2  433.26   34.90
  -1  -2  -3 1404.66  106.69
  -1  -2  -3 1467.55  107.09
  -1  -2  -3 1463.85  107.39
  -1  -2  -3 1517.75  105.79
  -1  -2  -3 1496.65  108.99
  -1  -2  -3 1468.45  108.09
  -1  -2  -3 1446.76  107.69
   1   2   3 1535.95  107.49
   1   2   3 1512.65  107.49
   1   2   3 1495.25  105.69
   1   2   3 1437.86  106.99
   1   2   3 1540.15  108.19
   1   2   3 1502.75  107.79
   1   2   3 1502.25  107.79
   1   2   3 1474.15  107.79
  -2  -2  -4   87.39    9.40
  -2  -2  -4   96.09   10.70
  -2  -2  -4  103.89    9.40
  -2  -2  -4  118.69   14.50
  -2  -2  -4  100.89   12.50
  -2  -2  -4   94.69   10.30
  -2  -2  -4   96.99   10.80
  -2  -2  -4  113.59    9.80
   2   2   4  100.09   16.20
   2   2   4   99.49   10.60
   2   2   4  116.29   13.50
   2   2   4  102.89   11.00
   2   2   4   99.69   10.90
[truncated: 2,288,607 more chars]
